# Supplementary material for: Modeling SILAC Data to Assess Protein Turnover in a Cellular Model of Diabetic Nephropathy
Source: Int J Mol Sci. 2023 Feb 1;24(3):2811. doi: 10.3390/ijms24032811 (PMC9917874; doi:10.3390/ijms24032811)
Supplement: Supplementary file 1 [file ijms-24-02811-s001.zip]

Archive with 25 entries (24 files):
- Supplementary material/
- Supplementary material/Table S5_Revised.xlsx
- __MACOSX/Supplementary material/._Table S5_Revised.xlsx
- Supplementary material/Table S2_Revised.xlsx
- __MACOSX/Supplementary material/._Table S2_Revised.xlsx
- Supplementary material/Table S3_Revised.xlsx
- __MACOSX/Supplementary material/._Table S3_Revised.xlsx
- Supplementary material/Table S4_Revised.xlsx
- __MACOSX/Supplementary material/._Table S4_Revised.xlsx
- Supplementary material/Table S1_Revised.pdf
- __MACOSX/Supplementary material/._Table S1_Revised.pdf
- Supplementary material/Table S8_Revised.xlsx
- __MACOSX/Supplementary material/._Table S8_Revised.xlsx
- Supplementary material/Figure S1.pdf
- __MACOSX/Supplementary material/._Figure S1.pdf
- Supplementary material/Table S6_Revised.xlsx
- __MACOSX/Supplementary material/._Table S6_Revised.xlsx
- Supplementary material/Figure S2.pdf
- __MACOSX/Supplementary material/._Figure S2.pdf
- Supplementary material/Figure S3.pdf
- __MACOSX/Supplementary material/._Figure S3.pdf
- Supplementary material/Table S7_Revised.xlsx
- __MACOSX/Supplementary material/._Table S7_Revised.xlsx
- Supplementary material/Figure_S4.pdf
- __MACOSX/Supplementary material/._Figure_S4.pdf
