# Supplementary material for: Modeling SILAC Data to Assess Protein Turnover in a Cellular Model of Diabetic Nephropathy
Source: Int J Mol Sci. 2023 Feb 1;24(3):2811. doi: 10.3390/ijms24032811 (PMC9917874; doi:10.3390/ijms24032811)
Supplement: Supplementary file 1 [file ijms-24-02811-s001.zip › Supplementary material/Table S5_Revised.xlsx]

## Sheet:  Protein Abundance
Protein ID	GENE NAME	PROT_DESCR	Diab1 conc (a.u.)	Diab2 conc (a.u.)	Diab3 conc (a.u.)	Diab4 conc (a.u.)	Diab5 conc (a.u.)	Diab Average Conc	Nephro1 conc (a.u.)	Nephro2 conc (a.u.)	Nephro3 conc (a.u.)	Nephro4 conc (a.u.)	Nephro5 conc (a.u.)	Nephro Average Conc	p Value	Statistic (Saphiro-Wilk)	p-value (Saphiro-Wilk)
Q9H4G4	GLIPR2	GLI pathogenesis-related 2	203.39	271.708	#VALUE!	264.173	282.368	255.41	145.021	#VALUE!	183.082	124.527	100.906	138.384	0.00330118	0.91406	0.38351
P61247	RPS3A	ribosomal protein S3A	460.428	565.404	448.342	572.826	428.422	495.084	330.487	401.805	208.06	310.971	341.876	318.64	0.00389547	0.96283	0.81757
Q14258	TRIM25	tripartite motif containing 25	#VALUE!	101.617	#VALUE!	85.7518	101.381	96.2501	56.5776	54.5837	76.792	61.4996	#VALUE!	62.3632	0.00641304	0.87993	0.22614
P12236	SLC25A6	solute carrier family 25 (mitochondrial carrier; adenine nucleotide translocator), member 6	411.799	484.189	409.791	604.059	404.375	462.843	197.27	380.003	202.731	332.796	252.858	273.131	0.00695347	0.9445	0.60403
P04350	TUBB4A	tubulin, beta 4A class IVa	31.0052	420.035	415.514	216.78	336.99	284.065	686.662	380.374	627.926	689.359	643.398	605.544	0.00941203	0.91504	0.3174
O96000	NDUFB10	NADH dehydrogenase (ubiquinone) 1 beta subcomplex, 10, 22kDa	111.087	67.1187	105.753	82.5416	108.14	94.9281	60.1156	#VALUE!	72.2645	32.4211	53.0745	54.4689	0.0120703	0.93659	0.54652
P61916	NPC2	Niemann-Pick disease, type C2	66.9295	#VALUE!	#VALUE!	49.2377	#VALUE!	58.0836	118.873	138.585	#VALUE!	198.685	120.989	144.283	0.0146901	0.95107	0.74897
Q8NF91-4	SYNE1	spectrin repeat containing, nuclear envelope 1	1701.74	2832.71	2542.76	1691.48	2673.38	2288.42	1726.63	815.951	1633.56	33.3649	1061.23	1054.15	0.0147148	0.93911	0.54316
O94979-3	SEC31A	SEC31 homolog A (S. cerevisiae)	#VALUE!	199.317	150.408	136.925	#VALUE!	162.217	291.204	262.073	#VALUE!	256.176	220.349	257.451	0.0155387	0.94073	0.64526
P68371	TUBB4B	tubulin, beta 4B class IVb	#VALUE!	181.491	228.785	#VALUE!	#VALUE!	205.138	#VALUE!	579.812	438.736	849.215	859.605	681.842	0.016963	0.89479	0.34404
Q00325-2	SLC25A3	solute carrier family 25 (mitochondrial carrier; phosphate carrier), member 3	524.88	602.553	511.076	477.887	271.485	477.576	216.419	344.394	291.449	384.088	199.401	287.15	0.0239867	0.94061	0.55982
O75937	DNAJC8	DnaJ (Hsp40) homolog, subfamily C, member 8	166.189	147.116	88.1251	137.501	82.7421	124.335	79.1009	#VALUE!	68.9668	81.5621	41.1436	67.6934	0.0239986	0.90549	0.28555
P13073	COX4I1	cytochrome c oxidase subunit IV isoform 1	611.98	692.542	739.798	461.217	829.241	666.956	316.313	275.019	291.705	381.484	688.392	390.583	0.0242079	0.90099	0.22463
P17931	LGALS3	lectin, galactoside-binding, soluble, 3	1206.93	1067.68	1088.52	1004.14	827.387	1038.93	804.798	492.5	692.869	884.356	933.349	761.574	0.0256707	0.97739	0.94968
P15559	NQO1	NAD(P)H dehydrogenase, quinone 1	667.943	614.276	605.957	327.845	288.816	500.967	218.876	371.733	103.794	140.837	331.115	233.271	0.0264044	0.9107	0.28581
P05120	SERPINB2	serpin peptidase inhibitor, clade B (ovalbumin), member 2	123.034	#VALUE!	118.566	#VALUE!	#VALUE!	120.8	#VALUE!	248.479	171.874	183.059	171.972	193.846	0.0276264	0.90089	0.37921
P12956	XRCC6	X-ray repair complementing defective repair in Chinese hamster cells 6	223.432	371.925	262.105	298.866	252.656	281.797	209.309	147.137	257.824	178.845	184.721	195.567	0.0280019	0.96028	0.78904
P21912	SDHB	succinate dehydrogenase complex, subunit B, iron sulfur (Ip)	124.34	177.959	#VALUE!	121.799	154.256	144.589	60.4891	63.7659	87.4583	98.3292	141.067	90.2219	0.0284936	0.96181	0.81704
Q14192	FHL2	four and a half LIM domains 2	227.448	#VALUE!	346.915	367.512	321.643	315.88	#VALUE!	171.902	163.621	281.154	160.426	194.276	0.028733	0.88236	0.19835
P38159	RBMX	RNA binding motif protein, X-linked	227.234	#VALUE!	233.217	#VALUE!	#VALUE!	230.225	147.137	114.385	170.37	#VALUE!	#VALUE!	143.964	0.0302612	0.91794	0.51674
O14818-2	PSMA7	proteasome (prosome, macropain) subunit, alpha type, 7	#VALUE!	468.679	547.563	377.984	#VALUE!	464.742	236.635	198.734	#VALUE!	215.313	#VALUE!	216.894	0.0317931	0.88371	0.28654
P13010	XRCC5	X-ray repair complementing defective repair in Chinese hamster cells 5 (double-strand-break rejoining)	164.368	263.959	180.552	222.196	223.507	210.916	113.812	123.262	156.126	170.622	192.417	151.248	0.0320852	0.97084	0.89852
P05141	SLC25A5	solute carrier family 25 (mitochondrial carrier; adenine nucleotide translocator), member 5	325.589	630.301	464.209	383.015	268.126	414.248	213.413	225.264	192.445	220.222	220.476	214.364	0.033404	0.81628	0.05285
P13489	RNH1	ribonuclease/angiogenin inhibitor 1	188.928	220.941	249.131	393.675	301.51	270.837	344.047	347.203	335.71	468.143	451.018	389.224	0.0342982	0.96085	0.79547
Q9BQE3	TUBA1C	tubulin, alpha 1c	#VALUE!	481.363	524.785	#VALUE!	#VALUE!	503.074	1115.01	772.747	493.327	1160.24	849.733	878.21	0.0356737	0.86802	0.17835
P04632	CAPNS1	calpain, small subunit 1	564.363	#VALUE!	758.32	417.475	666.7	601.714	246.117	125.891	474.32	332.571	510.279	337.836	0.037143	0.99036	0.99656
P10301	RRAS	related RAS viral (r-ras) oncogene homolog	216.197	191.404	251.83	240.063	264.296	232.758	91.2733	79.2351	125.379	122.874	261.628	136.078	0.0382281	0.87395	0.11112
P00167-2	CYB5A	cytochrome b5 type A (microsomal)	352.916	396.254	#VALUE!	264.98	401.924	354.019	97.8052	106.052	165.769	362.9	265.833	199.672	0.039043	0.88387	0.17239
P07339	CTSD	cathepsin D	672.809	764.734	665.516	487.414	781.387	674.372	320.633	372.411	569.075	410.297	667.318	467.947	0.0395116	0.9222	0.3757
P24534	EEF1B2	eukaryotic translation elongation factor 1 beta 2	551.71	602.274	639.56	684.351	278.34	551.247	298.091	226.714	502.344	349.274	309.314	337.148	0.0408429	0.89837	0.21023
Q16539	MAPK14	mitogen-activated protein kinase 14	#VALUE!	#VALUE!	#VALUE!	18.0226	18.9578	18.4902	13.8582	8.25641	#VALUE!	#VALUE!	11.9183	11.3443	0.0408648	0.94634	0.711
P49721	PSMB2	proteasome (prosome, macropain) subunit, beta type, 2	214.802	#VALUE!	#VALUE!	#VALUE!	199.844	207.323	139.088	#VALUE!	160.114	#VALUE!	97.4084	132.203	0.0422069	0.96308	0.82924
P58546	MTPN	myotrophin	518.93	518.732	789.766	639.087	488.981	591.099	346.552	191.821	351.336	407.186	606.025	380.584	0.043001	0.98574	0.98847
O43795-2	MYO1B	myosin IB	84.9128	178.693	145.002	129.471	204.514	148.519	256.034	300.966	138.433	237.787	218.321	230.308	0.0434935	0.98209	0.97537
Q8NEU8	APPL2	adaptor protein, phosphotyrosine interaction, PH domain and leucine zipper containing 2	74.6531	92.3137	91.1084	100.391	105.511	92.7955	89.0283	60.4118	79.8619	76.9488	47.3492	70.72	0.0450687	0.95384	0.71402
P23396	RPS3	ribosomal protein S3	1017.5	1233.02	1662.23	1416.53	653.836	1196.62	903.074	728.151	791.684	737.78	387.412	709.62	0.0455197	0.95516	0.72965
Q9Y680-3	FKBP7	FK506 binding protein 7	68.244	103.096	51.9558	51.5293	81.1879	71.2025	31.9451	19.0041	65.1389	42.0708	49.6063	41.5531	0.0459496	0.97697	0.94694
P09417	QDPR	quinoid dihydropteridine reductase	75.9494	104.103	#VALUE!	35.0766	71.9897	71.7797	26.676	24.107	#VALUE!	26.3852	#VALUE!	25.7228	0.0472262	0.83938	0.09803
Q8TCT9-5	HM13	histocompatibility (minor) 13	240.378	193.443	#VALUE!	#VALUE!	#VALUE!	216.91	43.5339	87.5286	114.457	#VALUE!	181.073	106.648	0.0474438	0.96479	0.85577
P29218	IMPA1	inositol(myo)-1(or 4)-monophosphatase 1	#VALUE!	76.9354	97.8839	53.0162	#VALUE!	75.9452	32.1947	10.8175	#VALUE!	#VALUE!	44.9648	29.3257	0.0499359	0.98607	0.97745
O14979-3	HNRNPDL	heterogeneous nuclear ribonucleoprotein D-like	166.329	188.685	227.294	151.81	190.124	184.848	332.072	257.35	207.513	350.966	200.105	269.601	0.050375	0.87403	0.11137
O43237	DYNC1LI2	dynein, cytoplasmic 1, light intermediate chain 2	37.3362	38.4328	35.8325	48.5147	48.3779	41.6988	54.6763	46.3657	46.4994	46.566	61.7338	51.1682	0.05244	0.92714	0.4204
P54819-5	AK2	adenylate kinase 2	159.925	157.421	68.1647	187.766	131.7	140.995	58.4305	41.0164	106.042	68.2621	132.286	81.2073	0.0531526	0.93516	0.50048
P02788	LTF	lactotransferrin	#VALUE!	#VALUE!	77.7837	35.9901	#VALUE!	56.8869	192.374	#VALUE!	154.61	#VALUE!	#VALUE!	173.492	0.0546227	0.95247	0.73158
Q16718	NDUFA5	NADH dehydrogenase (ubiquinone) 1 alpha subcomplex, 5	117.098	#VALUE!	#VALUE!	135.95	169.448	140.832	60.3218	35.4531	46.495	118.807	139.978	80.2109	0.0569585	0.90992	0.35347
P36542-2	ATP5C1	ATP synthase, H+ transporting, mitochondrial F1 complex, gamma polypeptide 1	138.31	131.893	#VALUE!	99.5922	70.2749	110.018	97.0387	49.487	59.9723	66.3861	53.2727	65.2313	0.057114	0.88537	0.17869
P62753	RPS6	ribosomal protein S6	434.999	595.751	987.626	826.929	415.275	652.116	456.977	377.109	305.219	441.054	237.657	363.603	0.0591989	0.87001	0.1
O14744	PRMT5	protein arginine methyltransferase 5	#VALUE!	88.0873	65.2879	97.1579	110.576	90.2773	53.5041	53.5313	62.6503	78.2987	70.0759	63.6121	0.0599075	0.93211	0.50166
Q03252	LMNB2	lamin B2	180.996	128.573	256.423	187.16	250.423	200.715	115.342	70.2969	192.03	74.876	173.842	125.277	0.0604122	0.93324	0.48048
Q9UIJ7	AK3	adenylate kinase 3	142.242	108.987	166.193	#VALUE!	120.528	134.487	#VALUE!	51.1254	135.479	55.7263	73.4621	78.9482	0.0605299	0.9329	0.54283
Q99584	S100A13	S100 calcium binding protein A13	929.294	580.787	789.793	519.96	847.473	733.461	238.764	245.958	611.247	542.491	689.013	465.495	0.0612143	0.93893	0.54119
P20936-2	RASA1	RAS p21 protein activator (GTPase activating protein) 1	11.0334	48.166	24.266	21.1472	53.3604	31.5946	121.772	87.5201	#VALUE!	53.0339	49.4856	77.9528	0.0638746	0.90423	0.27754
O15372	EIF3H	eukaryotic translation initiation factor 3, subunit H	84.2838	100.977	59.0141	91.8962	94.6793	86.1701	54.2768	90.4493	71.0403	47.7549	55.0225	63.7088	0.0673256	0.89615	0.19865
O15143	ARPC1B	actin related protein 2/3 complex, subunit 1B, 41kDa	#VALUE!	171.723	229.223	117.046	175.291	173.321	246.734	361.72	233.061	317.587	161.976	264.215	0.0675198	0.94704	0.65762
P14324	FDPS	farnesyl diphosphate synthase	27.1259	#VALUE!	62.3818	25.9726	63.2447	44.6813	74.2225	67.8376	#VALUE!	79.8467	70.9475	73.2136	0.068601	0.80238	0.03035
P20700	LMNB1	lamin B1	116.893	91.6026	163.408	102.485	132.542	121.386	96.1094	61.616	126.761	27.2711	73.8463	77.1208	0.0693863	0.99076	0.99765
P26373	RPL13	ribosomal protein L13	766.446	762.345	1352.01	871.062	1196.81	989.735	354.451	424.982	1106.46	379.649	715.912	596.292	0.0694784	0.93258	0.47377
P23381	WARS	tryptophanyl-tRNA synthetase	118.12	103.755	58.1125	124.649	95.4043	100.008	147.14	105.995	126.254	160.005	119.763	131.831	0.0702537	0.95822	0.76541
Q15404	RSU1	Ras suppressor protein 1	278.7	317.747	244.254	297.958	110.266	249.785	223.117	195.182	117.526	118.06	132.53	157.283	0.0709606	0.89109	0.17442
P51149	RAB7A	RAB7A, member RAS oncogene family	492.125	629.511	428.073	554.624	537.33	528.333	407.859	320.296	471.533	333.162	544.966	415.563	0.0717614	0.96	0.78586
P52306-2	RAP1GDS1	RAP1, GTP-GDP dissociation stimulator 1	12.3	9.93265	#VALUE!	12.2062	#VALUE!	11.4796	19.9822	16.9926	15.528	18.5815	9.16756	16.0504	0.0722574	0.93741	0.58578
Q13200	PSMD2	proteasome (prosome, macropain) 26S subunit, non-ATPase, 2	68.3578	89.9588	105.369	101.149	73.851	87.7371	98.6584	136.294	93.2195	128.579	100.177	111.386	0.0728049	0.94093	0.56343
P16401	HIST1H1B	histone cluster 1, H1b	1150.68	1449.21	530.465	961.089	946.27	1007.54	1067.1	444.102	512.347	490.67	562.069	615.257	0.0735208	0.87784	0.12323
Q9H4A4	RNPEP	arginyl aminopeptidase (aminopeptidase B)	41.3054	183.102	160.475	130.321	130.183	129.077	68.3144	49.8668	85.7473	#VALUE!	82.2403	71.5422	0.0744478	0.93842	0.56536
Q9H2M9	RAB3GAP2	RAB3 GTPase activating protein subunit 2 (non-catalytic)	#VALUE!	#VALUE!	52.0655	37.6557	53.622	47.7811	39.775	#VALUE!	24.93	30.6526	#VALUE!	31.7859	0.0762326	0.93324	0.60535
Q8TC07-2	TBC1D15	TBC1 domain family, member 15	#VALUE!	38.457	#VALUE!	47.9836	38.8673	41.7693	#VALUE!	#VALUE!	23.5711	35.9678	31.4801	30.3397	0.0763532	0.9726	0.90939
Q13838	DDX39B	DEAD (Asp-Glu-Ala-Asp) box polypeptide 39B	125.543	205.66	136.376	173.665	218.776	172.004	148.845	83.8457	151.703	123.363	124.571	126.465	0.0779986	0.94575	0.61858
Q16881-5	TXNRD1	thioredoxin reductase 1	78.4745	68.6574	152.965	88.5347	53.132	88.3526	114.972	128.11	144.944	201.272	99.6079	137.781	0.0788794	0.96588	0.85026
Q14696	MESDC2	mesoderm development candidate 2	164.565	99.6925	195.728	101.454	177.947	147.877	70.5577	42.0005	154.647	87.1891	108.524	92.5837	0.0793132	0.95076	0.67751
P84098	RPL19	ribosomal protein L19	556.246	1086.92	777.874	1069.12	1146.14	927.26	1041.78	453.406	588.174	578.774	325.153	597.457	0.0812502	0.891	0.17403
P31150	GDI1	GDP dissociation inhibitor 1	#VALUE!	122.137	146.952	66.4564	106.229	110.443	115.221	48.9187	46.8947	63.1755	57.2178	66.2855	0.0816541	0.8837	0.17167
Q16222-3	UAP1	UDP-N-acetylglucosamine pyrophosphorylase 1	83.8364	#VALUE!	117.114	91.1605	#VALUE!	97.3704	121.883	#VALUE!	#VALUE!	133.819	#VALUE!	127.851	0.0824944	0.91856	0.52066
P55145	MANF	mesencephalic astrocyte-derived neurotrophic factor	142.386	134.058	135.021	153.888	186.659	150.402	142.454	63.0482	107.451	139.493	124.012	115.292	0.0839891	0.91028	0.28294
Q9Y3A5	SBDS	Shwachman-Bodian-Diamond syndrome	162.724	213.275	266.814	183.923	178.441	201.035	143.12	94.3744	201.806	38.7808	177.08	131.032	0.084038	0.94914	0.65828
Q13637	RAB32	RAB32, member RAS oncogene family	109.481	123.694	123.8	84.1332	186.447	125.511	54.7537	55.2309	131.695	44.8201	105.234	78.3468	0.0844451	0.93634	0.51305
Q06830	PRDX1	peroxiredoxin 1	1255.23	1721.83	1403.79	1181.01	1629.02	1438.18	1077.48	760.726	1409.82	722.927	1403.51	1074.89	0.0847681	0.93691	0.51921
O14787-2	TNPO2	transportin 2	64.5046	#VALUE!	#VALUE!	30.4802	#VALUE!	47.4924	127.625	130.789	#VALUE!	76.6599	#VALUE!	111.691	0.0869494	0.91016	0.46855
Q14165	MLEC	malectin	98.3778	103.35	93.0108	82.1884	40.4589	83.4771	55.2389	68.5252	#VALUE!	46.2346	#VALUE!	56.6662	0.0870204	0.92215	0.44754
Q9NX63	CHCHD3	coiled-coil-helix-coiled-coil-helix domain containing 3	130.655	184.327	#VALUE!	#VALUE!	177.521	164.167	140.926	64.648	142.1	#VALUE!	93.5662	110.31	0.0876704	0.93947	0.63398
P23528	CFL1	cofilin 1 (non-muscle)	971.129	2262.61	1655.46	2559.03	2739.27	2037.5	3422.15	5180.64	1775.92	3366.38	2860.62	3321.14	0.0878716	0.95069	0.67666
Q9NSE4	IARS2	isoleucyl-tRNA synthetase 2, mitochondrial	#VALUE!	48.5102	37.688	73.8	54.3935	53.5979	74.4018	65.7446	#VALUE!	94.1762	#VALUE!	78.1076	0.0879289	0.97839	0.95135
P63098	PPP3R1	protein phosphatase 3, regulatory subunit B, alpha	108.14	199.336	141.198	95.5133	80.8678	125.011	79.1153	101.951	#VALUE!	81.7084	35.9508	74.6813	0.0890617	0.90825	0.30383
P61225	RAP2B	RAP2B, member of RAS oncogene family	#VALUE!	#VALUE!	116.514	88.5551	101.187	102.086	86.2252	62.5722	73.77	84.0385	93.4876	80.0187	0.0891429	0.98552	0.98493
P15880	RPS2	ribosomal protein S2	518.373	385.628	397.301	686.171	361.024	469.699	403.639	389.201	273.469	360.901	229.385	331.319	0.0912201	0.87951	0.1288
Q9Y281	CFL2	cofilin 2 (muscle)	365.629	322.202	410.803	322.451	448.939	374.005	540.32	1000.03	353.834	1061.21	492.507	689.58	0.091288	0.74	0.0027
P54920	NAPA	N-ethylmaleimide-sensitive factor attachment protein, alpha	131.623	214.511	117.281	134.44	103.237	140.218	124.081	65.0394	#VALUE!	113.842	47.3103	87.5683	0.0913279	0.91204	0.33044
Q9Y2A7	NCKAP1	NCK-associated protein 1	36.4808	109.68	54.3506	58.8898	103.063	72.4929	132.896	134.52	51.5406	138.257	111.333	113.709	0.0943858	0.87408	0.11149
Q9BUT1-2	BDH2	3-hydroxybutyrate dehydrogenase, type 2	#VALUE!	84.7126	#VALUE!	125.795	87.7506	99.4194	#VALUE!	#VALUE!	44.0492	51.4901	84.3339	59.9577	0.0951017	0.91574	0.47522
P16403	HIST1H1C	histone cluster 1, H1c	851.897	1619.77	626.742	1507.23	705.451	1062.22	#VALUE!	632.634	#VALUE!	741.138	438.939	604.237	0.0966713	0.81505	0.04139
P30050	RPL12	ribosomal protein L12	697.175	946	592.797	889.155	1343.75	893.775	1494.45	1770.43	604.265	1400.58	1437.93	1341.53	0.0979978	0.90938	0.27675
Q9Y5S9-2	RBM8A	RNA binding motif protein 8A	129.833	#VALUE!	#VALUE!	#VALUE!	167.6	148.716	106.908	#VALUE!	58.0455	79.5534	#VALUE!	81.5022	0.0983933	0.98398	0.95472
P37837	TALDO1	transaldolase 1	176.208	128.621	99.1855	143.332	201.848	149.839	342.821	275.191	118.456	275.893	172.681	237.008	0.0992184	0.9175	0.33657
P06703	S100A6	S100 calcium binding protein A6	7250.54	6340.36	10440.5	4959.51	13124.5	8423.08	2884.54	4743.81	5820.63	4665.2	7740.85	5171.01	0.100272	0.91581	0.32336
P61513	RPL37A	ribosomal protein L37a	767.861	927.461	#VALUE!	443.879	413.301	638.126	155.415	141.487	254.142	411.36	678.57	328.195	0.100294	0.93035	0.4847
O00410	IPO5	importin 5	145.83	219.803	130.562	182.283	230.638	181.823	266.714	248.114	142.488	296.348	264.612	243.655	0.100711	0.92262	0.37929
Q13642-1	FHL1	four and a half LIM domains 1	357.212	369.966	454.108	#VALUE!	249.081	357.592	#VALUE!	355.156	187.813	256.333	114.896	228.55	0.101025	0.96113	0.82082
P04406	GAPDH	glyceraldehyde-3-phosphate dehydrogenase	1100.81	1101.33	1270.25	1435.25	1331.55	1247.84	2077.68	2006.05	1039.96	2232.39	1341.43	1739.5	0.101355	0.84279	0.04765
Q16850-2	CYP51A1	cytochrome P450, family 51, subfamily A, polypeptide 1	51.0987	36.5546	#VALUE!	#VALUE!	27.7912	38.4815	28.7658	14.9284	#VALUE!	26.7858	13.0511	20.8828	0.102353	0.93094	0.55889
O15212	PFDN6	prefoldin subunit 6	157.188	179.251	185.933	82.6494	231.283	167.261	108.708	#VALUE!	#VALUE!	90.6101	139.863	113.06	0.104923	0.95689	0.78003
P43307	SSR1	signal sequence receptor, alpha	201.099	171.47	176.254	140.848	260.964	190.127	386.219	263.827	211.733	351.434	171.646	276.972	0.105123	0.88651	0.15486
P46926	GNPDA1	glucosamine-6-phosphate deaminase 1	56.5166	105.214	72.7967	109.104	220.016	112.729	25.7701	82.7933	#VALUE!	37.8106	#VALUE!	48.7913	0.10526	0.86229	0.12653
Q92973-2	TNPO1	transportin 1	61.5923	81.4445	55.5973	111.982	75.8724	77.2978	128.965	165.957	46.0813	170.143	112.508	124.731	0.106141	0.92159	0.3704
Q9ULC3	RAB23	RAB23, member RAS oncogene family	130.87	172.372	149.667	147.488	142.251	148.53	#VALUE!	#VALUE!	132.957	101.418	132.336	122.237	0.106944	0.94461	0.65692
Q14980-2	NUMA1	nuclear mitotic apparatus protein 1	66.9098	107.509	76.2129	51.1986	107.748	81.9157	#VALUE!	#VALUE!	47.8125	67.8253	57.5452	57.7277	0.107366	0.8622	0.12629
Q06323	PSME1	proteasome (prosome, macropain) activator subunit 1 (PA28 alpha)	154.086	191.514	224.033	193.13	58.6314	164.279	105.949	88.8882	83.6561	159.668	78.4641	103.325	0.107677	0.91961	0.35372
O00203	AP3B1	adaptor-related protein complex 3, beta 1 subunit	76.7182	133.625	32.5341	45.4885	58.9069	69.4545	189.716	155.637	81.5142	92.0203	84.0678	120.591	0.109092	0.92932	0.44123
P09429	HMGB1	high mobility group box 1	1170.63	430.693	610.682	547.501	249.792	601.859	386.947	153.896	383.714	271.221	227.418	284.639	0.110414	0.81422	0.02157
Q01469	FABP5	fatty acid binding protein 5 (psoriasis-associated)	151.374	80.5438	234.267	102.092	156.102	144.876	52.0577	45.5616	115.089	53.1362	152.661	83.7011	0.11231	0.9181	0.34135
P55072	VCP	valosin containing protein	265.623	427.943	405.096	587.237	361.043	409.389	548.711	544.83	371.625	696.373	539.489	540.206	0.11279	0.96399	0.83025
P84085	ARF5	ADP-ribosylation factor 5	160.711	166.215	163.207	113.079	213.165	163.275	169.605	312.985	263.039	186.986	179.625	222.448	0.113382	0.88959	0.16779
P35232	PHB	prohibitin	262.433	551.108	297.354	260.305	183.763	310.993	219.822	196.364	141.016	203.893	162.208	184.661	0.114836	0.75669	0.0043
P67936-2	TPM4	tropomyosin 4	1157.42	1499.79	1183.05	1061.3	455.622	1071.44	727.205	677.893	882.141	816.151	533.625	727.403	0.11593	0.968	0.87167
Q13126	MTAP	methylthioadenosine phosphorylase	150.254	286.234	166.724	300.396	97.648	200.251	113.294	150.656	94.8032	125.235	#VALUE!	120.997	0.117868	0.80759	0.02492
P53999	SUB1	SUB1 homolog (S. cerevisiae)	576.842	808.878	520.499	460.968	809.346	635.307	645.364	398.469	513.777	416.585	427.709	480.381	0.117898	0.86677	0.09164
P07942	LAMB1	laminin, beta 1	182.055	281.386	337.584	335.432	182.411	263.774	141.718	101.172	292.322	26.7657	237.441	159.884	0.118857	0.94825	0.64784
O00429-4	DNM1L	dynamin 1-like	61.3896	59.6811	43.0716	64.2614	53.062	56.2931	34.1178	35.8141	57.101	54.1329	47.6276	45.7587	0.119457	0.92837	0.43205
Q8WVM8	SCFD1	sec1 family domain containing 1	118.168	186.781	81.6351	80.4001	79.4622	109.289	30.9697	66.0168	85.2441	85.4702	70.6938	67.6789	0.122163	0.81988	0.02526
Q86V81	ALYREF	Aly/REF export factor	294.788	84.1666	138.722	141.453	#VALUE!	164.782	42.8682	#VALUE!	112.934	46.622	#VALUE!	67.4746	0.122437	0.85087	0.12517
Q96AC1-2	FERMT2	fermitin family member 2	132.71	123.057	91.8385	#VALUE!	133.024	120.157	44.5171	79.3362	#VALUE!	#VALUE!	#VALUE!	61.9266	0.123206	0.88997	0.31804
P62258	YWHAE	tyrosine 3-monooxygenase/tryptophan 5-monooxygenase activation protein, epsilon	947.196	823.901	1153.26	1009.75	288.839	844.59	606.012	553.698	628.56	568.918	417.268	554.891	0.123826	0.95957	0.78093
P14927	UQCRB	ubiquinol-cytochrome c reductase binding protein	263.372	145.957	183.963	159.426	294.687	209.481	97.1799	105.009	80.5565	122.163	262.444	133.471	0.124153	0.8999	0.21853
P30740	SERPINB1	serpin peptidase inhibitor, clade B (ovalbumin), member 1	26.8511	35.169	69.4324	18.0125	52.0359	40.3002	71.4368	84.7858	64.8815	31.303	58.6199	62.2054	0.124619	0.9491	0.65785
Q86X83	COMMD2	COMM domain containing 2	56.6131	#VALUE!	#VALUE!	#VALUE!	44.5436	50.5783	27.6761	22.985	#VALUE!	#VALUE!	22.6568	24.4393	0.124676	0.84896	0.19127
Q13404-6	UBE2V1	ubiquitin-conjugating enzyme E2 variant 1	#VALUE!	792.414	#VALUE!	547.651	448.335	596.133	225.629	481.435	431.647	424.489	216.669	355.974	0.124857	0.91098	0.36102
Q9NR30-2	DDX21	DEAD (Asp-Glu-Ala-Asp) box helicase 21	76.1123	86.8477	#VALUE!	#VALUE!	#VALUE!	81.48	100.988	88.1143	105.229	#VALUE!	#VALUE!	98.1107	0.125349	0.94503	0.7017
Q14690	PDCD11	programmed cell death 11	65.1991	#VALUE!	#VALUE!	#VALUE!	48.8733	57.0362	31.8849	47.2618	5.35882	#VALUE!	43.46	31.9914	0.127219	0.92934	0.57503
Q15643	TRIP11	thyroid hormone receptor interactor 11	116.965	30.8076	44.4481	89.8656	74.9333	71.4039	69.0473	64.3672	397.735	350.476	845.65	345.455	0.127597	0.70636	0.00105
P18124	RPL7	ribosomal protein L7	838.143	767.032	2126.73	1052.93	519.49	1060.87	608.633	448.614	718.176	579.882	256.368	522.335	0.127732	0.77423	0.00704
P24821-6	TNC	tenascin C	59.2543	71.0475	#VALUE!	53.5299	111.83	73.9155	21.0504	10.5498	#VALUE!	#VALUE!	66.8925	32.8309	0.130377	0.94942	0.72443
Q9P0L0	VAPA	VAMP (vesicle-associated membrane protein)-associated protein A, 33kDa	215.01	389.413	268.497	334.537	153.703	272.232	266.863	170.204	129.692	189.242	191.539	189.508	0.130544	0.92935	0.4415
P08473	MME	membrane metallo-endopeptidase	84.4142	164.804	#VALUE!	148.606	74.7174	118.135	#VALUE!	#VALUE!	76.1874	67.3092	#VALUE!	71.7483	0.131121	0.78364	0.04167
Q9NZ01	TECR	trans-2,3-enoyl-CoA reductase	165.223	194.339	206.669	140.983	86.2917	158.701	84.8702	117.486	160.667	74.0277	#VALUE!	109.263	0.131409	0.92834	0.46574
Q96G03	PGM2	phosphoglucomutase 2	5.18125	41.076	#VALUE!	29.6796	78.2586	38.5489	6.72625	#VALUE!	7.76371	#VALUE!	#VALUE!	7.24498	0.131636	0.8401	0.13061
Q14008-2	CKAP5	cytoskeleton associated protein 5	42.306	43.9932	30.1008	31.3358	42.3412	38.0154	70.717	69.2117	29.9784	49.9301	44.2735	52.8221	0.131831	0.8555	0.06752
Q15149-4	PLEC	plectin	197.789	649.862	524.522	416.979	464.713	450.773	717.882	765.627	#VALUE!	486.319	#VALUE!	656.609	0.133349	0.95544	0.76575
P61353	RPL27	ribosomal protein L27	967.708	2756.08	1470.11	1274.47	951.48	1483.97	929.924	953.27	781.418	1004.98	621.09	858.137	0.133547	0.71391	0.0013
Q12905	ILF2	interleukin enhancer binding factor 2	171.71	165.829	138.873	207.664	158.492	168.514	201.697	211.374	167.409	169.663	242.226	198.474	0.134587	0.93439	0.49247
P29401	TKT	transketolase	158.026	484.415	336.579	534.742	431.504	389.053	209.044	283.497	244.801	262.852	321.041	264.247	0.13498	0.95116	0.6823
Q00688	FKBP3	FK506 binding protein 3, 25kDa	278.603	265.708	356.415	267.82	300.746	293.859	208.847	142.456	319.618	152.82	296.748	224.098	0.135132	0.91897	0.34844
P05388	RPLP0	ribosomal protein, large, P0	322.535	324.778	195.394	305.213	457.997	321.184	636.553	627.06	204.687	555.009	383.58	481.378	0.135257	0.91529	0.31931
P07355	ANXA2	annexin A2	1308.8	1429.21	1200.62	1901.37	2565.05	1681.01	3226.99	2247.38	1279.71	4473.63	2338.59	2713.26	0.135375	0.87473	0.11346
Q9NUJ1	ABHD10	abhydrolase domain containing 10	18.8342	33.2256	#VALUE!	38.2243	#VALUE!	30.0947	#VALUE!	10.7355	8.08346	26.2654	#VALUE!	15.0281	0.137163	0.94312	0.68446
P53680	AP2S1	adaptor-related protein complex 2, sigma 1 subunit	194.03	349.579	#VALUE!	195.719	223.209	240.634	91.5998	220.365	192.524	167.23	153.021	164.948	0.137516	0.89451	0.22185
P26038	MSN	moesin	816.796	653.992	829.021	884.436	582.877	753.424	353.196	453.833	661.335	854.22	577.057	579.928	0.138482	0.92974	0.44532
Q9Y617	PSAT1	phosphoserine aminotransferase 1	89.111	87.1542	78.1707	95.1451	231.082	116.133	305.125	73.7895	185.202	159.91	285.155	201.836	0.13866	0.85192	0.06122
Q15113	PCOLCE	procollagen C-endopeptidase enhancer	#VALUE!	#VALUE!	#VALUE!	48.5916	55.7038	52.1477	17.1882	#VALUE!	56.1889	40.1817	25.6072	34.7915	0.13875	0.89768	0.36039
P35241	RDX	radixin	225.189	160.185	236.139	129.808	163.942	183.053	103.097	95.98	194.64	173.095	113.874	136.137	0.138997	0.94234	0.57933
P53597	SUCLG1	succinate-CoA ligase, alpha subunit	#VALUE!	145.185	#VALUE!	89.5495	82.6063	105.78	55.9313	#VALUE!	#VALUE!	62.6657	#VALUE!	59.2985	0.13993	0.87168	0.27329
P25789	PSMA4	proteasome (prosome, macropain) subunit, alpha type, 4	169.64	349.582	333.717	241.321	163.128	251.477	172.542	150.887	279.649	113.855	142.055	171.798	0.143612	0.87865	0.12592
Q9UNH7	SNX6	sorting nexin 6	67.765	78.6898	63.5499	64.2833	58.4884	66.5553	#VALUE!	65.5499	85.5632	73.2337	98.1733	80.63	0.144439	0.90595	0.28855
Q14738-3	PPP2R5D	protein phosphatase 2, regulatory subunit B', delta	74.8366	65.6219	#VALUE!	#VALUE!	#VALUE!	70.2293	13.9899	#VALUE!	38.9982	#VALUE!	#VALUE!	26.494	0.144796	0.94303	0.67286
P53007	SLC25A1	solute carrier family 25 (mitochondrial carrier; citrate transporter), member 1	68.8576	156.232	157.136	106.123	46.9462	107.059	76.7814	80.8143	38.2077	84.0659	50.0754	65.9889	0.14662	0.87883	0.12651
Q9NQL2-2	RRAGD	Ras-related GTP binding D	3.14196	#VALUE!	#VALUE!	5.15073	13.584	7.29221	13.6355	#VALUE!	12.293	24.1303	9.9774	15.009	0.148379	0.92826	0.53617
P62424	RPL7A	ribosomal protein L7a	805.388	1243.87	844.363	1292.36	491.213	935.439	782.804	898.775	363.715	763.208	366.558	635.012	0.149448	0.91503	0.31739
P53396-2	ACLY	ATP citrate lyase	88.8147	214.088	141.581	143.865	191.222	155.914	302.822	305.128	97.3308	221.096	212.201	227.715	0.149542	0.92835	0.43185
P31937	HIBADH	3-hydroxyisobutyrate dehydrogenase	77.1388	148.274	#VALUE!	183.589	69.8927	119.724	42.2046	40.042	#VALUE!	133.831	5.23555	55.3282	0.14995	0.94703	0.68125
P55209	NAP1L1	nucleosome assembly protein 1-like 1	230.478	266.124	198.064	250.845	272.583	243.619	289.35	396.926	243.569	270.711	265.971	293.305	0.15087	0.83116	0.03456
P07437	TUBB	tubulin, beta class I	482.569	488.336	555.3	816.183	905.412	649.56	887.352	783.056	570.788	934.975	983.709	831.976	0.151821	0.87206	0.10563
P68431	HIST1H3A	histone cluster 1, H3a	3325.79	6650.86	#VALUE!	10070.7	10761.2	7702.15	2864.93	3217.86	#VALUE!	5007.45	6514.29	4401.13	0.152888	0.88326	0.20229
Q16836	HADH	hydroxyacyl-CoA dehydrogenase	43.1601	72.2639	48.4873	59.9076	58.9584	56.5555	70.7559	104.487	52.1481	104.881	55.0028	77.455	0.153333	0.84586	0.05185
Q15819	UBE2V2	ubiquitin-conjugating enzyme E2 variant 2	230.901	#VALUE!	#VALUE!	188.525	310.027	243.151	#VALUE!	#VALUE!	#VALUE!	183.459	148.698	166.079	0.155111	0.91819	0.51834
P69905	HBA1	hemoglobin, alpha 1	32.9824	#VALUE!	#VALUE!	51.7467	#VALUE!	42.3645	#VALUE!	#VALUE!	#VALUE!	93.8044	140.492	117.148	0.156151	0.95387	0.74033
O43776	NARS	asparaginyl-tRNA synthetase	#VALUE!	#VALUE!	98.8927	138.446	167.762	135.034	76.3956	#VALUE!	142.415	71.7324	68.6995	89.8107	0.156386	0.87846	0.21968
P38606	ATP6V1A	ATPase, H+ transporting, lysosomal 70kDa, V1 subunit A	32.3043	112.413	102.007	140.335	117.351	100.882	59.0481	76.4148	68.5306	70.5861	71.0622	69.1283	0.157466	0.95824	0.76567
P09497-2	CLTB	clathrin, light chain B	106.2	#VALUE!	162.888	73.2529	#VALUE!	114.114	47.4773	#VALUE!	60.7119	69.2348	51.4281	57.213	0.157717	0.81943	0.06342
Q01105-2	SET	SET nuclear proto-oncogene	240.283	209.339	193.925	142.844	223.899	202.058	333.553	209.137	237.915	263.277	198.048	248.386	0.157752	0.93589	0.50829
O43583	DENR	density-regulated protein	60.4124	75.5011	42.1249	76.5557	#VALUE!	63.6485	23.772	26.2333	#VALUE!	38.3491	73.8767	40.5578	0.158246	0.86987	0.15027
Q02790	FKBP4	FK506 binding protein 4, 59kDa	10.7928	23.7763	34.6425	#VALUE!	33.481	25.6732	57.522	#VALUE!	40.3094	#VALUE!	#VALUE!	48.9157	0.158465	0.9801	0.95203
Q9HC38-2	GLOD4	glyoxalase domain containing 4	117.355	172.883	#VALUE!	168.161	69.4912	131.973	110.381	68.2503	72.9267	94.4605	#VALUE!	86.5047	0.158912	0.85979	0.1195
P50914	RPL14	ribosomal protein L14	368.085	401.644	498.215	318.759	440.516	405.444	124.818	166.187	546.355	116.713	345.371	259.889	0.158996	0.92471	0.39791
Q96FW1	OTUB1	OTU deubiquitinase, ubiquitin aldehyde binding 1	108.987	175.669	#VALUE!	186.421	44.4127	128.872	48.3005	78.3271	#VALUE!	117.276	10.3887	63.573	0.159939	0.94478	0.65859
P27105	STOM	stomatin	310.071	203.627	105.292	291.459	73.0099	196.692	61.3208	132.035	164.103	151.036	45.9227	110.884	0.16018	0.91765	0.33779
P04083	ANXA1	annexin A1	696.015	585.463	551.95	556.845	1007.79	679.612	1393.39	879.232	475.328	1634.9	845.097	1045.59	0.160554	0.86887	0.09698
P62273	RPS29	ribosomal protein S29	634.698	855.635	#VALUE!	#VALUE!	#VALUE!	745.166	363.878	500.278	#VALUE!	#VALUE!	#VALUE!	432.078	0.162051	0.98559	0.93391
O60518	RANBP6	RAN binding protein 6	#VALUE!	119.326	107.188	167.886	208.018	150.605	192.677	265.635	91.6317	307.763	238.308	219.203	0.163749	0.95889	0.78666
P62826	RAN	RAN, member RAS oncogene family	964.158	1625.42	2699.23	1188.93	1673.67	1630.28	1008.69	714.891	1504.03	645.036	1533.41	1081.21	0.165598	0.90268	0.23439
O60506-3	SYNCRIP	synaptotagmin binding, cytoplasmic RNA interacting protein	#VALUE!	#VALUE!	237.145	#VALUE!	265.428	251.286	#VALUE!	164.29	233.675	#VALUE!	217.975	205.313	0.167269	0.92446	0.55908
P61088	UBE2N	ubiquitin-conjugating enzyme E2N	566.122	568.705	480.701	484.966	581.857	536.47	300.578	417.506	449.408	335.432	653.25	431.235	0.168939	0.9614	0.8017
P61960	UFM1	ubiquitin-fold modifier 1	290.37	348.597	269.694	127.245	340.411	275.263	156.67	176.972	148.16	203.837	311.985	199.525	0.169232	0.9038	0.24104
P05387	RPLP2	ribosomal protein, large, P2	2508.57	1229.23	1394.69	2068.96	2507.1	1941.71	1765.85	722.2	1148.65	1435.08	1982.68	1410.89	0.169996	0.95351	0.71005
Q13561	DCTN2	dynactin 2 (p50)	111.262	79.2549	79.878	123.912	120.717	103.005	70.1395	102.655	57.7933	93.4749	93.6408	83.5406	0.170547	0.96552	0.84644
Q9NR12	PDLIM7	PDZ and LIM domain 7 (enigma)	#VALUE!	71.2439	#VALUE!	69.0083	#VALUE!	70.1261	80.2042	179.08	#VALUE!	#VALUE!	130.447	129.91	0.171046	0.833	0.14647
P15121	AKR1B1	aldo-keto reductase family 1, member B1 (aldose reductase)	32.5714	80.386	76.8664	101.749	117.041	81.7229	118.017	158.051	81.2855	204.074	68.4152	125.969	0.172599	0.93878	0.53956
Q13616	CUL1	cullin 1	#VALUE!	13.1435	#VALUE!	9.43201	#VALUE!	11.2877	#VALUE!	31.3445	#VALUE!	21.2971	#VALUE!	26.3208	0.173364	0.95104	0.72262
P46063	RECQL	RecQ helicase-like	38.7585	199.258	328.541	105.975	152.524	165.011	56.4202	#VALUE!	102.494	#VALUE!	#VALUE!	79.4569	0.173438	0.9035	0.35271
Q92572	AP3S1	adaptor-related protein complex 3, sigma 1 subunit	#VALUE!	#VALUE!	#VALUE!	63.5008	117.077	90.2889	181.622	130.852	218.009	120.372	132.873	156.745	0.173716	0.94205	0.65724
P49748	ACADVL	acyl-CoA dehydrogenase, very long chain	80.2668	142.098	111.349	118.725	146.203	119.728	92.0429	63.2913	103.599	96.8289	126.06	96.3643	0.173917	0.97978	0.96396
O75083	WDR1	WD repeat domain 1	125.024	167.782	141.064	229.288	343.28	201.288	275.655	317.977	198.931	374.654	220.922	277.628	0.174286	0.95209	0.69321
P10619	CTSA	cathepsin A	224.093	320.461	187.159	371.249	375.309	295.654	279.389	581.716	246.243	902.145	462.477	494.394	0.174669	0.84121	0.04562
Q15257-3	PPP2R4	protein phosphatase 2A activator, regulatory subunit 4	#VALUE!	23.1227	11.4664	#VALUE!	29.9401	21.5097	35.9462	73.8679	16.0124	46.3841	#VALUE!	43.0527	0.176707	0.91782	0.45268
P04062-2	GBA	glucosidase, beta, acid	#VALUE!	63.9129	130.245	122.487	161.249	119.473	#VALUE!	#VALUE!	74.4237	13.8029	#VALUE!	44.1133	0.176956	0.96368	0.84764
P52272-2	HNRNPM	heterogeneous nuclear ribonucleoprotein M	185.484	156.447	108.253	116.912	148.228	143.065	76.9352	77.2592	154.726	111.826	138.822	111.914	0.178168	0.94978	0.66592
Q15042	RAB3GAP1	RAB3 GTPase activating protein subunit 1 (catalytic)	#VALUE!	#VALUE!	#VALUE!	21.3451	26.1844	23.7648	29.1568	32.1833	#VALUE!	#VALUE!	31.0583	30.7995	0.178188	0.92673	0.57422
Q53GQ0	HSD17B12	hydroxysteroid (17-beta) dehydrogenase 12	171.807	180.041	168.702	140.101	64.6314	145.056	116.811	145.402	85.4108	125.911	53.6651	105.44	0.178233	0.92715	0.42049
O43399	TPD52L2	tumor protein D52-like 2	242.056	#VALUE!	150.584	216.378	238.432	211.863	149.439	#VALUE!	185.008	121.677	213.307	167.358	0.178317	0.91786	0.41278
Q92629-3	SGCD	sarcoglycan, delta (35kDa dystrophin-associated glycoprotein)	22.9562	89.4782	#VALUE!	#VALUE!	#VALUE!	56.2172	#VALUE!	194.199	#VALUE!	120.766	#VALUE!	157.482	0.178878	0.996	0.98575
P12814-2	ACTN1	actinin, alpha 1	590.905	682.801	549.02	930.441	538.439	658.321	998.044	882.221	470.406	846.158	981.807	835.727	0.180871	0.89204	0.17876
O75390	CS	citrate synthase	100.17	124.858	140.066	152.012	154.504	134.322	134.663	158.078	127.676	185.81	176.258	156.497	0.181049	0.98244	0.97688
P45974-2	USP5	ubiquitin specific peptidase 5 (isopeptidase T)	34.5529	115.795	61.8199	84.81	89.5126	77.2982	116.099	173.586	55.9695	101.926	110.545	111.625	0.181426	0.95788	0.76143
P22626	HNRNPA2B1	heterogeneous nuclear ribonucleoprotein A2/B1	512.193	413.851	455.653	386.826	489.158	451.536	837.83	539.9	485.962	604.217	397.091	573	0.182615	0.823	0.02755
Q13148	TARDBP	TAR DNA binding protein	42.7078	79.683	65.6637	48.0805	45.8219	56.3914	48.4223	#VALUE!	57.5055	28.4102	33.8552	42.0483	0.183326	0.9604	0.80254
P11021	HSPA5	heat shock 70kDa protein 5 (glucose-regulated protein, 78kDa)	1434.41	1447.06	1089.57	1402.51	1164.86	1307.68	769.752	784.863	1217.34	1387.23	1268.57	1085.55	0.183532	0.85974	0.07577
Q14847	LASP1	LIM and SH3 protein 1	220.589	298.059	293.945	184.333	218.946	243.174	397.983	523.467	239.113	313.245	209.619	336.685	0.184858	0.85895	0.07416
O15145	ARPC3	actin related protein 2/3 complex, subunit 3, 21kDa	262.753	233.73	145.831	240.52	391.843	254.935	335.423	337.443	169.016	453.281	459.369	350.906	0.186867	0.94196	0.57505
P46783	RPS10	ribosomal protein S10	325.588	139.366	#VALUE!	278.818	277.724	255.374	263.114	335.469	306.889	388.442	333.656	325.514	0.187031	0.88947	0.19703
Q9Y266	NUDC	nudC nuclear distribution protein	66.5069	17.375	86.5747	39.2159	67.5577	55.4461	41.0572	19.2431	68.5954	12.2872	21.2564	32.4878	0.187118	0.89588	0.19729
Q16643	DBN1	drebrin 1	301.536	434.38	318.586	430.327	261.286	349.223	433.936	547.797	364.752	396.559	358.55	420.319	0.187544	0.96217	0.81035
P23588	EIF4B	eukaryotic translation initiation factor 4B	115.812	81.9844	85.9954	52.1779	38.1681	74.8275	41.6935	26.3228	103.741	24.5097	33.1607	45.8856	0.188068	0.88669	0.15556
Q04446	GBE1	glucan (1,4-alpha-), branching enzyme 1	102.539	226.768	220.901	232.674	203.2	197.217	70.476	84.8336	178.189	231.563	144.129	141.838	0.188241	0.85822	0.0727
P30040	ERP29	endoplasmic reticulum protein 29	578.153	526.375	605.092	434.152	469.276	522.61	259.354	261.934	705.628	208.264	439.27	374.89	0.18845	0.94758	0.63997
Q16401	PSMD5	proteasome (prosome, macropain) 26S subunit, non-ATPase, 5	25.9781	30.5691	28.169	54.9615	54.7611	38.8878	#VALUE!	101.431	41.9857	66.9779	41.8681	63.0656	0.189903	0.87574	0.14155
P61106	RAB14	RAB14, member RAS oncogene family	248.75	287.682	481.116	274.827	310.315	320.538	229.655	130.956	410.177	130.565	229.543	226.179	0.190375	0.93418	0.49024
P52907	CAPZA1	capping protein (actin filament) muscle Z-line, alpha 1	252.205	214.638	255.725	307.212	273.038	260.564	366.546	413.933	219.475	458.351	229.379	337.537	0.192355	0.874	0.11128
Q16891-3	IMMT	inner membrane protein, mitochondrial	108.844	95.1843	99.7635	111.037	90.787	101.123	68.3378	109.509	73.8017	101.121	88.6057	88.2751	0.192732	0.91193	0.29454
O95352-2	ATG7	autophagy related 7	#VALUE!	31.4575	#VALUE!	24.8069	#VALUE!	28.1322	#VALUE!	36.9244	#VALUE!	48.5642	#VALUE!	42.7443	0.192908	0.97936	0.89827
P25786	PSMA1	proteasome (prosome, macropain) subunit, alpha type, 1	255.331	488.858	243.669	290.1	99.0124	275.394	187.906	142.819	133.336	234.471	183.347	176.376	0.193039	0.87104	0.10278
Q9H299	SH3BGRL3	SH3 domain binding glutamate-rich protein like 3	2833.33	1771.12	2749.54	1364.85	1844.79	2112.73	702.967	1490.16	975.729	1190.99	2835.93	1439.16	0.193143	0.89867	0.21185
O43707	ACTN4	actinin, alpha 4	666.057	732.129	682.624	802.914	540.898	684.925	934.005	974.575	445.323	927.641	957.155	847.74	0.193806	0.91716	0.33389
P67812	SEC11A	SEC11 homolog A (S. cerevisiae)	310.335	800.663	548.728	230.534	168.092	411.671	205.675	294.364	235.331	187.983	224.605	229.592	0.194843	0.72647	0.00185
P40926	MDH2	malate dehydrogenase 2, NAD (mitochondrial)	111.048	340.702	95.0817	184.137	261.688	198.531	341.055	343.997	137.109	556.382	220.551	319.819	0.195266	0.91635	0.3275
Q5JRX3	PITRM1	pitrilysin metallopeptidase 1	45.9869	97.061	59.9399	60.0675	120.775	76.7662	115.188	186.1	#VALUE!	89.3675	#VALUE!	130.219	0.195782	0.91481	0.38919
O75592-2	MYCBP2	MYC binding protein 2, E3 ubiquitin protein ligase	#VALUE!	13.5057	#VALUE!	6.26235	#VALUE!	9.88402	#VALUE!	91.0027	79.4161	9.09583	7.672	46.7966	0.196441	0.7202	0.01002
Q9BXP5-5	SRRT	serrate, RNA effector molecule	42.1787	#VALUE!	#VALUE!	27.8574	#VALUE!	35.018	40.7764	#VALUE!	#VALUE!	72.2285	50.4302	54.4784	0.196565	0.94088	0.67214
Q15417	CNN3	calponin 3, acidic	61.0765	76.1905	#VALUE!	147.674	113.869	99.7024	207.405	83.3421	101.247	226.748	127.494	149.247	0.198642	0.90998	0.3157
P62820	RAB1A	RAB1A, member RAS oncogene family	506.877	270.805	284.821	207.217	192.817	292.507	174.99	223.791	340.71	134.321	87.2051	192.203	0.199009	0.92652	0.41458
Q9H444	CHMP4B	charged multivesicular body protein 4B	229.71	256.737	#VALUE!	152.328	#VALUE!	212.925	181.888	213.869	#VALUE!	122.997	54.0141	143.192	0.199072	0.96353	0.84837
P02511	CRYAB	crystallin, alpha B	280.188	308.803	423.877	327.92	355.001	339.158	400.848	504.674	412.83	249.861	673.738	448.39	0.199084	0.90351	0.23931
P62314	SNRPD1	small nuclear ribonucleoprotein D1 polypeptide 16kDa	451.077	460.839	299.608	198.6	449.425	371.91	#VALUE!	273.883	180.151	111.493	426.649	248.044	0.200329	0.88037	0.15844
O00151	PDLIM1	PDZ and LIM domain 1	82.813	38.5894	64.0418	65.3839	83.1402	66.7937	217.327	82.7186	65.3126	159.573	52.7037	115.527	0.200342	0.77157	0.00653
Q15029	EFTUD2	elongation factor Tu GTP binding domain containing 2	50.6388	95.4801	34.4553	38.1636	115.089	66.7653	142.831	104.585	29.3713	102.816	132.728	102.466	0.203108	0.89236	0.18027
P61978	HNRNPK	heterogeneous nuclear ribonucleoprotein K	276.727	357.048	285.736	281.288	376.239	315.408	426.65	#VALUE!	372.777	296.555	359.5	363.87	0.204058	0.88923	0.19592
Q86UP2-2	KTN1	kinectin 1 (kinesin receptor)	100.349	92.321	139.449	81.3736	110.758	104.85	#VALUE!	101.176	103.761	64.5214	70.2863	84.936	0.205304	0.95512	0.74612
P23193-2	TCEA1	transcription elongation factor A (SII), 1	96.157	#VALUE!	#VALUE!	#VALUE!	71.6162	83.8866	59.7307	#VALUE!	47.9286	#VALUE!	#VALUE!	53.8296	0.205341	0.96814	0.82996
O75436	VPS26A	vacuolar protein sorting 26 homolog A (S. pombe)	85.0091	128.715	136.937	#VALUE!	145.27	123.983	127.333	45.4752	86.1288	109.864	#VALUE!	92.2003	0.206174	0.9143	0.38533
O00159-2	MYO1C	myosin IC	110.72	201.922	130.58	167.469	289.852	180.108	344.397	265.456	108.853	292.781	237.569	249.811	0.206553	0.9322	0.46991
P52943	CRIP2	cysteine-rich protein 2	358.411	#VALUE!	#VALUE!	186.271	241.709	262.13	419.384	278.772	300.422	#VALUE!	707.222	426.45	0.206896	0.85167	0.12729
Q969G5	PRKCDBP	protein kinase C, delta binding protein	177.985	#VALUE!	200.938	127.295	140.618	161.709	293.347	208.178	142.906	400.728	142.05	237.442	0.20729	0.80933	0.02608
Q6P1L8	MRPL14	mitochondrial ribosomal protein L14	48.0561	#VALUE!	#VALUE!	31.2392	#VALUE!	39.6477	#VALUE!	56.0356	#VALUE!	#VALUE!	64.1016	60.0686	0.207574	0.9676	0.82659
Q9UBQ7	GRHPR	glyoxylate reductase/hydroxypyruvate reductase	#VALUE!	95.8467	#VALUE!	75.2506	96.7818	89.293	212.03	216.531	82.9327	185.825	31.4757	145.759	0.207771	0.87594	0.17214
P22102	GART	phosphoribosylglycinamide formyltransferase, phosphoribosylglycinamide synthetase, phosphoribosylaminoimidazole synthetase	#VALUE!	59.501	36.9585	58.6724	78.4333	58.3913	107.232	110.635	21.7145	88.7148	92.2935	84.118	0.208903	0.94704	0.65762
Q13523	PRPF4B	pre-mRNA processing factor 4B	22.5149	19.9171	21.741	22.9727	42.0213	25.8334	#VALUE!	#VALUE!	18.442	6.09701	#VALUE!	12.2695	0.210096	0.86601	0.17122
Q460N5-3	PARP14	poly (ADP-ribose) polymerase family, member 14	#VALUE!	29.3564	#VALUE!	19.8878	17.5277	22.2573	16.9786	#VALUE!	#VALUE!	18.707	11.3746	15.6868	0.210286	0.90313	0.39278
P47755	CAPZA2	capping protein (actin filament) muscle Z-line, alpha 2	83.7794	95.5313	94.3425	116.387	126.108	103.23	162.528	177.934	76.0655	207.977	87.315	142.364	0.210735	0.88152	0.13585
P29692	EEF1D	eukaryotic translation elongation factor 1 delta (guanine nucleotide exchange protein)	210.87	497.602	303.172	227.368	291.777	306.158	350.037	379.622	373.007	369.752	442.933	383.07	0.212525	0.96639	0.85546
O60711	LPXN	leupaxin	16.2179	8.55215	7.82498	25.3838	6.93463	12.9827	12.9875	#VALUE!	43.5899	31.2787	12.6898	25.1364	0.212727	0.85933	0.09429
P22314	UBA1	ubiquitin-like modifier activating enzyme 1	123.496	254.018	175.114	334.962	366.037	250.725	543.197	316.821	145.923	484.481	335.378	365.16	0.213422	0.94654	0.62774
P12111-2	COL6A3	collagen, type VI, alpha 3	177.564	506.367	239.623	363.909	472.879	352.068	#VALUE!	230.568	170.367	293.336	314.113	252.096	0.214063	0.91791	0.37518
P41567	EIF1	eukaryotic translation initiation factor 1	442.235	#VALUE!	#VALUE!	385.03	323.421	383.562	170.738	142.208	298.844	287.446	508.201	281.487	0.214917	0.96498	0.85595
P62263	RPS14	ribosomal protein S14	1123.37	1852.17	625.203	1067.77	1704.81	1274.67	657.8	1159.86	857.03	770.359	1198.19	928.647	0.215477	0.9063	0.25653
O75351	VPS4B	vacuolar protein sorting 4 homolog B (S. cerevisiae)	40.4463	#VALUE!	#VALUE!	#VALUE!	30.7515	35.5989	40.747	18.7086	#VALUE!	25.4194	7.35703	23.058	0.215998	0.93542	0.62256
P51572	BCAP31	B-cell receptor-associated protein 31	206.887	171.727	369.825	232.303	205.606	237.27	113.326	85.6326	284.32	141.761	223.023	169.613	0.216539	0.96441	0.83478
Q14108	SCARB2	scavenger receptor class B, member 2	342.936	321.259	116.963	189.648	168.483	227.858	27.0181	38.628	180.746	324.179	94.397	132.994	0.217564	0.90865	0.27182
P20908	COL5A1	collagen, type V, alpha 1	84.124	56.9324	42.0145	92.8773	173.662	89.922	190.93	64.1192	155.381	123.787	122.733	131.39	0.218011	0.94998	0.66829
Q9UL46	PSME2	proteasome (prosome, macropain) activator subunit 2 (PA28 beta)	88.2013	133.548	235.117	134.382	64.1163	131.073	66.8293	69.4364	122.483	108.318	67.5698	86.9272	0.218334	0.80931	0.01881
Q8NBJ7-2	SUMF2	sulfatase modifying factor 2	191.078	192.438	#VALUE!	196.883	53.9604	158.59	#VALUE!	64.1814	#VALUE!	120.06	#VALUE!	92.1208	0.218501	0.81572	0.08101
P61221	ABCE1	ATP-binding cassette, sub-family E (OABP), member 1	#VALUE!	#VALUE!	55.6366	79.6102	117.604	84.2837	68.0141	#VALUE!	#VALUE!	38.9539	51.8455	52.9378	0.218717	0.91804	0.49135
P48739	PITPNB	phosphatidylinositol transfer protein, beta	81.1233	200.489	#VALUE!	174.133	144.774	150.13	106.245	94.216	#VALUE!	128.857	#VALUE!	109.773	0.219775	0.95661	0.78915
P07108	DBI	diazepam binding inhibitor (GABA receptor modulator, acyl-CoA binding protein)	544.074	494.411	247.366	212.313	247.804	349.194	154.417	266.675	138.424	132.727	441.826	226.814	0.219784	0.86364	0.08422
P18085	ARF4	ADP-ribosylation factor 4	272.41	376.654	#VALUE!	582.462	449.064	420.147	346.359	786.61	711.983	609.321	383.018	567.458	0.220136	0.93599	0.5404
P10620	MGST1	microsomal glutathione S-transferase 1	1220.78	4190.31	#VALUE!	2583.27	2572.36	2641.68	388.517	2978.95	2017.48	1360.96	1359.47	1621.07	0.221249	0.96405	0.83958
P51659	HSD17B4	hydroxysteroid (17-beta) dehydrogenase 4	75.2283	168.828	90.3614	128.21	85.0613	109.538	52.2397	55.5717	72.1301	100.264	121.61	80.3631	0.221492	0.93599	0.50935
P30048	PRDX3	peroxiredoxin 3	325.452	444.456	234.932	168.363	481.281	330.897	215.743	177.968	341.948	151.432	297.517	236.922	0.222045	0.92037	0.36004
P05413	FABP3	fatty acid binding protein 3, muscle and heart (mammary-derived growth inhibitor)	272.789	425.811	#VALUE!	151.944	121.148	242.923	#VALUE!	144.643	#VALUE!	128.882	#VALUE!	136.763	0.222571	0.77325	0.03332
Q99733	NAP1L4	nucleosome assembly protein 1-like 4	148.018	76.6182	80.2803	81.2332	114.619	100.154	77.3334	107.66	46.5627	88.391	66.6674	77.3229	0.223696	0.93293	0.47736
O00244	ATOX1	antioxidant 1 copper chaperone	97.5356	#VALUE!	150.546	#VALUE!	148.35	132.144	#VALUE!	51.5309	89.3594	48.3743	162.405	87.9173	0.223759	0.88037	0.2281
P06748-2	NPM1	nucleophosmin (nucleolar phosphoprotein B23, numatrin)	332.011	211.939	244.079	210.498	308.726	261.451	271.411	210.55	222.839	179.378	227.531	222.342	0.224516	0.90288	0.23558
P33176	KIF5B	kinesin family member 5B	109.763	204.428	142.77	96.898	212.409	153.253	299.385	554.196	123.035	199.201	155.687	266.301	0.226649	0.75847	0.00453
P62333	PSMC6	proteasome (prosome, macropain) 26S subunit, ATPase, 6	123.631	96.4037	112.912	65.2595	105.786	100.798	102.993	81.577	79.1375	91.8213	72.8939	85.6845	0.227305	0.97997	0.96503
P61981	YWHAG	tyrosine 3-monooxygenase/tryptophan 5-monooxygenase activation protein, gamma	355.731	439.406	406.016	418.452	318.584	387.638	226.842	337.796	346.579	286.194	452.197	329.922	0.227853	0.95913	0.77594
Q8WWI1-3	LMO7	LIM domain 7	131.853	86.7805	147.058	63.3455	114.179	108.643	181.481	226.923	82.7971	89.2896	176.329	151.364	0.228133	0.9427	0.58348
Q92930	RAB8B	RAB8B, member RAS oncogene family	53.4107	77.9371	232.791	74.3099	134.663	114.622	68.5953	27.3665	111.717	52.8937	#VALUE!	65.143	0.229183	0.84418	0.06426
P15144	ANPEP	alanyl (membrane) aminopeptidase	672.4	461.804	1045.83	678.899	816.118	735.011	599.915	561.657	379.883	879.284	396.195	563.387	0.229383	0.95481	0.72552
Q15582	TGFBI	transforming growth factor, beta-induced, 68kDa	23.9693	16.5336	#VALUE!	35.9601	#VALUE!	25.4877	93.6545	#VALUE!	38.8251	37.3334	#VALUE!	56.6043	0.229962	0.78355	0.04159
P98082-2	DAB2	Dab, mitogen-responsive phosphoprotein, homolog 2 (Drosophila)	127.368	159.931	78.7426	84.2542	70.9939	104.258	156.149	203.873	109.607	81.0708	146.364	139.413	0.230423	0.91888	0.34772
O60841	EIF5B	eukaryotic translation initiation factor 5B	65.2967	102.316	105.566	83.1781	121.502	95.5716	124.964	147.79	112.079	77.5583	112.692	115.016	0.230827	0.9738	0.92367
O14907	TAX1BP3	Tax1 (human T-cell leukemia virus type I) binding protein 3	642.277	358.793	#VALUE!	325.915	404.879	432.966	#VALUE!	499.143	#VALUE!	520.007	612.912	544.02	0.232143	0.93646	0.60707
P35221	CTNNA1	catenin (cadherin-associated protein), alpha 1, 102kDa	152.941	147.989	139.828	167.146	106.191	142.819	192.394	167.7	111.452	215.978	160.101	169.525	0.23271	0.96486	0.83954
P63104	YWHAZ	tyrosine 3-monooxygenase/tryptophan 5-monooxygenase activation protein, zeta	912.341	936.512	977.082	1306.92	1268.63	1080.3	885.377	786.05	932.223	849.762	1215.56	933.794	0.232968	0.85551	0.06752
P11413	G6PD	glucose-6-phosphate dehydrogenase	26.0821	143.304	75.1127	114.498	74.1845	86.6362	134.472	122.131	93.4694	110.822	115.186	115.216	0.233465	0.91743	0.33602
Q01082	SPTBN1	spectrin, beta, non-erythrocytic 1	260.746	326.623	307.938	219.838	225.753	268.18	446.498	341.439	255.192	317.53	252.132	322.558	0.233929	0.89628	0.19935
P15924-2	DSP	desmoplakin	145.995	#VALUE!	#VALUE!	68.4533	46.3144	86.921	28.525	45.0651	#VALUE!	#VALUE!	#VALUE!	36.795	0.235241	0.81202	0.10118
P61026	RAB10	RAB10, member RAS oncogene family	235.573	314.036	381.319	220.305	375.979	305.442	135.253	177.329	428.181	128.306	237.167	221.247	0.237147	0.92765	0.42516
P17096	HMGA1	high mobility group AT-hook 1	465.401	728.156	#VALUE!	299.644	#VALUE!	497.734	172.112	470.786	#VALUE!	184.069	#VALUE!	275.656	0.237456	0.91242	0.45251
Q9Y4F1	FARP1	FERM, RhoGEF (ARHGEF) and pleckstrin domain protein 1 (chondrocyte-derived)	20.6584	60.872	35.6244	39.6001	49.6557	41.2821	50.8528	47.1288	#VALUE!	46.8575	59.357	51.049	0.238175	0.93385	0.51881
P20340	RAB6A	RAB6A, member RAS oncogene family	313.78	276.316	595.034	166.769	285.658	327.511	137.781	199.119	379.861	112.733	255.742	217.047	0.239321	0.89592	0.19752
P38117	ETFB	electron-transfer-flavoprotein, beta polypeptide	136.802	284.561	197.908	221.046	329.245	233.912	153.366	149.505	178.64	150.602	273.763	181.175	0.239509	0.88802	0.16107
P04843	RPN1	ribophorin I	317.098	421.246	428.101	537.337	1283.94	597.545	292.025	234.844	459.805	278.522	493.902	351.82	0.23985	0.68363	0.000558227
Q92538	GBF1	golgi brefeldin A resistant guanine nucleotide exchange factor 1	#VALUE!	37.7232	49.7691	34.9554	48.0239	42.6179	30.04	36.0759	37.3835	45.8479	34.2142	36.7123	0.240913	0.90206	0.26416
P63241	EIF5A	eukaryotic translation initiation factor 5A	448.392	#VALUE!	843.428	1011.6	646.558	737.494	886.52	1196.78	729.754	1204.16	714.063	946.256	0.243528	0.95556	0.7509
Q15185	PTGES3	prostaglandin E synthase 3 (cytosolic)	258.603	409.781	223.747	531.208	422.559	369.18	495.3	871.683	296.693	442.346	454.013	512.007	0.243865	0.86958	0.09885
Q14204	DYNC1H1	dynein, cytoplasmic 1, heavy chain 1	66.7247	232.681	175.972	158.182	176.81	162.074	237.218	307.088	127.633	214.548	177.179	212.733	0.244803	0.97346	0.92091
O75955	FLOT1	flotillin 1	23.612	#VALUE!	#VALUE!	34.5782	15.3866	24.5256	#VALUE!	#VALUE!	39.1914	30.3582	#VALUE!	34.7748	0.245693	0.97319	0.8953
P09661	SNRPA1	small nuclear ribonucleoprotein polypeptide A'	125.55	199.526	#VALUE!	45.2479	152.621	130.736	70.6672	71.5366	57.773	#VALUE!	130.234	82.5527	0.247359	0.92049	0.43387
Q16658	FSCN1	fascin actin-bundling protein 1	96.7472	195.517	186.159	225.622	181.959	177.201	289.767	199.323	140.03	216.895	245.008	218.205	0.247748	0.97566	0.93778
P49755	TMED10	transmembrane emp24-like trafficking protein 10 (yeast)	374.094	332.113	535.405	236.198	465.452	388.653	395.911	862.313	351.263	560.819	442.615	522.584	0.24911	0.88632	0.15408
Q9Y4E8-2	USP15	ubiquitin specific peptidase 15	#VALUE!	#VALUE!	9.16037	14.2138	23.4235	15.5992	32.2042	25.5798	7.47622	27.6625	23.358	23.2561	0.249295	0.91519	0.39203
P09525	ANXA4	annexin A4	218.628	317.858	85.0227	316.56	128.564	213.327	210.452	119.808	23.6341	214.315	129.362	139.514	0.249824	0.93929	0.54518
O95340	PAPSS2	3'-phosphoadenosine 5'-phosphosulfate synthase 2	7.3483	38.7342	34.0585	44.2859	24.9921	29.8838	12.2802	50.2047	25.9812	99.1043	70.0235	51.5188	0.250352	0.92816	0.43003
P62750	RPL23A	ribosomal protein L23a	854.11	689.276	769.199	544.353	899.607	751.309	893.144	423.309	814.904	218.72	514.69	572.953	0.25039	0.90834	0.26979
Q9Y678	COPG1	coatomer protein complex, subunit gamma 1	89.2406	164.724	79.85	198.322	148.594	136.146	192.957	256.882	71.2715	246.539	165.101	186.55	0.251487	0.9298	0.44596
O14737	PDCD5	programmed cell death 5	88.673	#VALUE!	#VALUE!	82.7299	146.762	106.055	47.0839	#VALUE!	#VALUE!	51.9223	106.821	68.6091	0.252408	0.9406	0.66404
O95373	IPO7	importin 7	61.8988	103.085	65.5307	62.1315	110.388	80.6068	184.965	92.3328	58.8517	105.108	108.879	110.027	0.25399	0.82283	0.02742
Q6YN16-2	HSDL2	hydroxysteroid dehydrogenase like 2	16.6277	58.1735	33.1942	37.5658	#VALUE!	36.3903	56.5645	42.9104	#VALUE!	47.1734	#VALUE!	48.8828	0.254018	0.94879	0.71868
P46940	IQGAP1	IQ motif containing GTPase activating protein 1	191.397	455.889	372.197	333.868	382.573	347.185	507.658	465.114	358.282	434.298	315.579	416.186	0.254398	0.95223	0.69489
P53618	COPB1	coatomer protein complex, subunit beta 1	99.4655	244.138	136.858	254.645	189.726	184.966	286.112	292.932	118.704	281.508	219.206	239.692	0.255084	0.89779	0.20718
P02794	FTH1	ferritin, heavy polypeptide 1	305.106	157.085	#VALUE!	#VALUE!	151.862	204.684	#VALUE!	#VALUE!	78.0006	129.314	168.47	125.261	0.255129	0.86347	0.20139
Q06033-2	ITIH3	inter-alpha-trypsin inhibitor heavy chain 3	42.8631	#VALUE!	#VALUE!	99.2499	136.774	92.9624	154.37	127.871	134.539	77.3474	190.85	136.995	0.255151	0.97668	0.94463
P09601	HMOX1	heme oxygenase (decycling) 1	311.585	422.667	124.437	364.379	#VALUE!	305.767	148.759	108.662	#VALUE!	312.706	#VALUE!	190.042	0.255421	0.88196	0.2353
P28838-2	LAP3	leucine aminopeptidase 3	#VALUE!	60.8749	28.6756	60.1487	21.8542	42.8883	19.6098	27.6359	23.9098	37.109	33.57	28.3669	0.255863	0.82229	0.03657
O75531	BANF1	barrier to autointegration factor 1	520.202	692.048	270.305	170.381	403.512	411.29	165.647	397.882	213.008	224.057	401.905	280.5	0.255868	0.90119	0.2258
Q01518	CAP1	CAP, adenylate cyclase-associated protein 1 (yeast)	113.067	228.025	221.19	230.989	169.415	192.537	237.253	269.929	157.274	234.132	245.962	228.91	0.256269	0.87665	0.11941
Q7Z3J2	C16orf62	chromosome 16 open reading frame 62	27.3058	34.6983	21.697	50.6766	#VALUE!	33.5944	73.6988	33.794	15.7522	73.225	52.0104	49.6961	0.257944	0.91517	0.35372
Q9NZM1-6	MYOF	myoferlin	88.7057	289.782	246.405	300.831	363.279	257.801	345.366	314.266	199.525	429.503	364.206	330.573	0.258948	0.94142	0.56887
Q8NBJ5	COLGALT1	collagen beta(1-O)galactosyltransferase 1	105.485	143.337	107.132	141.49	106.083	120.706	96.0817	#VALUE!	96.6943	128.067	104.981	106.456	0.259237	0.82162	0.03594
Q8WUM4	PDCD6IP	programmed cell death 6 interacting protein	133.293	199.811	150.503	244.102	185.452	182.632	248.615	245.686	130.047	247.93	222.479	218.951	0.260169	0.85026	0.05851
P51571	SSR4	signal sequence receptor, delta	461.085	#VALUE!	#VALUE!	210.655	359.249	343.663	146.167	340.813	#VALUE!	178.89	252.135	229.501	0.26038	0.94798	0.71131
Q9UHA4	LAMTOR3	late endosomal/lysosomal adaptor, MAPK and MTOR activator 3	400.452	#VALUE!	#VALUE!	252.368	#VALUE!	326.41	111.266	191.283	#VALUE!	245.174	#VALUE!	182.574	0.260558	0.95447	0.76906
O95292	VAPB	VAMP (vesicle-associated membrane protein)-associated protein B and C	89.7814	254.275	#VALUE!	72.6803	195.791	153.132	#VALUE!	69.2403	83.5395	72.3053	142.531	91.904	0.260592	0.79743	0.02687
Q15382	RHEB	Ras homolog enriched in brain	189.101	484.933	393.983	112.939	#VALUE!	295.239	142.297	241.707	168.785	145.939	#VALUE!	174.682	0.261251	0.82794	0.05651
P50552	VASP	vasodilator-stimulated phosphoprotein	57.1626	43.6082	102.069	62.6686	38.2145	60.7446	40.9053	113.926	109.168	#VALUE!	80.0063	86.0015	0.262258	0.88335	0.17024
Q15459	SF3A1	splicing factor 3a, subunit 1, 120kDa	117.395	59.6911	94.754	59.0681	131.86	92.5535	120.337	46.8169	55.9	46.2732	71.7312	68.2117	0.263507	0.8627	0.08211
P28066	PSMA5	proteasome (prosome, macropain) subunit, alpha type, 5	276.532	318.666	200.975	255.944	301.737	270.771	146.91	273.896	251.913	136.272	303.063	222.411	0.265176	0.88008	0.13077
Q9NSD9	FARSB	phenylalanyl-tRNA synthetase, beta subunit	28.3655	79.672	80.2607	95.3579	112.926	79.3164	70.7141	39.7416	67.758	50.9617	71.5825	60.1516	0.265198	0.97546	0.93633
O60763	USO1	USO1 vesicle transport factor	106.078	148.015	88.0327	131.743	122.321	119.238	182.118	196.336	90.9769	147.981	115.349	146.552	0.266297	0.94199	0.5754
Q9NVI7-2	ATAD3A	ATPase family, AAA domain containing 3A	67.2763	81.3546	85.5709	63.1317	57.5367	70.974	52.9085	#VALUE!	77.8915	32.515	65.0905	57.1013	0.266809	0.94923	0.68165
P00367	GLUD1	glutamate dehydrogenase 1	162.781	380.212	232.812	201.649	192.941	234.079	168.164	238.929	152.027	210.104	140.528	181.951	0.267023	0.81327	0.02101
P13639	EEF2	eukaryotic translation elongation factor 2	349.104	676.707	528.324	931.119	616.868	620.424	951.466	589.645	502.936	935.106	936.677	783.166	0.267417	0.87509	0.11455
O94973	AP2A2	adaptor-related protein complex 2, alpha 2 subunit	78.377	89.1853	42.2579	61.4396	31.3738	60.5267	110.871	137.683	#VALUE!	65.1174	46.5972	90.0671	0.268465	0.95004	0.69047
Q15393	SF3B3	splicing factor 3b, subunit 3, 130kDa	55.3554	235.624	103.259	164.02	174.993	146.65	224.744	237.323	#VALUE!	157.001	151.309	192.594	0.269794	0.9239	0.42554
Q9P035	PTPLAD1	protein tyrosine phosphatase-like A domain containing 1	50.7642	150.567	106.676	79.5209	#VALUE!	96.8822	139.367	146.759	95.3548	117.327	132.547	126.271	0.270638	0.93589	0.5394
P35237	SERPINB6	serpin peptidase inhibitor, clade B (ovalbumin), member 6	29.9534	55.4415	63.0636	59.3174	65.6142	54.678	82.9485	53.1123	75.8213	56.5096	56.8374	65.0458	0.271848	0.92621	0.41164
Q9Y4I1-2	MYO5A	myosin VA (heavy chain 12, myoxin)	#VALUE!	26.9641	#VALUE!	36.1643	11.3721	24.8335	18.3455	15.8219	#VALUE!	10.9939	11.0944	14.0639	0.272251	0.83465	0.08853
Q9Y224	C14orf166	chromosome 14 open reading frame 166	167.632	147.115	173.47	77.7495	173.458	147.885	81.9417	73.6411	156.38	80.413	178.504	114.176	0.2736	0.78142	0.00861
O00116	AGPS	alkylglycerone phosphate synthase	#VALUE!	109.229	43.0169	69.4308	#VALUE!	73.8922	37.7765	#VALUE!	52.5922	#VALUE!	#VALUE!	45.1844	0.27377	0.87378	0.28208
Q99623	PHB2	prohibitin 2	237.49	743.807	209.952	243.876	130.293	313.084	183.378	175.054	148.313	259.591	96.5273	172.573	0.273956	0.64692	0.00020156
P06753-2	TPM3	tropomyosin 3	550.577	447.561	632.416	346.156	232.695	441.881	344.873	439.829	319.832	274.911	364.434	348.776	0.274337	0.9408	0.56194
Q9Y5X1	SNX9	sorting nexin 9	111.947	320.6	127.661	293.714	245.168	219.818	87.8283	#VALUE!	218.275	187.534	142.174	158.953	0.275888	0.94476	0.63282
P27695	APEX1	APEX nuclease (multifunctional DNA repair enzyme) 1	30.131	129.349	#VALUE!	90.7066	109.005	89.7979	253.845	194.624	72.3665	146.21	44.6932	142.348	0.277133	0.95651	0.7612
P07099	EPHX1	epoxide hydrolase 1, microsomal (xenobiotic)	83.907	256.037	147.27	154.979	124.982	153.435	66.5959	116.783	142.666	154.651	92.101	114.559	0.277512	0.89209	0.179
Q13435	SF3B2	splicing factor 3b, subunit 2, 145kDa	166.385	207.635	122.891	140.214	170.891	161.603	212.231	234.967	131.597	142.91	439.871	232.315	0.277671	0.73201	0.00216
P04899	GNAI2	guanine nucleotide binding protein (G protein), alpha inhibiting activity polypeptide 2	88.6574	176.955	152.414	143.883	239.807	160.343	422.74	114.509	193.534	248.133	170.895	229.962	0.279203	0.85658	0.06954
P08195-2	SLC3A2	solute carrier family 3 (amino acid transporter heavy chain), member 2	237.547	245.061	211.912	115.093	169.913	195.905	123.204	#VALUE!	110.815	123.95	241.05	149.755	0.279887	0.82595	0.04021
P20042	EIF2S2	eukaryotic translation initiation factor 2, subunit 2 beta, 38kDa	86.5959	72.7178	119.44	46.8888	86.6922	82.4669	58.3378	48.4191	104.996	51.4081	58.3326	64.2987	0.28011	0.90026	0.22055
Q9NZB2	FAM120A	family with sequence similarity 120A	#VALUE!	86.6457	#VALUE!	47.9483	73.8707	69.4883	121.775	134.169	#VALUE!	#VALUE!	57.2906	104.412	0.281626	0.92695	0.5568
P13674	P4HA1	prolyl 4-hydroxylase, alpha polypeptide I	#VALUE!	#VALUE!	106.469	73.5986	#VALUE!	90.0336	96.274	112.685	199.804	#VALUE!	98.798	126.89	0.281662	0.77845	0.03729
Q8IUE6	HIST2H2AB	histone cluster 2, H2ab	1288.82	#VALUE!	#VALUE!	1099.98	513.576	967.457	675.739	130.119	#VALUE!	#VALUE!	886.945	564.268	0.282017	0.98396	0.96944
O75962-5	TRIO	trio Rho guanine nucleotide exchange factor	#VALUE!	36.6055	28.0628	7.59212	27.147	24.8519	16.8092	31.5061	7.54757	16.7405	6.64332	15.8493	0.282022	0.89843	0.24305
Q13409-6	DYNC1I2	dynein, cytoplasmic 1, intermediate chain 2	95.268	164.15	267.324	112.1	107.533	149.275	60.3269	136.881	97.3462	120.965	125.14	108.132	0.283377	0.82629	0.03018
P62136	PPP1CA	protein phosphatase 1, catalytic subunit, alpha isozyme	79.293	148.47	96.913	125.503	188.957	127.827	283.543	252.098	83.5745	122.056	150.343	178.323	0.285057	0.89407	0.18837
O75369-2	FLNB	filamin B, beta	149.612	#VALUE!	#VALUE!	189.647	269.45	202.903	388.103	271.421	197.183	209.896	239.752	261.271	0.28571	0.91437	0.3859
P37235	HPCAL1	hippocalcin-like 1	44.6694	29.6387	#VALUE!	19.8222	#VALUE!	31.3768	107.01	#VALUE!	#VALUE!	55.4785	#VALUE!	81.2442	0.286298	0.89074	0.36082
P61326	MAGOH	mago-nashi homolog, proliferation-associated (Drosophila)	266.653	724.95	#VALUE!	191	465.821	412.106	220.428	271.819	#VALUE!	187.651	344.764	256.166	0.286483	0.80699	0.03399
P08123	COL1A2	collagen, type I, alpha 2	350.376	255.428	321.942	276.156	553.787	351.538	421.914	304.003	526.67	478.363	401.232	426.436	0.287556	0.94024	0.55566
P08648	ITGA5	integrin, alpha 5 (fibronectin receptor, alpha polypeptide)	132.934	190.722	#VALUE!	137.366	189.261	162.571	#VALUE!	88.8931	134.693	#VALUE!	164.488	129.358	0.28904	0.91915	0.46278
Q5SSJ5-2	HP1BP3	heterochromatin protein 1, binding protein 3	#VALUE!	#VALUE!	86.2365	125.679	139.497	117.138	#VALUE!	#VALUE!	83.8146	102.645	#VALUE!	93.2298	0.289437	0.90545	0.44075
O15144	ARPC2	actin related protein 2/3 complex, subunit 2, 34kDa	252.55	281.747	145.8	320.696	182.325	236.623	239.2	219.202	160.623	232.122	88.7909	187.988	0.289479	0.98621	0.98973
P00387-2	CYB5R3	cytochrome b5 reductase 3	776.575	1221.32	514.915	899.517	705.054	823.476	725.042	683.896	394.599	928.5	543.702	655.148	0.289556	0.96305	0.82002
Q9NVP1	DDX18	DEAD (Asp-Glu-Ala-Asp) box polypeptide 18	#VALUE!	#VALUE!	#VALUE!	14.093	31.1553	22.6242	12.894	1.75445	#VALUE!	#VALUE!	#VALUE!	7.32422	0.290769	0.94271	0.67091
Q15758	SLC1A5	solute carrier family 1 (neutral amino acid transporter), member 5	230.165	256.446	#VALUE!	210.882	346.805	261.075	143.153	167.509	310.21	84.7537	294.577	200.04	0.291263	0.97984	0.96345
P16070-12	CD44	CD44 molecule (Indian blood group)	722.184	476.912	799.633	333.112	340.413	534.451	238.608	376.755	438.888	520.229	471.482	409.192	0.291866	0.92134	0.36824
P62899	RPL31	ribosomal protein L31	2048.13	2894.91	1190.88	803.731	1305.95	1648.72	396.571	1380.22	1803.6	830.088	1310.49	1144.19	0.29305	0.94284	0.58508
P08133	ANXA6	annexin A6	316.703	526.371	454.413	553.27	403.625	450.876	283.365	311.694	388.826	539.849	384.318	381.61	0.294014	0.91617	0.3261
Q7L576	CYFIP1	cytoplasmic FMR1 interacting protein 1	25.4178	59.8486	46.0467	76.3595	75.4363	56.6218	98.3777	81.1378	30.2165	95.0996	66.4313	74.2526	0.294789	0.94095	0.56358
P02545-2	LMNA	lamin A/C	1515.55	1261.41	1659.56	1640.26	1565.97	1528.55	1229.94	1000.97	1360.21	893.48	1975.75	1292.07	0.294915	0.97643	0.94325
P52209	PGD	phosphogluconate dehydrogenase	44.9369	90.3677	47.2987	100.6	116.679	79.9765	84.6499	90.3245	108.967	88.1568	119.938	98.4073	0.294933	0.88424	0.14593
Q01995	TAGLN	transgelin	724.547	246.624	734.091	614.607	649.698	593.913	795.683	880.907	641.549	385.284	2171.72	975.029	0.29537	0.71015	0.00117
Q13045	FLII	flightless I homolog (Drosophila)	#VALUE!	74.6236	70.8143	96.9198	120.782	90.785	172.469	170.063	54.6004	111.636	#VALUE!	127.192	0.295569	0.91296	0.37538
Q16698	DECR1	2,4-dienoyl CoA reductase 1, mitochondrial	84.2837	229.305	#VALUE!	168.836	72.3018	138.681	134.143	75.9092	#VALUE!	109.038	34.966	88.514	0.296256	0.94303	0.64114
Q96KP1	EXOC2	exocyst complex component 2	#VALUE!	55.2501	#VALUE!	13.2292	#VALUE!	34.2396	60.2045	77.6581	16.6236	247.315	#VALUE!	100.45	0.296954	0.7541	0.02184
O94826	TOMM70A	translocase of outer mitochondrial membrane 70 homolog A (S. cerevisiae)	#VALUE!	101.99	#VALUE!	52.6704	#VALUE!	77.3304	#VALUE!	#VALUE!	24.8327	#VALUE!	36.9662	30.8994	0.297664	0.89846	0.42345
P37108	SRP14	signal recognition particle 14kDa (homologous Alu RNA binding protein)	227.725	248.443	214.462	147.264	541.414	275.862	241.989	31.4774	#VALUE!	264.037	177.731	178.809	0.29817	0.8512	0.07681
Q9Y2D5	AKAP2	A kinase (PRKA) anchor protein 2	84.8947	41.2969	20.6307	#VALUE!	#VALUE!	48.9408	101.213	#VALUE!	#VALUE!	64.2847	#VALUE!	82.7487	0.299664	0.97631	0.91398
P40925	MDH1	malate dehydrogenase 1, NAD (soluble)	184.416	508.378	261.257	235.812	339.135	305.799	412.669	587.538	267.709	575.246	215.408	411.714	0.300206	0.88386	0.14447
P43034	PAFAH1B1	platelet-activating factor acetylhydrolase 1b, regulatory subunit 1 (45kDa)	#VALUE!	#VALUE!	182.157	98.1776	134.399	138.245	72.9498	74.8115	153.31	134.851	78.6584	102.916	0.300645	0.90122	0.29637
Q9BZQ8	FAM129A	family with sequence similarity 129, member A	119.083	117.208	82.2449	63.6874	44.0824	85.2611	204.095	#VALUE!	111.767	83.0244	89.5049	122.098	0.301014	0.88495	0.17689
P35268	RPL22	ribosomal protein L22	1475.88	2432.64	3087.74	1544.74	2760.58	2260.32	858.998	1591.04	3098.89	1289.23	1713.67	1710.37	0.301204	0.90204	0.23068
P55786	NPEPPS	aminopeptidase puromycin sensitive	57.9794	141.933	103.711	167.497	100.186	114.261	160.249	199.391	81.0591	218.731	96.2858	151.143	0.302117	0.95067	0.67649
P07741	APRT	adenine phosphoribosyltransferase	76.9305	19.8003	#VALUE!	131.385	152.109	95.0561	175.681	71.7424	476.544	70.0516	142.004	187.205	0.304076	0.74291	0.00449
P24539	ATP5F1	ATP synthase, H+ transporting, mitochondrial Fo complex, subunit B1	245.446	258.744	205.508	172.993	222.73	221.084	148.759	136.341	267.104	116.276	245.005	182.697	0.304695	0.9145	0.31336
P83881	RPL36A	ribosomal protein L36a	295.562	327.399	1337.04	272.259	629.649	572.382	213.117	164.415	767.438	124.829	294.454	312.851	0.305957	0.77936	0.00813
P31689	DNAJA1	DnaJ (Hsp40) homolog, subfamily A, member 1	65.4926	101.955	125.399	140.186	124.185	111.443	86.939	57.7374	107.863	133.784	67.3576	90.7363	0.306396	0.91752	0.33672
Q92905	COPS5	COP9 signalosome subunit 5	#VALUE!	30.6691	#VALUE!	#VALUE!	51.6143	41.1417	80.9932	74.6202	#VALUE!	68.2826	21.6668	61.3907	0.306537	0.91473	0.46824
P19105	MYL12A	myosin, light chain 12A, regulatory, non-sarcomeric	484.313	138.537	305.583	341.282	490.337	352.01	496.284	225.792	358.111	707.618	545.782	466.718	0.307016	0.97479	0.9314
P32969	RPL9	ribosomal protein L9	424.599	602.973	562.918	627.227	856.677	614.879	346.894	422.501	665.038	337.57	719.031	498.207	0.307661	0.94668	0.62945
P21283	ATP6V1C1	ATPase, H+ transporting, lysosomal 42kDa, V1 subunit C1	#VALUE!	#VALUE!	#VALUE!	34.4512	40.6334	37.5423	41.7873	#VALUE!	#VALUE!	44.0527	#VALUE!	42.92	0.309467	0.91142	0.48996
O75347	TBCA	tubulin folding cofactor A	199.037	212.614	263.265	98.8487	172.401	189.233	96.6465	102.329	163.835	88.3096	263.405	142.905	0.309706	0.88354	0.14324
Q8N5K1	CISD2	CDGSH iron sulfur domain 2	91.1651	145.701	#VALUE!	80.1397	193.667	127.668	67.7285	84.7774	#VALUE!	88.4991	133.816	93.7053	0.310387	0.86102	0.12291
Q10567-3	AP1B1	adaptor-related protein complex 1, beta 1 subunit	69.3851	63.4856	40.4529	105.851	86.5018	73.1353	118.647	137.452	50.7371	105.876	62.0271	94.9478	0.310439	0.95195	0.69163
A2RRP1-2	NBAS	neuroblastoma amplified sequence	#VALUE!	24.9352	#VALUE!	#VALUE!	13.6842	19.3097	38.9609	29.0229	#VALUE!	24.6227	21.2569	28.4659	0.310817	0.96734	0.87413
P35749	MYH11	myosin, heavy chain 11, smooth muscle	#VALUE!	#VALUE!	#VALUE!	481.79	633.836	557.813	426.848	#VALUE!	#VALUE!	#VALUE!	58.8291	242.839	0.310884	0.91589	0.51418
O43396	TXNL1	thioredoxin-like 1	115.923	277.205	48.7558	146.86	73.3464	132.418	91.6137	110.818	#VALUE!	106.09	21.8433	82.5912	0.311333	0.86956	0.12162
Q02809	PLOD1	procollagen-lysine, 2-oxoglutarate 5-dioxygenase 1	125.005	206.652	252.769	207.587	177.04	193.811	129.365	66.5604	164.906	228.527	191.159	156.104	0.311468	0.96375	0.82761
P18621	RPL17	ribosomal protein L17	319.891	353.275	436.93	569.327	1023.15	540.515	253.928	204.93	473.973	214.66	690.851	367.668	0.311851	0.8815	0.13577
P02751-3	FN1	fibronectin 1	192.162	251.54	252.802	189.116	234.222	223.969	243.418	291.767	180.449	308.417	240.232	252.856	0.312832	0.93104	0.45815
Q99798	ACO2	aconitase 2, mitochondrial	56.6846	144.526	90.2761	100.474	97.1487	97.8218	40.682	77.535	53.0464	133.741	69.4023	74.8813	0.313712	0.95041	0.67335
P21291	CSRP1	cysteine and glycine-rich protein 1	250.067	244.577	466.748	247.199	270.352	295.789	252.682	292.31	440.115	315.53	565.563	373.24	0.313942	0.79325	0.012
O95881	TXNDC12	thioredoxin domain containing 12 (endoplasmic reticulum)	137.003	209.441	189.334	259.812	123.115	183.741	140.233	169.686	110.241	195.407	146.553	152.424	0.314202	0.94567	0.61765
O60701	UGDH	UDP-glucose 6-dehydrogenase	57.4608	157.505	142.819	172.119	167.63	139.507	147.177	137.868	130.967	276.552	189.876	176.488	0.314225	0.90143	0.22713
O15305	PMM2	phosphomannomutase 2	50.1851	160.394	#VALUE!	95.8333	189.344	123.939	100.14	46.3954	82.1514	60.3717	132.671	84.3458	0.31453	0.92729	0.45594
P80303	NUCB2	nucleobindin 2	60.7511	72.4475	63.3299	#VALUE!	54.1555	62.671	#VALUE!	#VALUE!	60.0134	52.4978	#VALUE!	56.2556	0.314867	0.937	0.6351
P56385	ATP5I	ATP synthase, H+ transporting, mitochondrial Fo complex, subunit E	175.597	384.744	299.511	#VALUE!	192.623	263.119	#VALUE!	71.8161	243.894	260.439	191.339	191.872	0.31524	0.97673	0.94494
P62495	ETF1	eukaryotic translation termination factor 1	53.9025	74.386	59.2012	53.6897	62.1364	60.6632	73.666	56.0082	67.3927	74.5143	59.9447	66.3052	0.315917	0.87339	0.10947
Q5GLZ8-6	HERC4	HECT and RLD domain containing E3 ubiquitin protein ligase 4	#VALUE!	103.105	#VALUE!	63.5669	109.188	91.9533	98.3422	#VALUE!	36.0584	#VALUE!	61.738	65.3795	0.316224	0.89663	0.35441
P07910-2	HNRNPC	heterogeneous nuclear ribonucleoprotein C (C1/C2)	345.877	285.225	541.932	274.237	468.752	383.205	974.617	381.088	620.116	353.293	324.017	530.626	0.316409	0.80348	0.01598
Q9UKK3	PARP4	poly (ADP-ribose) polymerase family, member 4	#VALUE!	64.6741	236.243	47.6712	56.7774	101.341	42.3763	49.084	39.4904	71.9915	32.5558	47.0996	0.316512	0.57817	5.30253e-05
P47914	RPL29	ribosomal protein L29	554.637	622.633	519.323	542.567	1037.84	655.4	446.867	196.517	759.32	188.134	804.822	479.132	0.316927	0.95597	0.73912
Q03001	DST	dystonin	20.5416	38.2589	42.4951	17.9908	68.9571	37.6487	64.6478	80.8252	26.0439	47.1339	40.2055	51.7713	0.317585	0.9414	0.56867
P40429	RPL13A	ribosomal protein L13a	1021.18	935.722	1602.04	622.985	986.707	1033.73	447.126	387.599	1645.76	476.757	688.184	729.084	0.317794	0.88201	0.1376
P48556	PSMD8	proteasome (prosome, macropain) 26S subunit, non-ATPase, 8	102.31	159.572	53.4011	111.644	79.4822	101.282	140.043	61.8632	49.3444	82.8933	37.8199	74.3928	0.318486	0.94295	0.58626
P60891	PRPS1	phosphoribosyl pyrophosphate synthetase 1	#VALUE!	58.7596	#VALUE!	62.6764	73.1137	64.8499	54.6909	67.7156	105.824	85.7211	#VALUE!	78.488	0.318626	0.90147	0.33998
Q08378	GOLGA3	golgin A3	71.3498	#VALUE!	95.2375	22.3287	79.7121	67.157	71.6154	45.8015	44.6321	25.0077	#VALUE!	46.7641	0.319049	0.93193	0.53382
P08865	RPSA	ribosomal protein SA	293.397	299.055	163.794	279.494	332.252	273.598	637.775	288.943	299.876	246.266	315.935	357.759	0.319241	0.71024	0.00117
P09669	COX6C	cytochrome c oxidase subunit VIc	606.883	842.25	472.587	307.424	417.269	529.283	191.985	428.257	#VALUE!	292.927	634.181	386.837	0.319561	0.962	0.819
Q99417	MYCBP	MYC binding protein	99.6962	#VALUE!	#VALUE!	57.0847	#VALUE!	78.3904	41.1852	#VALUE!	#VALUE!	38.3895	#VALUE!	39.7874	0.320026	0.83478	0.18061
Q12996	CSTF3	cleavage stimulation factor, 3' pre-RNA, subunit 3, 77kDa	35.0287	57.8452	26.4756	22.3962	57.9167	39.9325	24.7327	#VALUE!	35.1996	37.0653	26.7196	30.9293	0.320134	0.82389	0.03812
P19338	NCL	nucleolin	857.713	489.984	580.81	522.635	382.367	566.702	591.02	346.129	527.934	369.105	504.074	467.653	0.322649	0.8769	0.12018
O75396	SEC22B	SEC22 vesicle trafficking protein homolog B (S. cerevisiae) (gene/pseudogene)	318.263	205.308	#VALUE!	171.435	176.878	217.971	126.531	156.685	194.744	181.797	219.203	175.792	0.322714	0.86746	0.11547
Q9UM54-5	MYO6	myosin VI	#VALUE!	51.0903	33.5	54.0174	77.6705	54.0696	70.9559	85.326	#VALUE!	50.7773	#VALUE!	69.0198	0.323578	0.94714	0.70364
Q12965	MYO1E	myosin IE	#VALUE!	64.4369	#VALUE!	#VALUE!	45.6352	55.036	51.0784	124.899	#VALUE!	92.1089	45.9319	78.5045	0.323755	0.8374	0.12404
P55060	CSE1L	CSE1 chromosome segregation 1-like (yeast)	158.194	#VALUE!	#VALUE!	149.708	#VALUE!	153.951	238.344	223.977	72.3682	157.245	288.254	196.038	0.32392	0.95833	0.80429
P39019	RPS19	ribosomal protein S19	1234.55	2443.11	801.874	924.802	615.824	1204.03	723.353	811.198	927.133	1031.76	681.243	834.938	0.324447	0.68054	0.000512248
P32455	GBP1	guanylate binding protein 1, interferon-inducible	#VALUE!	596.669	#VALUE!	470.24	114.829	393.913	29.7132	28.8938	46.2775	34.8947	737.613	175.478	0.325475	0.77722	0.01625
Q9Y2W1	THRAP3	thyroid hormone receptor associated protein 3	52.3469	#VALUE!	#VALUE!	14.9697	#VALUE!	33.6583	73.9091	#VALUE!	53.502	#VALUE!	#VALUE!	63.7056	0.325865	0.91535	0.51123
Q96CW1-2	AP2M1	adaptor-related protein complex 2, mu 1 subunit	#VALUE!	127.935	154.586	86.3935	#VALUE!	122.972	95.6255	112.661	118.993	102.11	54.4777	96.7734	0.326981	0.98916	0.99367
P07237	P4HB	prolyl 4-hydroxylase, beta polypeptide	474.36	581.716	479.247	517.116	894.604	589.408	623.735	603.345	755.171	798.313	636.03	683.319	0.327133	0.92781	0.42671
P99999	CYCS	cytochrome c, somatic	228.032	132.226	363.348	218.293	376.402	263.66	113.75	92.6493	186.807	205.154	368.662	193.405	0.327248	0.88433	0.14627
P21964-2	COMT	catechol-O-methyltransferase	172.685	146.899	162.729	212.581	272.403	193.459	130.338	116.538	101.901	224.964	215.127	157.774	0.329035	0.96018	0.78793
Q8TEA8	DTD1	D-tyrosyl-tRNA deacylase 1	96.8106	96.7474	144.67	64.336	145.308	109.574	49.0572	69.4311	123.888	32.4821	137.79	82.5297	0.329579	0.9213	0.36793
P26368-2	U2AF2	U2 small nuclear RNA auxiliary factor 2	158.374	212.751	234.27	140.068	177.235	184.54	156.162	216.589	191.606	96.2382	114.52	155.023	0.33217	0.96855	0.8771
Q15436	SEC23A	Sec23 homolog A (S. cerevisiae)	#VALUE!	197.157	128.007	173.053	167.626	166.461	75.4567	163.361	104.214	197.221	155.832	139.217	0.333444	0.91818	0.37741
P62241	RPS8	ribosomal protein S8	888.27	687.326	1286.37	993.714	1496.25	1070.39	695.09	503.816	1346.41	699.096	1039.24	856.732	0.333679	0.94164	0.5714
Q15363	TMED2	transmembrane emp24 domain trafficking protein 2	127.106	67.8449	234.045	190.483	133.467	150.589	130.883	170.859	304.914	290.278	111.718	201.73	0.334096	0.92682	0.41736
P08107	HSPA1A	heat shock 70kDa protein 1A	311.157	567.725	305.901	756.536	316.521	451.568	289.679	289.174	460.737	308.35	391.857	347.959	0.334104	0.75435	0.00403
Q8WUH6	TMEM263	transmembrane protein 263	201.625	210.728	#VALUE!	#VALUE!	#VALUE!	206.176	#VALUE!	179.473	#VALUE!	#VALUE!	103.907	141.69	0.334182	0.84256	0.20296
P06730	EIF4E	eukaryotic translation initiation factor 4E	170.764	176.708	#VALUE!	68.1179	#VALUE!	138.53	84.3053	#VALUE!	103.945	#VALUE!	#VALUE!	94.1253	0.334979	0.8645	0.24485
P62070	RRAS2	related RAS viral (r-ras) oncogene homolog 2	159.657	377.486	422.953	135.958	223.724	263.955	38.7556	132.455	395.293	151.648	178.588	179.348	0.335605	0.87887	0.12666
O60684	KPNA6	karyopherin alpha 6 (importin alpha 7)	#VALUE!	#VALUE!	48.4703	107.113	#VALUE!	77.7918	139.624	133.267	111.15	121.846	#VALUE!	126.472	0.335673	0.83574	0.12013
Q86VP6	CAND1	cullin-associated and neddylation-dissociated 1	85.6092	171.956	90.2219	162.468	242.742	150.599	241.671	173.341	87.5677	227.045	233.16	192.557	0.335944	0.84761	0.0544
Q14914	PTGR1	prostaglandin reductase 1	7.57588	16.928	17.493	47.0753	36.5138	25.1172	23.956	36.9716	47.7564	68.4458	11.2344	37.6728	0.336445	0.93887	0.54053
P61019	RAB2A	RAB2A, member RAS oncogene family	613.635	593.026	908.936	433.597	697.849	649.409	579.199	282.401	926.909	276.608	443.101	501.644	0.336987	0.93058	0.45363
P61604	HSPE1	heat shock 10kDa protein 1	847.941	656.266	486.152	394.841	998.066	676.653	317.972	286.953	266.796	444.316	1087.69	480.746	0.337542	0.88124	0.13483
P29508	SERPINB3	serpin peptidase inhibitor, clade B (ovalbumin), member 3	3.20461	28.0728	20.4234	#VALUE!	#VALUE!	17.2336	#VALUE!	75.6838	30.5876	#VALUE!	#VALUE!	53.1357	0.338724	0.88743	0.34437
Q13185	CBX3	chromobox homolog 3	456.055	323.793	149.42	130.214	347.362	281.369	250.631	66.9038	232.357	#VALUE!	259.446	202.334	0.339191	0.97986	0.96357
Q9Y6D5	ARFGEF2	ADP-ribosylation factor guanine nucleotide-exchange factor 2 (brefeldin A-inhibited)	#VALUE!	#VALUE!	187.589	81.7033	26.8904	98.7276	25.8093	#VALUE!	54.0017	#VALUE!	#VALUE!	39.9055	0.339272	0.81479	0.10638
Q14764	MVP	major vault protein	366.368	578.432	453.56	546.979	453.201	479.708	683.872	954.549	274.421	711.961	431.009	611.163	0.339551	0.94944	0.66188
P15170	GSPT1	G1 to S phase transition 1	105.794	140.551	116.93	152.561	194.915	142.15	103.947	56.5237	114.667	148.445	163.425	117.401	0.339568	0.97412	0.92621
Q96CG8	CTHRC1	collagen triple helix repeat containing 1	#VALUE!	#VALUE!	#VALUE!	335.213	178.024	256.619	#VALUE!	#VALUE!	332.311	302.901	496.767	377.326	0.339779	0.93371	0.6219
P42766	RPL35	ribosomal protein L35	1403.76	2061.34	943.214	1132.17	1002.99	1308.69	963.532	1400.17	950.047	1269.63	742.781	1065.23	0.339779	0.86802	0.09479
P41252	IARS	isoleucyl-tRNA synthetase	76.7734	141.271	116.014	180.106	234.807	149.795	261.467	226.29	115.387	157.505	177.536	187.637	0.340441	0.96782	0.86994
P13645	KRT10	keratin 10	213.746	406.345	942.75	496.152	110.966	433.992	327.276	151.543	442.879	316.368	115.435	270.7	0.341348	0.85345	0.06384
P63208	SKP1	S-phase kinase-associated protein 1	96.2091	207.231	93.3306	114.866	144.967	131.321	143.02	153.407	#VALUE!	160.335	160.281	154.261	0.341849	0.93238	0.50436
P62316	SNRPD2	small nuclear ribonucleoprotein D2 polypeptide 16.5kDa	385.142	845.779	348.56	279.219	359.417	443.623	228.996	376.18	378.184	200.834	449.984	326.835	0.342175	0.76588	0.00557
P21589	NT5E	5'-nucleotidase, ecto (CD73)	346.586	553.983	456.651	544.413	338.681	448.063	249.694	455.324	324.614	225.845	575.518	366.199	0.342225	0.91867	0.34598
Q00341	HDLBP	high density lipoprotein binding protein	149.422	216.965	239.46	199.856	285.817	218.304	348.801	228.494	192.157	296.217	212.135	255.561	0.342765	0.95568	0.73577
P62195	PSMC5	proteasome (prosome, macropain) 26S subunit, ATPase, 5	72.4575	69.8015	99.7493	87.863	59.6982	77.9139	47.9125	50.0853	99.882	78.6206	49.087	65.1175	0.343263	0.90724	0.26258
Q96QK1	VPS35	vacuolar protein sorting 35 homolog (S. cerevisiae)	188.113	238.39	167.5	183.061	178.745	191.162	103.037	111.745	194.126	250.359	139.694	159.792	0.343421	0.95005	0.66907
P62280	RPS11	ribosomal protein S11	394.015	626.467	1361.94	475.613	1216.1	814.828	995.522	1207.91	821.588	1183.57	967.691	1035.26	0.344002	0.92706	0.41962
P13667	PDIA4	protein disulfide isomerase family A, member 4	412.213	411.151	338.708	351.633	289.131	360.567	202.881	207.992	372.475	430.009	329.185	308.508	0.344176	0.90474	0.2468
Q96K17	BTF3L4	basic transcription factor 3-like 4	174.921	#VALUE!	47.4498	156.87	#VALUE!	126.413	154.535	#VALUE!	163.949	208.866	#VALUE!	175.783	0.344725	0.81636	0.08205
P62906	RPL10A	ribosomal protein L10a	614.105	515.796	494.157	708.34	862.257	638.931	452.275	390.719	674.083	410.146	760.508	537.546	0.346108	0.9448	0.60759
P04040	CAT	catalase	102.266	57.125	163.471	#VALUE!	130.618	113.37	72.9367	33.2158	151.832	55.3601	#VALUE!	78.3363	0.346698	0.92721	0.49103
Q14444-2	CAPRIN1	cell cycle associated protein 1	255.424	165.914	272.024	123.022	141.386	191.554	212.285	101.361	212.523	82.2521	145.592	150.803	0.346752	0.94924	0.65956
P30084	ECHS1	enoyl CoA hydratase, short chain, 1, mitochondrial	105.996	173.033	116.93	157.674	197.205	150.168	90.7339	120.354	143.61	90.5444	183.303	125.709	0.346781	0.93048	0.45264
O14617-5	AP3D1	adaptor-related protein complex 3, delta 1 subunit	21.4385	68.0895	37.4526	44.1683	41.1703	42.4638	72.8621	64.9622	39.2068	30.0333	60.4373	53.5003	0.346911	0.93533	0.5023
P20337	RAB3B	RAB3B, member RAS oncogene family	222.739	137.387	389.914	99.0605	216.747	213.169	72.9521	173.602	262.641	93.3763	159.621	152.438	0.346959	0.92035	0.35992
Q5T4S7-3	UBR4	ubiquitin protein ligase E3 component n-recognin 4	9.67446	41.1593	16.7198	39.0841	48.4275	31.013	41.7197	42.7215	25.4142	42.7212	45.1124	39.5378	0.347251	0.81507	0.02209
P78417	GSTO1	glutathione S-transferase omega 1	209.492	407.423	349.43	303.874	286.12	311.268	194.019	268.37	268.049	246.506	364.541	268.297	0.347912	0.96699	0.86163
P11234	RALB	v-ral simian leukemia viral oncogene homolog B	384.221	#VALUE!	415.069	145.066	219.072	290.857	#VALUE!	159.463	364.383	130.927	166.606	205.345	0.350136	0.82351	0.05079
P46821	MAP1B	microtubule-associated protein 1B	338.942	217.844	399.127	258.307	193.346	281.513	512.672	328.232	297.062	235.765	332.265	341.199	0.350593	0.93422	0.49064
O95782-2	AP2A1	adaptor-related protein complex 2, alpha 1 subunit	79.2991	135.015	75.2234	176.283	102.327	113.63	228.329	146.652	71.596	142.325	135.062	144.793	0.350746	0.92186	0.37276
P35579	MYH9	myosin, heavy chain 9, non-muscle	1029.93	1194.54	1201.22	1083.56	1224.24	1146.7	1428.54	1870.83	926.655	1120.57	1245.07	1318.33	0.351326	0.84008	0.04422
P31946-2	YWHAB	tyrosine 3-monooxygenase/tryptophan 5-monooxygenase activation protein, beta	813.649	682.368	638.389	594.686	675.532	680.925	569.432	431.163	633.103	457.987	872.042	592.745	0.352144	0.95707	0.75204
P19623	SRM	spermidine synthase	#VALUE!	183.223	#VALUE!	89.3615	#VALUE!	136.292	#VALUE!	73.7405	#VALUE!	52.2691	#VALUE!	63.0048	0.352971	0.85688	0.24924
Q9UI09	NDUFA12	NADH dehydrogenase (ubiquinone) 1 alpha subcomplex, 12	263.002	241.726	#VALUE!	178.941	#VALUE!	227.89	#VALUE!	206.067	#VALUE!	111.04	#VALUE!	158.554	0.354246	0.95656	0.78385
P27348	YWHAQ	tyrosine 3-monooxygenase/tryptophan 5-monooxygenase activation protein, theta	517.884	511.822	622.683	946.411	927.679	705.296	580.607	351.492	488.404	629.359	850.726	580.118	0.354365	0.90845	0.27048
Q9UH65	SWAP70	SWAP switching B-cell complex 70kDa subunit	23.5263	110.205	75.49	95.7217	125.195	86.0276	44.2212	35.3734	94.6205	66.8853	84.8723	65.1945	0.354877	0.96547	0.84596
Q9NYU2-2	UGGT1	UDP-glucose glycoprotein glucosyltransferase 1	40.1331	122.248	98.7233	96.261	146.657	100.805	151.054	93.221	115.242	141.232	106.351	121.42	0.355098	0.91648	0.3285
P14314	PRKCSH	protein kinase C substrate 80K-H	804.477	602.06	531.212	602.586	489.419	605.951	246.272	219.498	741.971	674.225	542.558	484.905	0.355199	0.92075	0.36329
P52565	ARHGDIA	Rho GDP dissociation inhibitor (GDI) alpha	1134.03	1211.84	2613.87	1261.29	2021.65	1648.54	958.254	937.71	2011.18	806.28	1683.77	1279.44	0.355354	0.90261	0.23398
P24752	ACAT1	acetyl-CoA acetyltransferase 1	37.6293	88.5789	94.5271	92.2624	80.9266	78.7849	155.852	73.5151	#VALUE!	131.317	59.2469	104.983	0.356183	0.95377	0.73137
Q14019	COTL1	coactosin-like F-actin binding protein 1	638.36	982.82	612.246	991.86	1948.13	1034.68	466.242	833.475	445.289	822.66	1213.54	756.242	0.35684	0.85843	0.07312
P62851	RPS25	ribosomal protein S25	1959.34	3757.57	1249.94	2578.29	1697.97	2248.62	1462.57	3001.72	1167.88	1826.78	1061.05	1704	0.358894	0.89761	0.20621
Q9Y6N5	SQRDL	sulfide quinone reductase-like (yeast)	28.3902	110.864	115.179	73.941	80.7109	81.8169	#VALUE!	58.1778	52.2861	105.135	17.599	58.2995	0.359056	0.93803	0.56136
Q08209-2	PPP3CA	protein phosphatase 3, catalytic subunit, alpha isozyme	#VALUE!	80.9093	#VALUE!	42.9968	61.291	61.7324	42.905	56.182	37.3195	30.7508	72.656	47.9627	0.35907	0.94626	0.67346
P59998	ARPC4	actin related protein 2/3 complex, subunit 4, 20kDa	61.6595	310.403	136.111	141.742	132.106	156.404	128.892	765.585	172.843	335.35	55.473	291.629	0.359342	0.72864	0.00196
Q02952-3	AKAP12	A kinase (PRKA) anchor protein 12	208.993	157.647	165.207	140.21	150.454	164.502	108.862	168.671	206.194	132.454	84.5309	140.142	0.359359	0.96442	0.83486
O76094	SRP72	signal recognition particle 72kDa	100.705	121.198	70.5815	74.9115	111.192	95.7178	73.7561	73.5431	79.777	101.981	93.1131	84.434	0.359985	0.89261	0.18142
Q9ULV4	CORO1C	coronin, actin binding protein, 1C	86.6848	175.013	208.673	271.476	243.076	196.984	247.784	251.552	195.126	296.366	181.217	234.409	0.360109	0.93763	0.52694
P49189	ALDH9A1	aldehyde dehydrogenase 9 family, member A1	#VALUE!	66.6483	159.811	74.8272	281.295	145.646	78.1206	52.4283	86.219	152.553	84.4122	90.7465	0.360227	0.77979	0.01198
O76003	GLRX3	glutaredoxin 3	57.9957	67.8851	#VALUE!	#VALUE!	78.0162	67.9657	134.478	81.756	#VALUE!	#VALUE!	#VALUE!	108.117	0.360974	0.83284	0.14609
P60866	RPS20	ribosomal protein S20	980.672	2246.9	368.253	715.964	2253.86	1313.13	412.126	1253.77	873.5	540.817	1323.75	880.792	0.361126	0.86962	0.09896
Q9P2J5	LARS	leucyl-tRNA synthetase	44.7831	124.043	52.2033	101.022	133.267	91.0636	186.066	146.234	58.897	97.7605	104.166	118.625	0.361283	0.95533	0.73159
Q9Y4G6	TLN2	talin 2	18.5654	49.4005	410.682	29.0755	30.7648	107.698	49.509	29.7009	21.2745	29.5815	19.0827	29.8297	0.3635	0.44423	8.12091e-07
Q9UMR2-2	DDX19B	DEAD (Asp-Glu-Ala-Asp) box polypeptide 19B	143.544	#VALUE!	#VALUE!	63.4841	#VALUE!	103.514	#VALUE!	#VALUE!	64.4192	27.2857	#VALUE!	45.8525	0.36445	0.88777	0.37289
Q9Y2Q3-3	GSTK1	glutathione S-transferase kappa 1	137.339	198.19	72.9716	171.243	152.11	146.371	59.103	104.92	142.836	102.273	181.45	118.117	0.365323	0.96074	0.79423
P10768	ESD	esterase D	245.092	258.159	125.959	421.588	130.771	236.314	220.605	215.9	146.391	232.524	62.6614	175.616	0.367809	0.92192	0.37326
Q9H0U4	RAB1B	RAB1B, member RAS oncogene family	472.342	184.789	410.186	228.91	304.137	320.073	185.512	228.34	446.684	177.971	211.199	249.941	0.368369	0.8217	0.02657
Q05193-3	DNM1	dynamin 1	30.9425	127.109	58.3144	71.5116	33.4198	64.2594	74.4981	#VALUE!	18.1453	52.7752	28.6109	43.5074	0.368482	0.89186	0.20849
P12270	TPR	translocated promoter region, nuclear basket protein	108.1	71.8618	85.7804	55.2791	688.968	201.998	137.661	44.0453	68.5	78.1464	62.5814	78.1869	0.369617	0.49071	2.83028e-06
Q99832	CCT7	chaperonin containing TCP1, subunit 7 (eta)	65.977	73.9581	120.538	72.2692	165.902	99.7288	149.598	118.964	187.26	89.8052	82.7316	125.672	0.369853	0.90304	0.23653
O14495	PPAP2B	phosphatidic acid phosphatase type 2B	75.6778	388.244	#VALUE!	207.685	199.704	217.828	145.661	96.9283	154.572	197.987	#VALUE!	148.787	0.370487	0.86581	0.13712
P78344-2	EIF4G2	eukaryotic translation initiation factor 4 gamma, 2	79.2478	38.7537	30.8055	44.1925	40.4414	46.6882	#VALUE!	56.797	#VALUE!	43.4727	83.4119	61.2272	0.370621	0.85492	0.1068
P04264	KRT1	keratin 1	448.227	894.828	1962.72	690.794	333.044	865.922	404.726	353.705	1069.99	549.227	402.98	556.125	0.372574	0.75725	0.00437
P51648	ALDH3A2	aldehyde dehydrogenase 3 family, member A2	11.7498	23.834	41.8166	19.0142	12.7725	21.8374	#VALUE!	16.734	46.0128	33.3831	#VALUE!	32.0433	0.373197	0.89711	0.27209
P50990	CCT8	chaperonin containing TCP1, subunit 8 (theta)	75.9542	149.163	100.304	135.939	183.505	128.973	162.954	158.194	175.625	130.724	120.122	149.524	0.374073	0.96496	0.84062
P20618	PSMB1	proteasome (prosome, macropain) subunit, beta type, 1	165.806	383.345	276.035	185.931	340.462	270.316	200.148	262.522	246.099	134.63	272.909	223.262	0.37408	0.96757	0.8674
O00483	NDUFA4	NDUFA4, mitochondrial complex associated	352.588	466.255	223.443	297.718	302.809	328.563	189.899	193.762	233.419	343.47	405.148	273.139	0.37439	0.94243	0.58034
P26640	VARS	valyl-tRNA synthetase	26.1802	72.8831	33.2265	119.322	92.1296	68.7482	167.269	89.4343	32.8831	95.7323	88.7431	94.8124	0.37528	0.91915	0.34996
P42765	ACAA2	acetyl-CoA acyltransferase 2	#VALUE!	52.3918	#VALUE!	52.016	59.8862	54.7646	206.827	42.2386	59.94	67.6701	#VALUE!	94.1689	0.375537	0.58822	0.000197619
Q96AG4	LRRC59	leucine rich repeat containing 59	187.116	494.811	242.341	396.79	444.135	353.038	628.375	582.379	281.673	488.437	244.894	445.152	0.375616	0.93594	0.50875
Q9BSJ8	ESYT1	extended synaptotagmin-like protein 1	80.3801	217.721	128.827	160.188	166.735	150.77	174.8	279.67	86.7354	222.566	173.668	187.488	0.3774	0.95833	0.76667
P22392-2	NME2	NME/NM23 nucleoside diphosphate kinase 2	674.287	1039.2	609.038	924.733	802.722	809.997	502.217	944.846	409.027	960.788	578.108	678.997	0.378456	0.93348	0.48295
O95302	FKBP9	FK506 binding protein 9, 63 kDa	236.131	355.148	160.685	389.213	289.115	286.058	228.254	122.937	259.654	254.215	321.237	237.259	0.379175	0.97789	0.95286
P06744	GPI	glucose-6-phosphate isomerase	170.896	294.005	157.291	265.999	298.496	237.337	244.583	266.542	296.785	261.702	270.584	268.039	0.379975	0.80401	0.01622
Q7L2H7	EIF3M	eukaryotic translation initiation factor 3, subunit M	50.4091	51.2079	#VALUE!	29.0709	34.8151	41.3758	91.9926	40.9448	48.6519	49.8422	31.3222	52.5508	0.380353	0.79932	0.02006
Q02543	RPL18A	ribosomal protein L18a	117.442	260.567	441.814	148.353	316.322	256.899	191.39	89.5466	322.006	143.712	208.785	191.088	0.380982	0.93765	0.5272
P67809	YBX1	Y box binding protein 1	520.824	526.653	738.592	364.732	371.319	504.424	379.2	356.311	670.335	234.978	425.755	413.316	0.383518	0.92568	0.40679
P61160	ACTR2	ARP2 actin-related protein 2 homolog (yeast)	203.186	236.829	256.963	225.299	227.06	229.867	393.092	224.33	263.994	193.622	243.923	263.792	0.386833	0.74191	0.00284
P07814	EPRS	glutamyl-prolyl-tRNA synthetase	37.0408	170.785	133.591	131.69	174.328	129.487	209.985	141.501	155.001	122.679	151.657	156.165	0.386841	0.88922	0.16618
Q96IU4-2	ABHD14B	abhydrolase domain containing 14B	212.499	216.773	137.707	264.678	216.014	209.534	152.964	165.665	236.589	137.737	224.691	183.529	0.387073	0.90561	0.25219
Q32P28	LEPRE1	leucine proline-enriched proteoglycan (leprecan) 1	145.466	113.289	147.02	161.603	183.478	150.171	164.31	99.6553	141.82	163.003	95.5439	132.866	0.387156	0.91701	0.33269
O43491	EPB41L2	erythrocyte membrane protein band 4.1-like 2	83.6249	57.9035	38.0558	59.9597	112.05	70.3188	64.5023	40.1913	62.6392	68.4753	51.2633	57.4143	0.387297	0.90217	0.2314
O43847	NRD1	nardilysin (N-arginine dibasic convertase)	173.575	66.0676	6.92019	21.4451	19.4557	57.4927	47.163	12.3584	#VALUE!	20.5811	#VALUE!	26.7008	0.387434	0.70738	0.00273
P12268	IMPDH2	IMP (inosine 5'-monophosphate) dehydrogenase 2	66.2233	114.028	153.36	103.428	130.767	113.561	129.127	146.198	110.722	120.089	135.717	128.371	0.388008	0.93413	0.48968
P30042-2	C21orf33	chromosome 21 open reading frame 33	91.8562	299.707	36.7255	#VALUE!	172.391	150.17	#VALUE!	#VALUE!	96.8919	41.2357	130.816	89.648	0.388239	0.88342	0.24209
P62701	RPS4X	ribosomal protein S4, X-linked	336.302	461.277	829.475	670.11	337.125	526.858	412.96	216.506	741.842	350.699	309.005	406.202	0.388499	0.88088	0.13358
P11233	RALA	v-ral simian leukemia viral oncogene homolog A (ras related)	277.02	281.787	545.755	257.624	306.318	333.701	142.64	130.68	556.863	151.916	241.94	244.808	0.388535	0.83699	0.04061
Q07955	SRSF1	serine/arginine-rich splicing factor 1	137.105	309.613	#VALUE!	131.73	127.877	176.581	191.97	149.855	123.023	87.7636	98.6601	130.254	0.389941	0.787	0.01449
P62841	RPS15	ribosomal protein S15	487.446	1099.41	#VALUE!	334.05	463.224	596.033	380.965	595.995	202.232	472.775	444.98	419.39	0.390751	0.80446	0.02296
P08238	HSP90AB1	heat shock protein 90kDa alpha (cytosolic), class B member 1	996.652	1250.9	771.923	826.818	760.84	921.427	504.128	966.724	634.057	937.44	958.745	800.219	0.391647	0.97074	0.89763
Q14974	KPNB1	karyopherin (importin) beta 1	196.688	310.354	145.642	376.875	254.182	256.748	444.697	255.644	142.708	431.999	325.365	320.083	0.392131	0.93936	0.54588
P37802	TAGLN2	transgelin 2	485.213	260.546	505.166	502.596	576.861	466.076	734.821	128.843	545.505	660.445	929.798	599.882	0.39263	0.96206	0.80912
P23634-5	ATP2B4	ATPase, Ca++ transporting, plasma membrane 4	66.6915	#VALUE!	133.437	#VALUE!	168.673	122.934	215.038	274.267	64.6919	#VALUE!	141.435	173.858	0.393586	0.94292	0.66511
P61006	RAB8A	RAB8A, member RAS oncogene family	210.467	229.518	293.746	112.245	215.071	212.209	134.764	242.997	249.426	138.091	108.51	174.757	0.393653	0.90998	0.28086
P61923	COPZ1	coatomer protein complex, subunit zeta 1	126.615	233.161	137.401	157.351	226.317	176.169	191.228	376.816	154.432	179.303	189.376	218.231	0.394565	0.81273	0.0207
P09960	LTA4H	leukotriene A4 hydrolase	44.6685	74.6623	60.1542	81.8196	85.0454	69.27	35.2051	#VALUE!	75.6138	40.863	76.3364	57.0045	0.395619	0.87059	0.12475
Q9Y5S2	CDC42BPB	CDC42 binding protein kinase beta (DMPK-like)	#VALUE!	57.4829	31.2506	12.0998	54.2046	38.7595	#VALUE!	23.8466	27.6399	29.9391	31.3798	28.2013	0.39573	0.88617	0.21551
Q13464	ROCK1	Rho-associated, coiled-coil containing protein kinase 1	#VALUE!	56.5007	1120.03	39.2933	26.0636	310.472	40.6975	16.9527	56.2184	72.1363	33.5405	43.9091	0.396277	0.43471	1.08869e-06
Q14789	GOLGB1	golgin B1	39.2823	34.578	296.666	#VALUE!	82.2499	113.194	67.678	57.2255	23.102	76.3008	33.6973	51.6007	0.396406	0.62141	0.000170608
P27361	MAPK3	mitogen-activated protein kinase 3	5.89175	23.3633	#VALUE!	#VALUE!	#VALUE!	14.6275	#VALUE!	18.9851	#VALUE!	37.6232	#VALUE!	28.3042	0.396774	0.98931	0.95389
P49588	AARS	alanyl-tRNA synthetase	148.914	195.877	139.044	283.082	298.036	212.991	333.575	219.215	178.522	290.145	235.919	251.475	0.397103	0.94691	0.63215
Q14697-2	GANAB	glucosidase, alpha; neutral AB	304.939	392.336	277.6	507.46	386.548	373.777	499.182	467.167	266.903	574.118	362.963	434.067	0.397854	0.94526	0.61292
P17980	PSMC3	proteasome (prosome, macropain) 26S subunit, ATPase, 3	90.0532	107.236	85.9188	78.6524	93.4314	91.0583	75.8007	84.232	98.4219	95.3786	68.2918	84.425	0.397899	0.99371	0.9995
Q14240	EIF4A2	eukaryotic translation initiation factor 4A2	#VALUE!	188.798	74.0716	#VALUE!	#VALUE!	131.435	#VALUE!	166.86	248.843	202.52	#VALUE!	206.074	0.39867	0.93517	0.63203
Q9UHD8-7	SEPT9	septin 9	204.422	281.254	371.448	305.422	#VALUE!	290.636	232.971	250.115	#VALUE!	199.276	322.479	251.21	0.399021	0.95429	0.75432
P62277	RPS13	ribosomal protein S13	494.723	1204.83	581.951	1001.48	647.349	786.066	789.294	1594.62	599.933	1260.88	721.824	993.311	0.399061	0.90086	0.22388
Q96AE4	FUBP1	far upstream element (FUSE) binding protein 1	168.633	100.452	94.3147	87.0434	#VALUE!	112.611	85.776	45.3071	136.61	86.6658	#VALUE!	88.5897	0.400651	0.90924	0.34873
P38159-2	RBMX	RNA binding motif protein, X-linked	#VALUE!	147.561	#VALUE!	56.9911	99.781	101.444	#VALUE!	#VALUE!	#VALUE!	85.1264	60.4835	72.805	0.401738	0.90024	0.41123
P32119	PRDX2	peroxiredoxin 2	166.744	260.382	252.501	186.272	306.607	234.501	222.873	147.259	199.849	145.681	292.197	201.572	0.403388	0.93592	0.50857
Q08257	CRYZ	crystallin, zeta (quinone reductase)	47.2606	45.4721	#VALUE!	#VALUE!	#VALUE!	46.3664	#VALUE!	16.3686	25.4829	57.7712	#VALUE!	33.2076	0.40478	0.9292	0.59095
O15498	YKT6	YKT6 v-SNARE homolog (S. cerevisiae)	87.954	111.128	128.256	348.504	129.298	161.028	1565.57	256.133	148.952	57.982	116.958	429.118	0.404784	0.5224	6.66437e-06
P54577	YARS	tyrosyl-tRNA synthetase	38.8918	107.322	103.586	114.453	199.822	112.815	148.021	94.9142	180.057	94.9277	190.188	141.622	0.405413	0.92914	0.43945
Q15691	MAPRE1	microtubule-associated protein, RP/EB family, member 1	219.483	144.093	#VALUE!	133.829	78.4851	143.973	144.699	106.503	142.056	109.165	69.979	114.48	0.406139	0.91388	0.34395
Q9H6T3-2	RPAP3	RNA polymerase II associated protein 3	44.1309	#VALUE!	#VALUE!	78.2883	#VALUE!	61.2096	#VALUE!	17.5731	#VALUE!	53.275	#VALUE!	35.424	0.406362	0.99197	0.96732
Q9Y3U8	RPL36	ribosomal protein L36	1011.92	2710.55	1322.92	1059.21	2317.57	1684.43	816.864	978.928	2044.33	863.391	1810.17	1302.74	0.406951	0.87503	0.11437
P55263-2	ADK	adenosine kinase	#VALUE!	46.3648	53.2254	#VALUE!	#VALUE!	49.7951	62.949	40.6614	#VALUE!	94.8774	#VALUE!	66.1626	0.408541	0.87584	0.29088
Q9UBF2	COPG2	coatomer protein complex, subunit gamma 2	12.5664	#VALUE!	#VALUE!	69.1402	#VALUE!	40.8533	132.187	43.8215	28.9424	105.539	#VALUE!	77.6223	0.409226	0.94925	0.73417
Q8WVJ2	NUDCD2	NudC domain containing 2	31.5272	39.016	#VALUE!	37.8938	#VALUE!	36.1457	59.5101	#VALUE!	#VALUE!	39.1948	#VALUE!	49.3524	0.409642	0.7979	0.07789
O43390	HNRNPR	heterogeneous nuclear ribonucleoprotein R	89.5726	118.745	151.067	150.127	164.538	134.81	150.264	102.223	144.175	58.5431	125.226	116.086	0.409856	0.91086	0.28696
O43676	NDUFB3	NADH dehydrogenase (ubiquinone) 1 beta subcomplex, 3, 12kDa	41.3252	187.848	#VALUE!	159.848	#VALUE!	129.674	#VALUE!	39.9957	#VALUE!	110.262	#VALUE!	75.1291	0.409949	0.88744	0.34439
Q3SY69	ALDH1L2	aldehyde dehydrogenase 1 family, member L2	#VALUE!	72.6998	42.578	84.7572	82.829	70.716	145.205	31.6431	48.6518	142.708	98.6586	93.3733	0.410323	0.92021	0.39401
P62736	ACTA2	actin, alpha 2, smooth muscle, aorta	1074.11	1863.2	1514.65	3100.77	4062.62	2323.07	4297.46	1965.11	1645.2	4277.66	2834.39	3003.96	0.410653	0.89078	0.17302
O95394	PGM3	phosphoglucomutase 3	#VALUE!	#VALUE!	92.5476	125.103	221.292	146.314	73.9112	#VALUE!	138.465	78.013	132.014	105.601	0.41143	0.87258	0.19551
P11142	HSPA8	heat shock 70kDa protein 8	988.812	1541.02	1306.21	1794.02	1054.62	1336.94	956.639	952.785	1352.34	1367.42	1279.5	1181.74	0.411613	0.91439	0.31256
P55010	EIF5	eukaryotic translation initiation factor 5	63.8511	69.7532	69.0513	79.1004	51.6838	66.688	72.3969	#VALUE!	73.8318	115.486	55.0622	79.1941	0.412875	0.83344	0.0488
Q9UQ80	PA2G4	proliferation-associated 2G4, 38kDa	92.6307	127.481	196.533	85.5315	109.547	122.345	86.8331	62.8	139.376	103.186	116.057	101.65	0.413218	0.91355	0.30629
O15371	EIF3D	eukaryotic translation initiation factor 3, subunit D	#VALUE!	#VALUE!	146.077	328.135	295.482	256.565	154.475	#VALUE!	169.476	262.714	#VALUE!	195.555	0.414662	0.86827	0.2194
P06733	ENO1	enolase 1, (alpha)	721.309	901.516	768.095	1019.63	1223.15	926.741	1132.86	980.131	784.735	1028.82	1206.74	1026.66	0.415152	0.93457	0.49427
P49915	GMPS	guanine monphosphate synthase	#VALUE!	120.841	#VALUE!	37.8166	53.2708	70.6427	28.6083	#VALUE!	#VALUE!	57.2403	#VALUE!	42.9243	0.415533	0.83245	0.14512
Q92614-5	MYO18A	myosin XVIIIA	199.484	31.9387	4.76628	55.8672	13.1898	61.0491	8.43366	24.4198	#VALUE!	49.7999	#VALUE!	27.5511	0.41603	0.68503	0.00152
Q9H845	ACAD9	acyl-CoA dehydrogenase family, member 9	#VALUE!	14.4117	9.06967	14.953	88.7863	31.8052	8.68	7.01954	25.3512	16.2815	11.8611	13.8387	0.417494	0.57806	5.28702e-05
P48735	IDH2	isocitrate dehydrogenase 2 (NADP+), mitochondrial	45.8343	75.0714	78.6241	36.3409	90.505	65.2751	38.144	69.203	65.6396	41.4573	59.6433	54.8174	0.417646	0.93434	0.49195
Q9Y696	CLIC4	chloride intracellular channel 4	557.666	574.613	541.647	792.811	507.63	594.874	635.012	609.845	637.165	565.637	805.359	650.604	0.41774	0.85062	0.05909
O60313	OPA1	optic atrophy 1 (autosomal dominant)	#VALUE!	32.8245	18.3081	16.5906	#VALUE!	22.5744	#VALUE!	24.6892	#VALUE!	44.0947	#VALUE!	34.3919	0.418981	0.92154	0.53993
P30044-2	PRDX5	peroxiredoxin 5	928.894	471.06	458.1	1134.97	1379.48	874.5	578.156	319.092	559.718	1137.21	804.459	679.727	0.419973	0.93078	0.45564
P81605	DCD	dermcidin	95.0485	519.306	636.247	72.5107	144.973	293.617	117.613	153.465	411.874	79.3077	133.116	179.075	0.419992	0.76559	0.00553
P61764	STXBP1	syntaxin binding protein 1	#VALUE!	#VALUE!	19.011	46.9549	#VALUE!	32.983	23.7325	45.7105	#VALUE!	128.715	#VALUE!	66.0528	0.421524	0.78696	0.06318
Q6PGP7	TTC37	tetratricopeptide repeat domain 37	#VALUE!	28.3281	20.2428	11.1239	42.6054	25.575	11.966	41.643	30.4569	44.6965	37.0451	33.1615	0.422113	0.90252	0.267
P42892-3	ECE1	endothelin converting enzyme 1	67.5577	#VALUE!	91.8263	27.2168	#VALUE!	62.2002	112.234	#VALUE!	#VALUE!	68.1612	#VALUE!	90.1975	0.422321	0.96217	0.82303
P12277	CKB	creatine kinase, brain	58.2357	#VALUE!	#VALUE!	#VALUE!	85.1675	71.7016	110.442	74.8245	#VALUE!	80.5126	#VALUE!	88.593	0.423413	0.96254	0.82556
Q2TAA2	IAH1	isoamyl acetate-hydrolyzing esterase 1 homolog (S. cerevisiae)	21.8036	#VALUE!	#VALUE!	36.9672	68.5272	42.4327	#VALUE!	#VALUE!	31.1349	18.1044	36.1597	28.4663	0.42394	0.8598	0.18847
P20339	RAB5A	RAB5A, member RAS oncogene family	132.963	113.318	#VALUE!	81.4719	120.977	112.182	#VALUE!	#VALUE!	117.879	#VALUE!	172.74	145.309	0.424366	0.94002	0.65939
P04792	HSPB1	heat shock 27kDa protein 1	1926.14	2204.21	1574.85	2295.32	2043.43	2008.79	1650.7	1791.42	2980.85	1781.43	3690.14	2378.91	0.426666	0.83067	0.03408
P06454-2	PTMA	prothymosin, alpha	464.886	#VALUE!	#VALUE!	139.247	294.143	299.425	40.1191	#VALUE!	#VALUE!	#VALUE!	271.813	155.966	0.427556	0.97715	0.91882
P27824	CANX	calnexin	427.98	398.401	330.879	443.449	365.373	393.216	181.745	205.7	365.976	468.872	464.392	337.337	0.429471	0.86995	0.09982
Q9UBT2	UBA2	ubiquitin-like modifier activating enzyme 2	#VALUE!	49.1955	34.0538	35.9777	#VALUE!	39.7423	13.9482	31.1552	#VALUE!	45.8014	#VALUE!	30.3016	0.429492	0.93316	0.60468
Q969H8	C19orf10	chromosome 19 open reading frame 10	1269.72	1406.33	772.026	720.665	1230.03	1079.75	360.252	844.27	935.213	767.004	1523.89	886.126	0.432958	0.95015	0.67033
P63244	GNB2L1	guanine nucleotide binding protein (G protein), beta polypeptide 2-like 1	181.507	697.238	342.639	782.128	524.72	505.647	427.96	394.697	317.688	607.401	253.697	400.289	0.434022	0.96289	0.81829
P51970	NDUFA8	NADH dehydrogenase (ubiquinone) 1 alpha subcomplex, 8, 19kDa	72.388	150.523	87.2655	#VALUE!	88.1866	99.5909	161.332	145.299	70.5886	133.848	88.6074	119.935	0.434119	0.85203	0.07846
P35527	KRT9	keratin 9	230.336	365.167	948.748	499.843	164.941	441.807	150.685	195.104	714.256	263.753	161.9	297.139	0.434142	0.80901	0.01865
P27816-6	MAP4	microtubule-associated protein 4	392.38	278.93	298.172	177.539	226.039	274.612	416.059	327.357	354.969	200.992	283.648	316.605	0.434723	0.96775	0.86926
P08758	ANXA5	annexin A5	1378.08	1401.71	923.997	3850.66	1281.22	1767.13	1549.23	1269.67	798.729	1912.2	911.274	1288.22	0.435005	0.71461	0.00132
Q99471	PFDN5	prefoldin subunit 5	77.346	30.9007	#VALUE!	194.519	#VALUE!	100.922	129.524	#VALUE!	#VALUE!	168.932	#VALUE!	149.228	0.435611	0.96215	0.82288
P22570	FDXR	ferredoxin reductase	#VALUE!	10.3594	#VALUE!	23.6582	#VALUE!	17.0088	#VALUE!	#VALUE!	20.5527	59.8033	#VALUE!	40.178	0.436256	0.85277	0.23526
Q9NRV9	HEBP1	heme binding protein 1	97.9314	116.589	82.5026	125.272	105.965	105.652	55.0379	90.1201	92.7404	89.8706	137.787	93.1111	0.436786	0.97205	0.90915
O00764	PDXK	pyridoxal (pyridoxine, vitamin B6) kinase	73.8515	93.1939	63.6671	#VALUE!	55.9958	71.6771	#VALUE!	131.918	44.5243	117.401	#VALUE!	97.9479	0.436943	0.93967	0.63577
P30101	PDIA3	protein disulfide isomerase family A, member 3	566.908	583.833	536.897	826.775	923.113	687.505	838.314	535.388	790.928	934.171	758.272	771.415	0.437347	0.87025	0.10063
P09496-2	CLTA	clathrin, light chain A	179.453	#VALUE!	#VALUE!	184.334	#VALUE!	181.894	#VALUE!	#VALUE!	184.633	212.498	#VALUE!	198.565	0.439067	0.76395	0.05172
P46939	UTRN	utrophin	29.9464	84.2462	70.3786	53.4318	85.0492	64.6104	92.0311	71.359	55.2792	93.8196	63.3557	75.1689	0.439855	0.93889	0.54068
Q96JJ7	TMX3	thioredoxin-related transmembrane protein 3	59.4032	60.0338	36.2059	33.3018	50.5124	47.8914	53.6736	53.8795	63.1566	59.1311	38.3361	53.6354	0.44001	0.86918	0.0978
Q15370	TCEB2	transcription elongation factor B (SIII), polypeptide 2 (18kDa, elongin B)	316.77	616.469	323.291	390.848	809.593	491.394	279.55	325.149	318.654	365.862	676.989	393.241	0.440499	0.78405	0.00927
P00558	PGK1	phosphoglycerate kinase 1	165.917	379.744	327.061	391.116	368.878	326.543	255.301	385.758	278.172	488.949	487.586	379.153	0.441066	0.94822	0.64744
Q9Y2X3	NOP58	NOP58 ribonucleoprotein	#VALUE!	22.3966	#VALUE!	44.8327	39.5329	35.5874	32.3463	11.9866	42.7506	#VALUE!	23.7171	27.7001	0.441938	0.93356	0.58158
P12109	COL6A1	collagen, type VI, alpha 1	328.91	369.436	168.906	364.349	450.918	336.504	556.029	332.291	235.541	472.644	378.495	395	0.442872	0.97409	0.92598
P19367-4	HK1	hexokinase 1	80.4648	196.74	145.913	119.748	87.0836	125.99	214.327	229.631	59.9607	187.292	99.5396	158.15	0.443238	0.92372	0.389
P11216	PYGB	phosphorylase, glycogen; brain	63.3572	218.186	96.7343	184.841	170.323	146.688	161.073	270.731	87.7638	237.37	151.725	181.733	0.443472	0.96707	0.86242
O14974-4	PPP1R12A	protein phosphatase 1, regulatory subunit 12A	102.044	57.7711	86.3712	36.4562	70.4933	70.6272	73.5737	50.6171	#VALUE!	31.8377	76.3743	58.1007	0.443942	0.97072	0.9008
P60983	GMFB	glia maturation factor, beta	116.317	701.445	#VALUE!	203.592	142.176	290.883	162.998	252.167	110.057	179.422	139.445	168.818	0.444469	0.61042	0.000126799
P09622	DLD	dihydrolipoamide dehydrogenase	#VALUE!	66.9287	53.672	66.1218	52.6671	59.8474	26.5211	#VALUE!	#VALUE!	78.8124	23.4652	42.9329	0.447221	0.90772	0.3803
P46778	RPL21	ribosomal protein L21	395.74	368.827	886.794	375.446	1066.48	618.658	493.39	296.177	805.58	199.355	565.122	471.925	0.448059	0.91308	0.30279
Q13011	ECH1	enoyl CoA hydratase 1, peroxisomal	95.3875	#VALUE!	#VALUE!	66.1311	59.4221	73.6469	#VALUE!	#VALUE!	#VALUE!	70.9922	27.3484	49.1703	0.44888	0.95944	0.80408
Q7KZF4	SND1	staphylococcal nuclease and tudor domain containing 1	87.0824	313.646	199.089	262.924	276.1	227.768	288.804	357.731	157.463	332.985	217.931	270.983	0.44913	0.95744	0.75635
P60953	CDC42	cell division cycle 42	455.897	415.339	803.617	538.039	1073.59	657.296	460.949	441.423	832.65	372.938	585.272	538.647	0.450246	0.85159	0.06068
Q9P2E9	RRBP1	ribosome binding protein 1	418.628	333.107	408.252	242.407	270.338	334.546	304.333	292.899	416.778	232.239	232.491	295.748	0.450736	0.8643	0.08573
Q15717	ELAVL1	ELAV like RNA binding protein 1	76.2409	178.698	37.8768	24.2182	77.7021	78.9473	145.457	177.13	64.8459	115.475	38.6581	108.313	0.451713	0.90108	0.22516
P17568	NDUFB7	NADH dehydrogenase (ubiquinone) 1 beta subcomplex, 7, 18kDa	#VALUE!	276.384	#VALUE!	80.7994	#VALUE!	178.592	#VALUE!	82.4159	#VALUE!	49.6912	#VALUE!	66.0536	0.451922	0.75345	0.04159
P62249	RPS16	ribosomal protein S16	1050.57	1822.47	785.191	1351.41	2053.89	1412.71	947.854	1242.75	917.192	894.047	1873.64	1175.1	0.452071	0.87372	0.11042
Q9UKM9-2	RALY	RALY heterogeneous nuclear ribonucleoprotein	86.0995	79.1278	49.1714	45.3288	87.2713	69.3997	97.4742	126.764	60.209	54.8038	72.0498	82.2601	0.452574	0.94381	0.59609
Q7Z478	DHX29	DEAH (Asp-Glu-Ala-His) box polypeptide 29	#VALUE!	#VALUE!	36.9927	#VALUE!	46.4014	41.697	61.4462	71.0559	28.8096	#VALUE!	#VALUE!	53.7706	0.452746	0.96229	0.82383
P40227	CCT6A	chaperonin containing TCP1, subunit 6A (zeta 1)	76.4251	141.813	209.252	113.305	224.604	153.08	163.413	105.383	156.799	118.285	95.6983	127.916	0.453125	0.94024	0.55572
Q07021	C1QBP	complement component 1, q subcomponent binding protein	398.718	573.304	1023.18	476.24	805.404	655.368	420.53	441.926	922.327	434.963	465.548	537.059	0.453193	0.7923	0.01169
P08779	KRT16	keratin 16	47.8536	343.285	56.8517	287.611	#VALUE!	183.9	114.115	#VALUE!	141.827	#VALUE!	97.3023	117.748	0.455134	0.85415	0.13407
Q9C0C2	TNKS1BP1	tankyrase 1 binding protein 1, 182kDa	38.9246	94.5038	#VALUE!	#VALUE!	#VALUE!	66.7142	130.23	105.46	67.7521	#VALUE!	85.6332	97.2687	0.455169	0.99212	0.99371
Q6IBS0	TWF2	twinfilin actin-binding protein 2	72.4089	59.6271	60.7134	33.4337	94.4465	64.1259	138.825	#VALUE!	54.2216	#VALUE!	71.6292	88.2251	0.456008	0.89394	0.25449
P48729	CSNK1A1	casein kinase 1, alpha 1	#VALUE!	14.959	11.0609	11.2639	#VALUE!	12.4279	8.90489	47.5708	14.0537	#VALUE!	#VALUE!	23.5098	0.457429	0.63833	0.0013
P36871	PGM1	phosphoglucomutase 1	18.8157	75.9383	38.8028	24.9421	#VALUE!	39.6247	29.0378	65.375	54.3294	50.2139	56.7206	51.1354	0.458788	0.96262	0.8253
P62330	ARF6	ADP-ribosylation factor 6	153.583	328.229	178.254	243.206	243.101	229.275	225.857	544.472	130.544	356.702	202.718	292.058	0.460605	0.86883	0.09687
Q15435-2	PPP1R7	protein phosphatase 1, regulatory subunit 7	#VALUE!	#VALUE!	176.627	56.9024	43.5631	92.3641	29.9209	695.686	80.1825	102.94	#VALUE!	227.182	0.460658	0.63178	0.000637324
P07996	THBS1	thrombospondin 1	12.2747	38.8522	72.1577	100.303	82.2023	61.158	111.411	56.8871	31.4283	86.8523	103.318	77.9792	0.460969	0.94278	0.5844
Q15907	RAB11B	RAB11B, member RAS oncogene family	341.459	242.407	414.445	259.885	408.544	333.348	105.959	183.959	412.697	200.687	458.252	272.311	0.462035	0.9253	0.4033
Q71UM5	RPS27L	ribosomal protein S27-like	332.144	502.475	#VALUE!	433.514	853.417	530.388	231.281	363.8	272.931	445.109	762.462	415.117	0.462457	0.88756	0.18828
P36776	LONP1	lon peptidase 1, mitochondrial	85.7565	130.597	67.9593	84.4236	100.776	93.9026	143.703	89.6763	57.9949	103.937	154.702	110.003	0.462543	0.94374	0.59533
P61619	SEC61A1	Sec61 alpha 1 subunit (S. cerevisiae)	107.297	#VALUE!	191.818	184.262	268.835	188.053	197.983	143.142	148.336	180.588	125.882	159.186	0.462596	0.94158	0.59859
P06737	PYGL	phosphorylase, glycogen, liver	#VALUE!	107.603	#VALUE!	91.1886	#VALUE!	99.3956	#VALUE!	107.223	#VALUE!	149.609	90.792	115.875	0.462933	0.80502	0.08899
Q9NRX4	PHPT1	phosphohistidine phosphatase 1	226.476	201.432	#VALUE!	159.021	#VALUE!	195.643	#VALUE!	184.096	99.8838	188.537	210.703	170.805	0.463568	0.89623	0.30878
Q9Y3D6	FIS1	fission 1 (mitochondrial outer membrane) homolog (S. cerevisiae)	274.226	741.751	#VALUE!	227.295	305.131	387.101	248.808	414.054	#VALUE!	314.496	147.329	281.172	0.464036	0.80802	0.03486
P35914	HMGCL	3-hydroxymethyl-3-methylglutaryl-CoA lyase	27.9836	86.8487	#VALUE!	82.1574	#VALUE!	65.6632	40.5263	21.9741	#VALUE!	74.962	#VALUE!	45.8208	0.464159	0.86065	0.19142
P47756-2	CAPZB	capping protein (actin filament) muscle Z-line, beta	214.893	582.649	79.2995	518.32	200.149	319.062	286.078	286.026	131.578	342.565	128.322	234.914	0.465234	0.91167	0.29264
Q3KQU3-3	MAP7D1	MAP7 domain containing 1	89.8187	#VALUE!	103.348	42.4295	#VALUE!	78.5319	98.4131	187.565	102.017	39.3246	#VALUE!	106.83	0.46594	0.86833	0.17947
O75534-2	CSDE1	cold shock domain containing E1, RNA-binding	59.3472	112.041	109.296	108.878	#VALUE!	97.3904	100.974	136.035	86.2358	118.245	#VALUE!	110.372	0.46599	0.93357	0.54911
P35908	KRT2	keratin 2	154.132	319.172	624.683	224.208	102.01	284.841	186.071	125.112	342.139	254.643	120.686	205.73	0.467435	0.82726	0.03101
P61313	RPL15	ribosomal protein L15	236.824	207.158	407.036	261.516	710.446	364.596	131.613	116.405	568.927	210.638	321.424	269.801	0.469508	0.8802	0.13117
Q71U36	TUBA1A	tubulin, alpha 1a	#VALUE!	#VALUE!	798.467	1503.01	#VALUE!	1150.74	1025.36	466.264	628.661	991.179	#VALUE!	777.867	0.470569	0.95799	0.80411
P22307-2	SCP2	sterol carrier protein 2	313.841	285.499	345.627	332.075	352.211	325.851	208.122	175.531	209.547	379.16	441.341	282.74	0.47061	0.95068	0.6765
O94822	LTN1	listerin E3 ubiquitin protein ligase 1	#VALUE!	22.4303	24.3448	#VALUE!	#VALUE!	23.3875	28.1904	#VALUE!	20.7791	27.7168	#VALUE!	25.5621	0.470693	0.91719	0.51198
Q2M389	KIAA1033	KIAA1033	48.2914	47.0607	15.2336	#VALUE!	#VALUE!	36.8619	63.1467	#VALUE!	#VALUE!	38.4907	#VALUE!	50.8187	0.470773	0.94372	0.69238
O94832	MYO1D	myosin ID	90.0295	248.865	87.0009	262.826	195.369	176.818	347.707	188.005	131.641	204.178	208.353	215.976	0.472659	0.95036	0.67279
P22695	UQCRC2	ubiquinol-cytochrome c reductase core protein II	67.4918	123.769	127.366	72.8411	64.2042	91.1345	44.669	73.8535	#VALUE!	104.442	84.4602	76.8561	0.47339	0.9251	0.43614
P47813	EIF1AX	eukaryotic translation initiation factor 1A, X-linked	413.447	977.778	#VALUE!	#VALUE!	#VALUE!	695.612	347.947	458.584	#VALUE!	#VALUE!	365.844	390.792	0.473701	0.70009	0.0096
P01040	CSTA	cystatin A (stefin A)	#VALUE!	73.5014	375.442	49.7943	#VALUE!	166.246	#VALUE!	30.5283	181.077	51.77	28.8503	73.0565	0.473996	0.72584	0.00705
P36543	ATP6V1E1	ATPase, H+ transporting, lysosomal 31kDa, V1 subunit E1	118.231	176.687	#VALUE!	153.294	72.7469	130.24	80.1621	125.706	#VALUE!	158.322	60.2798	106.117	0.474894	0.92985	0.51469
Q6DD88	ATL3	atlastin GTPase 3	125.077	170.799	128.357	98.4208	104.894	125.51	121.339	237.736	91.6901	146.012	136.122	146.58	0.474914	0.85435	0.06542
P09493-3	TPM1	tropomyosin 1 (alpha)	266.536	505.348	378.515	257.989	395.829	360.843	520.757	320.127	329.034	330.63	567.06	413.522	0.477476	0.90572	0.25286
Q04637-5	EIF4G1	eukaryotic translation initiation factor 4 gamma, 1	119.332	#VALUE!	121.437	86.0057	120.733	111.877	#VALUE!	129.597	129.91	85.4457	153.731	124.671	0.477522	0.88973	0.23269
O00461	GOLIM4	golgi integral membrane protein 4	148.02	104.316	85.6547	#VALUE!	#VALUE!	112.664	99.3549	#VALUE!	93.9576	#VALUE!	#VALUE!	96.6563	0.478541	0.8146	0.10602
P62888	RPL30	ribosomal protein L30	598.071	582.797	468.307	545.271	1166.15	672.12	279.338	389.337	565.239	423.797	1028.54	537.249	0.47863	0.84491	0.05051
Q68EM7-2	ARHGAP17	Rho GTPase activating protein 17	35.2282	16.1952	#VALUE!	#VALUE!	#VALUE!	25.7117	#VALUE!	26.8879	52.8278	#VALUE!	#VALUE!	39.8578	0.479043	0.9832	0.92052
Q92882	OSTF1	osteoclast stimulating factor 1	113.801	110.519	#VALUE!	54.0473	64.907	85.8186	63.9594	79.214	79.7583	41.2691	96.3692	72.114	0.479315	0.95321	0.72523
Q9H2G2-2	SLK	STE20-like kinase	36.9837	93.8203	89.3215	48.4689	55.5606	64.831	70.5478	#VALUE!	64.0936	58.5389	16.0179	52.2995	0.480133	0.97318	0.92048
Q15424	SAFB	scaffold attachment factor B	164.424	#VALUE!	101.556	79.5092	138.282	120.943	163.106	143.652	102.026	46.307	28.9087	96.7999	0.480391	0.92559	0.44056
O00264	PGRMC1	progesterone receptor membrane component 1	336.179	427.452	#VALUE!	260.395	291.117	328.786	231.377	193.412	420.074	99.2392	423.15	273.45	0.481079	0.92781	0.46081
Q13347	EIF3I	eukaryotic translation initiation factor 3, subunit I	#VALUE!	#VALUE!	91.0195	82.7877	205.358	126.388	157.318	210.505	125.585	234.985	89.1024	163.499	0.482155	0.88196	0.1966
O95197-3	RTN3	reticulon 3	383.549	479.465	997.631	399.473	828.644	617.752	247.317	394.728	953.318	434.096	421.29	490.15	0.482674	0.81079	0.01961
Q07666-2	KHDRBS1	KH domain containing, RNA binding, signal transduction associated 1	140.702	85.6801	136.13	#VALUE!	182.903	136.354	154.134	128.087	178.058	127.344	181.425	153.809	0.4834	0.91633	0.36276
P49419-2	ALDH7A1	aldehyde dehydrogenase 7 family, member A1	21.4562	72.0144	53.5089	68.5499	83.0909	59.7241	74.1989	54.472	60.9353	83.4171	69.7458	68.5538	0.484251	0.86894	0.09717
O75874	IDH1	isocitrate dehydrogenase 1 (NADP+), soluble	40.7572	149.096	117	153.007	82.5075	108.473	108.286	55.325	138.408	77.2919	67.2179	89.3058	0.484279	0.93839	0.5352
Q14103-4	HNRNPD	heterogeneous nuclear ribonucleoprotein D (AU-rich element RNA binding protein 1, 37kDa)	#VALUE!	#VALUE!	375.837	#VALUE!	397.445	386.641	462.1	#VALUE!	#VALUE!	274.491	253.854	330.149	0.484737	0.92957	0.59346
Q99439	CNN2	calponin 2	85.1453	221.655	82.7588	197.122	123.801	142.096	159.736	159.432	127.519	194.012	185.897	165.319	0.485461	0.93704	0.52061
P13861	PRKAR2A	protein kinase, cAMP-dependent, regulatory, type II, alpha	22.9703	50.5282	#VALUE!	#VALUE!	#VALUE!	36.7492	41.1729	29.8737	68.0178	64.3852	#VALUE!	50.8624	0.48551	0.94062	0.66417
Q13740-2	ALCAM	activated leukocyte cell adhesion molecule	118.844	69.5152	#VALUE!	135.47	#VALUE!	107.943	114.225	87.1373	53.8034	120.426	73.5229	89.8228	0.486172	0.92607	0.48105
Q13813-3	SPTAN1	spectrin, alpha, non-erythrocytic 1	#VALUE!	#VALUE!	#VALUE!	238.638	223.527	231.082	364.362	#VALUE!	#VALUE!	#VALUE!	233.593	298.977	0.486561	0.71806	0.01848
P09936	UCHL1	ubiquitin carboxyl-terminal esterase L1 (ubiquitin thiolesterase)	242.086	275.419	253.304	187.016	183.528	228.27	#VALUE!	690.012	192.151	148.327	276.593	326.771	0.487033	0.65186	0.000388039
P63010	AP2B1	adaptor-related protein complex 2, beta 1 subunit	122.818	238.935	126.209	281.965	150.398	184.065	212.251	280.468	107.134	277.955	206.625	216.887	0.487998	0.88194	0.13736
Q8IXB1-2	DNAJC10	DnaJ (Hsp40) homolog, subfamily C, member 10	#VALUE!	#VALUE!	57.7817	78.6618	119.14	85.1944	19.9816	84.8998	#VALUE!	#VALUE!	#VALUE!	52.4407	0.488048	0.98277	0.94888
O75822	EIF3J	eukaryotic translation initiation factor 3, subunit J	48.4841	101.612	101.627	70.3039	110.862	86.5779	164.183	96.2921	92.6804	93.0197	61.7323	101.581	0.488572	0.90883	0.27303
P46776	RPL27A	ribosomal protein L27a	525.121	709.85	439.297	782.336	1526.56	796.632	1026.45	1234.19	437.913	1112.11	1034.43	969.017	0.489639	0.94165	0.57155
Q9NR28-2	DIABLO	diablo, IAP-binding mitochondrial protein	89.6844	#VALUE!	#VALUE!	#VALUE!	196.21	142.947	#VALUE!	40.9406	#VALUE!	128.476	#VALUE!	84.7084	0.49004	0.99296	0.97208
P35606	COPB2	coatomer protein complex, subunit beta 2 (beta prime)	149.748	426.136	156.025	240.81	160.409	226.626	319.431	437.182	133.678	339.712	178.984	281.797	0.490775	0.8571	0.07052
Q9BRF8-2	CPPED1	calcineurin-like phosphoesterase domain containing 1	#VALUE!	680.116	27.5701	41.8956	16.6484	191.558	#VALUE!	164.653	11.6962	62.5124	10.9468	62.452	0.490903	0.58094	9.50197e-05
P01116-2	KRAS	Kirsten rat sarcoma viral oncogene homolog	96.6087	#VALUE!	#VALUE!	130.643	241.624	156.292	117.588	77.4452	98.9654	58.9386	228.245	116.236	0.492588	0.8495	0.09417
P61020	RAB5B	RAB5B, member RAS oncogene family	114.234	118.024	106.72	87.5021	151.229	115.542	138.716	#VALUE!	136.068	116.89	107.608	124.821	0.492674	0.96303	0.82942
P20930	FLG	filaggrin	#VALUE!	41.6318	158.152	22.7761	39.9582	65.6295	26.6779	#VALUE!	53.2841	#VALUE!	#VALUE!	39.981	0.492815	0.69661	0.00569
P05455	SSB	Sjogren syndrome antigen B (autoantigen La)	91.4185	108.949	151.187	94.1366	82.1718	105.573	52.4265	64.7745	159.376	89.9796	80.9462	89.5006	0.494093	0.89693	0.20267
P43487	RANBP1	RAN binding protein 1	214.379	263.518	201.193	184.833	278.53	228.491	196.981	119.789	249.66	106.427	312.749	197.121	0.494412	0.96026	0.78887
Q16222-2	UAP1	UDP-N-acetylglucosamine pyrophosphorylase 1	#VALUE!	134.517	#VALUE!	#VALUE!	182.138	158.328	#VALUE!	146.128	158.066	#VALUE!	96.8379	133.677	0.49455	0.98009	0.9351
Q15046	KARS	lysyl-tRNA synthetase	70.5492	136.447	85.4904	83.6237	129.21	101.064	61.2067	#VALUE!	112.092	116.869	51.9798	85.5369	0.495779	0.9379	0.56001
P49327	FASN	fatty acid synthase	74.3768	228.468	78.3887	162.143	214.526	151.58	289.4	251.837	75.4633	165.862	153.073	187.127	0.497885	0.92031	0.35952
O60762	DPM1	dolichyl-phosphate mannosyltransferase polypeptide 1, catalytic subunit	138.858	138.838	238.741	52.6633	233.095	160.439	92.1764	90.6789	227.969	#VALUE!	92.202	125.757	0.498649	0.86271	0.10262
P62917	RPL8	ribosomal protein L8	365.827	444.525	690.444	407.648	222.404	426.17	316.714	185.069	668.455	288.527	272.65	346.283	0.499601	0.88622	0.15368
P10644	PRKAR1A	protein kinase, cAMP-dependent, regulatory, type I, alpha	46.6244	100.808	138.875	138.106	123.928	109.668	125.258	128.759	121.819	147.327	94.2335	123.479	0.499703	0.84295	0.04787
Q99442	SEC62	SEC62 homolog (S. cerevisiae)	98.6344	#VALUE!	90.0891	81.8888	#VALUE!	90.2041	#VALUE!	144.469	75.2906	140.654	65.4167	106.458	0.499928	0.87017	0.18628
Q92734	TFG	TRK-fused gene	205.875	112.879	#VALUE!	58.3138	#VALUE!	125.689	107.43	#VALUE!	#VALUE!	71.246	#VALUE!	89.3382	0.501003	0.87416	0.28367
P60660	MYL6	myosin, light chain 6, alkali, smooth muscle and non-muscle	2729.01	716.609	1450.88	2398.62	2011.48	1861.32	1915.95	1054.16	1229.06	1670.65	1997.34	1573.43	0.501026	0.98438	0.98426
P40763-2	STAT3	signal transducer and activator of transcription 3 (acute-phase response factor)	#VALUE!	37.8244	#VALUE!	56.4997	#VALUE!	47.1621	#VALUE!	46.5432	#VALUE!	90.5329	#VALUE!	68.5381	0.501804	0.89748	0.41867
P09651-3	HNRNPA1	heterogeneous nuclear ribonucleoprotein A1	397.603	445.09	375.775	300.863	447.834	393.433	631.656	495.385	324.876	463.771	292.288	441.595	0.502083	0.93505	0.49933
Q9HB71	CACYBP	calcyclin binding protein	155.754	250.994	205.571	152.248	186.2	190.154	153.863	182.213	228.576	104.973	185.278	170.981	0.502212	0.97098	0.89979
P61009	SPCS3	signal peptidase complex subunit 3 homolog (S. cerevisiae)	171.521	139.751	216.01	124.258	167.37	163.782	175.847	87.2721	189.013	59.0909	193.108	140.866	0.502589	0.93017	0.44953
Q99757	TXN2	thioredoxin 2	150.15	#VALUE!	#VALUE!	83.541	#VALUE!	116.845	38.1113	#VALUE!	#VALUE!	42.0526	154.785	78.3165	0.504867	0.8405	0.16631
O43493-4	TGOLN2	trans-golgi network protein 2	#VALUE!	105.287	78.6464	81.9831	56.0955	80.5031	33.7596	76.5242	88.1758	#VALUE!	#VALUE!	66.1532	0.50601	0.9443	0.67767
O94901-5	SUN1	Sad1 and UNC84 domain containing 1	#VALUE!	#VALUE!	#VALUE!	88.1455	23.4154	55.7805	46.1087	95.3874	#VALUE!	120.391	#VALUE!	87.2957	0.507334	0.94873	0.72809
Q07065	CKAP4	cytoskeleton-associated protein 4	584.215	378.986	581.378	709.199	595.137	569.783	405.414	462.192	546.304	368.644	761.605	508.832	0.509175	0.93321	0.4802
Q9NR31	SAR1A	secretion associated, Ras related GTPase 1A	320.977	527.673	262.352	287.528	362.494	352.205	405.364	191.416	203.861	206.742	486.639	298.804	0.511018	0.92242	0.37759
O43175	PHGDH	phosphoglycerate dehydrogenase	120.475	221.543	122.59	246.577	213.323	184.901	385.194	77.6338	152.306	219.415	299.741	226.858	0.512065	0.95632	0.74327
Q15323	KRT31	keratin 31	123.411	#VALUE!	184.473	#VALUE!	#VALUE!	153.942	#VALUE!	#VALUE!	267.019	150.705	#VALUE!	208.862	0.514397	0.93442	0.62062
O75352	MPDU1	mannose-P-dolichol utilization defect 1	62.8044	#VALUE!	#VALUE!	13.2649	33.3935	36.4876	32.6981	70.1626	51.0084	65.3919	24.326	48.7174	0.514505	0.92466	0.46884
P16949	STMN1	stathmin 1	1551.85	1989.46	1047.95	641.246	347.69	1115.64	1259.48	1875.77	402.377	264.561	279.379	816.312	0.514805	0.87959	0.12909
Q96AY3	FKBP10	FK506 binding protein 10, 65 kDa	560.504	829.51	299.837	522.674	420.116	526.528	395.759	323.823	351.396	647.239	545.573	452.758	0.515143	0.92775	0.42616
P62081	RPS7	ribosomal protein S7	1136.57	826.787	1581.88	729.974	1087.81	1072.6	573.821	510.27	1754.84	624.69	959.901	884.705	0.516446	0.90867	0.27201
P20962	PTMS	parathymosin	118.999	257.39	#VALUE!	46.9259	#VALUE!	141.105	169.235	#VALUE!	54.7915	39.1321	#VALUE!	87.7196	0.516835	0.87314	0.23899
P56192	MARS	methionyl-tRNA synthetase	52.2305	164.289	97.0408	119.77	104.4	107.546	169.251	169.15	59.573	118.686	113.506	126.033	0.517631	0.90913	0.2751
O75477	ERLIN1	ER lipid raft associated 1	80.2424	131.14	119.44	94.5646	140.696	113.217	187.188	61.7595	72.7767	89.7372	64.8525	95.2628	0.517675	0.90992	0.28045
Q00610-2	CLTC	clathrin, heavy chain (Hc)	117.911	508.176	385.975	375.782	478.871	373.343	469.365	423.321	378.405	523.589	332.977	425.531	0.521489	0.85349	0.06391
O94874-2	UFL1	UFM1-specific ligase 1	99.6402	87.1406	14.2294	87.9724	31.677	64.1319	#VALUE!	77.9348	28.5476	53.1477	42.3686	50.4997	0.521621	0.92392	0.4257
P02768	ALB	albumin	#VALUE!	138.023	1802.9	#VALUE!	#VALUE!	970.46	169.555	#VALUE!	220.646	#VALUE!	#VALUE!	195.1	0.522506	0.66825	0.00464
A0AVT1-2	UBA6	ubiquitin-like modifier activating enzyme 6	#VALUE!	60.906	37.2396	#VALUE!	#VALUE!	49.0728	#VALUE!	75.6377	#VALUE!	#VALUE!	49.5707	62.6042	0.523102	0.99575	0.98471
Q14683	SMC1A	structural maintenance of chromosomes 1A	#VALUE!	35.696	48.1616	16.388	89.89	47.5339	90.3278	#VALUE!	18.898	29.6564	140.085	69.7418	0.523582	0.878	0.18019
Q12906-5	ILF3	interleukin enhancer binding factor 3, 90kDa	179.355	235.799	183.181	240.532	192.044	206.182	#VALUE!	282.415	163.823	228.731	225.518	225.122	0.525021	0.9445	0.63003
P35637-2	FUS	FUS RNA binding protein	325.379	182.591	304.232	216.334	214.194	248.546	435.34	205.585	319.625	112.402	392.235	293.037	0.525657	0.95907	0.77523
P60900	PSMA6	proteasome (prosome, macropain) subunit, alpha type, 6	179.957	283.763	349.957	264.823	381.234	291.947	178.042	154.65	390.071	198.659	342.621	252.809	0.527661	0.89619	0.1989
P55809	OXCT1	3-oxoacid CoA transferase 1	#VALUE!	17.197	#VALUE!	34.1687	#VALUE!	25.6829	59.1013	#VALUE!	#VALUE!	23.9773	#VALUE!	41.5393	0.528539	0.91862	0.52925
Q99873-3	PRMT1	protein arginine methyltransferase 1	#VALUE!	70.619	81.9302	58.1481	115.332	81.5073	125.916	43.644	62.4413	33.0254	75.1158	68.0286	0.528902	0.94184	0.60139
Q9Y285	FARSA	phenylalanyl-tRNA synthetase, alpha subunit	47.6526	117.93	#VALUE!	30.9797	86.3228	70.7212	73.1274	90.419	60.2487	21.6208	29.3304	54.9493	0.529155	0.94844	0.67293
P0CW22	RPS17	ribosomal protein S17	461.888	856.852	295.82	705.48	468.429	557.694	624.679	1335.83	329.739	644.558	510.852	689.132	0.529474	0.87203	0.10557
O00571	DDX3X	DEAD (Asp-Glu-Ala-Asp) box helicase 3, X-linked	84.4277	134.062	141.585	196.415	265.444	164.387	144.319	109.063	143.36	152.357	163.627	142.545	0.52956	0.89743	0.20526
P20674	COX5A	cytochrome c oxidase subunit Va	341.617	#VALUE!	#VALUE!	171.331	#VALUE!	256.474	141.531	#VALUE!	#VALUE!	160.084	239.456	180.357	0.529575	0.8617	0.2344
P42704	LRPPRC	leucine-rich pentatricopeptide repeat containing	73.6614	189.291	94.8359	127.088	143.858	125.747	163.943	154.663	67.1362	76.0438	70.1987	106.397	0.530909	0.88976	0.16851
Q16851-2	UGP2	UDP-glucose pyrophosphorylase 2	127.597	94.4399	98.9443	101.597	152.795	115.075	#VALUE!	72.4405	63.6938	139.308	126.239	100.42	0.53408	0.9591	0.78883
Q96HE7	ERO1L	ERO1-like (S. cerevisiae)	21.8742	36.5934	23.2819	41.3031	46.1299	33.8365	30.7059	16.3999	46.2349	31.1974	21.9768	29.303	0.53567	0.9241	0.3924
P45880-2	VDAC2	voltage-dependent anion channel 2	121.941	389.82	177.939	324.928	254.514	253.829	286.681	226.841	133.652	286.913	144.434	215.704	0.536019	0.94557	0.61644
Q9UHG3	PCYOX1	prenylcysteine oxidase 1	101.507	151.698	114.115	141.313	111.76	124.079	151.522	129.079	115.036	170.949	103.899	134.097	0.536225	0.91839	0.34372
P02786	TFRC	transferrin receptor	71.2616	86.9525	72.2825	112.474	85.5502	85.7041	129.34	66.8449	52.6032	121.392	115.04	97.0439	0.53648	0.92883	0.43651
Q9BVK6	TMED9	transmembrane emp24 protein transport domain containing 9	333.068	165.21	190.246	328.919	264.58	256.404	433.499	215.533	315.409	211.857	277.809	290.822	0.53738	0.95208	0.69312
P49591	SARS	seryl-tRNA synthetase	94.092	234.024	208.344	160.569	361.984	211.803	210.907	226.804	395.371	179.338	234.469	249.378	0.537731	0.90739	0.26352
P30086	PEBP1	phosphatidylethanolamine binding protein 1	546.225	821.385	543.465	783.413	745.199	687.937	728.794	497.572	494.117	459.36	915.246	619.018	0.53807	0.8965	0.20044
P23246-2	SFPQ	splicing factor proline/glutamine-rich	243.011	149.301	292.961	123.88	146.347	191.1	195.437	153.051	212.894	99.1021	171.248	166.346	0.53824	0.95616	0.7414
Q14247	CTTN	cortactin	141.68	214.502	167.665	100.504	128.901	150.65	70.9335	123.554	244.229	61.3431	130.347	126.081	0.538506	0.94513	0.6114
Q16666-3	IFI16	interferon, gamma-inducible protein 16	66.4697	74.2376	#VALUE!	89.7502	153.727	96.0462	63.9668	88.9141	68.307	65.9634	118.811	81.1925	0.538823	0.79436	0.0176
P61254	RPL26	ribosomal protein L26	373.912	299.052	1117.28	380.86	755.995	585.42	706.794	709.74	643.656	693.585	694.184	689.592	0.539115	0.88821	0.16185
P10809	HSPD1	heat shock 60kDa protein 1 (chaperonin)	213.169	256.893	234.05	218.017	333.085	251.043	281.541	182.223	279.463	216.564	199.711	231.9	0.541808	0.93681	0.51806
P05023	ATP1A1	ATPase, Na+/K+ transporting, alpha 1 polypeptide	116.11	174.954	119.409	185.519	103.56	139.91	105.335	211.249	77.9413	133.964	74.5358	120.605	0.542492	0.9221	0.3748
P80723	BASP1	brain abundant, membrane attached signal protein 1	355.062	319.234	59.9558	107.509	155.865	199.525	124.754	274.946	112.942	165.626	105.609	156.775	0.542616	0.86651	0.091
P17301	ITGA2	integrin, alpha 2 (CD49B, alpha 2 subunit of VLA-2 receptor)	30.3022	#VALUE!	90.1361	28.5815	#VALUE!	49.6733	#VALUE!	90.2755	#VALUE!	49.2082	#VALUE!	69.7418	0.542631	0.81245	0.10197
Q9Y265	RUVBL1	RuvB-like AAA ATPase 1	38.1572	82.1406	72.4201	38.321	63.2275	58.8533	55.4456	56.5767	50.5883	47.4048	54.2493	52.8529	0.542998	0.94707	0.63393
Q9P0S9	TMEM14C	transmembrane protein 14C	104.243	77.8154	9.79196	80.9768	44.4485	63.4552	#VALUE!	80.2617	43.5721	107.435	76.2217	76.8727	0.543842	0.91289	0.33663
P26599	PTBP1	polypyrimidine tract binding protein 1	168.652	217.452	120.701	153.543	210.212	174.112	210.893	116.309	165.251	130.8	170.449	158.74	0.54738	0.9105	0.28446
P62244	RPS15A	ribosomal protein S15a	1198.46	1999.51	846.613	959.318	2436.08	1488	607.965	1517.57	1271.78	812.783	1984.71	1238.96	0.548693	0.93159	0.46373
P04908	HIST1H2AE	histone cluster 1, H2ae	#VALUE!	207.296	1284.47	#VALUE!	1955.14	1148.97	848.362	#VALUE!	1981.89	1133.05	2233.28	1549.15	0.549607	0.94153	0.65252
Q92841	DDX17	DEAD (Asp-Glu-Ala-Asp) box helicase 17	195.787	339.715	188.532	#VALUE!	198.906	230.735	157.682	#VALUE!	192.478	193.874	268.269	203.076	0.549684	0.77971	0.01729
P11586	MTHFD1	methylenetetrahydrofolate dehydrogenase (NADP+ dependent) 1, methenyltetrahydrofolate cyclohydrolase, formyltetrahydrofolate synthetase	67.9494	113.476	114.497	138.902	116.281	110.221	207.221	143.589	69.3232	107.632	105.753	126.704	0.550315	0.89084	0.17332
P35611-2	ADD1	adducin 1 (alpha)	59.2777	102.239	63.1724	64.3443	#VALUE!	72.2584	78.881	45.4391	103.03	121.358	65.2533	82.7923	0.550623	0.91136	0.32552
Q16531	DDB1	damage-specific DNA binding protein 1, 127kDa	115.609	131.87	144.113	126.114	232.048	149.951	173.079	220.792	122.552	166.213	149.671	166.461	0.551857	0.87619	0.11795
P60981	DSTN	destrin (actin depolymerizing factor)	185.218	696.771	594.935	563.203	376.86	483.397	396.663	1010.95	330.547	667.921	483.841	577.984	0.552917	0.96406	0.83097
Q9Y3B8-2	REXO2	RNA exonuclease 2	166.99	246.575	#VALUE!	138.364	#VALUE!	183.977	82.7121	196.169	225.638	136.076	148.512	157.821	0.553763	0.96879	0.88832
P60903	S100A10	S100 calcium binding protein A10	1658.15	2020.04	6129.42	2583.75	3075.03	3093.28	1065.25	1685.64	1914.95	3892.23	3847.07	2481.03	0.554041	0.89139	0.17581
Q99613	EIF3C	eukaryotic translation initiation factor 3, subunit C	152.435	162.84	116.019	128.504	#VALUE!	139.95	117.786	116.675	125.901	172.661	119.828	130.57	0.55508	0.81588	0.03095
O75643	SNRNP200	small nuclear ribonucleoprotein 200kDa (U5)	25.1035	71.6828	40.8431	57.1472	80.0058	54.9565	141.671	59.1221	32.4394	49.6274	58.8078	68.3334	0.555419	0.84694	0.05341
Q6NUK1-2	SLC25A24	solute carrier family 25 (mitochondrial carrier; phosphate carrier), member 24	47.3971	55.938	62.6216	48.1746	57.2102	54.2683	39.2228	#VALUE!	58.0275	63.7759	37.5805	49.6517	0.555641	0.91534	0.35507
Q15121	PEA15	phosphoprotein enriched in astrocytes 15	682.811	382.499	710.709	837.335	912.34	705.139	454.224	218.835	493.16	741.458	1082.93	598.121	0.555939	0.98314	0.97975
O60664-3	PLIN3	perilipin 3	320.09	230.525	522.432	319.751	329.807	344.521	220.392	306.267	263.494	351.353	404.191	309.139	0.559919	0.90844	0.27048
P61204	ARF3	ADP-ribosylation factor 3	872.47	1795.27	1711.19	1751.91	1131.13	1452.39	1696.67	#VALUE!	1636.48	1822.11	1217.03	1593.07	0.560905	0.81685	0.03174
P43686	PSMC4	proteasome (prosome, macropain) 26S subunit, ATPase, 4	60.8147	#VALUE!	98.5138	75.7234	100.206	83.8144	#VALUE!	122.036	85.823	108.454	59.9975	94.0777	0.561173	0.94613	0.67222
P28482	MAPK1	mitogen-activated protein kinase 1	#VALUE!	89.7497	33.8145	56.0332	75.7379	63.8338	100.033	32.229	55.8361	26.7361	50.1627	52.9993	0.561226	0.92723	0.45541
Q9Y4L1	HYOU1	hypoxia up-regulated 1	200.155	197.243	153.467	146.005	127.142	164.802	200.808	166	118.929	121.845	153.11	152.139	0.562458	0.88637	0.15429
Q9Y5B9	SUPT16H	suppressor of Ty 16 homolog (S. cerevisiae)	33.8083	128.833	37.2067	80.0485	116.536	79.2865	91.6861	107.517	#VALUE!	78.115	#VALUE!	92.4395	0.563668	0.92583	0.47892
P21333-2	FLNA	filamin A, alpha	943.411	1339.3	725.173	912.473	1034.23	990.918	1158.7	1507.26	645.573	979.707	1185.39	1095.32	0.564978	0.97911	0.9602
P36405	ARL3	ADP-ribosylation factor-like 3	91.6913	96.114	65.328	60.1675	109.03	84.4661	129.835	96.8686	77.462	29.556	164.443	99.633	0.565674	0.98059	0.96827
Q32MZ4-3	LRRFIP1	leucine rich repeat (in FLII) interacting protein 1	107.796	55.0535	107.512	88.1772	65.5256	84.813	152.019	59.6378	101	53.4261	123.228	97.8621	0.566682	0.92437	0.39489
P61081	UBE2M	ubiquitin-conjugating enzyme E2M	39.625	55.1316	69.5771	41.2406	166.022	74.3193	73.288	93.8254	84.9854	83.5245	111.212	89.367	0.566776	0.90305	0.23656
Q9Y305-3	ACOT9	acyl-CoA thioesterase 9	16.0379	109.701	60.7827	#VALUE!	#VALUE!	62.1738	#VALUE!	38.5224	52.9302	60.3591	22.0307	43.4606	0.566917	0.91584	0.43778
O75844	ZMPSTE24	zinc metallopeptidase STE24	27.777	#VALUE!	66.6539	#VALUE!	44.733	46.388	29.7276	#VALUE!	45.4854	#VALUE!	#VALUE!	37.6065	0.56813	0.89981	0.40885
Q9P0K7-3	RAI14	retinoic acid induced 14	78.6609	97.9645	106.564	49.4543	32.4999	73.0288	102.991	97.781	65.2669	72.9884	74.2102	82.6476	0.568224	0.93038	0.45163
Q9NVJ2	ARL8B	ADP-ribosylation factor-like 8B	215.195	367.484	433.818	325.668	480.101	364.453	286.96	342.263	395.528	770.182	327.031	424.393	0.568424	0.83229	0.03566
O60884	DNAJA2	DnaJ (Hsp40) homolog, subfamily A, member 2	26.0344	17.0113	91.4392	#VALUE!	14.5776	37.2656	#VALUE!	33.1772	81.1968	#VALUE!	#VALUE!	57.187	0.570258	0.81744	0.08385
Q15021	NCAPD2	non-SMC condensin I complex, subunit D2	10.5775	7.51828	27.1273	6.82725	18.9528	14.2006	28.1044	20.2324	17.0547	5.84225	#VALUE!	17.8084	0.570484	0.90243	0.26644
P62913-2	RPL11	ribosomal protein L11	761.724	1071.33	1396.52	782.785	1379.1	1078.29	1099.63	794.974	1297.79	527.23	1102.3	964.385	0.572026	0.92858	0.4341
Q8IVF2-3	AHNAK2	AHNAK nucleoprotein 2	140.82	174.68	232.834	159.098	160.592	173.605	227.074	153.292	142.732	172.006	94.1142	157.844	0.572884	0.92203	0.37419
P49207	RPL34	ribosomal protein L34	684.859	#VALUE!	#VALUE!	1200.92	1669.03	1184.93	542.458	1501.37	#VALUE!	1010.75	828.213	970.698	0.57293	0.95593	0.78318
Q9BXJ9	NAA15	N(alpha)-acetyltransferase 15, NatA auxiliary subunit	20.6275	#VALUE!	16.1608	39.3093	#VALUE!	25.3658	36.4421	28.0954	#VALUE!	39.1451	18.7017	30.5961	0.573063	0.86522	0.16849
P61163	ACTR1A	ARP1 actin-related protein 1 homolog A, centractin alpha (yeast)	90.9165	161.275	114.42	93.7782	132.851	118.648	166.964	215.131	79.607	116.744	97.9061	135.27	0.573732	0.90553	0.2517
Q15008	PSMD6	proteasome (prosome, macropain) 26S subunit, non-ATPase, 6	53.0246	56.5546	86.8338	76.861	101.805	75.0158	111.862	53.8159	85.1963	95.9886	68.2286	83.0182	0.575798	0.93686	0.5186
Q93077	HIST1H2AC	histone cluster 1, H2ac	1365.63	#VALUE!	#VALUE!	1604.26	2210.67	1726.85	1057.9	357.102	#VALUE!	#VALUE!	2480.89	1298.63	0.575837	0.97595	0.92977
P04080	CSTB	cystatin B (stefin B)	548.82	452.95	210.763	611.644	1039.68	572.772	331.823	277.409	#VALUE!	858.963	1676.34	786.135	0.576259	0.87395	0.1355
P62854	RPS26	ribosomal protein S26	886.831	76.4762	#VALUE!	#VALUE!	258.673	407.327	386.652	62.7601	#VALUE!	#VALUE!	#VALUE!	224.706	0.578738	0.85382	0.2069
Q02880-2	TOP2B	topoisomerase (DNA) II beta 180kDa	125.919	23.9616	98.1786	18.7726	46.9282	62.752	20.4166	24.5898	117.903	26.5571	43.4457	46.5825	0.578879	0.78379	0.00921
P68363	TUBA1B	tubulin, alpha 1b	794.514	523.928	808.608	1529.03	1422.62	1015.74	1049.32	501.485	701.634	1014.2	1143.52	882.032	0.579416	0.9459	0.62036
P27797	CALR	calreticulin	741.353	581.442	1247.12	657.154	510.848	747.584	569.618	590.35	748.478	904.662	486.288	659.879	0.579856	0.83298	0.03634
Q9NR45	NANS	N-acetylneuraminic acid synthase	#VALUE!	61.3356	87.0012	57.1097	87.795	73.3104	116.812	36.9239	61.807	31.2833	69.2455	63.2142	0.580026	0.95643	0.76028
P04075	ALDOA	aldolase A, fructose-bisphosphate	331.985	612.155	579.331	993.09	1114.84	726.281	1126.6	714.405	512.299	741.447	1068.03	832.556	0.580655	0.92019	0.35857
P30533	LRPAP1	low density lipoprotein receptor-related protein associated protein 1	117.878	#VALUE!	125.823	72.7057	80.531	99.2344	93.7641	#VALUE!	118.716	112.362	#VALUE!	108.281	0.580767	0.89406	0.29653
Q13151	HNRNPA0	heterogeneous nuclear ribonucleoprotein A0	157.034	361.217	#VALUE!	362.91	556.766	359.482	609.167	241.799	355.849	305.281	612.741	424.967	0.580792	0.90752	0.29893
Q9UBQ0	VPS29	vacuolar protein sorting 29 homolog (S. cerevisiae)	152.468	262.914	173.024	82.7523	295.037	193.239	170.197	248.955	165.524	219.847	292.829	219.47	0.581614	0.93811	0.53215
Q99729-3	HNRNPAB	heterogeneous nuclear ribonucleoprotein A/B	288.832	328.177	259.961	182.092	351.648	282.142	422.196	171.972	289.505	131.483	224.776	247.986	0.581958	0.97992	0.96471
O43615	TIMM44	translocase of inner mitochondrial membrane 44 homolog (yeast)	27.485	16.473	25.0016	10.9223	46.4304	25.2624	41.9223	#VALUE!	29.4578	19.881	#VALUE!	30.4204	0.582731	0.95413	0.75275
Q8NE71-2	ABCF1	ATP-binding cassette, sub-family F (GCN20), member 1	36.5314	135.118	73.6562	135.07	154.601	106.995	#VALUE!	100.102	#VALUE!	274.718	72.0316	148.95	0.584586	0.89653	0.26878
Q13765	NACA	nascent polypeptide-associated complex alpha subunit	240.664	362.281	315.987	112.283	272.714	260.786	319.361	273.043	305.712	388.521	173.222	291.972	0.587284	0.94481	0.60768
Q13423	NNT	nicotinamide nucleotide transhydrogenase	409.634	40.5605	#VALUE!	#VALUE!	#VALUE!	225.097	#VALUE!	65.3362	#VALUE!	#VALUE!	1350.86	708.097	0.587459	0.81349	0.12871
P45877	PPIC	peptidylprolyl isomerase C (cyclophilin C)	254.981	613.59	#VALUE!	136.614	510.544	378.932	253.314	382.695	351.113	126.053	422.874	307.21	0.587503	0.96036	0.80213
Q9NZN4	EHD2	EH-domain containing 2	169.731	206.702	332.972	337.319	343.355	278.016	246.413	251.376	394.395	276.535	355.949	304.934	0.587992	0.94981	0.66621
P62158	CALM1	calmodulin 1 (phosphorylase kinase, delta)	2096.23	587.114	867.141	2101.22	1965.58	1523.46	4348.57	#VALUE!	616.513	2467.73	841.782	2068.65	0.588317	0.85779	0.09071
Q9UIQ6-3	LNPEP	leucyl/cystinyl aminopeptidase	5.04968	17.4424	59.3434	14.7651	24.6726	24.2546	22.4468	14.1333	#VALUE!	19.4117	#VALUE!	18.6639	0.589263	0.77394	0.01497
P21796	VDAC1	voltage-dependent anion channel 1	268.443	705.491	208.327	602.157	207.218	398.327	470.871	338.499	200.13	448.794	188.307	329.32	0.590426	0.86983	0.09952
P50395	GDI2	GDP dissociation inhibitor 2	104.045	165.5	209.62	263.943	203.439	189.309	161.816	186.821	188.949	283.262	220.214	208.212	0.591516	0.96998	0.89063
Q13526	PIN1	peptidylprolyl cis/trans isomerase, NIMA-interacting 1	109.093	#VALUE!	#VALUE!	172.381	110.499	130.658	97.6672	157.886	#VALUE!	200.399	#VALUE!	151.984	0.592682	0.89803	0.3624
Q9BRG1	VPS25	vacuolar protein sorting 25 homolog (S. cerevisiae)	78.5327	#VALUE!	#VALUE!	#VALUE!	88.8874	83.7101	106.897	73.2049	#VALUE!	87.3058	87.6016	88.7523	0.59273	0.914	0.46324
Q13509	TUBB3	tubulin, beta 3 class III	58.3301	253.622	231.235	244.056	184.533	194.355	333.027	261.519	177.988	263.309	89.451	225.059	0.593767	0.92206	0.37448
Q9Y5M8	SRPRB	signal recognition particle receptor, B subunit	64.1082	162.996	134.493	105.321	78.0188	108.988	101.638	65.863	146.514	58.0469	106.026	95.6178	0.594011	0.92704	0.41944
O14980	XPO1	exportin 1	59.7129	71.5356	54.4849	99.0733	83.2366	73.6086	137.621	71.9843	36.3775	110.104	66.8576	84.5888	0.594252	0.9588	0.77206
O15511	ARPC5	actin related protein 2/3 complex, subunit 5, 16kDa	519.938	206.717	260.291	527.755	574.622	417.865	375.822	195.045	324.178	508.569	427.547	366.232	0.594454	0.91412	0.31049
Q8IWJ2	GCC2	GRIP and coiled-coil domain containing 2	28.1557	#VALUE!	#VALUE!	90.2828	#VALUE!	59.2192	#VALUE!	14.668	#VALUE!	#VALUE!	55.8352	35.2516	0.594568	0.95484	0.74643
P68036	UBE2L3	ubiquitin-conjugating enzyme E2L 3	117.536	#VALUE!	#VALUE!	369.32	155.097	213.985	343.151	234.935	114.458	442.745	212.847	269.627	0.595208	0.91594	0.39782
Q8NC51-4	SERBP1	SERPINE1 mRNA binding protein 1	175.111	78.0474	158.366	75.6589	84.2204	114.281	90.5449	175.761	211.358	71.5576	116.156	133.076	0.596541	0.86254	0.08176
P62191	PSMC1	proteasome (prosome, macropain) 26S subunit, ATPase, 1	173.613	180.088	96.5237	107.427	74.9283	126.516	144.732	112.569	93.9787	131.267	83.26	113.161	0.598886	0.92233	0.3768
P52294	KPNA1	karyopherin alpha 1 (importin alpha 5)	#VALUE!	69.0873	50.7217	50.1992	136.039	76.5117	43.534	#VALUE!	79.8591	76.7968	55.5798	63.9424	0.599517	0.80878	0.03551
Q14185	DOCK1	dedicator of cytokinesis 1	#VALUE!	27.1211	#VALUE!	17.3145	22.475	22.3035	#VALUE!	#VALUE!	7.08649	115.474	10.3246	44.2951	0.600102	0.66887	0.00286
Q9Y2D4	EXOC6B	exocyst complex component 6B	#VALUE!	32.8755	#VALUE!	56.9434	#VALUE!	44.9095	61.9304	41.4537	#VALUE!	70.0903	41.4801	53.7386	0.600877	0.93615	0.62838
P25787	PSMA2	proteasome (prosome, macropain) subunit, alpha type, 2	169.378	194.833	154.957	200.42	276.382	199.194	104.543	153.495	160.134	147.511	315.444	176.225	0.601238	0.88077	0.13316
Q01844-2	EWSR1	EWS RNA-binding protein 1	341.752	#VALUE!	192.026	175.217	#VALUE!	236.332	#VALUE!	#VALUE!	235.168	#VALUE!	314.473	274.82	0.601566	0.90491	0.43764
P57740	NUP107	nucleoporin 107kDa	#VALUE!	#VALUE!	#VALUE!	25.4309	23.5203	24.4756	#VALUE!	53.7405	19.7294	#VALUE!	#VALUE!	36.7349	0.602219	0.76843	0.0566
P62805	HIST1H4I	histone cluster 1, H4i	4043.96	2440.87	2028.3	4116.19	2821.18	3090.1	2016.07	1782.98	3965.92	2632.33	3456.69	2770.8	0.60528	0.89283	0.18243
Q14573	ITPR3	inositol 1,4,5-trisphosphate receptor, type 3	#VALUE!	199.902	10.3566	#VALUE!	#VALUE!	105.129	#VALUE!	50.0196	#VALUE!	26.0114	#VALUE!	38.0155	0.607132	0.79214	0.08885
P48047	ATP5O	ATP synthase, H+ transporting, mitochondrial F1 complex, O subunit	260.147	169.419	234.86	170.071	364.619	239.823	342.784	90.0256	184.483	143.576	283.68	208.91	0.612114	0.96042	0.7907
P60228	EIF3E	eukaryotic translation initiation factor 3, subunit E	62.8566	79.9288	66.1072	99.9001	119.623	85.6832	65.1	#VALUE!	88.9351	119.396	102.681	94.0279	0.612137	0.89899	0.24618
P07602	PSAP	prosaposin	522.161	163.955	381.06	581.474	788.3	487.39	433.343	123.872	305.934	476.333	719.956	411.888	0.612407	0.97164	0.90559
Q9BS26	ERP44	endoplasmic reticulum protein 44	64.9935	113.968	97.0085	102.18	110.658	97.7617	91.2043	107.045	117.134	102.471	97.0881	102.988	0.612524	0.87173	0.10472
P31948	STIP1	stress-induced phosphoprotein 1	144.488	86.6523	175.826	185.761	153.346	149.215	129.027	100.669	205.675	96.3796	145.158	135.382	0.612991	0.95561	0.73485
Q8N8S7-2	ENAH	enabled homolog (Drosophila)	75.7833	72.2691	53.4043	113.462	#VALUE!	78.7297	#VALUE!	#VALUE!	75.9609	101.763	#VALUE!	88.862	0.614093	0.92934	0.57505
P22090	RPS4Y1	ribosomal protein S4, Y-linked 1	111.825	203.15	#VALUE!	#VALUE!	#VALUE!	157.488	#VALUE!	44.6616	#VALUE!	#VALUE!	174.968	109.815	0.615978	0.95513	0.74828
Q15286	RAB35	RAB35, member RAS oncogene family	502.683	830.595	1015.98	386.481	823.036	711.754	576.923	656.837	740.079	337.008	866.372	635.444	0.616092	0.96315	0.82111
P78527-2	PRKDC	protein kinase, DNA-activated, catalytic polypeptide	39.8323	#VALUE!	65.4324	87.2166	131.064	80.8862	#VALUE!	93.3942	#VALUE!	89.7024	91.9038	91.6668	0.616188	0.92861	0.53914
P15924	DSP	desmoplakin	#VALUE!	45.9377	63.3766	#VALUE!	#VALUE!	54.6571	#VALUE!	#VALUE!	41.6936	40.846	62.1358	48.2252	0.6172	0.80507	0.08907
P15311	EZR	ezrin	330.363	140.803	330.042	226.8	159.493	237.5	159.468	168.386	184.546	294.039	254.817	212.251	0.617746	0.87852	0.12549
P51153	RAB13	RAB13, member RAS oncogene family	105.635	237.611	164.269	168.097	266.366	188.396	91.7969	#VALUE!	245.162	140.82	#VALUE!	159.26	0.61776	0.92241	0.4497
Q99715	COL12A1	collagen, type XII, alpha 1	149.689	#VALUE!	#VALUE!	#VALUE!	393.89	271.789	607.799	167.358	#VALUE!	#VALUE!	335.987	370.381	0.619816	0.91972	0.52816
P51858	HDGF	hepatoma-derived growth factor	98.7524	91.7706	119.85	84.7769	100.021	99.0342	162.924	104.374	121.787	79.9939	71.7614	108.168	0.620636	0.9089	0.27351
Q96KP4	CNDP2	CNDP dipeptidase 2 (metallopeptidase M20 family)	48.6412	85.6983	64.0851	55.3616	52.3406	61.2254	#VALUE!	96.9837	85.1784	46.3646	47.2503	68.9443	0.621841	0.84259	0.06172
O95336	PGLS	6-phosphogluconolactonase	135.006	#VALUE!	#VALUE!	#VALUE!	300.514	217.76	174.034	75.7305	179.778	65.1744	312.992	161.542	0.622265	0.89851	0.32207
Q9BYT8	NLN	neurolysin (metallopeptidase M3 family)	32.0681	77.7035	34.175	60.8351	47.7012	50.4966	19.5351	#VALUE!	40.9602	71.1852	42.2216	43.4755	0.624012	0.9568	0.76428
P00441	SOD1	superoxide dismutase 1, soluble	252.913	629.143	377.602	832.425	431.305	504.678	799.703	576.724	296.043	821.843	401.083	579.079	0.624463	0.89916	0.21447
P49257	LMAN1	lectin, mannose-binding, 1	65.4561	118.327	83.235	88.2111	#VALUE!	88.8073	#VALUE!	#VALUE!	135.847	79.3909	#VALUE!	107.619	0.624709	0.91268	0.45424
P62266	RPS23	ribosomal protein S23	298.036	1334.47	1069.89	847.544	776.516	865.292	676.495	982.887	578.396	882.765	722.138	768.536	0.625021	0.98908	0.99557
P05198	EIF2S1	eukaryotic translation initiation factor 2, subunit 1 alpha, 35kDa	52.8191	44.3167	284.249	79.2172	96.8732	111.495	131.236	48.2514	63.408	108.525	84.5257	87.1892	0.625057	0.72948	0.00201
Q9NRY5	FAM114A2	family with sequence similarity 114, member A2	17.4202	#VALUE!	#VALUE!	21.4243	#VALUE!	19.4222	20.0369	#VALUE!	9.92947	#VALUE!	21.5062	17.1575	0.625085	0.80123	0.08292
P13987	CD59	CD59 molecule, complement regulatory protein	1619.67	#VALUE!	#VALUE!	2093.55	#VALUE!	1856.61	812.734	1368.71	#VALUE!	2489.23	#VALUE!	1556.89	0.625216	0.9902	0.98039
P07947	YES1	YES proto-oncogene 1, Src family tyrosine kinase	#VALUE!	#VALUE!	#VALUE!	5.76231	14.8074	10.2848	12.5134	#VALUE!	#VALUE!	14.0793	#VALUE!	13.2963	0.625244	0.81929	0.14156
O75165	DNAJC13	DnaJ (Hsp40) homolog, subfamily C, member 13	25.3205	69.8704	51.8057	48.6707	78.4645	54.8264	88.7075	62.4662	25.9491	76.4192	56.2035	61.9491	0.62652	0.94298	0.58666
P27635	RPL10	ribosomal protein L10	310.901	436.665	820.897	658.096	1042.8	653.872	381.101	276.33	962.109	382.554	792.712	558.961	0.626541	0.89771	0.20672
P36578	RPL4	ribosomal protein L4	183.238	284.019	269.56	343.559	375.662	291.207	295.122	371.604	260.979	337.916	288.717	310.868	0.626835	0.93718	0.52208
P13804	ETFA	electron-transfer-flavoprotein, alpha polypeptide	74.668	160.43	37.0328	140.44	99.4876	102.412	99.6653	80.4844	63.3706	123.501	82.3062	89.8654	0.627185	0.97505	0.9333
Q9H4A6	GOLPH3	golgi phosphoprotein 3 (coat-protein)	19.3096	60.4825	#VALUE!	33.5794	17.6268	32.7496	47.2786	16.7312	10.8444	#VALUE!	#VALUE!	24.9514	0.628304	0.87917	0.2228
Q96KK5	HIST1H2AH	histone cluster 1, H2ah	#VALUE!	2619.07	3917.43	11106.3	7716.79	6339.9	#VALUE!	3342.15	7001.25	3723.44	6815.48	5220.58	0.628469	0.90298	0.30723
Q13418	ILK	integrin-linked kinase	#VALUE!	102.023	74.0171	116.546	97.9375	97.6307	74.282	#VALUE!	#VALUE!	110.883	85.99	90.3851	0.628934	0.92152	0.4813
A0AVT1	UBA6	ubiquitin-like modifier activating enzyme 6	#VALUE!	#VALUE!	#VALUE!	27.6187	56.58	42.0993	66.1943	#VALUE!	28.3154	63.0653	#VALUE!	52.525	0.629595	0.80745	0.09307
Q9Y2Z0-2	SUGT1	SGT1, suppressor of G2 allele of SKP1 (S. cerevisiae)	51.157	80.0046	120.037	#VALUE!	384.782	158.995	181.395	59.3484	82.6333	142.121	#VALUE!	116.374	0.630044	0.77138	0.01403
P41227	NAA10	N(alpha)-acetyltransferase 10, NatA catalytic subunit	#VALUE!	46.288	#VALUE!	27.3276	34.0477	35.8878	41.5382	#VALUE!	#VALUE!	8.88341	#VALUE!	25.2108	0.630259	0.93631	0.63996
P46781	RPS9	ribosomal protein S9	676.299	657.567	1806.15	841.047	1344.45	1065.1	601.589	382.954	1910.23	464.998	1065.57	885.07	0.630858	0.8812	0.1347
P62979	RPS27A	ribosomal protein S27a	1158.82	1082.29	1674.64	1217.7	1255.29	1277.75	1275.69	948.529	1450.42	1014.9	1345.78	1207.06	0.631104	0.96674	0.85913
P17858	PFKL	phosphofructokinase, liver	#VALUE!	45.2925	#VALUE!	90.9793	61.2057	65.8258	13.7949	44.8901	44.2109	92.3777	84.0439	55.8635	0.631934	0.90734	0.33571
P60033	CD81	CD81 molecule	1038.17	1027.68	1152.8	679.815	489.344	877.56	261.277	883.515	1184.98	1132.85	345.965	761.718	0.632042	0.87663	0.11933
Q05682-5	CALD1	caldesmon 1	586.881	405.803	565	414.926	443.6	483.242	241.458	579.732	658.591	319.258	958.807	551.569	0.632498	0.9327	0.47498
P55884	EIF3B	eukaryotic translation initiation factor 3, subunit B	155.599	202.472	142.69	131.571	113.236	149.114	232.539	184.56	150.327	138.634	105.153	162.243	0.633756	0.94042	0.55773
O75116	ROCK2	Rho-associated, coiled-coil containing protein kinase 2	#VALUE!	83.9055	115.082	52.7553	100.252	87.9987	89.0509	100.935	59.6639	69.4447	#VALUE!	79.7737	0.633844	0.95905	0.80102
Q06210-2	GFPT1	glutamine--fructose-6-phosphate transaminase 1	#VALUE!	138.355	237.743	301.071	#VALUE!	225.723	234.16	88.0982	#VALUE!	189.467	676.112	296.959	0.635548	0.7933	0.03514
P05109	S100A8	S100 calcium binding protein A8	#VALUE!	#VALUE!	184.458	49.1327	#VALUE!	116.796	117.324	99.5587	276.21	#VALUE!	#VALUE!	164.364	0.636301	0.9542	0.76711
P23284	PPIB	peptidylprolyl isomerase B (cyclophilin B)	2386.28	1862.76	1994.69	2081.47	3541.24	2373.29	2396.91	1621.3	2187.56	2027.28	2749.37	2196.48	0.636982	0.88508	0.14915
Q6GMV3	PTRHD1	peptidyl-tRNA hydrolase domain containing 1	#VALUE!	#VALUE!	#VALUE!	119.491	165.005	142.248	#VALUE!	#VALUE!	#VALUE!	116.729	258.424	187.576	0.63711	0.83897	0.19242
P22087	FBL	fibrillarin	70.0311	#VALUE!	70.6833	83.7298	78.9277	75.8429	150.283	34.993	74.9908	82.3537	84.3324	85.3905	0.637244	0.79735	0.01904
O14579	COPE	coatomer protein complex, subunit epsilon	110.273	142.245	51.6782	135.255	113.305	110.551	125.306	118.513	50.7035	161.805	21.7309	95.6118	0.637682	0.89989	0.21847
Q13439-3	GOLGA4	golgin A4	26.3127	#VALUE!	38.9316	#VALUE!	#VALUE!	32.6221	89.2727	37.8205	11.5562	28.361	#VALUE!	41.7526	0.63888	0.83069	0.10894
P31949	S100A11	S100 calcium binding protein A11	1095.23	655.983	1341.28	1448.43	1240.65	1156.31	427.411	512.892	994.446	1370.89	1764.54	1014.04	0.639164	0.94876	0.65391
Q9H4M9	EHD1	EH-domain containing 1	132.443	254.477	221.854	64.8246	225.089	179.737	113.554	188.332	253.944	154.096	75.4259	157.07	0.641297	0.92142	0.36897
P49458	SRP9	signal recognition particle 9kDa	202.272	296.516	299.71	108.004	354.129	252.126	193.623	167.484	265.354	163.026	338.42	225.581	0.643143	0.9435	0.5926
Q9H2U2-3	PPA2	pyrophosphatase (inorganic) 2	11.6479	149.261	#VALUE!	#VALUE!	#VALUE!	80.4546	55.2148	66.8535	9.58812	#VALUE!	17.9363	37.3982	0.643287	0.82593	0.09924
P04179	SOD2	superoxide dismutase 2, mitochondrial	139.748	125.183	#VALUE!	116.336	349.846	182.778	178.341	#VALUE!	#VALUE!	116.949	164.321	153.204	0.6445	0.7007	0.00377
P00492	HPRT1	hypoxanthine phosphoribosyltransferase 1	77.9541	109.506	77.2432	63.6602	173.707	100.414	55.6976	37.8281	103.503	41.3243	182.718	84.2142	0.644884	0.87614	0.1178
P34932	HSPA4	heat shock 70kDa protein 4	121.266	200.275	153.442	154.468	125.83	151.056	167.443	184.744	112.122	192.076	147.107	160.698	0.645007	0.94953	0.6629
Q7Z4H8-3	KDELC2	KDEL (Lys-Asp-Glu-Leu) containing 2	14.3117	22.4997	43.357	59.6981	44.982	36.9697	29.6213	#VALUE!	55.9558	22.4345	17.0744	31.2715	0.647088	0.9079	0.30149
Q9HAV7	GRPEL1	GrpE-like 1, mitochondrial (E. coli)	68.0649	27.883	#VALUE!	#VALUE!	169.009	88.319	#VALUE!	#VALUE!	52.1717	#VALUE!	78.6157	65.3937	0.647099	0.86863	0.26093
P29966	MARCKS	myristoylated alanine-rich protein kinase C substrate	333.667	256.885	218.278	295.164	234.608	267.72	174.276	399.352	312.813	90.8374	576.333	310.722	0.647279	0.95046	0.67391
Q9NP97	DYNLRB1	dynein, light chain, roadblock-type 1	231.422	133.171	190.391	#VALUE!	#VALUE!	184.995	#VALUE!	145.823	#VALUE!	181.145	318.663	215.211	0.648021	0.90621	0.41193
P60709	ACTB	actin, beta	900.64	2276.19	1973.48	1847.55	2452.15	1890	#VALUE!	2482.42	1700.9	2148.93	1840.65	2043.23	0.648391	0.89084	0.20354
O95202	LETM1	leucine zipper-EF-hand containing transmembrane protein 1	99.4703	50.1548	62.2672	51.479	#VALUE!	65.8428	#VALUE!	#VALUE!	77.8517	58.5559	37.1529	57.8535	0.649043	0.93756	0.61684
Q92598-2	HSPH1	heat shock 105kDa/110kDa protein 1	101.261	217.877	136.711	158.605	175.608	158.012	205.244	196.159	104.373	158.549	188.829	170.631	0.649477	0.93596	0.50897
O75489	NDUFS3	NADH dehydrogenase (ubiquinone) Fe-S protein 3, 30kDa (NADH-coenzyme Q reductase)	130.442	142.613	123.224	106.882	292.882	159.209	132.802	56.7286	226.58	115.092	161.204	138.481	0.649898	0.88472	0.14776
Q00169	PITPNA	phosphatidylinositol transfer protein, alpha	47.3397	#VALUE!	#VALUE!	73.1711	89.385	69.9653	#VALUE!	40.3429	#VALUE!	76.484	#VALUE!	58.4135	0.651292	0.91706	0.51115
Q9NP72	RAB18	RAB18, member RAS oncogene family	158.194	#VALUE!	283.43	112.634	199.716	188.494	165.576	91.6995	256.154	#VALUE!	145.747	164.794	0.651597	0.94663	0.67727
O14494	PPAP2A	phosphatidic acid phosphatase type 2A	55.2303	#VALUE!	#VALUE!	93.4667	#VALUE!	74.3485	#VALUE!	10.7002	#VALUE!	89.3711	#VALUE!	50.0356	0.651928	0.88617	0.36564
P42224-2	STAT1	signal transducer and activator of transcription 1, 91kDa	185.555	301.196	243.278	307.013	185.714	244.551	96.7833	372.247	206.109	459.808	251.293	277.248	0.653439	0.97216	0.91013
P29992	GNA11	guanine nucleotide binding protein (G protein), alpha 11 (Gq class)	#VALUE!	#VALUE!	#VALUE!	27.2171	78.5449	52.881	116.602	#VALUE!	#VALUE!	38.7856	#VALUE!	77.6937	0.654801	0.93336	0.61427
P07951-2	TPM2	tropomyosin 2 (beta)	307.429	210.787	573.09	257.698	336.85	337.171	248.591	547.894	339.734	298.664	442.633	375.503	0.655131	0.88582	0.15209
Q8WXH0	SYNE2	spectrin repeat containing, nuclear envelope 2	#VALUE!	172.629	#VALUE!	#VALUE!	612.801	392.715	119.443	168.918	#VALUE!	#VALUE!	486.434	258.265	0.65529	0.82702	0.13211
O60437	PPL	periplakin	103.692	119.084	60.9719	43.8686	101.368	85.7969	55.009	#VALUE!	79.2028	96.9683	#VALUE!	77.0601	0.657594	0.93768	0.58845
Q92945-2	KHSRP	KH-type splicing regulatory protein	150.837	258.218	113.921	164.078	161.391	169.689	196.733	263.79	140.434	176.34	146.249	184.709	0.657729	0.88058	0.1325
P10155	TROVE2	TROVE domain family, member 2	#VALUE!	#VALUE!	#VALUE!	51.0896	100.445	75.7674	28.2909	61.2478	90.7738	#VALUE!	#VALUE!	60.1041	0.658058	0.95495	0.77246
P63000	RAC1	ras-related C3 botulinum toxin substrate 1 (rho family, small GTP binding protein Rac1)	317.862	552.783	669.735	508.993	782.806	566.436	591.197	527.355	633.789	353.127	514.324	523.958	0.658468	0.96193	0.80763
Q9UJU6	DBNL	drebrin-like	#VALUE!	103.655	143.83	#VALUE!	#VALUE!	123.742	110.466	120.84	150.879	61.5298	112.183	111.179	0.65856	0.92951	0.54674
O00232	PSMD12	proteasome (prosome, macropain) 26S subunit, non-ATPase, 12	58.8928	38.0997	61.0324	49.3018	59.6101	53.3874	45.8813	32.8551	67.498	52.7569	51.6544	50.1291	0.658783	0.96683	0.86001
Q15233	NONO	non-POU domain containing, octamer-binding	105.636	#VALUE!	152.384	117.682	186.431	140.533	139.758	141.643	129.387	137.602	108.267	131.332	0.659332	0.92744	0.45736
P02533	KRT14	keratin 14	51.4367	239.123	247.544	222.295	#VALUE!	190.1	107.908	80.4032	239.693	274.653	108.318	162.195	0.66259	0.85322	0.08085
P23219-2	PTGS1	prostaglandin-endoperoxide synthase 1 (prostaglandin G/H synthase and cyclooxygenase)	8.28665	#VALUE!	37.9091	23.3346	#VALUE!	23.1768	19.5067	#VALUE!	18.1936	#VALUE!	#VALUE!	18.8502	0.663515	0.94789	0.72209
P43235	CTSK	cathepsin K	149.6	#VALUE!	#VALUE!	202.189	315.966	222.585	144.908	#VALUE!	#VALUE!	235.902	#VALUE!	190.405	0.665822	0.91185	0.47879
P12110	COL6A2	collagen, type VI, alpha 2	188.42	324.143	118.471	269.312	266.099	233.289	361.153	295.312	99.4644	232.369	306.691	258.998	0.66694	0.93108	0.45858
Q99460-2	PSMD1	proteasome (prosome, macropain) 26S subunit, non-ATPase, 1	56.5109	109.429	85.5864	121.31	121.222	98.8116	138.565	126.472	52.9322	130.894	90.4406	107.861	0.667996	0.89011	0.17008
Q02818	NUCB1	nucleobindin 1	72.004	66.1581	#VALUE!	#VALUE!	130.181	89.4477	#VALUE!	18.0526	119.392	85.8996	80.824	76.0421	0.66808	0.9463	0.69594
P16152	CBR1	carbonyl reductase 1	238.737	340.871	194.024	333.203	66.3154	234.63	319.878	246.092	141.265	211.903	115.073	206.842	0.669349	0.94558	0.61654
Q15942	ZYX	zyxin	333.781	325.787	262.051	205.752	234.763	272.427	252.82	223.078	422.314	159.713	440.607	299.707	0.673107	0.93052	0.45302
P23526	AHCY	adenosylhomocysteinase	44.6502	114.933	129.711	157.08	138.915	117.058	90.8731	165.783	120.595	146.28	112.728	127.252	0.675634	0.92719	0.42084
Q15075	EEA1	early endosome antigen 1	166.893	250.304	301.546	163.43	172.698	210.974	266.14	274.843	190.2	255.183	148.819	227.037	0.676489	0.88791	0.16063
O75915	ARL6IP5	ADP-ribosylation factor-like 6 interacting protein 5	223.81	516.201	#VALUE!	109.707	#VALUE!	283.239	#VALUE!	335.182	358.579	111.737	70.5987	219.024	0.678153	0.91595	0.43862
P19525	EIF2AK2	eukaryotic translation initiation factor 2-alpha kinase 2	39.6535	46.7051	50.18	71.0632	92.5294	60.0262	40.7073	#VALUE!	77.5364	40.689	117.853	69.1963	0.678887	0.85847	0.09228
O75718	CRTAP	cartilage associated protein	92.284	#VALUE!	#VALUE!	91.1793	113.917	99.1268	#VALUE!	#VALUE!	109.712	63.24	#VALUE!	86.4759	0.682923	0.90953	0.46478
P51665	PSMD7	proteasome (prosome, macropain) 26S subunit, non-ATPase, 7	82.201	38.9988	92.3096	61.1568	74.359	69.805	127.764	41.3018	85.145	89.9284	44.4429	77.7164	0.682992	0.93027	0.45053
P84095	RHOG	ras homolog family member G	89.6755	498.169	120.314	202.194	184.949	219.06	174.134	213.972	122.312	292.532	121.743	184.939	0.68397	0.79763	0.01357
Q00839	HNRNPU	heterogeneous nuclear ribonucleoprotein U (scaffold attachment factor A)	358.295	480.052	353.042	423.33	383.477	399.639	501.935	392.311	275.818	368.625	367.822	381.302	0.684113	0.93677	0.51771
Q3MHD2	LSM12	LSM12 homolog (S. cerevisiae)	#VALUE!	#VALUE!	#VALUE!	19.4766	71.7603	45.6185	#VALUE!	31.4904	#VALUE!	#VALUE!	101.132	66.3112	0.68464	0.93508	0.62457
P22061	PCMT1	protein-L-isoaspartate (D-aspartate) O-methyltransferase	81.3585	40.7866	#VALUE!	88.6073	161.13	92.9706	#VALUE!	44.5731	54.7468	59.0131	153.008	77.8353	0.685159	0.83617	0.06878
Q7Z6Z7-2	HUWE1	HECT, UBA and WWE domain containing 1, E3 ubiquitin protein ligase	#VALUE!	54.421	17.1137	25.6877	40.0122	34.3087	23.7616	42.8211	21.8577	36.3291	27.0597	30.3658	0.685787	0.93898	0.57123
Q9HDC9-2	APMAP	adipocyte plasma membrane associated protein	69.3802	142.365	124.661	165.747	#VALUE!	125.538	136.33	71.9479	#VALUE!	223.207	134.414	141.475	0.685877	0.92486	0.47051
Q9NVD7	PARVA	parvin, alpha	99.6736	56.3761	55.8169	74.7922	73.4466	72.0211	76.9189	49.7132	100.813	64.4071	94.1169	77.1939	0.686336	0.91726	0.33463
P21980	TGM2	transglutaminase 2	48.2799	274.933	193.82	126.674	#VALUE!	160.927	128.341	139.133	135.633	238.095	285.994	185.439	0.688832	0.92618	0.44586
P07195	LDHB	lactate dehydrogenase B	242.046	704.109	272.995	675.119	363.417	451.537	426.353	501.028	258.226	578.023	245.869	401.9	0.689456	0.881	0.13398
P42677	RPS27	ribosomal protein S27	519.338	#VALUE!	397.925	621.913	#VALUE!	513.059	247.728	#VALUE!	312.531	427.679	1660.06	662	0.689874	0.69741	0.00347
P27708	CAD	carbamoyl-phosphate synthetase 2, aspartate transcarbamylase, and dihydroorotase	#VALUE!	74.3394	60.2598	48.9833	64.8937	62.1191	150.349	60.144	37.5844	60.2216	46.8398	71.0278	0.690222	0.70438	0.0016
P26885	FKBP2	FK506 binding protein 2, 13kDa	171.976	#VALUE!	#VALUE!	213.819	203.115	196.303	163.293	120.194	102.146	109.85	374.281	173.953	0.691158	0.83231	0.06274
P40616	ARL1	ADP-ribosylation factor-like 1	113.676	112.338	256.24	172.549	209.715	172.904	115.298	233.859	223.75	204.413	160.349	187.534	0.691467	0.90667	0.25892
Q13442	PDAP1	PDGFA associated protein 1	1813.14	212.226	419.764	1720.9	1080.88	1049.38	1354.36	1080.65	358.149	128.325	1460.79	876.455	0.693546	0.90227	0.232
Q71DI3	HIST2H3C	histone cluster 2, H3c	3416.89	6647.34	#VALUE!	#VALUE!	#VALUE!	5032.11	3252.62	2697.64	#VALUE!	#VALUE!	6440.72	4130.33	0.694443	0.80276	0.08533
O94925-3	GLS	glutaminase	#VALUE!	99.9634	#VALUE!	44.8806	101.543	82.1291	58.8362	64.1704	73.4268	111.485	57.6208	73.1078	0.696784	0.90603	0.32698
P07858	CTSB	cathepsin B	686.012	640.749	891.438	663.915	567.719	689.966	366.165	357.899	883.799	696.963	880.907	637.147	0.69778	0.89165	0.17697
O94855	SEC24D	SEC24 family member D	117.619	420.516	156.542	199.634	216.706	222.204	363.43	281.035	123.531	235.894	238.82	248.542	0.698098	0.9335	0.48314
O43592	XPOT	exportin, tRNA	67.508	63.7405	311.727	76.0248	61.7078	116.142	130.465	68.5165	42.6909	124.259	108.454	94.8772	0.698631	0.69581	0.000783742
Q9BY32	ITPA	inosine triphosphatase (nucleoside triphosphate pyrophosphatase)	64.5368	#VALUE!	#VALUE!	78.5071	175.403	106.149	74.6334	63.2819	#VALUE!	62.8304	154.585	88.8328	0.698929	0.7289	0.0076
P69849	NOMO3	NODAL modulator 3	64.5504	100.004	45.2481	#VALUE!	72.5142	70.5792	122.251	80.6832	56.1351	91.7376	39.0622	77.9738	0.698947	0.9751	0.93448
P05556	ITGB1	integrin, beta 1 (fibronectin receptor, beta polypeptide, antigen CD29 includes MDF2, MSK12)	618.446	465.564	620.201	327.965	412.312	488.898	543.057	532.848	425.018	659.238	428.349	517.702	0.700548	0.94717	0.63516
P62318	SNRPD3	small nuclear ribonucleoprotein D3 polypeptide 18kDa	308.567	128.386	286.551	296.582	488.487	301.714	128.993	#VALUE!	147.285	226.484	527.426	257.547	0.700632	0.88453	0.17516
P61956	SUMO2	small ubiquitin-like modifier 2	703.565	#VALUE!	528.686	455.424	589.468	569.286	#VALUE!	#VALUE!	#VALUE!	381.848	630.276	506.062	0.702713	0.98613	0.97767
P62847-2	RPS24	ribosomal protein S24	726.995	1575.65	1980.15	1074.39	512.307	1173.9	790.902	1796.61	1230.93	806.121	557.231	1036.36	0.703166	0.90867	0.27197
P10606	COX5B	cytochrome c oxidase subunit Vb	527.597	#VALUE!	#VALUE!	236.457	#VALUE!	382.027	214.766	#VALUE!	#VALUE!	276.349	432.432	307.849	0.703345	0.87832	0.30175
O94760	DDAH1	dimethylarginine dimethylaminohydrolase 1	40.3396	72.5347	#VALUE!	105.187	53.5649	67.9065	117.949	107.24	34.7153	113.816	17.0467	78.1532	0.703575	0.8928	0.21315
P49368	CCT3	chaperonin containing TCP1, subunit 3 (gamma)	51.5441	62.4302	134.354	174.829	186.194	121.87	158.046	104.713	181.433	113.12	114.763	134.415	0.705498	0.92709	0.41993
P40121	CAPG	capping protein (actin filament), gelsolin-like	254.636	321.81	390.743	310.069	287.04	312.86	558.852	140.093	197.257	234.88	280.496	282.316	0.706208	0.91499	0.31704
Q96EK6	GNPNAT1	glucosamine-phosphate N-acetyltransferase 1	92.511	121.704	43.9632	79.9772	150.033	97.6377	97.633	105.612	76.0131	71.6081	193.031	108.779	0.706308	0.93656	0.5154
Q9UHQ4	BCAP29	B-cell receptor-associated protein 29	42.1635	#VALUE!	56.7055	49.8373	30.0376	44.686	#VALUE!	#VALUE!	53.9994	#VALUE!	16.8793	35.4393	0.706351	0.91197	0.44948
Q96P70	IPO9	importin 9	124.435	37.4098	#VALUE!	28.5155	38.398	57.1896	71.1741	53.7822	14.3033	42.8017	54.6393	47.3401	0.707046	0.86387	0.10562
O43747	AP1G1	adaptor-related protein complex 1, gamma 1 subunit	34.1585	58.7912	32.5158	61.3708	#VALUE!	46.7091	64.9076	61.0081	34.7392	81.0665	18.5297	52.0502	0.707144	0.92527	0.43769
P16083	NQO2	NAD(P)H dehydrogenase, quinone 2	104.893	149.015	#VALUE!	#VALUE!	#VALUE!	126.954	#VALUE!	#VALUE!	#VALUE!	105.697	192.135	148.916	0.708038	0.86892	0.29347
P06396-2	GSN	gelsolin	414.819	711.71	437.075	672.292	507.787	548.737	291.217	1146.08	258.75	892.95	518.237	621.447	0.7085	0.93106	0.45841
O75947	ATP5H	ATP synthase, H+ transporting, mitochondrial Fo complex, subunit d	131.452	46.4957	54.6532	117.402	99.8879	89.9781	143.421	21.9364	60.0071	58.2461	112.999	79.322	0.7085	0.92927	0.44075
P54578	USP14	ubiquitin specific peptidase 14 (tRNA-guanine transglycosylase)	#VALUE!	21.0145	34.2294	33.4632	100.412	47.2798	55.8644	44.4446	109.535	35.8857	35.012	56.1484	0.709396	0.79074	0.016
P28331	NDUFS1	NADH dehydrogenase (ubiquinone) Fe-S protein 1, 75kDa (NADH-coenzyme Q reductase)	28.7041	72.0128	62.8643	53.7648	53.3239	54.134	49.8233	38.5974	#VALUE!	98.2734	#VALUE!	62.2314	0.711878	0.95092	0.72052
Q07866-8	KLC1	kinesin light chain 1	44.6232	66.5121	91.9386	85.6309	112.926	80.3261	69.4991	69.8038	91.1537	37.7971	102.739	74.1985	0.712787	0.95857	0.76941
P46779	RPL28	ribosomal protein L28	579.614	2132.45	947.485	1944.23	1265.99	1373.96	1255.4	1957.27	812.383	1163.4	1007.82	1239.25	0.713637	0.90988	0.2802
P31151	S100A7	S100 calcium binding protein A7	35.3065	93.6411	169.813	66.5734	45.8457	82.2359	22.3686	125.459	214.175	83.8507	44.6431	98.0993	0.713862	0.90141	0.227
P14866	HNRNPL	heterogeneous nuclear ribonucleoprotein L	21.0015	42.3888	145.414	111.398	175.912	99.2228	102.917	#VALUE!	166.602	70.1543	111.911	112.896	0.713896	0.95341	0.72743
Q99685	MGLL	monoglyceride lipase	83.3101	129.566	#VALUE!	#VALUE!	#VALUE!	106.438	160.214	184.637	#VALUE!	36.8697	#VALUE!	127.24	0.713919	0.96453	0.83909
Q07960	ARHGAP1	Rho GTPase activating protein 1	117.073	129.082	174.617	118.927	129.83	133.906	86.5525	134.733	153.412	140.318	125.427	128.088	0.716315	0.95867	0.77059
P30041	PRDX6	peroxiredoxin 6	432.014	423.101	625.153	838.878	785.715	620.972	590.126	524.841	733.645	299.441	734.521	576.515	0.716346	0.95546	0.73313
P09132	SRP19	signal recognition particle 19kDa	68.9882	205.875	#VALUE!	131.736	54.2724	115.218	95.0726	106.455	#VALUE!	133.232	68.1357	100.724	0.716547	0.90657	0.33055
Q08AF3	SLFN5	schlafen family member 5	#VALUE!	27.9874	#VALUE!	42.7239	#VALUE!	35.3557	30.7943	27.7213	23.2076	84.7005	#VALUE!	41.6059	0.719777	0.7261	0.01151
P61769	B2M	beta-2-microglobulin	467.321	410.192	331.301	335.918	446.286	398.204	139.784	99.1801	353.045	617.829	571.973	356.362	0.721599	0.94791	0.64383
Q99436	PSMB7	proteasome (prosome, macropain) subunit, beta type, 7	101.309	200.329	150.762	120.99	232.605	161.199	171.147	143.656	164.09	172.483	203.978	171.071	0.722067	0.98492	0.98604
P08670	VIM	vimentin	4792.17	4954.54	7547.85	4693.1	5572.06	5511.95	4957.17	4345.78	6617.42	5963.54	4395.46	5255.87	0.722362	0.87757	0.12236
P62269	RPS18	ribosomal protein S18	1196.34	3471.95	1164.01	1900.48	1075.06	1761.57	1558.08	2194	1107.76	1902.48	1111.2	1574.7	0.722504	0.78921	0.01072
P08579	SNRPB2	small nuclear ribonucleoprotein polypeptide B	121.607	100.052	#VALUE!	18.8767	112.647	88.2955	#VALUE!	40.6482	139.492	#VALUE!	37.9744	72.7047	0.722995	0.88923	0.27069
O75533	SF3B1	splicing factor 3b, subunit 1, 155kDa	90.4139	111.898	80.4256	101.55	129.709	102.799	173.726	117.447	63.6189	91.7996	104.78	110.274	0.723569	0.93637	0.51339
Q9NQC3-2	RTN4	reticulon 4	316.674	230.066	511.858	191.247	161.987	282.366	121.495	219.768	486.366	287.254	129.443	248.865	0.724679	0.87264	0.10729
P61201	COPS2	COP9 signalosome subunit 2	8.59427	14.02	#VALUE!	21.0679	20.9659	16.162	12.2247	8.85506	11.6989	26.9573	13.0647	14.5601	0.72549	0.88843	0.19223
P14625	HSP90B1	heat shock protein 90kDa beta (Grp94), member 1	922.308	1092.14	1102.58	946.952	711.996	955.195	809.166	880.18	878.854	1149.05	891.373	921.724	0.725999	0.93934	0.54572
P39687	ANP32A	acidic (leucine-rich) nuclear phosphoprotein 32 family, member A	171.451	60.3819	#VALUE!	176.719	68.2169	119.192	129.961	#VALUE!	#VALUE!	77.0505	#VALUE!	103.506	0.726036	0.85072	0.15952
P40939	HADHA	hydroxyacyl-CoA dehydrogenase/3-ketoacyl-CoA thiolase/enoyl-CoA hydratase (trifunctional protein), alpha subunit	123.616	308.593	151.978	291.563	263.403	227.83	171.882	132.929	172.499	374.829	183.521	207.132	0.726287	0.89625	0.19916
P16615-2	ATP2A2	ATPase, Ca++ transporting, cardiac muscle, slow twitch 2	68.0088	197.706	74.7001	220.138	154.317	142.974	158.699	200.812	92.6273	217.578	116.264	157.196	0.726855	0.89907	0.21401
P54136	RARS	arginyl-tRNA synthetase	33.5091	113.132	104.284	170.554	142.402	112.776	115.943	64.8784	119.565	100.096	117.201	103.536	0.727223	0.9388	0.5397
P48643	CCT5	chaperonin containing TCP1, subunit 5 (epsilon)	54.7592	150.115	144.301	178.132	210.21	147.504	140.437	118.084	163.326	111.081	153.642	137.314	0.728861	0.9568	0.74883
Q6P587	FAHD1	fumarylacetoacetate hydrolase domain containing 1	71.4449	#VALUE!	#VALUE!	85.3046	93.7235	83.491	#VALUE!	#VALUE!	#VALUE!	39.2246	100.127	69.6757	0.729116	0.89987	0.40915
P17655	CAPN2	calpain 2, (m/II) large subunit	122.332	139.49	143.702	246.522	125.673	155.544	148.355	94.199	131.986	325.921	160.647	172.222	0.729769	0.77564	0.00733
Q07020	RPL18	ribosomal protein L18	342.734	812.015	1253.11	774.333	959.507	828.34	655.473	428.667	1415.48	550.434	684.706	746.951	0.730082	0.94493	0.60908
Q13557-12	CAMK2D	calcium/calmodulin-dependent protein kinase II delta	18.6705	59.838	194.28	139.025	123.194	107.001	134.252	106.789	116.796	135.562	99.5798	118.596	0.730514	0.93981	0.55085
Q96I99	SUCLG2	succinate-CoA ligase, GDP-forming, beta subunit	#VALUE!	49.6673	#VALUE!	22.703	37.7849	36.7184	45.1527	#VALUE!	#VALUE!	#VALUE!	13.8261	29.4894	0.73056	0.9307	0.60118
P62942	FKBP1A	FK506 binding protein 1A, 12kDa	520.063	722.963	610.905	553.246	1143.04	710.043	504.48	441.605	414.913	528.528	1299.69	637.844	0.730925	0.76858	0.00601
Q9UHQ9	CYB5R1	cytochrome b5 reductase 1	90.8247	177.584	86.9401	142.719	63.864	112.386	#VALUE!	69.358	#VALUE!	127.474	#VALUE!	98.4161	0.731222	0.92063	0.47428
P46459	NSF	N-ethylmaleimide-sensitive factor	66.8607	93.0851	76.8021	85.8802	98.747	84.275	33.8477	64.0672	47.4078	151.878	84.9808	76.4364	0.731259	0.93214	0.4693
Q14195	DPYSL3	dihydropyrimidinase-like 3	144.384	133.332	143.381	202.077	216.834	168.001	173.216	126.546	240.024	104.542	143.836	157.633	0.731504	0.92154	0.36994
O15460-2	P4HA2	prolyl 4-hydroxylase, alpha polypeptide II	#VALUE!	175.346	133.779	117.661	248.81	168.899	121.316	139.984	261.647	119.455	130.92	154.664	0.731818	0.75536	0.00626
P39023	RPL3	ribosomal protein L3	182.196	244.859	252.422	243.74	248.326	234.309	196.74	269.399	251.196	296.647	199.542	242.705	0.732184	0.92094	0.36484
Q92896	GLG1	golgi glycoprotein 1	211.421	#VALUE!	175.008	71.7457	81.2216	134.849	78.0943	199.109	96.1616	102.795	#VALUE!	119.04	0.732212	0.82183	0.04878
P58876	HIST1H2BD	histone cluster 1, H2bd	6828.9	8222.46	#VALUE!	4169.43	7091.46	6578.06	#VALUE!	#VALUE!	6910.26	#VALUE!	5398.26	6154.26	0.733004	0.93382	0.60992
P07954-2	FH	fumarate hydratase	79.9473	150.639	91.1547	77.369	88.6849	97.559	88.037	124.605	73.4108	120.944	110.385	103.476	0.733515	0.8988	0.21255
P43243	MATR3	matrin 3	243.519	194.269	191.882	184.985	334.412	229.814	324.495	243.653	226.66	189.741	227.792	242.468	0.734226	0.82705	0.03083
O00400	SLC33A1	solute carrier family 33 (acetyl-CoA transporter), member 1	#VALUE!	18.7691	3.32795	#VALUE!	#VALUE!	11.0485	#VALUE!	15.6164	23.6999	#VALUE!	4.70058	14.6723	0.738885	0.90536	0.44019
P09543-2	CNP	2',3'-cyclic nucleotide 3' phosphodiesterase	21.9893	32.675	78.1556	43.5524	46.5594	44.5863	40.4788	38.2605	43.8787	64.1721	14.9762	40.3533	0.739352	0.95071	0.67687
P47897	QARS	glutaminyl-tRNA synthetase	86.8723	165.615	103.455	97.3697	134.542	117.571	#VALUE!	198.772	#VALUE!	116.466	79.5337	131.59	0.739755	0.90902	0.34724
O60271-4	SPAG9	sperm associated antigen 9	#VALUE!	108.295	92.8784	56.7388	#VALUE!	85.9709	63.5177	136.572	#VALUE!	65.3208	42.5674	76.9945	0.740091	0.93112	0.56047
P13693	TPT1	tumor protein, translationally-controlled 1	478.704	416.077	363.73	396.986	729.637	477.027	675.511	256.155	425.012	346.771	920.387	524.767	0.740509	0.88549	0.15078
P38646	HSPA9	heat shock 70kDa protein 9 (mortalin)	231.445	349.631	206.854	382.962	286.325	291.444	246.378	220.076	264.235	352.321	304.142	277.431	0.741188	0.93629	0.51248
Q13620-3	CUL4B	cullin 4B	99.9135	102.077	64.6588	54.0523	#VALUE!	80.1755	#VALUE!	94.7059	46.9861	113.743	33.8617	72.3241	0.74214	0.91119	0.36251
Q08211	DHX9	DEAH (Asp-Glu-Ala-His) box helicase 9	50.0991	133.736	50.8863	136.548	160.152	106.284	165.528	130.549	55.4512	105.409	124.562	116.3	0.742834	0.86517	0.08777
Q9GZS3	WDR61	WD repeat domain 61	28.9654	74.7022	13.8213	72.4254	#VALUE!	47.4786	54.2142	28.6643	#VALUE!	41.6444	#VALUE!	41.5076	0.743151	0.92934	0.54526
P28161	GSTM2	glutathione S-transferase mu 2 (muscle)	133.949	#VALUE!	#VALUE!	61.4892	189.413	128.284	#VALUE!	228.173	106.6	128.609	114.811	144.548	0.744215	0.9495	0.72513
Q13813	SPTAN1	spectrin, alpha, non-erythrocytic 1	288.408	307.546	411.337	#VALUE!	#VALUE!	335.763	362.827	367.301	282.284	352.675	232.542	319.526	0.745111	0.9677	0.8794
P26639	TARS	threonyl-tRNA synthetase	80.5872	174.952	109.887	159.088	125.394	129.982	73.3561	123.906	125.831	143.579	147.091	122.753	0.745407	0.95634	0.74351
O60493	SNX3	sorting nexin 3	235.722	436.398	#VALUE!	754.954	302.596	432.418	430.211	608.611	207.102	738.699	426.326	482.19	0.745461	0.91189	0.3293
P00568	AK1	adenylate kinase 1	139.715	320.489	153.751	185.526	309.496	221.795	190.64	209.964	185.616	179.893	271.134	207.45	0.746915	0.87214	0.10588
Q09666	AHNAK	AHNAK nucleoprotein	767.366	567.753	674.113	455.561	590.109	610.98	682.37	603.471	727.589	495.568	656	633	0.747081	0.97262	0.91402
P54652	HSPA2	heat shock 70kDa protein 2	105.437	#VALUE!	853.869	107.482	284.331	337.78	#VALUE!	#VALUE!	337.373	172.68	756.097	422.05	0.748278	0.8269	0.07477
P53621	COPA	coatomer protein complex, subunit alpha	70.8781	188.95	129.939	209.763	256.046	171.115	244.363	190.479	94.8432	229.718	165.413	184.963	0.748862	0.94127	0.56722
P54886-2	ALDH18A1	aldehyde dehydrogenase 18 family, member A1	60.1341	42.299	32.8424	96.1981	72.3346	60.7617	50.4809	83.6871	#VALUE!	84.0674	45.165	65.8501	0.749726	0.94448	0.62981
P49321	NASP	nuclear autoantigenic sperm protein (histone-binding)	87.502	36.2482	#VALUE!	14.8837	85.9381	56.143	46.9969	23.0695	74.6057	#VALUE!	#VALUE!	48.224	0.749868	0.89881	0.32381
Q9UIA9	XPO7	exportin 7	#VALUE!	#VALUE!	#VALUE!	13.5449	10.1543	11.8496	9.83814	#VALUE!	#VALUE!	14.0287	9.28442	11.0504	0.752236	0.82038	0.11755
Q9UL25	RAB21	RAB21, member RAS oncogene family	77.7024	53.0138	151.71	87.4283	153.63	104.697	61.3309	77.2187	144.801	109.679	89.6926	96.5445	0.753281	0.88893	0.16492
P09211	GSTP1	glutathione S-transferase pi 1	746.847	957.701	562.094	917.774	1561.41	949.165	867.871	725.846	876.111	818.756	1154.74	888.665	0.753321	0.87849	0.12539
P16104	H2AFX	H2A histone family, member X	1238.33	119.036	#VALUE!	562.443	472.278	598.023	#VALUE!	#VALUE!	#VALUE!	508.025	527.163	517.594	0.753766	0.83799	0.12545
Q99426	TBCB	tubulin folding cofactor B	295.33	185.188	#VALUE!	166.376	183.949	207.711	238.826	226.515	#VALUE!	106.04	#VALUE!	190.46	0.755859	0.97956	0.95736
O95816	BAG2	BCL2-associated athanogene 2	191.988	251.187	188.978	250.581	255.647	227.676	143.079	206.871	219.138	262.948	373.807	241.169	0.756117	0.91031	0.28311
Q12884	FAP	fibroblast activation protein, alpha	122.04	129.651	60.3866	226.962	101.336	128.075	70.786	61.899	79.4705	269.459	81.3125	112.585	0.756236	0.79652	0.01315
Q9UJ70	NAGK	N-acetylglucosamine kinase	48.7144	250.27	48.8998	37.314	97.7624	96.5922	121.064	193.693	93.9524	121.954	29.394	112.011	0.756509	0.889	0.16524
P39656	DDOST	dolichyl-diphosphooligosaccharide--protein glycosyltransferase subunit (non-catalytic)	139.693	155.474	170.126	158.618	127.225	150.227	122.267	145.299	135.364	202.503	118.229	144.732	0.757505	0.92513	0.4017
P62829	RPL23	ribosomal protein L23	810.481	899.497	507.422	989.85	1733.65	988.18	575.443	654.828	695.589	773.635	1767.88	893.476	0.760538	0.79235	0.0117
Q92616	GCN1L1	GCN1 general control of amino-acid synthesis 1-like 1 (yeast)	53.5406	134.552	68.3209	81.209	100.455	87.6156	125.462	97.6583	71.1481	81.4692	88.8792	92.9233	0.761387	0.95481	0.72548
Q14232	EIF2B1	eukaryotic translation initiation factor 2B, subunit 1 alpha, 26kDa	41.8413	34.7983	#VALUE!	#VALUE!	24.4362	33.6919	41.5362	#VALUE!	#VALUE!	#VALUE!	15.5918	28.564	0.763242	0.89262	0.37043
Q16706	MAN2A1	mannosidase, alpha, class 2A, member 1	#VALUE!	39.9374	#VALUE!	63.7139	#VALUE!	51.8256	68.9432	46.029	#VALUE!	#VALUE!	#VALUE!	57.4861	0.764438	0.90661	0.46463
Q9NYF8-4	BCLAF1	BCL2-associated transcription factor 1	155.244	#VALUE!	#VALUE!	53.2726	100.292	102.936	104.595	#VALUE!	#VALUE!	#VALUE!	80.0792	92.3373	0.764773	0.96201	0.82188
P55036-2	PSMD4	proteasome (prosome, macropain) 26S subunit, non-ATPase, 4	#VALUE!	#VALUE!	65.4224	106.685	#VALUE!	86.0539	92.6033	47.9188	153.874	#VALUE!	#VALUE!	98.132	0.765574	0.96644	0.85198
O60716-32	CTNND1	catenin (cadherin-associated protein), delta 1	119.777	66.8319	42.0966	89.4222	#VALUE!	79.5318	88.0279	90.4018	#VALUE!	113.076	52.5341	86.0098	0.765996	0.94456	0.65639
Q6P2Q9	PRPF8	pre-mRNA processing factor 8	42.7047	94.3442	63.2506	42.5254	61.3891	60.8428	116.75	64.8321	39.042	45.3472	63.8437	65.963	0.766909	0.84424	0.0496
Q9UNL2	SSR3	signal sequence receptor, gamma (translocon-associated protein gamma)	618.613	#VALUE!	1361.42	348.56	799.848	782.11	612.946	1021.09	942.455	1073.65	631.664	856.361	0.767437	0.96894	0.88555
P25788-2	PSMA3	proteasome (prosome, macropain) subunit, alpha type, 3	#VALUE!	154.831	177.331	163.616	309.599	201.344	87.6814	#VALUE!	213.611	91.1912	328.127	180.153	0.767453	0.9049	0.31952
P31944	CASP14	caspase 14, apoptosis-related cysteine peptidase	#VALUE!	74.3487	4845.9	3140.46	#VALUE!	2686.9	22.0819	32.4382	8281.33	6319.6	2146.8	3360.45	0.768737	0.89668	0.26965
Q8IWE2	FAM114A1	family with sequence similarity 114, member A1	169.662	146.765	88.0879	77.0574	95.388	115.392	89.0687	90.7439	88.0456	141.445	134.659	108.793	0.770023	0.8433	0.04833
Q12768	KIAA0196	KIAA0196	#VALUE!	#VALUE!	#VALUE!	30.5246	38.7195	34.6221	41.2385	30.8558	#VALUE!	52.7902	23.0941	36.9947	0.771679	0.96315	0.84366
P06576	ATP5B	ATP synthase, H+ transporting, mitochondrial F1 complex, beta polypeptide	357.915	228.844	309.595	237.886	255.734	277.995	254.88	243.651	359.641	326.108	255.839	288.024	0.773011	0.84499	0.05063
Q07954	LRP1	low density lipoprotein receptor-related protein 1	143.036	182.476	166.204	216.226	207.451	183.079	345.129	93.6466	92.7801	294.465	171.201	199.444	0.773144	0.93041	0.45194
P26583	HMGB2	high mobility group box 2	697.326	232.997	235.41	331.041	360.014	371.358	218.933	#VALUE!	435.2	#VALUE!	#VALUE!	327.066	0.773694	0.82695	0.07485
P41250	GARS	glycyl-tRNA synthetase	237.15	337.922	309.542	409.348	300.904	318.973	227.81	225.285	358.891	428.632	435.002	335.124	0.774446	0.90637	0.25697
Q93034	CUL5	cullin 5	22.532	45.335	#VALUE!	27.9197	#VALUE!	31.9289	#VALUE!	30.3971	#VALUE!	50.362	24.5918	35.117	0.774812	0.86175	0.19526
Q04828	AKR1C1	aldo-keto reductase family 1, member C1	57.8162	190.7	#VALUE!	125.642	196.085	142.561	#VALUE!	146.16	143.243	301.792	52.36	160.889	0.776202	0.93495	0.5622
Q9UFN0	NIPSNAP3A	nipsnap homolog 3A (C. elegans)	74.408	30.9999	70.6068	66.2626	87.5858	65.9726	#VALUE!	36.6816	117.454	61.0628	71.9345	71.7831	0.77673	0.94164	0.59929
P22234	PAICS	phosphoribosylaminoimidazole carboxylase, phosphoribosylaminoimidazole succinocarboxamide synthetase	22.0891	39.1255	85.0564	48.8225	64.145	51.8477	36.9758	44.3696	53.8821	60.9501	45.9609	48.4277	0.778025	0.97139	0.90342
Q70UQ0	IKBIP	IKBKB interacting protein	55.9262	93.2523	101.399	27.8063	71.4496	69.9666	48.1166	118.848	40.7388	#VALUE!	45.4165	63.2799	0.779854	0.93127	0.49358
Q9Y3B3	TMED7	transmembrane emp24 protein transport domain containing 7	95.7265	96.7559	203.796	106.603	247.037	149.984	82.3614	55.6616	214.11	97.6477	231.144	136.185	0.780831	0.84155	0.04605
P11047	LAMC1	laminin, gamma 1 (formerly LAMB2)	41.875	61.3273	65.5282	60.6559	72.8644	60.4502	23.6283	70.6318	66.3214	120.13	46.2562	65.3936	0.781135	0.89717	0.20391
Q96D15	RCN3	reticulocalbin 3, EF-hand calcium binding domain	294.648	145.833	346.165	68.961	302.809	231.683	413.896	30.6325	292.848	133.391	166.032	207.36	0.782284	0.94253	0.58149
P16278-3	GLB1	galactosidase, beta 1	#VALUE!	#VALUE!	#VALUE!	46.5577	55.8501	51.2039	#VALUE!	49.3492	#VALUE!	58.3924	39.3677	49.0364	0.783483	0.96393	0.83503
P09486	SPARC	secreted protein, acidic, cysteine-rich (osteonectin)	188.902	87.471	110.565	67.0224	163.841	123.56	161.121	#VALUE!	98.0432	117.963	84.6403	115.442	0.7835	0.92361	0.42298
Q92621	NUP205	nucleoporin 205kDa	#VALUE!	67.4442	#VALUE!	#VALUE!	17.2957	42.3699	29.7218	18.4863	#VALUE!	39.0698	46.5979	33.469	0.783612	0.92933	0.57492
Q14554	PDIA5	protein disulfide isomerase family A, member 5	#VALUE!	#VALUE!	#VALUE!	28.1011	99.3731	63.7371	#VALUE!	#VALUE!	76.347	22.9958	#VALUE!	49.6714	0.784022	0.88016	0.33933
O00154-2	ACOT7	acyl-CoA thioesterase 7	#VALUE!	#VALUE!	89.375	#VALUE!	42.659	66.017	89.5237	98.9785	#VALUE!	37.4034	#VALUE!	75.3019	0.784362	0.80401	0.08734
P07737	PFN1	profilin 1	2643.92	1968.46	2124.8	4832.56	5778	3469.55	3131.31	1611.62	1525.75	5024.01	8128.29	3884.2	0.784735	0.88477	0.14796
Q9NZU5	LMCD1	LIM and cysteine-rich domains 1	#VALUE!	83.2014	55.6676	70.8994	130.629	85.0993	#VALUE!	34.4181	101.903	95.6694	#VALUE!	77.3303	0.787229	0.99501	0.99906
O15260-2	SURF4	surfeit 4	253.568	318.631	207.215	180.907	#VALUE!	240.08	289.408	173.826	393.17	125.305	298.087	255.959	0.787316	0.97394	0.92613
P28074-2	PSMB5	proteasome (prosome, macropain) subunit, beta type, 5	#VALUE!	#VALUE!	184.029	#VALUE!	136.936	160.483	101.554	#VALUE!	238.536	#VALUE!	182.305	174.131	0.78739	0.96978	0.87382
Q15631	TSN	translin	87.6601	#VALUE!	#VALUE!	104.077	123.561	105.099	#VALUE!	#VALUE!	55.1851	105.151	192.549	117.628	0.788028	0.91958	0.50231
Q16777	HIST2H2AC	histone cluster 2, H2ac	2569.12	#VALUE!	#VALUE!	#VALUE!	5498.05	4033.59	2859.13	3113.26	#VALUE!	#VALUE!	4594.79	3522.39	0.788803	0.87985	0.30863
P62937	PPIA	peptidylprolyl isomerase A (cyclophilin A)	3766.03	5060.69	2318.57	4675.59	4254.84	4015.14	3568.15	3956.98	2674.01	5581.45	3359.45	3828.01	0.79002	0.98535	0.98734
O00299	CLIC1	chloride intracellular channel 1	1043.2	996.729	809.349	1486.49	522.721	971.698	1511.03	919.281	517.717	914.39	679.065	908.297	0.790716	0.90646	0.25753
P07305-2	H1F0	H1 histone family, member 0	226.302	#VALUE!	160.282	168.543	109.503	166.158	158.095	#VALUE!	194.566	100.36	176.681	157.425	0.790863	0.94892	0.70032
O95747	OXSR1	oxidative stress responsive 1	8.30866	29.5491	26.2223	#VALUE!	42.3899	26.6175	22.2123	32.7742	#VALUE!	17.9243	#VALUE!	24.3036	0.792152	0.99719	0.99983
Q92499	DDX1	DEAD (Asp-Glu-Ala-Asp) box helicase 1	141.018	272.15	115.247	129.983	195.104	170.7	188.488	211.324	69.7423	227.733	211.079	181.673	0.793719	0.9685	0.87664
Q9NPJ3	ACOT13	acyl-CoA thioesterase 13	75.3623	116.507	#VALUE!	86.5088	82.3235	90.1753	#VALUE!	121.657	#VALUE!	89.5461	73.5123	94.9051	0.793967	0.84867	0.11951
P09493	TPM1	tropomyosin 1 (alpha)	313.438	#VALUE!	86.4595	#VALUE!	#VALUE!	199.949	325.495	198.434	219.203	208.781	#VALUE!	237.978	0.795128	0.91642	0.47993
Q5VW32	BROX	BRO1 domain and CAAX motif containing	#VALUE!	#VALUE!	225.663	21.3384	#VALUE!	123.501	49.449	84.5975	#VALUE!	90.8902	133.28	89.5542	0.796106	0.93108	0.58851
P20290-2	BTF3	basic transcription factor 3	341.145	637.595	314.408	369.371	276.834	387.871	369.015	464.419	400.332	463.617	335.902	406.657	0.796293	0.87704	0.12065
P26196	DDX6	DEAD (Asp-Glu-Ala-Asp) box helicase 6	38.0627	124.342	#VALUE!	19.3977	24.0475	51.4624	53.9398	78.687	#VALUE!	26.8927	15.3281	43.7119	0.796371	0.83658	0.06945
O76021	RSL1D1	ribosomal L1 domain containing 1	49.05	71.8624	115.257	123.863	85.7273	89.152	73.8823	107.047	110.5	20.2091	104.972	83.3221	0.797675	0.9151	0.31788
P02461	COL3A1	collagen, type III, alpha 1	144.374	144.388	103.495	219.031	320.615	186.381	131.585	#VALUE!	323.667	125.961	95.1177	169.083	0.798553	0.80358	0.02243
Q15637-4	SF1	splicing factor 1	165.348	#VALUE!	104.284	114.192	#VALUE!	127.941	70.9681	#VALUE!	240.336	#VALUE!	#VALUE!	155.652	0.79936	0.93079	0.60175
Q96GG9	DCUN1D1	DCN1, defective in cullin neddylation 1, domain containing 1	119.959	40.4356	#VALUE!	#VALUE!	#VALUE!	80.1973	#VALUE!	#VALUE!	76.4657	#VALUE!	57.8889	67.1773	0.799371	0.95156	0.72588
Q8NCW5-2	APOA1BP	apolipoprotein A-I binding protein	45.8357	78.3074	31.3771	80.7745	98.3564	66.9302	46.5955	57.0687	#VALUE!	59.4575	128.386	72.8769	0.800359	0.94234	0.60674
Q9Y5Z4-2	HEBP2	heme binding protein 2	133.608	#VALUE!	95.4327	83.6543	136.304	112.25	#VALUE!	67.7142	100.628	#VALUE!	146.684	105.009	0.800765	0.92646	0.52123
Q92878	RAD50	RAD50 homolog (S. cerevisiae)	#VALUE!	27.0625	80.8075	#VALUE!	20.5915	42.8205	54.3276	40.8157	46.2486	51.8746	#VALUE!	48.3166	0.801677	0.95519	0.77654
P36957	DLST	dihydrolipoamide S-succinyltransferase (E2 component of 2-oxo-glutarate complex)	107.297	95.1267	200.422	139.527	109.699	130.414	111.872	99.3195	140.658	179.833	87.9433	123.925	0.802974	0.86974	0.09927
P61224	RAP1B	RAP1B, member of RAS oncogene family	265.06	242.771	360.147	291.512	546.269	341.152	428.058	218.707	317.898	128.036	501.133	318.766	0.804071	0.96898	0.88128
Q93052	LPP	LIM domain containing preferred translocation partner in lipoma	163.955	#VALUE!	126.747	82.4502	#VALUE!	124.384	#VALUE!	36.5787	175.163	#VALUE!	123.607	111.783	0.804095	0.94187	0.67433
Q14011	CIRBP	cold inducible RNA binding protein	121.792	#VALUE!	#VALUE!	181.692	94.556	132.68	96.4425	108.749	137.811	158.907	123.349	125.052	0.804257	0.93074	0.52284
P35998	PSMC2	proteasome (prosome, macropain) 26S subunit, ATPase, 2	28.1441	65.1694	73.764	68.0382	87.537	64.5305	56.4021	67.7999	78.829	72.9312	60.4993	67.2923	0.805662	0.89049	0.17176
P48444	ARCN1	archain 1	35.8109	120.895	104.98	82.0309	130.842	94.9116	119.113	118.903	97.1902	78.5299	85.0145	99.7503	0.806657	0.90847	0.27063
Q9BQG0	MYBBP1A	MYB binding protein (P160) 1a	20.4618	41.1208	76.334	51.6568	80.7632	54.0673	69.0477	53.8006	56.3253	21.9718	#VALUE!	50.2863	0.808558	0.93266	0.50709
Q9UJZ1	STOML2	stomatin (EPB72)-like 2	78.4979	62.0936	55.6593	81.6546	79.1152	71.4041	152.285	44.2199	68.9546	47.2263	70.2487	76.5868	0.810098	0.77405	0.00701
O60888-3	CUTA	cutA divalent cation tolerance homolog (E. coli)	141.508	#VALUE!	#VALUE!	185.551	133.633	153.564	132.259	#VALUE!	#VALUE!	151.26	162.723	148.748	0.810263	0.90362	0.39579
Q96DB5	RMDN1	regulator of microtubule dynamics 1	93.3921	61.2446	72.1466	75.3372	54.595	71.3431	#VALUE!	#VALUE!	114.378	60.881	54.7605	76.6733	0.810873	0.85971	0.11927
Q1KMD3	HNRNPUL2	heterogeneous nuclear ribonucleoprotein U-like 2	126.637	178.147	104.493	126.59	131.104	133.394	197.033	157.269	91.3284	124.494	123.694	138.763	0.811019	0.9153	0.31939
Q8TDX7	NEK7	NIMA-related kinase 7	#VALUE!	30.8985	#VALUE!	142.42	#VALUE!	86.6592	#VALUE!	106.582	#VALUE!	135.105	69.2786	103.655	0.813773	0.92648	0.57259
P51148	RAB5C	RAB5C, member RAS oncogene family	244.605	249.324	168.414	240.026	201.134	220.7	143.154	237.301	300.725	176.398	207.999	213.115	0.815236	0.96811	0.87277
P18077	RPL35A	ribosomal protein L35a	675.65	876.375	1088.09	1002.07	1720.69	1072.58	612.404	560.006	821.878	750.543	2189.87	986.941	0.815239	0.81034	0.01936
P25705	ATP5A1	ATP synthase, H+ transporting, mitochondrial F1 complex, alpha subunit 1, cardiac muscle	270.264	262.864	236.78	287.144	224.467	256.304	235.209	224.28	220.131	388.955	253.539	264.423	0.818858	0.75746	0.0044
Q8TAT6	NPLOC4	nuclear protein localization 4 homolog (S. cerevisiae)	#VALUE!	#VALUE!	63.994	102.765	#VALUE!	83.3794	#VALUE!	71.7026	#VALUE!	#VALUE!	109.034	90.3681	0.819415	0.87142	0.30329
P10515	DLAT	dihydrolipoamide S-acetyltransferase	20.5428	91.0401	55.1935	76.66	39.7117	56.6296	50.4498	51.8182	83.0432	72.374	42.8246	60.102	0.820316	0.96622	0.85375
P41091	EIF2S3	eukaryotic translation initiation factor 2, subunit 3 gamma, 52kDa	32.5548	160.78	129.58	159.587	169.799	130.46	151.366	134.019	113.674	139.137	145.63	136.765	0.820419	0.76746	0.00582
O43242	PSMD3	proteasome (prosome, macropain) 26S subunit, non-ATPase, 3	142.809	104.537	152.718	61.359	151.248	122.534	105.448	129.055	175.457	114.017	58.4953	116.495	0.820995	0.94	0.55305
Q13492-3	PICALM	phosphatidylinositol binding clathrin assembly protein	76.1079	109.609	104.439	173.407	232.415	139.195	88.8402	144.471	146.179	111.612	251.046	148.43	0.821519	0.89532	0.19451
Q15056-2	EIF4H	eukaryotic translation initiation factor 4H	235.054	#VALUE!	#VALUE!	345.51	264.074	281.546	285.803	141.521	#VALUE!	131.09	482.673	260.271	0.82217	0.94032	0.64162
P06702	S100A9	S100 calcium binding protein A9	29.6472	54.831	191.362	24.019	#VALUE!	74.9648	72.8068	78.2877	239.87	18.448	29.5164	87.7858	0.825477	0.77752	0.01128
P50570-2	DNM2	dynamin 2	36.2388	140.703	62.4945	47.7376	51.6062	67.7559	66.9174	89.5683	54.8505	81.9665	68.3109	72.3227	0.82598	0.86305	0.08289
Q9BY44-2	EIF2A	eukaryotic translation initiation factor 2A, 65kDa	#VALUE!	4404.29	9484.69	2685.75	3290.86	4966.4	#VALUE!	4683.42	50.627	8178.81	#VALUE!	4304.28	0.826782	0.95472	0.77232
Q9BRA2	TXNDC17	thioredoxin domain containing 17	456.168	526.746	#VALUE!	488.323	504.948	494.046	188.03	380.548	#VALUE!	466.452	815.725	462.689	0.827328	0.89822	0.27846
P26447	S100A4	S100 calcium binding protein A4	3007.78	2782.9	2328.48	2321.27	3873.32	2862.75	1683.12	1849.38	1448.62	4113.22	4415.47	2701.96	0.827389	0.92701	0.41911
P12081	HARS	histidyl-tRNA synthetase	35.3022	65.6846	61.7789	112.115	84.2855	71.8333	81.339	40.6617	55.013	53.0029	109.221	67.8476	0.827534	0.93291	0.47716
P09382	LGALS1	lectin, galactoside-binding, soluble, 1	3414.17	2974.3	4216.43	3947.77	4442.41	3799.02	2343.68	2630.52	3874.39	3263.23	6070.36	3636.44	0.828819	0.93404	0.48879
P21266	GSTM3	glutathione S-transferase mu 3 (brain)	56.0289	59.7018	100.829	122.121	281.418	124.02	52.7453	131.023	78.1234	97.9303	205.64	113.093	0.830135	0.83732	0.04097
P09874	PARP1	poly (ADP-ribose) polymerase 1	70.3013	56.335	171.649	13.5576	#VALUE!	77.9608	147.151	39.7444	#VALUE!	#VALUE!	#VALUE!	93.4479	0.831275	0.90572	0.40884
Q9NTK5	OLA1	Obg-like ATPase 1	49.7797	93.7899	108.018	93.0087	89.1706	86.7533	66.3231	84.7224	83.2171	113.648	99.7726	89.5366	0.831605	0.94506	0.61052
Q9NYL9	TMOD3	tropomodulin 3 (ubiquitous)	27.5751	101.339	69.8308	26.9157	45.3684	54.2058	100.207	46.7611	15.179	46.2454	85.4514	58.7689	0.831643	0.91199	0.29494
Q14103-3	HNRNPD	heterogeneous nuclear ribonucleoprotein D (AU-rich element RNA binding protein 1, 37kDa)	340.898	325.46	#VALUE!	331.27	#VALUE!	332.543	#VALUE!	132.374	447.411	#VALUE!	#VALUE!	289.893	0.831673	0.8746	0.28555
Q9BTT0	ANP32E	acidic (leucine-rich) nuclear phosphoprotein 32 family, member E	56.6891	16.6737	#VALUE!	62.7461	17.5139	38.4057	57.411	23.0174	#VALUE!	23.4906	#VALUE!	34.6396	0.831728	0.78658	0.0301
Q9NY33	DPP3	dipeptidyl-peptidase 3	#VALUE!	#VALUE!	#VALUE!	74.9243	28.0113	51.4678	#VALUE!	33.596	#VALUE!	86.3052	54.9142	58.2718	0.832159	0.92645	0.57239
Q15181	PPA1	pyrophosphatase (inorganic) 1	74.5873	197.332	34.66	163.11	80.5593	110.05	124.056	109.323	55.8691	181.665	35.7541	101.333	0.832166	0.92434	0.39457
P07384	CAPN1	calpain 1, (mu/I) large subunit	103.79	183.434	103.983	172.257	153.754	143.444	117.355	120.236	108.261	207.089	137.414	138.071	0.832343	0.89589	0.19735
P09038-2	FGF2	fibroblast growth factor 2 (basic)	148.84	317.605	#VALUE!	134.913	#VALUE!	200.453	154.966	192.656	#VALUE!	142.823	252.202	185.662	0.832692	0.82857	0.07756
P55084	HADHB	hydroxyacyl-CoA dehydrogenase/3-ketoacyl-CoA thiolase/enoyl-CoA hydratase (trifunctional protein), beta subunit	83.9894	133.146	141.331	138.676	132.878	126.004	100.056	140.173	116.975	148.562	109.055	122.964	0.834568	0.9019	0.22983
Q86UE4	MTDH	metadherin	141.194	52.8653	75.4308	76.7572	#VALUE!	86.5617	46.8727	50.8773	138.139	#VALUE!	#VALUE!	78.6297	0.834628	0.80338	0.04424
P63220	RPS21	ribosomal protein S21	253.336	#VALUE!	#VALUE!	168.501	261.593	227.81	126.389	#VALUE!	#VALUE!	108.634	383.603	206.209	0.835574	0.9254	0.54507
O43852	CALU	calumenin	318.985	260.491	292.076	222.577	298.838	278.593	181.115	311.524	329.905	242.544	293.65	271.748	0.835841	0.9189	0.34786
Q13618-2	CUL3	cullin 3	#VALUE!	110.595	51.7095	54.4153	60.2829	69.2508	#VALUE!	#VALUE!	#VALUE!	76.8845	53.5869	65.2357	0.837055	0.77296	0.03311
P11177-2	PDHB	pyruvate dehydrogenase (lipoamide) beta	#VALUE!	60.0392	87.0636	33.781	71.8032	63.1717	92.7322	48.0557	26.7894	105.885	20.3225	58.7569	0.837149	0.94711	0.65839
P05386	RPLP1	ribosomal protein, large, P1	1615.32	365.383	779.643	2534.21	2444.88	1547.89	1296.5	526.611	1292.54	2540.83	2711.84	1673.66	0.839247	0.89015	0.17026
Q14203	DCTN1	dynactin 1	130.506	96.1664	101.003	86.0325	97.386	102.219	125.95	#VALUE!	67.4804	67.8413	170.277	107.887	0.839542	0.9199	0.39145
P49411	TUFM	Tu translation elongation factor, mitochondrial	61.1242	124.841	131.713	101.998	122.291	108.394	76.8099	162.485	129.163	128.671	67.7846	112.983	0.839774	0.91186	0.29403
Q9Y2V2	CARHSP1	calcium regulated heat stable protein 1, 24kDa	#VALUE!	#VALUE!	#VALUE!	209.915	261.875	235.895	382.448	209.477	128.081	267.964	243.619	246.318	0.840005	0.93981	0.63702
O00231	PSMD11	proteasome (prosome, macropain) 26S subunit, non-ATPase, 11	87.8454	83.8364	91.3042	69.0741	68.9505	80.2021	64.4958	82.2464	103.949	71.3776	70.1674	78.4472	0.841118	0.91205	0.29537
P50991	CCT4	chaperonin containing TCP1, subunit 4 (delta)	57.4704	174.335	123.553	152.67	298.732	161.352	194.677	177.046	195.958	147.056	135.796	170.106	0.84147	0.93139	0.46171
Q9UBS4	DNAJB11	DnaJ (Hsp40) homolog, subfamily B, member 11	72.2229	63.0871	131.342	43.0265	102.878	82.5114	114.526	59.0165	122.361	63.199	29.1118	77.6428	0.841608	0.92939	0.4419
Q99497	PARK7	parkinson protein 7	278.686	441.518	281.2	324.948	368.683	339.007	360.285	319.421	299.555	284.399	479.2	348.572	0.842066	0.86358	0.08408
O00505	KPNA3	karyopherin alpha 3 (importin alpha 4)	#VALUE!	80.6542	16.7382	22.5842	55.2098	43.7966	70.4279	16.9477	39.2191	35.9706	38.5139	40.2158	0.843578	0.91297	0.33723
Q27J81-2	INF2	inverted formin, FH2 and WH2 domain containing	#VALUE!	#VALUE!	42.2235	#VALUE!	146.977	94.6002	100.563	121.392	43.8762	63.4055	78.7664	81.6006	0.846111	0.9368	0.61007
P00966	ASS1	argininosuccinate synthase 1	#VALUE!	34.7767	75.1209	#VALUE!	162.22	90.7057	#VALUE!	#VALUE!	92.9667	104.945	#VALUE!	98.9559	0.847716	0.9777	0.92196
P30622-2	CLIP1	CAP-GLY domain containing linker protein 1	60.2792	#VALUE!	62.3527	28.1796	#VALUE!	50.2705	#VALUE!	31.7013	60.6646	49.9708	#VALUE!	47.4456	0.849769	0.81843	0.08554
P61011	SRP54	signal recognition particle 54kDa	25.8249	#VALUE!	52.0333	41.3579	74.8571	48.5183	33.2597	#VALUE!	57.1877	#VALUE!	#VALUE!	45.2237	0.850133	0.97609	0.93057
O00629	KPNA4	karyopherin alpha 4 (importin alpha 3)	#VALUE!	66.6695	#VALUE!	48.8341	84.5066	66.67	84.7871	59.2014	42.5918	67.3112	66.9711	64.1725	0.850234	0.92543	0.47549
O75368	SH3BGRL	SH3 domain binding glutamate-rich protein like	232.871	168.186	176.661	165.252	152.096	179.013	103.474	71.3523	#VALUE!	172.105	322.445	167.344	0.850903	0.91651	0.36413
Q15369	TCEB1	transcription elongation factor B (SIII), polypeptide 1 (15kDa, elongin C)	186.646	217.274	229.237	338.784	288.455	252.079	162.539	242.601	132.967	282.262	511.066	266.287	0.851238	0.89047	0.17164
P46439	GSTM5	glutathione S-transferase mu 5	85.9155	115.938	#VALUE!	#VALUE!	#VALUE!	100.927	#VALUE!	214.132	84.2854	#VALUE!	38.4224	112.28	0.852527	0.89913	0.40511
O00592-2	PODXL	podocalyxin-like	125.213	49.6222	226.267	26.5811	#VALUE!	106.921	129.6	87.4743	113.373	59.4989	#VALUE!	97.4868	0.853209	0.92638	0.48377
Q9BUF5	TUBB6	tubulin, beta 6 class V	152.48	277.928	211.576	239.026	353.443	246.891	300.926	228.064	242.393	257.004	240.67	253.811	0.854444	0.96132	0.80081
P54727	RAD23B	RAD23 homolog B (S. cerevisiae)	94.6624	95.9021	167.009	84.0726	195.166	127.362	100.786	101.381	165.158	132.07	113.087	122.496	0.854903	0.87034	0.10088
P78559	MAP1A	microtubule-associated protein 1A	140.386	134.931	162.942	92.6042	100.982	126.369	173.74	152.786	106.316	100.741	77.6178	122.24	0.856242	0.93621	0.51169
P53004	BLVRA	biliverdin reductase A	#VALUE!	90.3352	85.024	82.4965	70.776	82.1579	117.056	83.0476	59.4841	100.537	36.4706	79.3191	0.857234	0.96946	0.89009
Q16181-2	SEPT7	septin 7	185.737	273.586	264.736	264.292	216.414	240.953	200.96	224.471	319.932	260.643	170.015	235.204	0.858081	0.95843	0.76787
Q9NYF8-3	BCLAF1	BCL2-associated transcription factor 1	142.981	#VALUE!	115.953	56.0428	99.6688	103.661	110.973	108.091	138.632	#VALUE!	73.8174	107.878	0.858312	0.94492	0.66007
Q8NBX0	SCCPDH	saccharopine dehydrogenase (putative)	#VALUE!	24.1749	31.3125	28.8832	29.3507	28.4303	18.7961	23.2804	37.9613	46.4352	20.9726	29.4891	0.858396	0.92696	0.45294
Q9BZF9	UACA	uveal autoantigen with coiled-coil domains and ankyrin repeats	4891.64	4080.63	7903.88	2658.58	2934.06	4493.76	1299.27	4886.2	9112.16	1087.36	#VALUE!	4096.25	0.858662	0.92412	0.42742
P51991-2	HNRNPA3	heterogeneous nuclear ribonucleoprotein A3	191.783	181.134	218.817	206.104	369.154	233.398	473.369	100.219	242.791	149.18	269.211	246.954	0.85877	0.90883	0.27302
P29144	TPP2	tripeptidyl peptidase II	#VALUE!	49.5214	#VALUE!	70.4809	72.8304	64.2776	106.436	77.1708	59.4822	49.1087	41.8982	66.8192	0.859152	0.92119	0.43962
P51636-2	CAV2	caveolin 2	125.504	#VALUE!	208.765	47.3135	218.116	149.924	#VALUE!	167.671	#VALUE!	113.924	#VALUE!	140.797	0.859264	0.94485	0.69847
Q9Y3F4	STRAP	serine/threonine kinase receptor associated protein	#VALUE!	#VALUE!	70.8542	42.1938	103.544	72.1975	137.5	49.3008	71.0447	#VALUE!	51.1548	77.25	0.860126	0.87584	0.20862
P63172	DYNLT1	dynein, light chain, Tctex-type 1	142.142	28.0125	#VALUE!	160.625	184.813	128.898	62.4915	#VALUE!	70.0349	188.349	235.384	139.065	0.860689	0.93859	0.59723
P09488	GSTM1	glutathione S-transferase mu 1	#VALUE!	#VALUE!	111.688	60.0395	218.648	130.125	#VALUE!	195.082	#VALUE!	#VALUE!	91.9135	143.498	0.862241	0.91185	0.47877
P13647	KRT5	keratin 5	50.4884	80.6737	185.888	68.7824	1070.07	291.181	932.655	22.5397	149.357	61.7618	55.1586	244.294	0.862374	0.62913	0.000123266
Q16555	DPYSL2	dihydropyrimidinase-like 2	188.928	202.297	371.896	327.056	413.59	300.753	276.783	170.871	410.325	267.562	325.376	290.184	0.863959	0.92793	0.42782
Q8TED1	GPX8	glutathione peroxidase 8 (putative)	128.57	223.647	163.887	203.247	232.753	190.421	155.848	150.723	213.726	190.581	266.327	195.441	0.865785	0.97418	0.92665
Q14152	EIF3A	eukaryotic translation initiation factor 3, subunit A	93.1013	98.0235	195.573	140.865	192.853	144.083	170.713	131.093	143.715	137.713	116.05	139.857	0.865927	0.93579	0.50716
Q7L1Q6	BZW1	basic leucine zipper and W2 domains 1	102.48	64.1621	118.8	#VALUE!	109.73	98.793	#VALUE!	133.285	88.944	95.2501	88.896	101.594	0.867447	0.98303	0.97633
P05114	HMGN1	high mobility group nucleosome binding domain 1	33.4987	114.075	#VALUE!	34.9257	18.7732	50.3183	63.6688	114.151	36.0875	30.1089	30.8668	54.9766	0.868146	0.75469	0.00614
Q8NBS9	TXNDC5	thioredoxin domain containing 5 (endoplasmic reticulum)	160.774	274.154	153.777	177.944	139.291	181.188	152.012	170.908	215.475	203.225	140.173	176.359	0.868597	0.85793	0.07214
Q9Y6M1-1	IGF2BP2	insulin-like growth factor 2 mRNA binding protein 2	69.9605	#VALUE!	48.6746	76.9561	99.1832	73.6936	#VALUE!	#VALUE!	58.0361	#VALUE!	98.0133	78.0247	0.869409	0.92444	0.53787
Q15746-5	MYLK	myosin light chain kinase	30.5064	49.6595	33.7716	20.7393	65.5893	40.0532	65.9922	#VALUE!	22.5719	22.821	#VALUE!	37.1284	0.869464	0.83707	0.07027
P27487	DPP4	dipeptidyl-peptidase 4	265.212	245.549	162.11	199.685	141.324	202.776	180.166	19.6608	190.566	491.832	#VALUE!	220.556	0.870782	0.8823	0.16598
P02452	COL1A1	collagen, type I, alpha 1	454.38	501.019	564.949	628.174	985.182	626.741	468.176	255.028	1022.72	674.392	581.55	600.374	0.871875	0.91178	0.29345
P49773	HINT1	histidine triad nucleotide binding protein 1	373.365	#VALUE!	343.543	566.478	417.74	425.282	393.045	#VALUE!	165.085	515.631	711.281	446.26	0.874305	0.97542	0.93681
Q14839	CHD4	chromodomain helicase DNA binding protein 4	52.2019	62.1107	#VALUE!	19.3274	42.9532	44.1483	128.921	29.8575	8.89501	10.7998	22.1266	40.1199	0.874617	0.81996	0.03442
O75964	ATP5L	ATP synthase, H+ transporting, mitochondrial Fo complex, subunit G	247.366	#VALUE!	#VALUE!	323.385	692.843	421.198	185.093	#VALUE!	#VALUE!	389.262	597.708	390.688	0.875148	0.92673	0.55513
Q96FQ6	S100A16	S100 calcium binding protein A16	197.829	#VALUE!	266.208	333.132	456.11	313.32	145.103	#VALUE!	275.128	309.234	467.252	299.179	0.875148	0.94233	0.63419
P52597	HNRNPF	heterogeneous nuclear ribonucleoprotein F	115.818	111.197	82.6262	130.231	136.482	115.271	121.048	154.764	128.7	94.9653	89.1404	117.724	0.875693	0.97027	0.89332
P30419	NMT1	N-myristoyltransferase 1	39.2419	38.7949	69.201	51.3679	81.1419	55.9495	33.1	33.573	97.3416	81.4349	20.2335	53.1366	0.8764	0.91933	0.35143
Q99536	VAT1	vesicle amine transport 1	355.601	627.305	430.336	443.624	304.06	432.185	273.862	562.758	311.173	682.921	247.115	415.566	0.876774	0.91022	0.2825
Q12797	ASPH	aspartate beta-hydroxylase	229.834	324.592	173.281	175.455	162.602	213.153	215.923	277.366	176.395	239.585	124.417	206.737	0.876832	0.95141	0.68524
P46777	RPL5	ribosomal protein L5	262.336	440.287	432.742	246.653	354.839	347.371	290.184	355.623	300.829	498.487	243.757	337.776	0.876901	0.91176	0.29327
P07686	HEXB	hexosaminidase B (beta polypeptide)	106.985	154.64	100.906	145.163	176.627	136.864	164.928	141.921	116.565	116.848	158.179	139.688	0.876915	0.93458	0.49443
P49720	PSMB3	proteasome (prosome, macropain) subunit, beta type, 3	161.087	292.129	#VALUE!	115.053	298.478	216.687	208.691	210.176	237.345	73.539	305.473	207.045	0.876938	0.9273	0.45606
Q9Y6B6	SAR1B	secretion associated, Ras related GTPase 1B	173.923	#VALUE!	#VALUE!	#VALUE!	204.504	189.213	321.821	78.5736	128.471	#VALUE!	#VALUE!	176.289	0.879125	0.96217	0.82302
Q9H583	HEATR1	HEAT repeat containing 1	#VALUE!	#VALUE!	29.1018	5.00739	10.6094	14.9062	27.0946	11.2475	7.87553	6.93664	14.7147	13.5738	0.880306	0.83822	0.07221
Q15084	PDIA6	protein disulfide isomerase family A, member 6	279.034	326.559	353.712	267.823	356.823	316.79	225.284	332.546	388.599	344.412	266.208	311.41	0.880693	0.94326	0.58987
P38919	EIF4A3	eukaryotic translation initiation factor 4A3	52.9416	148.88	75.9558	90.6681	104.888	94.6667	94.4878	107.411	51.9419	135.83	66.7694	91.288	0.880997	0.94776	0.64212
P61158	ACTR3	ARP3 actin-related protein 3 homolog (yeast)	111.002	207.214	212.716	296.318	257.92	217.034	148.865	241.182	234.226	263.494	225.833	222.72	0.881372	0.93327	0.48078
Q9Y277	VDAC3	voltage-dependent anion channel 3	114.095	403.545	228.835	189.505	114.038	210.003	320.922	155.23	166.382	263.86	91.8477	199.648	0.881504	0.92318	0.38426
Q9ULC4	MCTS1	malignant T cell amplified sequence 1	39.7837	47.5831	209.194	91.6517	#VALUE!	97.0531	84.5299	94.0349	#VALUE!	132.322	#VALUE!	103.629	0.88282	0.89288	0.29005
Q96JB5	CDK5RAP3	CDK5 regulatory subunit associated protein 3	10.6641	#VALUE!	17.2207	14.0241	26.5779	17.1217	20.64	12.474	34.1323	#VALUE!	5.59128	18.2094	0.883382	0.96164	0.82555
Q96TA1-2	FAM129B	family with sequence similarity 129, member B	176.55	253.614	150.868	190.127	141.02	182.436	163.463	182.607	121.975	254.029	167.986	178.012	0.883598	0.89407	0.18837
Q9UBG0	MRC2	mannose receptor, C type 2	39.3184	26.4624	101.37	85.2598	102.338	70.9497	63.6865	29.629	97.5248	114.432	65.8176	74.2179	0.884082	0.90767	0.26539
P29373	CRABP2	cellular retinoic acid binding protein 2	725.479	654.59	363.797	817.787	1198.46	752.023	403.084	369.754	520.945	904.342	1784.14	796.452	0.886033	0.86094	0.07828
Q99715-4	COL12A1	collagen, type XII, alpha 1	#VALUE!	341.78	105.256	315.519	#VALUE!	254.185	#VALUE!	#VALUE!	151.367	405.746	#VALUE!	278.556	0.886245	0.90514	0.43896
P51151	RAB9A	RAB9A, member RAS oncogene family	#VALUE!	37.1137	#VALUE!	55.9748	121.865	71.6513	#VALUE!	#VALUE!	51.6515	#VALUE!	82.3491	67.0003	0.886565	0.91147	0.47648
Q9Y6I3-3	EPN1	epsin 1	194.154	244.852	35.4925	63.4567	#VALUE!	134.489	#VALUE!	#VALUE!	87.9445	111.378	178.553	125.959	0.88824	0.95155	0.74379
P18084	ITGB5	integrin, beta 5	42.1652	#VALUE!	#VALUE!	32.4907	#VALUE!	37.3279	#VALUE!	#VALUE!	#VALUE!	40.8555	31.6791	36.2673	0.888252	0.82117	0.14593
Q70UQ0-4	IKBIP	IKBKB interacting protein	88.2477	74.7051	98.6258	45.9604	83.7049	78.2488	52.8059	140.316	56.8553	61.9677	65.7137	75.5316	0.888678	0.89575	0.19666
P40261	NNMT	nicotinamide N-methyltransferase	231.106	427.037	199.815	590.838	785.764	446.912	212.144	210.326	450.317	500.614	989.941	472.668	0.890066	0.88246	0.13923
O60610-2	DIAPH1	diaphanous-related formin 1	#VALUE!	#VALUE!	61.2357	33.951	79.2631	58.15	63.9777	63.7371	39.889	#VALUE!	#VALUE!	55.8679	0.890842	0.91111	0.44376
P08240	SRPR	signal recognition particle receptor (docking protein)	10.562	21.5473	22.573	37.1968	20.4771	22.4712	25.0996	18.9943	30.8448	15.3315	25.6793	23.1899	0.891097	0.98111	0.97081
P68104	EEF1A1	eukaryotic translation elongation factor 1 alpha 1	934.524	996.768	1042.44	1058.09	1147.91	1035.95	861.915	1008.77	1169.5	1122.43	971.88	1026.9	0.8936	0.97305	0.91755
P13797	PLS3	plastin 3	76.1936	174.847	126.562	349.411	132.223	171.847	149.082	141.256	190.181	156.279	258.59	179.078	0.893809	0.87648	0.11885
Q6DKI1	RPL7L1	ribosomal protein L7-like 1	48.3251	#VALUE!	#VALUE!	35.7558	102.199	62.0931	19.828	#VALUE!	121.896	#VALUE!	#VALUE!	70.862	0.894026	0.90275	0.42528
Q9H1H9-3	KIF13A	kinesin family member 13A	#VALUE!	18.7511	61.2824	157.269	#VALUE!	79.1009	130.021	23.3209	17.4643	104.676	86.9723	72.4909	0.895765	0.91082	0.35989
P56537	EIF6	eukaryotic translation initiation factor 6	100.837	95.0008	#VALUE!	124.226	313.891	158.489	92.7156	166.434	164.137	68.0743	349.816	168.235	0.896036	0.814	0.02947
P60842	EIF4A1	eukaryotic translation initiation factor 4A1	211.438	274.868	287.747	250.043	265.853	257.99	208.222	237.815	318.786	260.659	249.326	254.962	0.896348	0.96891	0.8806
Q13263-2	TRIM28	tripartite motif containing 28	#VALUE!	195.136	240.967	#VALUE!	208.965	215.023	#VALUE!	313.434	215.449	192.478	158.346	219.927	0.898253	0.90211	0.34397
Q9NVA2	SEPT11	septin 11	170.264	248.211	304.865	247.413	270.414	248.234	221.467	204.686	262.167	346.844	228.115	252.656	0.898682	0.97906	0.95995
Q9GZZ1	NAA50	N(alpha)-acetyltransferase 50, NatE catalytic subunit	#VALUE!	155.68	#VALUE!	129.919	140.873	142.157	153.325	156.925	#VALUE!	173.185	95.2037	144.66	0.899445	0.90465	0.36008
P07711	CTSL	cathepsin L	154.899	285.583	248.801	145.191	#VALUE!	208.619	#VALUE!	107.982	241.603	#VALUE!	253.271	200.952	0.90138	0.88991	0.27419
P43490	NAMPT	nicotinamide phosphoribosyltransferase	21.1169	47.6441	#VALUE!	61.8769	53.0892	45.9318	29.1876	#VALUE!	57.9048	#VALUE!	#VALUE!	43.5462	0.901501	0.89837	0.36441
P63279	UBE2I	ubiquitin-conjugating enzyme E2I	87.1524	#VALUE!	#VALUE!	271.5	147.625	168.759	185.538	94.3381	#VALUE!	282.796	147.619	177.573	0.902124	0.89074	0.27857
P00338	LDHA	lactate dehydrogenase A	406.353	1164.58	637.158	1247.64	1215.74	934.294	1034.1	1060.14	564.331	1337.51	812.274	961.671	0.902545	0.91903	0.3489
Q9H446	RWDD1	RWD domain containing 1	34.3472	44.6585	#VALUE!	#VALUE!	32.86	37.2886	30.9346	#VALUE!	#VALUE!	46.0442	#VALUE!	38.4894	0.903342	0.83722	0.15739
Q14315-2	FLNC	filamin C, gamma	363.993	816.559	581.52	417.993	485.853	533.184	439.888	1023.82	343.598	540.089	409.552	551.388	0.90428	0.82374	0.02812
O95980	RECK	reversion-inducing-cysteine-rich protein with kazal motifs	#VALUE!	42.1717	#VALUE!	78.567	77.1713	65.97	#VALUE!	#VALUE!	55.8258	113.694	38.4041	69.308	0.904767	0.92131	0.51481
Q96A33-2	CCDC47	coiled-coil domain containing 47	50.2935	17.5359	21.4826	16.1691	15.4433	24.1849	#VALUE!	6.29073	48.0957	12.4923	#VALUE!	22.2929	0.904982	0.80202	0.03009
P50454	SERPINH1	serpin peptidase inhibitor, clade H (heat shock protein 47), member 1, (collagen binding protein 1)	601.09	595.444	792.752	828.735	727.475	709.099	548.785	524.728	899.64	738.645	780.904	698.541	0.905659	0.93519	0.50078
Q6NZI2	PTRF	polymerase I and transcript release factor	764.682	550.485	1160.48	566.254	607.277	729.836	582.555	635.788	967.726	746.943	634.911	713.585	0.90665	0.81294	0.02082
P31939	ATIC	5-aminoimidazole-4-carboxamide ribonucleotide formyltransferase/IMP cyclohydrolase	35.2986	82.3884	96.3192	229.88	152.127	119.203	130.447	84.4886	112.709	89.1768	203.249	124.014	0.906955	0.934	0.48836
P11940-2	PABPC1	poly(A) binding protein, cytoplasmic 1	193.298	196.47	181.821	166.193	234.386	194.433	201.768	169.807	265.335	128.206	191.887	191.4	0.907788	0.9559	0.73834
P18206-2	VCL	vinculin	738.856	815.124	771.185	647.039	723.563	739.153	966.407	635.146	435.636	725.374	874.64	727.441	0.908815	0.9624	0.81283
P17987	TCP1	t-complex 1	56.5828	84.2252	95.2463	138.027	150.988	105.014	124.015	76.1014	148.057	82.6017	107.175	107.59	0.909492	0.94	0.553
P31943	HNRNPH1	heterogeneous nuclear ribonucleoprotein H1 (H)	#VALUE!	#VALUE!	#VALUE!	28.4932	250.268	139.381	#VALUE!	48.042	197.451	124.308	#VALUE!	123.267	0.91006	0.93322	0.61848
P55769	NHP2L1	NHP2 non-histone chromosome protein 2-like 1 (S. cerevisiae)	245.615	#VALUE!	#VALUE!	347.523	335.165	309.434	138.982	#VALUE!	#VALUE!	382.887	443.002	321.624	0.910732	0.94884	0.73088
P20810-4	CAST	calpastatin	#VALUE!	194.166	169.566	108.859	108.287	145.22	#VALUE!	194.544	#VALUE!	79.504	#VALUE!	137.024	0.911621	0.86407	0.20356
P35613-2	BSG	basigin (Ok blood group)	58.2674	110.945	136.374	98.9269	#VALUE!	101.128	#VALUE!	#VALUE!	91.4783	117.518	87.7908	98.9289	0.91173	0.98307	0.97307
Q9ULZ3-3	PYCARD	PYD and CARD domain containing	87.563	#VALUE!	#VALUE!	80.8562	77.1166	81.8453	148.404	#VALUE!	72.0291	25.172	94.0473	84.9132	0.912525	0.91061	0.40013
Q9Y6C9	MTCH2	mitochondrial carrier 2	35.2793	115.319	#VALUE!	74.1727	37.4196	65.5478	72.1578	60.0507	#VALUE!	71.2787	#VALUE!	67.8291	0.912554	0.90242	0.34588
P53801	PTTG1IP	pituitary tumor-transforming 1 interacting protein	128.527	#VALUE!	354.791	#VALUE!	174.973	219.43	60.7322	151.651	457.906	257.739	#VALUE!	232.007	0.913247	0.942	0.65679
P50995	ANXA11	annexin A11	110.773	154.915	134.817	169.228	96.7614	133.299	163.669	165.339	86.3683	149.166	113.333	135.575	0.914246	0.90439	0.24466
Q9UHB6-2	LIMA1	LIM domain and actin binding 1	198.016	168.026	191.717	115.861	169.474	168.619	110.221	129.066	277.257	102.182	203.935	164.532	0.91469	0.92307	0.38331
P12004	PCNA	proliferating cell nuclear antigen	118.81	296.378	#VALUE!	188.095	127.451	182.683	241.804	103.923	#VALUE!	#VALUE!	#VALUE!	172.864	0.915062	0.90079	0.37862
P63167	DYNLL1	dynein, light chain, LC8-type 1	361.915	579.593	432.185	424.468	950.603	549.753	216.046	324.671	303.372	482.504	1301.91	525.7	0.918445	0.80578	0.01704
P11279	LAMP1	lysosomal-associated membrane protein 1	562.863	200.317	523.56	547.989	459.737	458.893	868.371	159.774	364.536	484.774	344.842	444.459	0.918601	0.94297	0.58648
P07900	HSP90AA1	heat shock protein 90kDa alpha (cytosolic), class A member 1	871.244	966.098	900.853	1095.87	791.13	925.039	559.228	1190.16	715.351	1152.55	937.189	910.895	0.918893	0.9703	0.89365
P42167-2	TMPO	thymopoietin	#VALUE!	40.5207	#VALUE!	35.3133	96.8833	57.5724	94.513	43.477	64.7813	17.8016	54.7144	55.0575	0.920017	0.92554	0.47638
P62910	RPL32	ribosomal protein L32	511.564	859.179	511.394	896.759	871.039	729.987	741.977	907.908	565.87	764.875	614.673	719.061	0.922126	0.87185	0.10504
Q04760-2	GLO1	glyoxalase I	135.938	46.2252	141.796	244.161	193.125	152.249	109.611	79.8392	82.5045	199.138	265.482	147.315	0.922727	0.95373	0.7127
P83731	RPL24	ribosomal protein L24	396.337	330.626	498.986	354.463	748.929	465.868	565.207	293.376	781.729	292.984	453.73	477.405	0.92553	0.87666	0.11943
P11766	ADH5	alcohol dehydrogenase 5 (class III), chi polypeptide	90.308	366.404	142.055	211.922	190.532	200.244	165.586	196.459	140.838	394.075	69.9513	193.382	0.925997	0.87641	0.11865
P04844	RPN2	ribophorin II	131.674	96.4459	201.026	140.726	206.645	155.303	119.793	136.679	275.698	166.426	95.4912	158.817	0.928694	0.90748	0.26414
P02538	KRT6A	keratin 6A	31.7678	284.87	165.51	86.7809	1056.62	325.109	871.054	32.8856	213.178	#VALUE!	83.4899	300.152	0.929027	0.74193	0.00437
Q12792-4	TWF1	twinfilin actin-binding protein 1	120.48	270.814	167.904	110.018	130.43	159.929	164.501	177.648	192.609	172.853	75.5414	156.63	0.92948	0.94779	0.64248
P06756	ITGAV	integrin, alpha V	155.554	161.371	#VALUE!	116.63	85.982	129.884	139.214	120.811	93.8271	169.024	116.616	127.898	0.930201	0.93999	0.58174
O75832	PSMD10	proteasome (prosome, macropain) 26S subunit, non-ATPase, 10	117.204	53.9404	120.062	107.421	137.571	107.24	#VALUE!	#VALUE!	#VALUE!	54.1108	149.778	101.944	0.930585	0.87177	0.19235
P35580	MYH10	myosin, heavy chain 10, non-muscle	130.26	227.054	124.576	217.101	177.611	175.32	210.228	127.084	151.092	212.825	163.295	172.905	0.931284	0.88304	0.1414
O00567	NOP56	NOP56 ribonucleoprotein	#VALUE!	54.8226	#VALUE!	56.3064	37.937	49.6887	28.6711	#VALUE!	64.6867	#VALUE!	59.2624	50.8734	0.931318	0.88854	0.31061
P78371	CCT2	chaperonin containing TCP1, subunit 2 (beta)	99.3573	107.238	80.4702	146.128	95.9567	105.83	139.02	81.3983	103.656	120.549	91.2114	107.167	0.931438	0.91603	0.32501
P61970	NUTF2	nuclear transport factor 2	283.684	286.461	#VALUE!	640.561	330.107	385.203	168.609	268.621	323.092	346.723	759.788	373.366	0.931465	0.80078	0.02084
P14618	PKM	pyruvate kinase, muscle	439.111	957.165	1109.25	1121.2	1397.62	1004.87	958.001	1103.11	955.859	1167.37	914.878	1019.84	0.93165	0.87416	0.11173
Q92688-2	ANP32B	acidic (leucine-rich) nuclear phosphoprotein 32 family, member B	264.371	168.985	162.807	186.408	120.761	180.666	226.908	198.488	220.966	134.919	107.55	177.766	0.933307	0.97544	0.93618
Q9Y230	RUVBL2	RuvB-like AAA ATPase 2	57.9678	47.0478	124.485	60.2851	57.6673	69.4905	45.3471	#VALUE!	99.8396	59.0785	67.6359	67.9753	0.935684	0.79004	0.01571
Q01813	PFKP	phosphofructokinase, platelet	36.5502	164.837	85.41	122.579	116.098	105.095	54.4352	157.753	70.9164	109.054	121.673	102.766	0.936157	0.95971	0.78258
P46782	RPS5	ribosomal protein S5	319.086	426.52	403.359	480.413	870.641	500.004	544.527	359.532	519.6	401.882	629.514	491.011	0.93638	0.87588	0.11699
Q9Y3I0	RTCB	RNA 2',3'-cyclic phosphate and 5'-OH ligase	#VALUE!	68.6389	#VALUE!	#VALUE!	43.8201	56.2295	64.6622	61.6289	#VALUE!	65.7938	27.3684	54.8633	0.936998	0.8188	0.08617
O94905	ERLIN2	ER lipid raft associated 2	20.8587	78.9144	77.7222	66.0682	85.5918	65.8311	109.776	38.2594	68.4306	63.3379	42.4993	64.4607	0.938716	0.97396	0.9249
P21399	ACO1	aconitase 1, soluble	#VALUE!	76.4067	#VALUE!	187.73	#VALUE!	132.069	118.617	185.334	#VALUE!	151.508	50.4702	126.482	0.93899	0.9166	0.48123
Q9UHB9-2	SRP68	signal recognition particle 68kDa	#VALUE!	#VALUE!	25.4767	#VALUE!	69.9693	47.723	39.9232	#VALUE!	#VALUE!	59.919	#VALUE!	49.9211	0.939426	0.96229	0.7933
P48681	NES	nestin	96.7843	64.2295	175.716	37.8031	79.2123	90.749	113.179	110.542	31.4862	#VALUE!	98.4239	88.4078	0.940483	0.94351	0.61926
P10599	TXN	thioredoxin	1511.09	1880.33	1994.75	1722.8	1729.51	1767.7	727.64	1713.03	1323.92	1507.37	3389.72	1732.33	0.941328	0.83717	0.04081
P52788	SMS	spermine synthase	#VALUE!	#VALUE!	20.9763	40.8611	34.8601	32.2325	84.8247	20.8873	21.4649	20.9644	18.4804	33.3243	0.941356	0.67778	0.00126
Q00765	REEP5	receptor accessory protein 5	255.964	1201.6	246.734	660.926	351.5	543.344	595.718	835.022	287.479	606.029	313.236	527.497	0.941561	0.86418	0.08545
Q9UEY8-2	ADD3	adducin 3 (gamma)	65.977	67.7878	#VALUE!	99.2381	#VALUE!	77.6677	#VALUE!	#VALUE!	63.1637	156.053	23.6906	80.9691	0.941853	0.9144	0.46598
P42330	AKR1C3	aldo-keto reductase family 1, member C3	#VALUE!	173.751	#VALUE!	78.7836	149.702	134.079	130.917	133.801	52.9764	205.933	#VALUE!	130.907	0.943155	0.96741	0.87919
Q9NWV4	C1orf123	chromosome 1 open reading frame 123	22.7973	#VALUE!	#VALUE!	#VALUE!	110.227	66.5121	63.1608	43.742	#VALUE!	#VALUE!	104.581	70.4945	0.943608	0.91797	0.51694
Q03135	CAV1	caveolin 1, caveolae protein, 22kDa	1257.17	1076.91	1994.91	966.564	1858.34	1430.78	1686.99	1118.67	1611.63	1232.29	1417.68	1413.45	0.943643	0.94373	0.59523
Q8IZP2	NA	NA	90.1841	252.401	173.74	#VALUE!	145.599	165.481	137.086	168.499	#VALUE!	167.23	178.632	162.862	0.944425	0.92212	0.44733
O75935-3	DCTN3	dynactin 3 (p22)	87.3205	#VALUE!	#VALUE!	#VALUE!	118.432	102.876	132.743	60.8899	#VALUE!	#VALUE!	109.072	100.902	0.944777	0.96343	0.83162
Q16795	NDUFA9	NADH dehydrogenase (ubiquinone) 1 alpha subcomplex, 9, 39kDa	#VALUE!	67.335	53.9145	#VALUE!	43.8514	55.0336	38.495	64.3713	43.2485	77.2653	#VALUE!	55.845	0.945807	0.92924	0.54445
Q9BPX5	ARPC5L	actin related protein 2/3 complex, subunit 5-like	70.9041	#VALUE!	#VALUE!	152.798	66.8457	96.8494	66.4117	93.102	#VALUE!	162.809	75.2971	99.405	0.94597	0.76256	0.01713
Q02218	OGDH	oxoglutarate (alpha-ketoglutarate) dehydrogenase (lipoamide)	#VALUE!	149.536	45.1969	29.5843	#VALUE!	74.7726	74.7447	104.525	#VALUE!	70.2377	37.6179	71.7814	0.945977	0.91329	0.41914
Q02878	RPL6	ribosomal protein L6	188.391	352.738	557.663	294.098	440.293	366.637	598.907	163.506	432.072	320.167	285.592	360.049	0.947413	0.9541	0.71711
O14602	EIF1AY	eukaryotic translation initiation factor 1A, Y-linked	#VALUE!	#VALUE!	314.879	387.158	278.965	327	#VALUE!	#VALUE!	279.719	366.482	#VALUE!	323.101	0.948623	0.87477	0.28627
Q63HN8	RNF213	ring finger protein 213	#VALUE!	11.7435	#VALUE!	21.224	12.0185	14.9953	13.3893	17.1581	8.01641	22.5405	#VALUE!	15.2761	0.951362	0.93584	0.60161
Q6WCQ1-3	MPRIP	myosin phosphatase Rho interacting protein	#VALUE!	53.0751	59.3993	58.058	124.867	73.8498	48.8211	106.564	#VALUE!	61.5945	#VALUE!	72.3265	0.952853	0.76977	0.02032
Q9NQW7-2	XPNPEP1	X-prolyl aminopeptidase (aminopeptidase P) 1, soluble	#VALUE!	43.8169	27.9777	105.061	25.6204	50.6191	#VALUE!	22.0524	33.2792	92.9521	48.6225	49.2266	0.956116	0.81277	0.03915
Q15019	SEPT2	septin 2	460.507	383.251	649.316	378.43	531.478	480.596	647.606	362.43	531.296	400.55	440.718	476.52	0.956248	0.87764	0.1226
P60174-1	TPI1	triosephosphate isomerase 1	827.058	536.958	830.201	1217.45	1801.4	1042.61	908.176	619.467	1024.56	831.022	1749.15	1026.48	0.95716	0.86082	0.07802
Q04917	YWHAH	tyrosine 3-monooxygenase/tryptophan 5-monooxygenase activation protein, eta	499.216	397.953	495.2	457.8	433.733	456.78	420.931	236.93	499.594	243.785	918.162	463.881	0.957595	0.81058	0.01949
O14964-2	HGS	hepatocyte growth factor-regulated tyrosine kinase substrate	91.7363	75.181	82.0161	41.8044	51.9976	68.5471	75.1089	67.2981	74.7357	58.089	70.2617	69.0987	0.957625	0.96418	0.83232
P32322	PYCR1	pyrroline-5-carboxylate reductase 1	#VALUE!	#VALUE!	#VALUE!	26.9627	124.626	75.7945	136.323	#VALUE!	#VALUE!	#VALUE!	24.0325	80.1777	0.958475	0.78672	0.08046
Q13283	G3BP1	GTPase activating protein (SH3 domain) binding protein 1	77.6138	70.5128	131.683	#VALUE!	164.618	111.107	106.004	51.0266	189.075	50.0252	150.231	109.272	0.96011	0.92736	0.4566
Q5VYK3	KIAA0368	KIAA0368	8.10045	28.6845	30.3464	32.2309	54.293	30.731	18.6085	29.3946	25.6517	50.8807	26.7835	30.2638	0.960561	0.91079	0.28644
P62140	PPP1CB	protein phosphatase 1, catalytic subunit, beta isozyme	#VALUE!	145.207	#VALUE!	#VALUE!	179.323	162.265	#VALUE!	#VALUE!	97.984	234.997	#VALUE!	166.491	0.961105	0.99817	0.99426
Q9Y262	EIF3L	eukaryotic translation initiation factor 3, subunit L	28.0783	104.638	73.358	137.908	134.103	95.617	99.2242	73.5906	105.063	85.1161	109.648	94.5283	0.961745	0.93785	0.5293
O60613	SEP15	15 kDa selenoprotein	118.743	43.4186	#VALUE!	103.585	156.34	105.522	101.013	34.8883	#VALUE!	135.382	157.413	107.174	0.964496	0.89603	0.26597
P49792	RANBP2	RAN binding protein 2	#VALUE!	30.6319	#VALUE!	11.0435	45.3859	29.0204	67.7537	4.05893	19.0926	#VALUE!	22.0238	28.2322	0.964774	0.93444	0.58925
P17612-2	PRKACA	protein kinase, cAMP-dependent, catalytic, alpha	75.8945	54.0829	109.674	56.8939	99.7458	79.2582	120.354	28.3474	115.208	68.0714	59.7016	78.3364	0.965755	0.93352	0.48341
P18669	PGAM1	phosphoglycerate mutase 1 (brain)	789.492	1056.72	776.132	861.624	1064.94	909.781	715.89	860.055	1112.75	660.296	1225.47	914.891	0.96917	0.93392	0.48753
Q9Y490	TLN1	talin 1	317.638	537.852	507.822	468.819	433.263	453.079	520.413	451.444	349.646	468.34	466.165	451.202	0.969413	0.89933	0.21541
P25398	RPS12	ribosomal protein S12	630.165	666.006	537.565	1109.37	1376.28	863.876	668.031	549.502	643.267	872.076	1635.24	873.623	0.970517	0.81788	0.02389
Q93008-1	USP9X	ubiquitin specific peptidase 9, X-linked	#VALUE!	36.9247	#VALUE!	15.3261	62.3757	38.2088	25.9587	49.661	26.6833	55.6187	35.9654	38.7774	0.972045	0.96034	0.81333
P55735	SEC13	SEC13 homolog (S. cerevisiae)	#VALUE!	168.891	#VALUE!	#VALUE!	124.963	146.927	180.353	127.562	116.728	167.257	#VALUE!	147.975	0.972245	0.85192	0.16311
P08134	RHOC	ras homolog family member C	351.818	382.273	716.27	344.011	764.66	511.806	550.81	766.215	#VALUE!	329.795	383.374	507.548	0.975907	0.7939	0.01739
P49589-2	CARS	cysteinyl-tRNA synthetase	54.9093	113.045	67.0018	119.621	126.319	96.1794	50.0071	102.758	70.9757	#VALUE!	157.582	95.3306	0.976629	0.93626	0.5431
P30153	PPP2R1A	protein phosphatase 2, regulatory subunit A, alpha	179.466	169.119	153.628	62.5361	188.228	150.595	163.425	165.822	163.659	154.623	101.614	149.829	0.977257	0.7866	0.00996
P30085	CMPK1	cytidine monophosphate (UMP-CMP) kinase 1, cytosolic	114.875	106.651	160.364	205.803	262.166	169.972	150.294	165.353	172.341	141.032	216.523	169.109	0.97935	0.95617	0.74153
Q15293	RCN1	reticulocalbin 1, EF-hand calcium binding domain	247.911	280.875	283.751	250.454	447.351	302.069	459.763	185.292	317.09	193.015	346.885	300.409	0.979785	0.91435	0.31221
O14818	PSMA7	proteasome (prosome, macropain) subunit, alpha type, 7	372.079	#VALUE!	#VALUE!	#VALUE!	587.432	479.755	#VALUE!	#VALUE!	526.312	#VALUE!	440.151	483.231	0.97999	0.97921	0.8974
P26641	EEF1G	eukaryotic translation elongation factor 1 gamma	228.164	323.144	353.391	381.376	354.257	328.067	232.373	337.059	391.219	450.54	234.441	329.127	0.983894	0.91028	0.28289
Q9H223	EHD4	EH-domain containing 4	#VALUE!	51.1612	108.967	#VALUE!	#VALUE!	80.0642	55.1968	#VALUE!	106.595	#VALUE!	#VALUE!	80.8957	0.984823	0.77889	0.06944
P17844	DDX5	DEAD (Asp-Glu-Ala-Asp) box helicase 5	243.407	340.432	213.936	434.756	300.474	306.601	255.512	357.085	237.352	#VALUE!	380.511	307.615	0.985226	0.9398	0.57979
Q14156-3	EFR3A	EFR3 homolog A (S. cerevisiae)	#VALUE!	25.82	#VALUE!	20.0711	14.2807	20.0572	10.3732	20.0077	#VALUE!	29.4223	#VALUE!	19.9344	0.985855	0.96769	0.87657
P08962	CD63	CD63 molecule	497.42	764.373	911.028	537.898	359.331	614.01	783.681	528.522	773.922	670.438	302.192	611.751	0.986931	0.94985	0.66668
Q9BZF1-2	OSBPL8	oxysterol binding protein-like 8	11.2368	87.0183	26.8279	104.578	51.7439	56.281	76.6762	38.7002	44.0827	75.6619	44.6437	55.9529	0.987128	0.96802	0.87191
A6NCE7	MAP1LC3B2	microtubule-associated protein 1 light chain 3 beta 2	366.064	309.421	#VALUE!	305.206	609.596	397.572	294.423	380.137	232.192	253.253	817.667	395.534	0.987983	0.7832	0.01311
Q96CV9-3	OPTN	optineurin	46.4876	58.5054	37.268	76.3968	#VALUE!	54.6644	41.8701	52.8208	35.9475	80.297	63.2449	54.8361	0.988592	0.92723	0.45544
Q9NZT1	CALML5	calmodulin-like 5	16.4644	95.8887	216.981	51.3898	65.427	89.2301	#VALUE!	54.7101	151.582	83.3065	69.0102	89.6522	0.992008	0.88155	0.16301
Q16543	CDC37	cell division cycle 37	152.201	191.042	249.13	165.898	160.15	183.684	146.304	190.615	232.032	218.476	132.284	183.942	0.99241	0.9432	0.58919
Q15041	ARL6IP1	ADP-ribosylation factor-like 6 interacting protein 1	210.365	#VALUE!	#VALUE!	#VALUE!	196.249	203.307	247.491	#VALUE!	232.282	131.167	#VALUE!	203.647	0.993489	0.91383	0.49095
Q5XKP0	C19orf70	chromosome 19 open reading frame 70	71.8381	#VALUE!	#VALUE!	66.6054	#VALUE!	69.2217	#VALUE!	#VALUE!	#VALUE!	37.5218	100.289	68.9055	0.99359	0.97634	0.88022
O75367-2	H2AFY	H2A histone family, member Y	80.7394	129.842	123.138	97.2642	138.679	113.933	179.621	101.222	101.906	90.6362	97.0909	114.095	0.993649	0.88065	0.13274
P61586	RHOA	ras homolog family member A	325.065	#VALUE!	718.23	369.61	802.34	553.811	548.292	781.52	774.04	274.026	388.081	553.192	0.996987	0.85403	0.08253
Q9GZZ8	LACRT	lacritin	#VALUE!	90.2092	84.556	#VALUE!	102.199	92.3215	1504.93	#VALUE!	#VALUE!	#VALUE!	#VALUE!	1504.93		0.63925	0.00176
Q9Y6D6	ARFGEF1	ADP-ribosylation factor guanine nucleotide-exchange factor 1 (brefeldin A-inhibited)	17.3771	#VALUE!	#VALUE!	#VALUE!	#VALUE!	17.3771	15.9135	23.6324	37.7354	78.6194	18.6357	34.9073		0.73777	0.01508
P00491	PNP	purine nucleoside phosphorylase	#VALUE!	#VALUE!	#VALUE!	68.984	#VALUE!	68.984	27.406	23.4477	#VALUE!	27.0754	#VALUE!	25.9763		0.7036	0.01278
P01891	NA	NA	#VALUE!	77.6207	#VALUE!	#VALUE!	77.6469	77.6338	#VALUE!	#VALUE!	86.2633	#VALUE!	#VALUE!	86.2633		0.75227	0.00501
Q9UBE0	SAE1	SUMO1 activating enzyme subunit 1	#VALUE!	#VALUE!	#VALUE!	#VALUE!	49.753	49.753	36.5117	#VALUE!	36.6968	#VALUE!	#VALUE!	36.6042		0.76049	0.02329
Q9UGP8	SEC63	SEC63 homolog (S. cerevisiae)	#VALUE!	#VALUE!	88.9152	87.3861	#VALUE!	88.1507	#VALUE!	131.637	#VALUE!	#VALUE!	#VALUE!	131.637		0.77588	0.05814
O14972	DSCR3	Down syndrome critical region gene 3	#VALUE!	69.2858	67.7552	#VALUE!	#VALUE!	68.5205	#VALUE!	#VALUE!	45.3089	#VALUE!	#VALUE!	45.3089		0.79767	0.10895
Q7Z4V5-2	HDGFRP2	hepatoma-derived growth factor-related protein 2	155.127	#VALUE!	#VALUE!	#VALUE!	#VALUE!	155.127	76.2679	84.3238	67.7001	#VALUE!	#VALUE!	76.0973		0.78239	0.07421
Q08945	SSRP1	structure specific recognition protein 1	68.8244	70.2899	#VALUE!	#VALUE!	#VALUE!	69.5572	50.4858	#VALUE!	#VALUE!	#VALUE!	#VALUE!	50.4858		0.80517	0.1269
Q8TDZ2-3	MICAL1	microtubule associated monooxygenase, calponin and LIM domain containing 1	#VALUE!	26.3259	#VALUE!	30.3902	#VALUE!	28.3581	#VALUE!	#VALUE!	#VALUE!	#VALUE!	79.4071	79.4071		0.80706	0.13148
Q86UP2	KTN1	kinectin 1 (kinesin receptor)	#VALUE!	#VALUE!	139.236	#VALUE!	#VALUE!	139.236	101.023	#VALUE!	104.568	#VALUE!	#VALUE!	102.796		0.81892	0.16052
O43488	AKR7A2	aldo-keto reductase family 7, member A2 (aflatoxin aldehyde reductase)	#VALUE!	#VALUE!	#VALUE!	#VALUE!	136.6	136.6	98.2402	#VALUE!	#VALUE!	93.6709	#VALUE!	95.9555		0.82883	0.18536
P82930	MRPS34	mitochondrial ribosomal protein S34	31.0886	#VALUE!	#VALUE!	#VALUE!	#VALUE!	31.0886	#VALUE!	#VALUE!	41.0054	#VALUE!	#VALUE!	41.0054		--	--
Q13084	MRPL28	mitochondrial ribosomal protein L28	18.898	#VALUE!	#VALUE!	#VALUE!	#VALUE!	18.898	#VALUE!	16.447	#VALUE!	#VALUE!	#VALUE!	16.447		--	--
Q8TD47	RPS4Y2	ribosomal protein S4, Y-linked 2	184.152	#VALUE!	#VALUE!	#VALUE!	#VALUE!	184.152	#VALUE!	42.7736	#VALUE!	#VALUE!	#VALUE!	42.7736		--	--
P63173	RPL38	ribosomal protein L38	785.646	#VALUE!	#VALUE!	#VALUE!	#VALUE!	785.646	#VALUE!	565.735	#VALUE!	#VALUE!	#VALUE!	565.735		--	--
P61966	AP1S1	adaptor-related protein complex 1, sigma 1 subunit	34.4099	#VALUE!	#VALUE!	#VALUE!	#VALUE!	34.4099	#VALUE!	69.5711	#VALUE!	#VALUE!	#VALUE!	69.5711		--	--
Q9NWB6	ARGLU1	arginine and glutamate rich 1	50.5571	#VALUE!	#VALUE!	#VALUE!	#VALUE!	50.5571	26.4355	#VALUE!	#VALUE!	#VALUE!	#VALUE!	26.4355		--	--
O95817	BAG3	BCL2-associated athanogene 3	72.7853	#VALUE!	#VALUE!	#VALUE!	#VALUE!	72.7853	#VALUE!	78.7938	#VALUE!	#VALUE!	#VALUE!	78.7938		--	--
Q96F85	CNRIP1	cannabinoid receptor interacting protein 1	50.6077	#VALUE!	#VALUE!	#VALUE!	#VALUE!	50.6077	#VALUE!	#VALUE!	#VALUE!	40.8134	#VALUE!	40.8134		--	--
P45973	CBX5	chromobox homolog 5	47.4665	#VALUE!	#VALUE!	#VALUE!	#VALUE!	47.4665	#VALUE!	#VALUE!	93.189	#VALUE!	#VALUE!	93.189		--	--
Q4VC31	CCDC58	coiled-coil domain containing 58	55.2643	#VALUE!	#VALUE!	#VALUE!	#VALUE!	55.2643	26.8942	#VALUE!	#VALUE!	#VALUE!	#VALUE!	26.8942		--	--
Q7L5N1	COPS6	COP9 signalosome subunit 6	11.6515	#VALUE!	#VALUE!	#VALUE!	#VALUE!	11.6515	#VALUE!	86.0427	#VALUE!	#VALUE!	#VALUE!	86.0427		--	--
P11387	TOP1	topoisomerase (DNA) I	99.0184	#VALUE!	#VALUE!	#VALUE!	#VALUE!	99.0184	65.6597	#VALUE!	#VALUE!	#VALUE!	#VALUE!	65.6597		--	--
Q9NZN3	EHD3	EH-domain containing 3	91.007	#VALUE!	#VALUE!	#VALUE!	#VALUE!	91.007	63.5586	#VALUE!	#VALUE!	#VALUE!	#VALUE!	63.5586		--	--
Q99961	SH3GL1	SH3-domain GRB2-like 1	100.478	#VALUE!	#VALUE!	#VALUE!	#VALUE!	100.478	92.8992	#VALUE!	#VALUE!	#VALUE!	#VALUE!	92.8992		--	--
P42566	EPS15	epidermal growth factor receptor pathway substrate 15	33.2224	#VALUE!	#VALUE!	#VALUE!	#VALUE!	33.2224	#VALUE!	#VALUE!	#VALUE!	22.9453	#VALUE!	22.9453		--	--
P35555	FBN1	fibrillin 1	31.8744	#VALUE!	#VALUE!	#VALUE!	#VALUE!	31.8744	19.0221	#VALUE!	#VALUE!	#VALUE!	#VALUE!	19.0221		--	--
Q9NPE3	NOP10	NOP10 ribonucleoprotein	125.049	#VALUE!	#VALUE!	#VALUE!	#VALUE!	125.049	#VALUE!	#VALUE!	#VALUE!	#VALUE!	109.072	109.072		--	--
A4FU69-2	EFCAB5	EF-hand calcium binding domain 5	245.13	#VALUE!	#VALUE!	#VALUE!	#VALUE!	245.13	#VALUE!	138.222	#VALUE!	#VALUE!	#VALUE!	138.222		--	--
O60869-2	EDF1	endothelial differentiation-related factor 1	336.843	#VALUE!	#VALUE!	#VALUE!	#VALUE!	336.843	#VALUE!	231.045	#VALUE!	#VALUE!	#VALUE!	231.045		--	--
Q5T1M5-2	FKBP15	FK506 binding protein 15, 133kDa	234.616	#VALUE!	#VALUE!	#VALUE!	#VALUE!	234.616	#VALUE!	#VALUE!	31.7698	#VALUE!	#VALUE!	31.7698		--	--
Q9GZZ1-2	NAA50	N(alpha)-acetyltransferase 50, NatE catalytic subunit	93.1121	#VALUE!	#VALUE!	#VALUE!	#VALUE!	93.1121	#VALUE!	#VALUE!	70.7951	#VALUE!	#VALUE!	70.7951		--	--
O75400-2	PRPF40A	PRP40 pre-mRNA processing factor 40 homolog A (S. cerevisiae)	88.6489	#VALUE!	#VALUE!	#VALUE!	#VALUE!	88.6489	146.616	#VALUE!	#VALUE!	#VALUE!	#VALUE!	146.616		--	--
Q9UQ35-2	SRRM2	serine/arginine repetitive matrix 2	111.573	#VALUE!	#VALUE!	#VALUE!	#VALUE!	111.573	#VALUE!	#VALUE!	96.8424	#VALUE!	#VALUE!	96.8424		--	--
Q9UMY4-2	SNX12	sorting nexin 12	104.233	#VALUE!	#VALUE!	#VALUE!	#VALUE!	104.233	#VALUE!	339.498	#VALUE!	#VALUE!	#VALUE!	339.498		--	--
Q13428-2	TCOF1	Treacher Collins-Franceschetti syndrome 1	19.5198	#VALUE!	#VALUE!	#VALUE!	#VALUE!	19.5198	#VALUE!	#VALUE!	6.29562	#VALUE!	#VALUE!	6.29562		--	--
Q5VIR6-2	VPS53	vacuolar protein sorting 53 homolog (S. cerevisiae)	12.2705	#VALUE!	#VALUE!	#VALUE!	#VALUE!	12.2705	18.0362	#VALUE!	#VALUE!	#VALUE!	#VALUE!	18.0362		--	--
Q8WYA6-3	CTNNBL1	catenin, beta like 1	16.7026	#VALUE!	#VALUE!	#VALUE!	#VALUE!	16.7026	6.70095	#VALUE!	#VALUE!	#VALUE!	#VALUE!	6.70095		--	--
P20810-7	CAST	calpastatin	234.549	#VALUE!	#VALUE!	#VALUE!	#VALUE!	234.549	162.661	#VALUE!	#VALUE!	#VALUE!	#VALUE!	162.661		--	--
P18583-2	SON	SON DNA binding protein	113.534	#VALUE!	#VALUE!	#VALUE!	#VALUE!	113.534	75.4074	#VALUE!	#VALUE!	#VALUE!	#VALUE!	75.4074		--	--
P14678-2	SNRPB	small nuclear ribonucleoprotein polypeptides B and B1	192.345	#VALUE!	#VALUE!	#VALUE!	#VALUE!	192.345	#VALUE!	76.5893	#VALUE!	#VALUE!	#VALUE!	76.5893		--	--
O15066	KIF3B	kinesin family member 3B	25.3652	#VALUE!	#VALUE!	#VALUE!	#VALUE!	25.3652	#VALUE!	10.2151	#VALUE!	#VALUE!	#VALUE!	10.2151		--	--
Q9Y608	LRRFIP2	leucine rich repeat (in FLII) interacting protein 2	260.358	#VALUE!	#VALUE!	#VALUE!	#VALUE!	260.358	1745.44	#VALUE!	#VALUE!	#VALUE!	#VALUE!	1745.44		--	--
P10253	GAA	glucosidase, alpha; acid	69.227	#VALUE!	#VALUE!	#VALUE!	#VALUE!	69.227	#VALUE!	40.9724	#VALUE!	#VALUE!	#VALUE!	40.9724		--	--
P51688	SGSH	N-sulfoglucosamine sulfohydrolase	79.3561	#VALUE!	#VALUE!	#VALUE!	#VALUE!	79.3561	#VALUE!	#VALUE!	#VALUE!	17.9343	#VALUE!	17.9343		--	--
Q6NYC8	PPP1R18	protein phosphatase 1, regulatory subunit 18	39.2053	#VALUE!	#VALUE!	#VALUE!	#VALUE!	39.2053	89.0403	#VALUE!	#VALUE!	#VALUE!	#VALUE!	89.0403		--	--
P05121	SERPINE1	serpin peptidase inhibitor, clade E (nexin, plasminogen activator inhibitor type 1), member 1	120.841	#VALUE!	#VALUE!	#VALUE!	#VALUE!	120.841	#VALUE!	97.5777	#VALUE!	#VALUE!	#VALUE!	97.5777		--	--
Q8N129	CNPY4	canopy FGF signaling regulator 4	65.1252	#VALUE!	#VALUE!	#VALUE!	#VALUE!	65.1252	#VALUE!	#VALUE!	30.1954	#VALUE!	#VALUE!	30.1954		--	--
P35659	DEK	DEK proto-oncogene	59.556	#VALUE!	#VALUE!	#VALUE!	#VALUE!	59.556	#VALUE!	#VALUE!	73.4302	#VALUE!	#VALUE!	73.4302		--	--
Q9NQG1	MANBAL	mannosidase, beta A, lysosomal-like	70.2767	#VALUE!	#VALUE!	#VALUE!	#VALUE!	70.2767	#VALUE!	#VALUE!	#VALUE!	#VALUE!	76.2906	76.2906		--	--
Q9UMS6	SYNPO2	synaptopodin 2	137.805	#VALUE!	#VALUE!	#VALUE!	#VALUE!	137.805	#VALUE!	145.561	#VALUE!	#VALUE!	#VALUE!	145.561		--	--
P23919	DTYMK	deoxythymidylate kinase (thymidylate kinase)	72.4136	#VALUE!	#VALUE!	#VALUE!	#VALUE!	72.4136	111.675	#VALUE!	#VALUE!	#VALUE!	#VALUE!	111.675		--	--
Q8IUR0	TRAPPC5	trafficking protein particle complex 5	37.7182	#VALUE!	#VALUE!	#VALUE!	#VALUE!	37.7182	#VALUE!	#VALUE!	#VALUE!	#VALUE!	29.9596	29.9596		--	--
Q9HD45	TM9SF3	transmembrane 9 superfamily member 3	10.8026	#VALUE!	#VALUE!	#VALUE!	#VALUE!	10.8026	#VALUE!	#VALUE!	#VALUE!	39.3289	#VALUE!	39.3289		--	--
Q12888	TP53BP1	tumor protein p53 binding protein 1	32.9702	#VALUE!	#VALUE!	#VALUE!	#VALUE!	32.9702	43.0098	#VALUE!	#VALUE!	#VALUE!	#VALUE!	43.0098		--	--
P09234	SNRPC	small nuclear ribonucleoprotein polypeptide C	67.0777	#VALUE!	#VALUE!	#VALUE!	#VALUE!	67.0777	#VALUE!	#VALUE!	#VALUE!	#VALUE!	87.4058	87.4058		--	--
O15116	LSM1	LSM1, U6 small nuclear RNA associated	132.078	#VALUE!	#VALUE!	#VALUE!	#VALUE!	132.078	#VALUE!	164.986	#VALUE!	#VALUE!	#VALUE!	164.986		--	--
Q9Y333	LSM2	LSM2 homolog, U6 small nuclear RNA associated (S. cerevisiae)	49.9139	#VALUE!	#VALUE!	#VALUE!	#VALUE!	49.9139	#VALUE!	#VALUE!	#VALUE!	#VALUE!	71.7433	71.7433		--	--
P62312	LSM6	LSM6 homolog, U6 small nuclear RNA associated (S. cerevisiae)	86.4877	#VALUE!	#VALUE!	#VALUE!	#VALUE!	86.4877	#VALUE!	#VALUE!	#VALUE!	#VALUE!	105.724	105.724		--	--
Q9UK45	LSM7	LSM7 homolog, U6 small nuclear RNA associated (S. cerevisiae)	80.7045	#VALUE!	#VALUE!	#VALUE!	#VALUE!	80.7045	#VALUE!	#VALUE!	#VALUE!	#VALUE!	96.3648	96.3648		--	--
Q16864	ATP6V1F	ATPase, H+ transporting, lysosomal 14kDa, V1 subunit F	51.456	#VALUE!	#VALUE!	#VALUE!	#VALUE!	51.456	#VALUE!	#VALUE!	#VALUE!	#VALUE!	48.8607	48.8607		--	--
Q8WU90	ZC3H15	zinc finger CCCH-type containing 15	31.8408	#VALUE!	#VALUE!	#VALUE!	#VALUE!	31.8408	#VALUE!	#VALUE!	93.6288	#VALUE!	#VALUE!	93.6288		--	--
Q9Y2R5	MRPS17	mitochondrial ribosomal protein S17	#VALUE!	184.293	#VALUE!	#VALUE!	#VALUE!	184.293	33.9887	#VALUE!	#VALUE!	#VALUE!	#VALUE!	33.9887		--	--
Q9BWD1	ACAT2	acetyl-CoA acetyltransferase 2	#VALUE!	19.3298	#VALUE!	#VALUE!	#VALUE!	19.3298	39.0676	#VALUE!	#VALUE!	#VALUE!	#VALUE!	39.0676		--	--
P36542	ATP5C1	ATP synthase, H+ transporting, mitochondrial F1 complex, gamma polypeptide 1	#VALUE!	131.893	#VALUE!	#VALUE!	#VALUE!	131.893	#VALUE!	49.487	#VALUE!	#VALUE!	#VALUE!	49.487		--	--
Q8N3K9	CMYA5	cardiomyopathy associated 5	#VALUE!	188.171	#VALUE!	#VALUE!	#VALUE!	188.171	#VALUE!	#VALUE!	102.617	#VALUE!	#VALUE!	102.617		--	--
Q0P6D6	CCDC15	coiled-coil domain containing 15	#VALUE!	191.589	#VALUE!	#VALUE!	#VALUE!	191.589	74.5298	#VALUE!	#VALUE!	#VALUE!	#VALUE!	74.5298		--	--
P49441	INPP1	inositol polyphosphate-1-phosphatase	#VALUE!	19.9606	#VALUE!	#VALUE!	#VALUE!	19.9606	55.0314	#VALUE!	#VALUE!	#VALUE!	#VALUE!	55.0314		--	--
P43686-2	PSMC4	proteasome (prosome, macropain) 26S subunit, ATPase, 4	#VALUE!	84.8335	#VALUE!	#VALUE!	#VALUE!	84.8335	57.372	#VALUE!	#VALUE!	#VALUE!	#VALUE!	57.372		--	--
A5YKK6-2	CNOT1	CCR4-NOT transcription complex, subunit 1	#VALUE!	27.0102	#VALUE!	#VALUE!	#VALUE!	27.0102	#VALUE!	10.1771	#VALUE!	#VALUE!	#VALUE!	10.1771		--	--
Q7Z2Z2-2	EFTUD1	elongation factor Tu GTP binding domain containing 1	#VALUE!	57.3416	#VALUE!	#VALUE!	#VALUE!	57.3416	28.0823	#VALUE!	#VALUE!	#VALUE!	#VALUE!	28.0823		--	--
Q96Q15-2	SMG1	SMG1 phosphatidylinositol 3-kinase-related kinase	#VALUE!	17.4932	#VALUE!	#VALUE!	#VALUE!	17.4932	#VALUE!	13.3762	#VALUE!	#VALUE!	#VALUE!	13.3762		--	--
O43399-2	TPD52L2	tumor protein D52-like 2	#VALUE!	80.2211	#VALUE!	#VALUE!	#VALUE!	80.2211	#VALUE!	9.61435	#VALUE!	#VALUE!	#VALUE!	9.61435		--	--
Q9NQC3-3	RTN4	reticulon 4	#VALUE!	244.527	#VALUE!	#VALUE!	#VALUE!	244.527	#VALUE!	#VALUE!	#VALUE!	#VALUE!	146.806	146.806		--	--
Q6YHK3-4	CD109	CD109 molecule	#VALUE!	233.822	#VALUE!	#VALUE!	#VALUE!	233.822	#VALUE!	318.741	#VALUE!	#VALUE!	#VALUE!	318.741		--	--
Q15063-4	POSTN	periostin, osteoblast specific factor	#VALUE!	10.9476	#VALUE!	#VALUE!	#VALUE!	10.9476	#VALUE!	24.0043	#VALUE!	#VALUE!	#VALUE!	24.0043		--	--
Q04637-6	EIF4G1	eukaryotic translation initiation factor 4 gamma, 1	#VALUE!	122.407	#VALUE!	#VALUE!	#VALUE!	122.407	125.611	#VALUE!	#VALUE!	#VALUE!	#VALUE!	125.611		--	--
Q9H0A0	NAT10	N-acetyltransferase 10 (GCN5-related)	#VALUE!	54.1955	#VALUE!	#VALUE!	#VALUE!	54.1955	88.4355	#VALUE!	#VALUE!	#VALUE!	#VALUE!	88.4355		--	--
O43181	NDUFS4	NADH dehydrogenase (ubiquinone) Fe-S protein 4, 18kDa (NADH-coenzyme Q reductase)	#VALUE!	325.496	#VALUE!	#VALUE!	#VALUE!	325.496	#VALUE!	322.386	#VALUE!	#VALUE!	#VALUE!	322.386		--	--
Q9Y3C6	PPIL1	peptidylprolyl isomerase (cyclophilin)-like 1	#VALUE!	112.879	#VALUE!	#VALUE!	#VALUE!	112.879	#VALUE!	136.636	#VALUE!	#VALUE!	#VALUE!	136.636		--	--
Q9HC07	TMEM165	transmembrane protein 165	#VALUE!	160.385	#VALUE!	#VALUE!	#VALUE!	160.385	#VALUE!	152.523	#VALUE!	#VALUE!	#VALUE!	152.523		--	--
Q6UW68	TMEM205	transmembrane protein 205	#VALUE!	253.767	#VALUE!	#VALUE!	#VALUE!	253.767	#VALUE!	77.2333	#VALUE!	#VALUE!	#VALUE!	77.2333		--	--
P52895	AKR1C2	aldo-keto reductase family 1, member C2	#VALUE!	#VALUE!	174.126	#VALUE!	#VALUE!	174.126	146.947	#VALUE!	#VALUE!	#VALUE!	#VALUE!	146.947		--	--
Q15517	CDSN	corneodesmosin	#VALUE!	#VALUE!	101.175	#VALUE!	#VALUE!	101.175	#VALUE!	#VALUE!	132.78	#VALUE!	#VALUE!	132.78		--	--
P00738	HP	haptoglobin	#VALUE!	#VALUE!	342.24	#VALUE!	#VALUE!	342.24	#VALUE!	#VALUE!	43.5941	#VALUE!	#VALUE!	43.5941		--	--
P01876	NA	NA	#VALUE!	#VALUE!	154.435	#VALUE!	#VALUE!	154.435	#VALUE!	#VALUE!	112.44	#VALUE!	#VALUE!	112.44		--	--
P01857	NA	NA	#VALUE!	#VALUE!	80.8581	#VALUE!	#VALUE!	80.8581	#VALUE!	#VALUE!	105.385	#VALUE!	#VALUE!	105.385		--	--
Q08554-2	DSC1	desmocollin 1	#VALUE!	#VALUE!	105.203	#VALUE!	#VALUE!	105.203	#VALUE!	#VALUE!	55.0787	#VALUE!	#VALUE!	55.0787		--	--
P01009-2	SERPINA1	serpin peptidase inhibitor, clade A (alpha-1 antiproteinase, antitrypsin), member 1	#VALUE!	#VALUE!	403.17	#VALUE!	#VALUE!	403.17	#VALUE!	#VALUE!	51.421	#VALUE!	#VALUE!	51.421		--	--
Q9HAU5-2	UPF2	UPF2 regulator of nonsense transcripts homolog (yeast)	#VALUE!	#VALUE!	33.164	#VALUE!	#VALUE!	33.164	#VALUE!	#VALUE!	#VALUE!	16.1768	#VALUE!	16.1768		--	--
Q96K76-2	USP47	ubiquitin specific peptidase 47	#VALUE!	#VALUE!	32.6286	#VALUE!	#VALUE!	32.6286	#VALUE!	#VALUE!	18.8564	#VALUE!	#VALUE!	18.8564		--	--
P05089-3	ARG1	arginase 1	#VALUE!	#VALUE!	47.741	#VALUE!	#VALUE!	47.741	#VALUE!	#VALUE!	29.1226	#VALUE!	#VALUE!	29.1226		--	--
Q6YHK3-3	CD109	CD109 molecule	#VALUE!	#VALUE!	39.0573	#VALUE!	#VALUE!	39.0573	455.923	#VALUE!	#VALUE!	#VALUE!	#VALUE!	455.923		--	--
Q07157-2	TJP1	tight junction protein 1	#VALUE!	#VALUE!	77.0221	#VALUE!	#VALUE!	77.0221	#VALUE!	196.508	#VALUE!	#VALUE!	#VALUE!	196.508		--	--
P12821-2	ACE	angiotensin I converting enzyme	#VALUE!	#VALUE!	139.908	#VALUE!	#VALUE!	139.908	#VALUE!	#VALUE!	#VALUE!	44.3041	#VALUE!	44.3041		--	--
P04181	OAT	ornithine aminotransferase	#VALUE!	#VALUE!	164.698	#VALUE!	#VALUE!	164.698	#VALUE!	41.1041	#VALUE!	#VALUE!	#VALUE!	41.1041		--	--
Q58FF6	NA	NA	#VALUE!	#VALUE!	1599.86	#VALUE!	#VALUE!	1599.86	#VALUE!	#VALUE!	#VALUE!	1411.3	#VALUE!	1411.3		--	--
P23921	RRM1	ribonucleotide reductase M1	#VALUE!	#VALUE!	41.2412	#VALUE!	#VALUE!	41.2412	#VALUE!	#VALUE!	59.1064	#VALUE!	#VALUE!	59.1064		--	--
P21108	PRPS1L1	phosphoribosyl pyrophosphate synthetase 1-like 1	#VALUE!	#VALUE!	78.5054	#VALUE!	#VALUE!	78.5054	#VALUE!	#VALUE!	#VALUE!	#VALUE!	51.0261	51.0261		--	--
P25311	AZGP1	alpha-2-glycoprotein 1, zinc-binding	#VALUE!	#VALUE!	168.531	#VALUE!	#VALUE!	168.531	41.5353	#VALUE!	#VALUE!	#VALUE!	#VALUE!	41.5353		--	--
P00813	ADA	adenosine deaminase	#VALUE!	#VALUE!	#VALUE!	78.3232	#VALUE!	78.3232	#VALUE!	#VALUE!	28.0555	#VALUE!	#VALUE!	28.0555		--	--
P30837	ALDH1B1	aldehyde dehydrogenase 1 family, member B1	#VALUE!	#VALUE!	#VALUE!	42.8818	#VALUE!	42.8818	#VALUE!	#VALUE!	#VALUE!	32.5211	#VALUE!	32.5211		--	--
Q06278	AOX1	aldehyde oxidase 1	#VALUE!	#VALUE!	#VALUE!	27.9546	#VALUE!	27.9546	#VALUE!	#VALUE!	#VALUE!	10.9111	#VALUE!	10.9111		--	--
P14868	DARS	aspartyl-tRNA synthetase	#VALUE!	#VALUE!	#VALUE!	47.9129	#VALUE!	47.9129	#VALUE!	#VALUE!	#VALUE!	39.5398	#VALUE!	39.5398		--	--
P17812	CTPS1	CTP synthase 1	#VALUE!	#VALUE!	#VALUE!	33.7793	#VALUE!	33.7793	#VALUE!	#VALUE!	#VALUE!	#VALUE!	43.8412	43.8412		--	--
Q9HAV4	XPO5	exportin 5	#VALUE!	#VALUE!	#VALUE!	14.3364	#VALUE!	14.3364	#VALUE!	27.6624	#VALUE!	#VALUE!	#VALUE!	27.6624		--	--
Q53EP0	FNDC3B	fibronectin type III domain containing 3B	#VALUE!	#VALUE!	#VALUE!	36.3256	#VALUE!	36.3256	#VALUE!	27.318	#VALUE!	#VALUE!	#VALUE!	27.318		--	--
P07203	GPX1	glutathione peroxidase 1	#VALUE!	#VALUE!	#VALUE!	95.8872	#VALUE!	95.8872	95.5882	#VALUE!	#VALUE!	#VALUE!	#VALUE!	95.5882		--	--
P30711	GSTT1	glutathione S-transferase theta 1	#VALUE!	#VALUE!	#VALUE!	57.5591	#VALUE!	57.5591	#VALUE!	#VALUE!	20.9929	#VALUE!	#VALUE!	20.9929		--	--
P43304	GPD2	glycerol-3-phosphate dehydrogenase 2 (mitochondrial)	#VALUE!	#VALUE!	#VALUE!	34.5841	#VALUE!	34.5841	5.98989	#VALUE!	#VALUE!	#VALUE!	#VALUE!	5.98989		--	--
P50502	ST13	suppression of tumorigenicity 13 (colon carcinoma) (Hsp70 interacting protein)	#VALUE!	#VALUE!	#VALUE!	218.257	#VALUE!	218.257	#VALUE!	#VALUE!	235.083	#VALUE!	#VALUE!	235.083		--	--
P14735	IDE	insulin-degrading enzyme	#VALUE!	#VALUE!	#VALUE!	36.1597	#VALUE!	36.1597	90.6568	#VALUE!	#VALUE!	#VALUE!	#VALUE!	90.6568		--	--
P32456	GBP2	guanylate binding protein 2, interferon-inducible	#VALUE!	#VALUE!	#VALUE!	57.8014	#VALUE!	57.8014	#VALUE!	#VALUE!	#VALUE!	24.7488	#VALUE!	24.7488		--	--
Q7L1Q6-2	BZW1	basic leucine zipper and W2 domains 1	#VALUE!	#VALUE!	#VALUE!	70.9445	#VALUE!	70.9445	111.431	#VALUE!	#VALUE!	#VALUE!	#VALUE!	111.431		--	--
Q9NV70-2	EXOC1	exocyst complex component 1	#VALUE!	#VALUE!	#VALUE!	13.5911	#VALUE!	13.5911	37.2085	#VALUE!	#VALUE!	#VALUE!	#VALUE!	37.2085		--	--
O60565-2	GREM1	gremlin 1, DAN family BMP antagonist	#VALUE!	#VALUE!	#VALUE!	96.1547	#VALUE!	96.1547	#VALUE!	#VALUE!	#VALUE!	107.442	#VALUE!	107.442		--	--
P53990-2	IST1	increased sodium tolerance 1 homolog (yeast)	#VALUE!	#VALUE!	#VALUE!	41.5681	#VALUE!	41.5681	#VALUE!	#VALUE!	80.1569	#VALUE!	#VALUE!	80.1569		--	--
Q96N66-2	MBOAT7	membrane bound O-acyltransferase domain containing 7	#VALUE!	#VALUE!	#VALUE!	74.5664	#VALUE!	74.5664	#VALUE!	#VALUE!	79.206	#VALUE!	#VALUE!	79.206		--	--
O15042-2	U2SURP	U2 snRNP-associated SURP domain containing	#VALUE!	#VALUE!	#VALUE!	12.9656	#VALUE!	12.9656	25.6439	#VALUE!	#VALUE!	#VALUE!	#VALUE!	25.6439		--	--
O95831-3	AIFM1	apoptosis-inducing factor, mitochondrion-associated, 1	#VALUE!	#VALUE!	#VALUE!	33.171	#VALUE!	33.171	#VALUE!	#VALUE!	#VALUE!	14.4021	#VALUE!	14.4021		--	--
Q8NE86-3	MCU	mitochondrial calcium uniporter	#VALUE!	#VALUE!	#VALUE!	62.7548	#VALUE!	62.7548	#VALUE!	#VALUE!	#VALUE!	40.8993	#VALUE!	40.8993		--	--
Q08623-3	HDHD1	haloacid dehalogenase-like hydrolase domain containing 1	#VALUE!	#VALUE!	#VALUE!	22.7282	#VALUE!	22.7282	#VALUE!	#VALUE!	9.15973	#VALUE!	#VALUE!	9.15973		--	--
O00560-3	SDCBP	syndecan binding protein (syntenin)	#VALUE!	#VALUE!	#VALUE!	105.053	#VALUE!	105.053	75.1424	#VALUE!	#VALUE!	#VALUE!	#VALUE!	75.1424		--	--
Q08722-2	CD47	CD47 molecule	#VALUE!	#VALUE!	#VALUE!	67.4857	#VALUE!	67.4857	#VALUE!	#VALUE!	#VALUE!	106.815	#VALUE!	106.815		--	--
Q13459-2	MYO9B	myosin IXB	#VALUE!	#VALUE!	#VALUE!	22.3437	#VALUE!	22.3437	14.5418	#VALUE!	#VALUE!	#VALUE!	#VALUE!	14.5418		--	--
O95865	DDAH2	dimethylarginine dimethylaminohydrolase 2	#VALUE!	#VALUE!	#VALUE!	51.8783	#VALUE!	51.8783	#VALUE!	#VALUE!	#VALUE!	60.6891	#VALUE!	60.6891		--	--
Q9Y263	PLAA	phospholipase A2-activating protein	#VALUE!	#VALUE!	#VALUE!	45.7277	#VALUE!	45.7277	#VALUE!	#VALUE!	#VALUE!	43.7405	#VALUE!	43.7405		--	--
O00507	USP9Y	ubiquitin specific peptidase 9, Y-linked	#VALUE!	#VALUE!	#VALUE!	23.2566	#VALUE!	23.2566	32.6488	#VALUE!	#VALUE!	#VALUE!	#VALUE!	32.6488		--	--
O43143	DHX15	DEAH (Asp-Glu-Ala-His) box helicase 15	#VALUE!	#VALUE!	#VALUE!	79.5009	#VALUE!	79.5009	#VALUE!	#VALUE!	#VALUE!	121.753	#VALUE!	121.753		--	--
P62834	RAP1A	RAP1A, member of RAS oncogene family	#VALUE!	#VALUE!	#VALUE!	286.509	#VALUE!	286.509	#VALUE!	#VALUE!	#VALUE!	38.2578	#VALUE!	38.2578		--	--
P52630	STAT2	signal transducer and activator of transcription 2, 113kDa	#VALUE!	#VALUE!	#VALUE!	74.4237	#VALUE!	74.4237	#VALUE!	#VALUE!	#VALUE!	104.727	#VALUE!	104.727		--	--
P42226	STAT6	signal transducer and activator of transcription 6, interleukin-4 induced	#VALUE!	#VALUE!	#VALUE!	38.0055	#VALUE!	38.0055	#VALUE!	#VALUE!	#VALUE!	47.6445	#VALUE!	47.6445		--	--
O00186	STXBP3	syntaxin binding protein 3	#VALUE!	#VALUE!	#VALUE!	31.1932	#VALUE!	31.1932	#VALUE!	#VALUE!	13.6919	#VALUE!	#VALUE!	13.6919		--	--
O43617	TRAPPC3	trafficking protein particle complex 3	#VALUE!	#VALUE!	#VALUE!	20.4206	#VALUE!	20.4206	#VALUE!	#VALUE!	#VALUE!	53.4796	#VALUE!	53.4796		--	--
Q9HBL7	PLGRKT	plasminogen receptor, C-terminal lysine transmembrane protein	#VALUE!	#VALUE!	#VALUE!	65.9699	#VALUE!	65.9699	#VALUE!	#VALUE!	#VALUE!	178.726	#VALUE!	178.726		--	--
Q5T2E6	C10orf76	chromosome 10 open reading frame 76	#VALUE!	#VALUE!	#VALUE!	20.4542	#VALUE!	20.4542	#VALUE!	#VALUE!	8.31012	#VALUE!	#VALUE!	8.31012		--	--
Q92747	ARPC1A	actin related protein 2/3 complex, subunit 1A, 41kDa	#VALUE!	#VALUE!	#VALUE!	#VALUE!	19.6185	19.6185	#VALUE!	#VALUE!	#VALUE!	50.1948	#VALUE!	50.1948		--	--
P17174	GOT1	glutamic-oxaloacetic transaminase 1, soluble	#VALUE!	#VALUE!	#VALUE!	#VALUE!	47.8549	47.8549	73.4531	#VALUE!	#VALUE!	#VALUE!	#VALUE!	73.4531		--	--
Q96BJ3	AIDA	axin interactor, dorsalization associated	#VALUE!	#VALUE!	#VALUE!	#VALUE!	28.3134	28.3134	#VALUE!	#VALUE!	#VALUE!	94.2483	#VALUE!	94.2483		--	--
Q9HD33-2	MRPL47	mitochondrial ribosomal protein L47	#VALUE!	#VALUE!	#VALUE!	#VALUE!	71.4622	71.4622	#VALUE!	#VALUE!	84.531	#VALUE!	#VALUE!	84.531		--	--
Q9H0A8-2	COMMD4	COMM domain containing 4	#VALUE!	#VALUE!	#VALUE!	#VALUE!	34.8215	34.8215	#VALUE!	#VALUE!	#VALUE!	#VALUE!	43.8516	43.8516		--	--
Q9NY12-2	GAR1	GAR1 ribonucleoprotein	#VALUE!	#VALUE!	#VALUE!	#VALUE!	72.5941	72.5941	#VALUE!	#VALUE!	#VALUE!	#VALUE!	62.1529	62.1529		--	--
O43684-2	BUB3	BUB3 mitotic checkpoint protein	#VALUE!	#VALUE!	#VALUE!	#VALUE!	125.035	125.035	148.768	#VALUE!	#VALUE!	#VALUE!	#VALUE!	148.768		--	--
Q9P2R7-2	SUCLA2	succinate-CoA ligase, ADP-forming, beta subunit	#VALUE!	#VALUE!	#VALUE!	#VALUE!	52.8378	52.8378	#VALUE!	#VALUE!	#VALUE!	50.9889	#VALUE!	50.9889		--	--
P27361-3	MAPK3	mitogen-activated protein kinase 3	#VALUE!	#VALUE!	#VALUE!	#VALUE!	22.4103	22.4103	#VALUE!	#VALUE!	24.0656	#VALUE!	#VALUE!	24.0656		--	--
Q0ZGT2-3	NEXN	nexilin (F actin binding protein)	#VALUE!	#VALUE!	#VALUE!	#VALUE!	166.608	166.608	#VALUE!	#VALUE!	#VALUE!	#VALUE!	77.1936	77.1936		--	--
Q9UHD8-3	SEPT9	septin 9	#VALUE!	#VALUE!	#VALUE!	#VALUE!	312.675	312.675	#VALUE!	#VALUE!	323.391	#VALUE!	#VALUE!	323.391		--	--
P60660-2	MYL6	myosin, light chain 6, alkali, smooth muscle and non-muscle	#VALUE!	#VALUE!	#VALUE!	#VALUE!	2011.48	2011.48	#VALUE!	#VALUE!	#VALUE!	#VALUE!	1997.34	1997.34		--	--
P12035	KRT3	keratin 3	#VALUE!	#VALUE!	#VALUE!	#VALUE!	873.154	873.154	#VALUE!	49.0974	#VALUE!	#VALUE!	#VALUE!	49.0974		--	--
Q9H492	MAP1LC3A	microtubule-associated protein 1 light chain 3 alpha	#VALUE!	#VALUE!	#VALUE!	#VALUE!	613.234	613.234	#VALUE!	#VALUE!	#VALUE!	#VALUE!	804.485	804.485		--	--
P61758	VBP1	von Hippel-Lindau binding protein 1	#VALUE!	#VALUE!	#VALUE!	#VALUE!	47.0151	47.0151	#VALUE!	#VALUE!	#VALUE!	#VALUE!	97.2119	97.2119		--	--
Q9NRW3	APOBEC3C	apolipoprotein B mRNA editing enzyme, catalytic polypeptide-like 3C	#VALUE!	#VALUE!	#VALUE!	#VALUE!	168.834	168.834	100.481	#VALUE!	#VALUE!	#VALUE!	#VALUE!	100.481		--	--
O75323	GBAS	glioblastoma amplified sequence	#VALUE!	#VALUE!	#VALUE!	#VALUE!	104.73	104.73	#VALUE!	#VALUE!	40.0768	#VALUE!	#VALUE!	40.0768		--	--
P15153	RAC2	ras-related C3 botulinum toxin substrate 2 (rho family, small GTP binding protein Rac2)	#VALUE!	#VALUE!	#VALUE!	#VALUE!	539.861	539.861	#VALUE!	#VALUE!	#VALUE!	#VALUE!	169.682	169.682		--	--
P34897	SHMT2	serine hydroxymethyltransferase 2 (mitochondrial)	#VALUE!	#VALUE!	#VALUE!	#VALUE!	123.304	123.304	#VALUE!	#VALUE!	124.518	#VALUE!	#VALUE!	124.518		--	--
Q15005	SPCS2	signal peptidase complex subunit 2 homolog (S. cerevisiae)	#VALUE!	#VALUE!	#VALUE!	#VALUE!	113.524	113.524	#VALUE!	#VALUE!	57.9117	#VALUE!	#VALUE!	57.9117		--	--
Q9Y5X3	SNX5	sorting nexin 5	#VALUE!	#VALUE!	#VALUE!	#VALUE!	25.92	25.92	#VALUE!	#VALUE!	#VALUE!	#VALUE!	26.8414	26.8414		--	--
Q8NI27	THOC2	THO complex 2	#VALUE!	#VALUE!	#VALUE!	#VALUE!	26.1731	26.1731	#VALUE!	#VALUE!	18.8733	#VALUE!	#VALUE!	18.8733		--	--
P51532	SMARCA4	SWI/SNF related, matrix associated, actin dependent regulator of chromatin, subfamily a, member 4	#VALUE!	#VALUE!	#VALUE!	#VALUE!	11.1188	11.1188	#VALUE!	#VALUE!	#VALUE!	8.78615	#VALUE!	8.78615		--	--
P61077	UBE2D3	ubiquitin-conjugating enzyme E2D 3	#VALUE!	#VALUE!	#VALUE!	#VALUE!	180.462	180.462	#VALUE!	#VALUE!	#VALUE!	#VALUE!	232.829	232.829		--	--
O60568	PLOD3	procollagen-lysine, 2-oxoglutarate 5-dioxygenase 3	#VALUE!	#VALUE!	#VALUE!	80.6187	#VALUE!	80.6187	53.2686	#VALUE!	#VALUE!	56.5403	#VALUE!	54.9045		0.83828	0.2096
P13646-2	KRT13	keratin 13	23.4791	79.3622	41.0987	32.0393	#VALUE!	43.9948	23.3508	#VALUE!	#VALUE!	#VALUE!	#VALUE!	23.3508		0.7951	0.07386
O96008	TOMM40	translocase of outer mitochondrial membrane 40 homolog (yeast)	#VALUE!	#VALUE!	#VALUE!	#VALUE!	56.4436	56.4436	29.3689	#VALUE!	25.3576	#VALUE!	#VALUE!	27.3632		0.84496	0.22707
O95573	ACSL3	acyl-CoA synthetase long-chain family member 3	#VALUE!	132.018	#VALUE!	114.714	#VALUE!	123.366	#VALUE!	15.0211	#VALUE!	#VALUE!	#VALUE!	15.0211		0.85815	0.26249
Q86XA9-2	HEATR5A	HEAT repeat containing 5A	#VALUE!	#VALUE!	#VALUE!	17.089	#VALUE!	17.089	15.3477	17.6211	#VALUE!	6.09999	#VALUE!	13.0229		0.77545	0.06498
Q9UHB9	SRP68	signal recognition particle 68kDa	#VALUE!	53.2223	#VALUE!	59.1223	#VALUE!	56.1723	#VALUE!	#VALUE!	#VALUE!	#VALUE!	24.4997	24.4997		0.87348	0.30547
Q9NZ08	ERAP1	endoplasmic reticulum aminopeptidase 1	#VALUE!	76.0433	#VALUE!	32.0835	33.2364	47.1211	40.5115	#VALUE!	#VALUE!	#VALUE!	#VALUE!	40.5115		0.76647	0.05443
O14683	TP53I11	tumor protein p53 inducible protein 11	#VALUE!	442.355	#VALUE!	#VALUE!	#VALUE!	442.355	#VALUE!	153.986	#VALUE!	92.2426	#VALUE!	123.114		0.87745	0.31695
O15013-7	ARHGEF10	Rho guanine nucleotide exchange factor (GEF) 10	#VALUE!	#VALUE!	#VALUE!	23.8196	#VALUE!	23.8196	61.7674	#VALUE!	#VALUE!	14.2963	15.3326	30.4654		0.7706	0.0591
O14776-2	TCERG1	transcription elongation regulator 1	#VALUE!	#VALUE!	77.434	#VALUE!	#VALUE!	77.434	22.7036	#VALUE!	32.6341	#VALUE!	#VALUE!	27.6688		0.88082	0.32682
Q63ZY3-3	KANK2	KN motif and ankyrin repeat domains 2	#VALUE!	73.3722	#VALUE!	#VALUE!	68.4603	70.9162	95.3674	#VALUE!	#VALUE!	#VALUE!	#VALUE!	95.3674		0.88155	0.32897
O95433	AHSA1	AHA1, activator of heat shock 90kDa protein ATPase homolog 1 (yeast)	#VALUE!	#VALUE!	#VALUE!	#VALUE!	62.6465	62.6465	52.2072	#VALUE!	1301.43	#VALUE!	#VALUE!	676.819		0.75627	0.01388
Q9UPT5-2	EXOC7	exocyst complex component 7	17.2801	11.6106	#VALUE!	17.1335	#VALUE!	15.3414	#VALUE!	#VALUE!	#VALUE!	0.846502	#VALUE!	0.846502		0.83576	0.18333
Q96FJ2	DYNLL2	dynein, light chain, LC8-type 2	#VALUE!	#VALUE!	#VALUE!	215.092	#VALUE!	215.092	#VALUE!	#VALUE!	#VALUE!	206.956	1012.05	609.505		0.75758	0.0168
P31040	SDHA	succinate dehydrogenase complex, subunit A, flavoprotein (Fp)	#VALUE!	33.612	#VALUE!	102.407	#VALUE!	68.0094	#VALUE!	#VALUE!	#VALUE!	34.4176	#VALUE!	34.4176		0.75878	0.01948
P21281	ATP6V1B2	ATPase, H+ transporting, lysosomal 56/58kDa, V1 subunit B2	#VALUE!	#VALUE!	#VALUE!	43.3741	#VALUE!	43.3741	#VALUE!	81.9055	#VALUE!	42.8841	#VALUE!	62.3948		0.75942	0.0209
O95139	NDUFB6	NADH dehydrogenase (ubiquinone) 1 beta subcomplex, 6, 17kDa	#VALUE!	634.853	#VALUE!	#VALUE!	#VALUE!	634.853	#VALUE!	223.458	#VALUE!	125.987	#VALUE!	174.722		0.88742	0.34651
Q9UEW8	STK39	serine threonine kinase 39	#VALUE!	#VALUE!	8.08792	13.8824	#VALUE!	10.9852	#VALUE!	13.9722	#VALUE!	#VALUE!	#VALUE!	13.9722		0.76144	0.02543
P84090	ERH	enhancer of rudimentary homolog (Drosophila)	210.158	#VALUE!	#VALUE!	93.8613	#VALUE!	152.01	#VALUE!	#VALUE!	#VALUE!	#VALUE!	207.384	207.384		0.76788	0.03992
Q99714-2	HSD17B10	hydroxysteroid (17-beta) dehydrogenase 10	#VALUE!	#VALUE!	#VALUE!	119.147	#VALUE!	119.147	#VALUE!	#VALUE!	117.791	69.7595	#VALUE!	93.7755		0.77058	0.04603
Q14254	FLOT2	flotillin 2	#VALUE!	31.5991	#VALUE!	22.8532	22.5834	25.6786	#VALUE!	#VALUE!	#VALUE!	46.4347	#VALUE!	46.4347		0.84772	0.21886
O00487	PSMD14	proteasome (prosome, macropain) 26S subunit, non-ATPase, 14	#VALUE!	#VALUE!	#VALUE!	#VALUE!	119.999	119.999	68.3595	#VALUE!	#VALUE!	79.6521	#VALUE!	74.0058		0.90455	0.40014
Q6UB35	MTHFD1L	methylenetetrahydrofolate dehydrogenase (NADP+ dependent) 1-like	#VALUE!	23.2188	#VALUE!	#VALUE!	#VALUE!	23.2188	73.2596	#VALUE!	#VALUE!	35.2561	25.6782	44.7313		0.8024	0.10659
A0FGR8-4	ESYT2	extended synaptotagmin-like protein 2	67.2027	74.3433	#VALUE!	#VALUE!	#VALUE!	70.773	#VALUE!	#VALUE!	42.6431	#VALUE!	#VALUE!	42.6431		0.90856	0.41328
Q96BM9	ARL8A	ADP-ribosylation factor-like 8A	#VALUE!	#VALUE!	#VALUE!	44.8379	#VALUE!	44.8379	92.9659	73.7927	#VALUE!	80.59	84.9527	83.0753		0.88222	0.31949
P13674-2	P4HA1	prolyl 4-hydroxylase, alpha polypeptide I	81.9319	114.915	#VALUE!	#VALUE!	268.922	155.256	#VALUE!	#VALUE!	#VALUE!	123.429	#VALUE!	123.429		0.81617	0.13453
Q969X5-2	ERGIC1	endoplasmic reticulum-golgi intermediate compartment (ERGIC) 1	68.712	#VALUE!	#VALUE!	203.191	#VALUE!	135.951	#VALUE!	#VALUE!	#VALUE!	209.604	#VALUE!	209.604		0.78407	0.077
Q8N668	COMMD1	copper metabolism (Murr1) domain containing 1	41.5292	#VALUE!	#VALUE!	#VALUE!	#VALUE!	41.5292	37.4513	#VALUE!	24.658	#VALUE!	40.5007	34.2033		0.80665	0.11468
Q5SSJ5	HP1BP3	heterochromatin protein 1, binding protein 3	114.377	108.593	#VALUE!	#VALUE!	#VALUE!	111.485	89.9803	#VALUE!	#VALUE!	#VALUE!	#VALUE!	89.9803		0.91561	0.43708
Q14157-4	UBAP2L	ubiquitin associated protein 2-like	104.135	#VALUE!	#VALUE!	#VALUE!	#VALUE!	104.135	116.416	#VALUE!	113.492	#VALUE!	#VALUE!	114.954		0.91623	0.43919
O15027-2	SEC16A	SEC16 homolog A (S. cerevisiae)	#VALUE!	#VALUE!	#VALUE!	12.3986	#VALUE!	12.3986	54.3848	#VALUE!	#VALUE!	#VALUE!	67.5263	60.9556		0.91637	0.4397
Q8TDZ2-2	MICAL1	microtubule associated monooxygenase, calponin and LIM domain containing 1	#VALUE!	#VALUE!	#VALUE!	#VALUE!	54.7855	54.7855	110.847	47.1228	#VALUE!	38.008	#VALUE!	65.3259		0.81507	0.1321
Q9UHB6-4	LIMA1	LIM domain and actin binding 1	186.334	162.554	#VALUE!	#VALUE!	#VALUE!	174.444	#VALUE!	#VALUE!	259.662	#VALUE!	#VALUE!	259.662		0.92015	0.45287
P51580	TPMT	thiopurine S-methyltransferase	#VALUE!	#VALUE!	50.2146	#VALUE!	#VALUE!	50.2146	10.7851	#VALUE!	#VALUE!	20.4523	#VALUE!	15.6187		0.92032	0.45346
O95166	GABARAP	GABA(A) receptor-associated protein	233.969	243.043	#VALUE!	#VALUE!	#VALUE!	238.506	#VALUE!	#VALUE!	#VALUE!	#VALUE!	270.965	270.965		0.92037	0.45365
P01834	NA	NA	#VALUE!	#VALUE!	255.595	#VALUE!	#VALUE!	255.595	47.6814	#VALUE!	242.514	#VALUE!	#VALUE!	145.097		0.79699	0.10733
Q02978	SLC25A11	solute carrier family 25 (mitochondrial carrier; oxoglutarate carrier), member 11	70.609	37.2893	#VALUE!	24.3154	#VALUE!	44.0712	#VALUE!	#VALUE!	#VALUE!	22.6577	#VALUE!	22.6577		0.83057	0.1693
Q15365	PCBP1	poly(rC) binding protein 1	106.018	150.306	#VALUE!	#VALUE!	223.247	159.857	#VALUE!	107.409	#VALUE!	#VALUE!	#VALUE!	107.409		0.84793	0.21952
Q9Y3A6	TMED5	transmembrane emp24 protein transport domain containing 5	91.4983	#VALUE!	105.242	#VALUE!	#VALUE!	98.3701	#VALUE!	#VALUE!	144.95	#VALUE!	#VALUE!	144.95		0.92708	0.47779
Q9NQP4	PFDN4	prefoldin subunit 4	120.701	#VALUE!	#VALUE!	#VALUE!	#VALUE!	120.701	66.6085	#VALUE!	#VALUE!	#VALUE!	124.147	95.3776		0.79474	0.102
O15155	BET1	Bet1 golgi vesicular membrane trafficking protein	108.291	#VALUE!	#VALUE!	48.8016	#VALUE!	78.5461	#VALUE!	#VALUE!	#VALUE!	#VALUE!	52.3858	52.3858		0.79501	0.10265
Q9UPN3-4	MACF1	microtubule-actin crosslinking factor 1	39.1121	#VALUE!	131.28	#VALUE!	#VALUE!	85.1962	#VALUE!	#VALUE!	32.0772	#VALUE!	#VALUE!	32.0772		0.8029	0.12144
Q8NF37	LPCAT1	lysophosphatidylcholine acyltransferase 1	#VALUE!	#VALUE!	#VALUE!	#VALUE!	29.2122	29.2122	16.0339	11.317	#VALUE!	#VALUE!	#VALUE!	13.6755		0.93065	0.49103
Q99470	SDF2	stromal cell-derived factor 2	#VALUE!	#VALUE!	#VALUE!	#VALUE!	45.1169	45.1169	#VALUE!	#VALUE!	44.3513	#VALUE!	34.7032	39.5272		0.80482	0.12606
Q8N163	CCAR2	cell cycle and apoptosis regulator 2	#VALUE!	70.9884	#VALUE!	51.7088	#VALUE!	61.3486	124.508	#VALUE!	#VALUE!	#VALUE!	#VALUE!	124.508		0.93133	0.49359
O95182	NDUFA7	NADH dehydrogenase (ubiquinone) 1 alpha subcomplex, 7, 14.5kDa	#VALUE!	#VALUE!	#VALUE!	103.088	109.359	106.223	85.9557	#VALUE!	#VALUE!	#VALUE!	#VALUE!	85.9557		0.93302	0.50003
O43493-2	TGOLN2	trans-golgi network protein 2	109.585	#VALUE!	#VALUE!	#VALUE!	#VALUE!	109.585	#VALUE!	#VALUE!	#VALUE!	80.979	88.7061	84.8425		0.93418	0.50447
Q9H2U2	PPA2	pyrophosphatase (inorganic) 2	#VALUE!	#VALUE!	#VALUE!	53.2707	26.3183	39.7945	#VALUE!	#VALUE!	#VALUE!	51.4149	#VALUE!	51.4149		0.80138	0.11779
Q9UMX5	NENF	neudesin neurotrophic factor	135.22	100.673	#VALUE!	94.8728	176.643	126.852	#VALUE!	#VALUE!	#VALUE!	#VALUE!	105.475	105.475		0.85004	0.19464
P36969-2	GPX4	glutathione peroxidase 4	#VALUE!	#VALUE!	#VALUE!	84.4314	#VALUE!	84.4314	122.396	112.937	#VALUE!	204.175	103.706	135.804		0.83021	0.13961
O75131	CPNE3	copine III	#VALUE!	#VALUE!	#VALUE!	#VALUE!	62.2664	62.2664	64.7151	43.2248	#VALUE!	43.8341	#VALUE!	50.5913		0.79202	0.08866
Q6IAA8	LAMTOR1	late endosomal/lysosomal adaptor, MAPK and MTOR activator 1	357.34	#VALUE!	#VALUE!	335.139	#VALUE!	346.24	#VALUE!	#VALUE!	#VALUE!	415.662	#VALUE!	415.662		0.93714	0.516
P22413	ENPP1	ectonucleotide pyrophosphatase/phosphodiesterase 1	70.3672	#VALUE!	#VALUE!	#VALUE!	#VALUE!	70.3672	171.008	#VALUE!	#VALUE!	#VALUE!	79.0167	125.012		0.81394	0.14823
Q5JRA6	MIA3	melanoma inhibitory activity family, member 3	#VALUE!	#VALUE!	#VALUE!	49.4804	#VALUE!	49.4804	95.5818	36.456	16.68	20.5344	13.9169	36.6338		0.83251	0.11286
Q5GLZ8-3	HERC4	HECT and RLD domain containing E3 ubiquitin protein ligase 4	#VALUE!	#VALUE!	119.171	#VALUE!	#VALUE!	119.171	#VALUE!	226.303	#VALUE!	110.106	#VALUE!	168.205		0.80812	0.13404
Q9Y2Y0-2	ARL2BP	ADP-ribosylation factor-like 2 binding protein	#VALUE!	#VALUE!	#VALUE!	38.1403	#VALUE!	38.1403	33.6882	#VALUE!	#VALUE!	88.5806	#VALUE!	61.1344		0.8104	0.13957
Q9UNZ2-6	NSFL1C	NSFL1 (p97) cofactor (p47)	105.198	#VALUE!	39.6525	157.637	143.174	111.415	#VALUE!	#VALUE!	35.8608	#VALUE!	#VALUE!	35.8608		0.86972	0.26528
Q5K651	SAMD9	sterile alpha motif domain containing 9	#VALUE!	#VALUE!	#VALUE!	#VALUE!	37.8946	37.8946	#VALUE!	#VALUE!	13.5358	20.649	#VALUE!	17.0924		0.94547	0.54985
P60059	SEC61G	Sec61 gamma subunit	347.375	#VALUE!	#VALUE!	248.927	663.55	419.951	#VALUE!	#VALUE!	#VALUE!	#VALUE!	1204.9	1204.9		0.90568	0.45983
Q12830-2	BPTF	bromodomain PHD finger transcription factor	177.855	515.806	#VALUE!	#VALUE!	#VALUE!	346.83	#VALUE!	1328.1	#VALUE!	#VALUE!	#VALUE!	1328.1		0.94635	0.55359
O60814	HIST1H2BK	histone cluster 1, H2bk	#VALUE!	#VALUE!	7273.2	#VALUE!	#VALUE!	7273.2	5528.93	4517.17	#VALUE!	5192.62	#VALUE!	5079.57		0.91854	0.52878
O60749	SNX2	sorting nexin 2	52.978	95.3966	#VALUE!	67.6859	56.5715	68.158	#VALUE!	#VALUE!	105.178	#VALUE!	#VALUE!	105.178		0.88131	0.31528
P46977	STT3A	STT3A, subunit of the oligosaccharyltransferase complex (catalytic)	44.6214	#VALUE!	#VALUE!	#VALUE!	85.011	64.8162	#VALUE!	#VALUE!	89.6701	#VALUE!	#VALUE!	89.6701		0.82665	0.17986
P15586	GNS	glucosamine (N-acetyl)-6-sulfatase	104.618	#VALUE!	#VALUE!	#VALUE!	#VALUE!	104.618	#VALUE!	14.2299	90.4313	83.5443	#VALUE!	62.7351		0.82214	0.14822
P10412	HIST1H1E	histone cluster 1, H1e	1201.3	1619.77	#VALUE!	#VALUE!	1042.97	1288.01	1212.5	#VALUE!	#VALUE!	#VALUE!	#VALUE!	1212.5		0.87202	0.30565
Q13885	TUBB2A	tubulin, beta 2A class IIa	#VALUE!	#VALUE!	#VALUE!	89.8013	#VALUE!	89.8013	#VALUE!	#VALUE!	248.664	317.428	#VALUE!	283.046		0.95037	0.57092
Q96KG9-5	SCYL1	SCY1-like 1 (S. cerevisiae)	#VALUE!	62.5819	#VALUE!	#VALUE!	#VALUE!	62.5819	67.556	12.3294	#VALUE!	#VALUE!	#VALUE!	39.9427		0.81695	0.15565
Q92974-3	ARHGEF2	Rho/Rac guanine nucleotide exchange factor (GEF) 2	#VALUE!	90.6119	#VALUE!	#VALUE!	#VALUE!	90.6119	149.854	#VALUE!	#VALUE!	#VALUE!	84.4204	117.137		0.82027	0.16387
P07093-2	SERPINE2	serpin peptidase inhibitor, clade E (nexin, plasminogen activator inhibitor type 1), member 2	#VALUE!	#VALUE!	46.7694	#VALUE!	#VALUE!	46.7694	#VALUE!	93.8783	41.0174	76.5474	91.8977	75.8352		0.85687	0.21723
Q8WZA0	LZIC	leucine zipper and CTNNBIP1 domain containing	33.8321	#VALUE!	#VALUE!	#VALUE!	#VALUE!	33.8321	35.5897	#VALUE!	#VALUE!	#VALUE!	17.9274	26.7586		0.82382	0.17273
Q5SNT6	NA	NA	#VALUE!	26.3171	48.6021	#VALUE!	#VALUE!	37.4596	#VALUE!	51.641	#VALUE!	#VALUE!	#VALUE!	51.641		0.83855	0.21029
O75694-2	NUP155	nucleoporin 155kDa	#VALUE!	#VALUE!	#VALUE!	22.2386	#VALUE!	22.2386	41.6623	20.058	#VALUE!	#VALUE!	#VALUE!	30.8601		0.82485	0.17532
Q53GS9	USP39	ubiquitin specific peptidase 39	28.8927	113.505	#VALUE!	46.8325	46.3499	58.8949	#VALUE!	#VALUE!	#VALUE!	#VALUE!	#VALUE!	#VALUE!		0.81019	0.1218
Q9P2E3	ZNFX1	zinc finger, NFX1-type containing 1	#VALUE!	#VALUE!	#VALUE!	3.9418	#VALUE!	3.9418	#VALUE!	13.0386	#VALUE!	#VALUE!	5.06663	9.05261		0.84115	0.21706
Q96AC1	FERMT2	fermitin family member 2	#VALUE!	#VALUE!	#VALUE!	175.758	#VALUE!	175.758	#VALUE!	#VALUE!	174.181	212.974	158.516	181.89		0.8877	0.37257
A0FGR8-2	ESYT2	extended synaptotagmin-like protein 2	#VALUE!	#VALUE!	#VALUE!	42.0022	#VALUE!	42.0022	81.0076	95.7384	#VALUE!	45.5012	#VALUE!	74.0824		0.87146	0.30343
Q9H3N1	TMX1	thioredoxin-related transmembrane protein 1	78.3662	93.0622	#VALUE!	92.1975	#VALUE!	87.8753	71.7258	#VALUE!	#VALUE!	#VALUE!	#VALUE!	71.7258		0.86785	0.28934
P50583	NUDT2	nudix (nucleoside diphosphate linked moiety X)-type motif 2	#VALUE!	#VALUE!	#VALUE!	50.8701	#VALUE!	50.8701	18.2404	74.6318	#VALUE!	50.5896	#VALUE!	47.8206		0.93606	0.63048
Q92820	GGH	gamma-glutamyl hydrolase (conjugase, folylpolygammaglutamyl hydrolase)	#VALUE!	32.608	#VALUE!	#VALUE!	#VALUE!	32.608	38.0101	61.7315	#VALUE!	66.3082	#VALUE!	55.3499		0.86507	0.27879
P48147	PREP	prolyl endopeptidase	#VALUE!	19.2208	#VALUE!	11.4469	#VALUE!	15.3338	#VALUE!	#VALUE!	#VALUE!	18.3698	#VALUE!	18.3698		0.83101	0.19091
Q9ULC4-2	MCTS1	malignant T cell amplified sequence 1	#VALUE!	#VALUE!	#VALUE!	#VALUE!	84.7232	84.7232	#VALUE!	#VALUE!	80.7959	#VALUE!	54.9568	67.8764		0.84701	0.23247
Q9Y383-2	LUC7L2	LUC7-like 2 (S. cerevisiae)	82.7839	50.9454	#VALUE!	29.844	#VALUE!	54.5245	#VALUE!	#VALUE!	50.7749	#VALUE!	#VALUE!	50.7749		0.92646	0.57377
O75691	UTP20	UTP20, small subunit (SSU) processome component, homolog (yeast)	#VALUE!	#VALUE!	#VALUE!	#VALUE!	#VALUE!	#VALUE!	38.4263	1.48343	#VALUE!	1.98712	#VALUE!	13.9656		0.76022	0.0227
Q9UHX1-4	PUF60	poly-U binding splicing factor 60KDa	#VALUE!	#VALUE!	#VALUE!	30.5839	#VALUE!	30.5839	336.947	#VALUE!	74.3237	#VALUE!	#VALUE!	205.635		0.85459	0.25281
Q92520	FAM3C	family with sequence similarity 3, member C	#VALUE!	#VALUE!	#VALUE!	16.7389	#VALUE!	16.7389	#VALUE!	#VALUE!	#VALUE!	21.3738	23.8734	22.6236		0.97101	0.67321
Q96A26	FAM162A	family with sequence similarity 162, member A	108.146	#VALUE!	#VALUE!	56.2219	#VALUE!	82.1841	#VALUE!	#VALUE!	#VALUE!	47.2214	#VALUE!	47.2214		0.85803	0.26217
Q9UHV9	PFDN2	prefoldin subunit 2	308.24	#VALUE!	#VALUE!	230.339	#VALUE!	269.29	298.718	#VALUE!	#VALUE!	#VALUE!	#VALUE!	298.718		0.84014	0.21442
Q5CZC0	NA	NA	114.08	#VALUE!	#VALUE!	84.4154	#VALUE!	99.2477	#VALUE!	30.1509	#VALUE!	#VALUE!	#VALUE!	30.1509		0.97216	0.67984
Q9Y394-2	DHRS7	dehydrogenase/reductase (SDR family) member 7	#VALUE!	#VALUE!	#VALUE!	#VALUE!	31.5674	31.5674	39.7631	45.0469	#VALUE!	40.8371	#VALUE!	41.8823		0.93465	0.622
Q13617	CUL2	cullin 2	#VALUE!	76.6089	#VALUE!	59.4655	#VALUE!	68.0372	#VALUE!	#VALUE!	#VALUE!	74.487	#VALUE!	74.487		0.84124	0.21729
P30520	ADSS	adenylosuccinate synthase	10.6248	63.8026	62.2562	#VALUE!	#VALUE!	45.5612	#VALUE!	#VALUE!	#VALUE!	#VALUE!	#VALUE!	#VALUE!		0.77179	0.04879
O60506	SYNCRIP	synaptotagmin binding, cytoplasmic RNA interacting protein	#VALUE!	158.707	#VALUE!	232.835	#VALUE!	195.771	#VALUE!	#VALUE!	223.012	#VALUE!	#VALUE!	223.012		0.84741	0.23355
Q16822	PCK2	phosphoenolpyruvate carboxykinase 2 (mitochondrial)	#VALUE!	#VALUE!	#VALUE!	117.602	#VALUE!	117.602	145.339	#VALUE!	#VALUE!	#VALUE!	161.661	153.5		0.97812	0.71645
Q9BTV4	TMEM43	transmembrane protein 43	113.201	#VALUE!	#VALUE!	#VALUE!	#VALUE!	113.201	220.034	#VALUE!	283.175	#VALUE!	#VALUE!	251.605		0.97845	0.71861
Q9P299	COPZ2	coatomer protein complex, subunit zeta 2	314.934	#VALUE!	#VALUE!	#VALUE!	#VALUE!	314.934	#VALUE!	#VALUE!	138.652	34.2047	#VALUE!	86.4282		0.97864	0.71987
P14550	AKR1A1	aldo-keto reductase family 1, member A1 (aldehyde reductase)	#VALUE!	#VALUE!	#VALUE!	#VALUE!	76.8863	76.8863	59.4699	56.631	#VALUE!	78.9426	47.8477	60.7228		0.90076	0.4141
P54852	EMP3	epithelial membrane protein 3	231.977	#VALUE!	#VALUE!	#VALUE!	#VALUE!	231.977	#VALUE!	154.156	726.333	#VALUE!	#VALUE!	440.244		0.84987	0.2401
P53634	CTSC	cathepsin C	68.1349	#VALUE!	#VALUE!	#VALUE!	166.367	117.251	#VALUE!	#VALUE!	#VALUE!	152.962	#VALUE!	152.962		0.85019	0.24095
Q9UNX3	RPL26L1	ribosomal protein L26-like 1	305.156	298.056	#VALUE!	#VALUE!	783.432	462.215	#VALUE!	684.477	#VALUE!	#VALUE!	#VALUE!	684.477		0.8202	0.14366
P42345	MTOR	mechanistic target of rapamycin (serine/threonine kinase)	#VALUE!	#VALUE!	#VALUE!	#VALUE!	#VALUE!	#VALUE!	11.3516	3.10148	#VALUE!	#VALUE!	2.74182	5.73164		0.78127	0.07053
O60831	PRAF2	PRA1 domain family, member 2	#VALUE!	795.448	#VALUE!	352.792	#VALUE!	574.12	#VALUE!	#VALUE!	#VALUE!	259.125	#VALUE!	259.125		0.87632	0.31365
Q8TCJ2	STT3B	STT3B, subunit of the oligosaccharyltransferase complex (catalytic)	54.0899	54.5709	#VALUE!	64.807	#VALUE!	57.8226	#VALUE!	#VALUE!	#VALUE!	#VALUE!	#VALUE!	#VALUE!		0.78359	0.07589
O75348	ATP6V1G1	ATPase, H+ transporting, lysosomal 13kDa, V1 subunit G1	153.34	#VALUE!	#VALUE!	#VALUE!	#VALUE!	153.34	132.177	#VALUE!	#VALUE!	#VALUE!	118.956	125.567		0.98253	0.74682
P32321	DCTD	dCMP deaminase	#VALUE!	#VALUE!	#VALUE!	43.94	#VALUE!	43.94	130.085	166.224	#VALUE!	115.754	181.742	148.451		0.93081	0.6019
O15258	RER1	retention in endoplasmic reticulum sorting receptor 1	314.095	278.234	#VALUE!	#VALUE!	#VALUE!	296.165	#VALUE!	#VALUE!	371.3	#VALUE!	#VALUE!	371.3		0.98277	0.74857
P61421	ATP6V0D1	ATPase, H+ transporting, lysosomal 38kDa, V0 subunit d1	#VALUE!	#VALUE!	#VALUE!	#VALUE!	86.3389	86.3389	84.4623	69.8729	#VALUE!	101.518	#VALUE!	85.2844		0.9684	0.83156
Q9NZD2	GLTP	glycolipid transfer protein	#VALUE!	#VALUE!	#VALUE!	#VALUE!	#VALUE!	#VALUE!	35.2675	#VALUE!	#VALUE!	26.5465	196.757	86.1904		0.78832	0.08691
Q08170	SRSF4	serine/arginine-rich splicing factor 4	75.2622	#VALUE!	#VALUE!	579.094	#VALUE!	327.178	#VALUE!	#VALUE!	149.636	#VALUE!	#VALUE!	149.636		0.85795	0.26196
Q9UQE7	SMC3	structural maintenance of chromosomes 3	38.8367	52.1044	#VALUE!	28.5133	#VALUE!	39.8181	30.9793	#VALUE!	#VALUE!	#VALUE!	#VALUE!	30.9793		0.90734	0.46842
Q9Y316-2	MEMO1	mediator of cell motility 1	#VALUE!	86.9509	#VALUE!	65.029	#VALUE!	75.9899	#VALUE!	#VALUE!	#VALUE!	33.4058	#VALUE!	33.4058		0.98918	0.80094
O43447	PPIH	peptidylprolyl isomerase H (cyclophilin H)	#VALUE!	#VALUE!	#VALUE!	50.3563	#VALUE!	50.3563	59.0771	58.5145	#VALUE!	64.3673	#VALUE!	60.653		0.94186	0.66573
P23634-7	ATP2B4	ATPase, Ca++ transporting, plasma membrane 4	#VALUE!	246.1	#VALUE!	192.2	#VALUE!	219.15	#VALUE!	#VALUE!	#VALUE!	178.786	#VALUE!	178.786		0.89239	0.36167
P00505	GOT2	glutamic-oxaloacetic transaminase 2, mitochondrial	#VALUE!	#VALUE!	#VALUE!	38.668	64.0407	51.3544	100.21	#VALUE!	#VALUE!	#VALUE!	#VALUE!	100.21		0.98984	0.80721
Q15427	SF3B4	splicing factor 3b, subunit 4, 49kDa	61.097	38.0657	18.6034	#VALUE!	#VALUE!	39.2554	#VALUE!	#VALUE!	67.5943	#VALUE!	#VALUE!	67.5943		0.93299	0.6121
Q99714	HSD17B10	hydroxysteroid (17-beta) dehydrogenase 10	89.9206	#VALUE!	#VALUE!	#VALUE!	137.521	113.721	#VALUE!	#VALUE!	#VALUE!	#VALUE!	97.447	97.447		0.86517	0.28191
P22105-3	TNXB	tenascin XB	18.0913	29.6345	#VALUE!	#VALUE!	#VALUE!	23.8629	#VALUE!	#VALUE!	#VALUE!	45.8888	#VALUE!	45.8888		0.99052	0.81371
Q09028-4	RBBP4	retinoblastoma binding protein 4	37.4527	#VALUE!	110.167	53.0592	#VALUE!	66.893	#VALUE!	#VALUE!	#VALUE!	23.5247	#VALUE!	23.5247		0.8895	0.3808
P23527	HIST1H2BO	histone cluster 1, H2bo	7699.66	6170.85	#VALUE!	#VALUE!	#VALUE!	6935.25	#VALUE!	#VALUE!	4036.67	#VALUE!	#VALUE!	4036.67		0.99098	0.81832
O95163	IKBKAP	inhibitor of kappa light polypeptide gene enhancer in B-cells, kinase complex-associated protein	#VALUE!	#VALUE!	#VALUE!	#VALUE!	20.3223	20.3223	17.6387	15.7077	#VALUE!	#VALUE!	#VALUE!	16.6732		0.99121	0.82067
Q16775-2	HAGH	hydroxyacylglutathione hydrolase	#VALUE!	50.3283	#VALUE!	46.4443	43.2187	46.6638	#VALUE!	#VALUE!	#VALUE!	#VALUE!	36.1318	36.1318		0.97618	0.87929
O75475	PSIP1	PC4 and SFRS1 interacting protein 1	62.2196	#VALUE!	#VALUE!	14.0372	#VALUE!	38.1284	#VALUE!	#VALUE!	54.3672	#VALUE!	#VALUE!	54.3672		0.86847	0.29119
Q8NDV3-2	SMC1B	structural maintenance of chromosomes 1B	#VALUE!	#VALUE!	#VALUE!	#VALUE!	#VALUE!	#VALUE!	538.461	749.153	553.381	#VALUE!	#VALUE!	613.665		0.80282	0.12126
P26440	IVD	isovaleryl-CoA dehydrogenase	#VALUE!	#VALUE!	#VALUE!	13.4988	27.0155	20.2571	45.048	#VALUE!	#VALUE!	#VALUE!	#VALUE!	45.048		0.99322	0.84252
Q9NR12-2	PDLIM7	PDZ and LIM domain 7 (enigma)	#VALUE!	#VALUE!	136.864	#VALUE!	#VALUE!	136.864	#VALUE!	#VALUE!	84.9957	46.0333	#VALUE!	65.5145		0.99332	0.84368
O94979-6	SEC31A	SEC31 homolog A (S. cerevisiae)	128.603	#VALUE!	#VALUE!	#VALUE!	237.946	183.274	#VALUE!	#VALUE!	147.029	#VALUE!	#VALUE!	147.029		0.87221	0.30182
P54709	ATP1B3	ATPase, Na+/K+ transporting, beta 3 polypeptide	#VALUE!	#VALUE!	#VALUE!	#VALUE!	85.8388	85.8388	#VALUE!	119.124	110.79	101.164	#VALUE!	110.359		0.97815	0.8911
O43809	NUDT21	nudix (nucleoside diphosphate linked moiety X)-type motif 21	242.807	#VALUE!	#VALUE!	#VALUE!	199.118	220.962	#VALUE!	#VALUE!	#VALUE!	#VALUE!	142.058	142.058		0.99416	0.85394
Q96M27-5	PRRC1	proline-rich coiled-coil 1	35.0148	40.9971	#VALUE!	#VALUE!	#VALUE!	38.006	#VALUE!	42.7361	#VALUE!	#VALUE!	#VALUE!	42.7361		0.90854	0.41321
Q8IZT6	ASPM	asp (abnormal spindle) homolog, microcephaly associated (Drosophila)	#VALUE!	#VALUE!	422.619	#VALUE!	#VALUE!	422.619	#VALUE!	#VALUE!	#VALUE!	100.517	348.775	224.646		0.91097	0.42131
P35222	CTNNB1	catenin (cadherin-associated protein), beta 1, 88kDa	#VALUE!	#VALUE!	#VALUE!	195.007	#VALUE!	195.007	#VALUE!	#VALUE!	#VALUE!	170.182	88.3929	129.287		0.91311	0.42854
P20020-5	ATP2B1	ATPase, Ca++ transporting, plasma membrane 1	42.2663	196.412	#VALUE!	75.1157	#VALUE!	104.598	#VALUE!	#VALUE!	#VALUE!	107.278	#VALUE!	107.278		0.93901	0.64827
Q5H9R7-3	PPP6R3	protein phosphatase 6, regulatory subunit 3	14.6953	#VALUE!	#VALUE!	#VALUE!	#VALUE!	14.6953	23.718	#VALUE!	#VALUE!	23.2423	29.9988	25.653		0.94763	0.70133
Q04695	KRT17	keratin 17	#VALUE!	40.1313	145.344	107.183	#VALUE!	97.5529	#VALUE!	#VALUE!	163.032	#VALUE!	#VALUE!	163.032		0.92771	0.58099
P55060-3	CSE1L	CSE1 chromosome segregation 1-like (yeast)	#VALUE!	125.529	91.0138	#VALUE!	475.476	230.673	#VALUE!	#VALUE!	#VALUE!	#VALUE!	#VALUE!	#VALUE!		0.81674	0.15512
P54619	PRKAG1	protein kinase, AMP-activated, gamma 1 non-catalytic subunit	#VALUE!	#VALUE!	#VALUE!	#VALUE!	47.4977	47.4977	#VALUE!	21.2969	#VALUE!	73.8241	#VALUE!	47.5605		1	0.99736
O75663	TIPRL	TOR signaling pathway regulator	53.0341	#VALUE!	#VALUE!	82.4616	#VALUE!	67.7479	#VALUE!	91.8101	#VALUE!	#VALUE!	#VALUE!	91.8101		0.91795	0.44518
P35244	RPA3	replication protein A3, 14kDa	75.7448	#VALUE!	#VALUE!	24.2203	#VALUE!	49.9825	#VALUE!	#VALUE!	#VALUE!	#VALUE!	66.3401	66.3401		0.88154	0.32893
Q9Y2Q5	LAMTOR2	late endosomal/lysosomal adaptor, MAPK and MTOR activator 2	31.2154	#VALUE!	#VALUE!	64.1358	#VALUE!	47.6756	#VALUE!	#VALUE!	#VALUE!	#VALUE!	74.7565	74.7565		0.9196	0.45091
P35625	TIMP3	TIMP metallopeptidase inhibitor 3	#VALUE!	#VALUE!	#VALUE!	#VALUE!	97.0117	97.0117	#VALUE!	#VALUE!	42.0269	#VALUE!	150.835	96.4307		0.99996	0.98822
Q9UNM6	PSMD13	proteasome (prosome, macropain) 26S subunit, non-ATPase, 13	#VALUE!	#VALUE!	#VALUE!	48.7563	71.9768	60.3665	97.6149	#VALUE!	#VALUE!	#VALUE!	#VALUE!	97.6149		0.99918	0.94545
P06899	HIST1H2BJ	histone cluster 1, H2bj	#VALUE!	#VALUE!	5291.65	#VALUE!	#VALUE!	5291.65	4699.52	#VALUE!	#VALUE!	3009.78	#VALUE!	3854.65		0.9284	0.48265
Q709C8-4	VPS13C	vacuolar protein sorting 13 homolog C (S. cerevisiae)	#VALUE!	23.2583	#VALUE!	#VALUE!	#VALUE!	23.2583	9.82085	4.66882	#VALUE!	#VALUE!	15.564	10.0179		0.98771	0.94545
Q9Y2B0	CNPY2	canopy FGF signaling regulator 2	236.324	#VALUE!	#VALUE!	166.805	#VALUE!	201.564	#VALUE!	#VALUE!	#VALUE!	180.352	#VALUE!	180.352		0.88957	0.35303
P20929	NEB	nebulin	#VALUE!	#VALUE!	#VALUE!	#VALUE!	186.184	186.184	#VALUE!	332.592	#VALUE!	46.7682	#VALUE!	189.68		0.9998	0.97302
P49756	RBM25	RNA binding motif protein 25	52.3305	#VALUE!	#VALUE!	#VALUE!	#VALUE!	52.3305	75.374	#VALUE!	#VALUE!	28.0995	#VALUE!	51.7367		0.99979	0.9723
O94915	FRYL	FRY-like	#VALUE!	55.897	#VALUE!	#VALUE!	#VALUE!	55.897	#VALUE!	34.2872	#VALUE!	78.689	#VALUE!	56.4881		0.99976	0.97065
Q9Y6E2	BZW2	basic leucine zipper and W2 domains 2	16.7792	#VALUE!	#VALUE!	#VALUE!	#VALUE!	16.7792	55.8716	94.0078	72.713	74.5198	48.4115	69.1047		0.96375	0.8481
Q9H2H8	PPIL3	peptidylprolyl isomerase (cyclophilin)-like 3	#VALUE!	#VALUE!	#VALUE!	107.736	#VALUE!	107.736	172.241	125.308	#VALUE!	#VALUE!	#VALUE!	148.774		0.9354	0.50918
Q92900-2	UPF1	UPF1 regulator of nonsense transcripts homolog (yeast)	#VALUE!	#VALUE!	57.9727	#VALUE!	#VALUE!	57.9727	123.981	105.461	#VALUE!	74.0487	#VALUE!	101.164		0.95734	0.76217
P55263	ADK	adenosine kinase	#VALUE!	#VALUE!	#VALUE!	56.9232	40.1911	48.5571	#VALUE!	#VALUE!	33.7789	#VALUE!	#VALUE!	33.7789		0.93784	0.51878
Q15155	NOMO1	NODAL modulator 1	#VALUE!	106.657	#VALUE!	68.3505	#VALUE!	87.5037	#VALUE!	88.1158	#VALUE!	#VALUE!	#VALUE!	88.1158		0.99966	0.96476
O00469	PLOD2	procollagen-lysine, 2-oxoglutarate 5-dioxygenase 2	#VALUE!	#VALUE!	#VALUE!	36.9159	#VALUE!	36.9159	109.232	#VALUE!	#VALUE!	#VALUE!	57.0196	83.1256		0.93834	0.52074
Q15751	HERC1	HECT and RLD domain containing E3 ubiquitin protein ligase family member 1	#VALUE!	22.0585	#VALUE!	#VALUE!	#VALUE!	22.0585	#VALUE!	57.4387	114.196	#VALUE!	230.197	133.944		0.93396	0.61786
Q9UPN3	MACF1	microtubule-actin crosslinking factor 1	#VALUE!	42.6979	#VALUE!	#VALUE!	#VALUE!	42.6979	52.4019	45.6373	#VALUE!	35.0387	18.2749	37.8382		0.9336	0.6211
P19013	NA	NA	#VALUE!	#VALUE!	105.211	#VALUE!	#VALUE!	105.211	#VALUE!	52.7124	79.3898	#VALUE!	#VALUE!	66.0511		0.99991	0.98202
Q10471	GALNT2	polypeptide N-acetylgalactosaminyltransferase 2	#VALUE!	#VALUE!	#VALUE!	#VALUE!	#VALUE!	#VALUE!	22.5199	#VALUE!	#VALUE!	23.5248	31.1087	25.7178		0.83641	0.20475
Q9Y6G9	DYNC1LI1	dynein, cytoplasmic 1, light intermediate chain 1	#VALUE!	#VALUE!	19.8049	#VALUE!	#VALUE!	19.8049	30.1496	30.8287	51.4898	#VALUE!	11.8421	31.0775		0.94654	0.71245
Q96C19	EFHD2	EF-hand domain family, member D2	78.0128	61.7431	#VALUE!	55.7021	#VALUE!	65.1527	#VALUE!	33.2642	#VALUE!	#VALUE!	#VALUE!	33.2642		0.98023	0.90335
Q99598	TSNAX	translin-associated factor X	22.3958	#VALUE!	#VALUE!	44.7548	25.1103	30.7536	#VALUE!	#VALUE!	#VALUE!	#VALUE!	#VALUE!	#VALUE!		0.83955	0.2129
P33991	MCM4	minichromosome maintenance complex component 4	40.8611	24.493	#VALUE!	#VALUE!	#VALUE!	32.677	55.8546	#VALUE!	#VALUE!	#VALUE!	#VALUE!	55.8546		0.99936	0.95168
P28288-2	ABCD3	ATP-binding cassette, sub-family D (ALD), member 3	#VALUE!	#VALUE!	#VALUE!	59.8411	#VALUE!	59.8411	41.0008	#VALUE!	#VALUE!	20.4292	#VALUE!	30.715		0.99936	0.95157
P12955	PEPD	peptidase D	62.0542	#VALUE!	148.051	#VALUE!	#VALUE!	105.052	#VALUE!	#VALUE!	#VALUE!	107.152	#VALUE!	107.152		0.99921	0.94618
Q9BT78	COPS4	COP9 signalosome subunit 4	31.3335	43.3277	#VALUE!	39.8263	31.7794	36.5667	34.0277	#VALUE!	#VALUE!	#VALUE!	#VALUE!	34.0277		0.87915	0.30548
P07585	DCN	decorin	#VALUE!	#VALUE!	7.07158	85.2198	#VALUE!	46.1457	#VALUE!	#VALUE!	#VALUE!	119.862	#VALUE!	119.862		0.95275	0.5815
Q9UHY7	ENOPH1	enolase-phosphatase 1	31.1736	#VALUE!	#VALUE!	56.675	#VALUE!	43.9243	19.6684	#VALUE!	#VALUE!	#VALUE!	#VALUE!	19.6684		0.95449	0.58941
Q9Y376	CAB39	calcium binding protein 39	#VALUE!	#VALUE!	#VALUE!	#VALUE!	#VALUE!	#VALUE!	52.2299	55.1886	#VALUE!	75.6427	#VALUE!	61.0204		0.84308	0.2221
P31025	LCN1	lipocalin 1	#VALUE!	#VALUE!	283.836	#VALUE!	#VALUE!	283.836	469.418	#VALUE!	76.0073	#VALUE!	#VALUE!	272.713		0.99894	0.93767
P35080	PFN2	profilin 2	#VALUE!	#VALUE!	#VALUE!	73.5542	#VALUE!	73.5542	#VALUE!	110.236	#VALUE!	#VALUE!	187.515	148.875		0.95942	0.61259
Q12907	LMAN2	lectin, mannose-binding 2	#VALUE!	#VALUE!	#VALUE!	#VALUE!	95.3039	95.3039	#VALUE!	#VALUE!	131.763	107.25	#VALUE!	119.506		0.96191	0.62484
P52815	MRPL12	mitochondrial ribosomal protein L12	#VALUE!	#VALUE!	#VALUE!	#VALUE!	90.1024	90.1024	48.6289	#VALUE!	#VALUE!	71.413	#VALUE!	60.021		0.99676	0.89125
Q8IXQ6-2	PARP9	poly (ADP-ribose) polymerase family, member 9	#VALUE!	3.16868	#VALUE!	13.8955	#VALUE!	8.53208	#VALUE!	#VALUE!	#VALUE!	11.5605	#VALUE!	11.5605		0.90394	0.39814
Q9H9B4	SFXN1	sideroflexin 1	#VALUE!	317.14	#VALUE!	96.7587	125.577	179.825	#VALUE!	#VALUE!	#VALUE!	#VALUE!	#VALUE!	#VALUE!		0.84618	0.23029
Q9Y3E5	PTRH2	peptidyl-tRNA hydrolase 2	#VALUE!	46.5027	#VALUE!	#VALUE!	#VALUE!	46.5027	#VALUE!	195.674	#VALUE!	96.0019	#VALUE!	145.838		0.96366	0.63368
Q6NUQ4-2	TMEM214	transmembrane protein 214	20.8677	36.5866	#VALUE!	#VALUE!	#VALUE!	28.7272	#VALUE!	#VALUE!	#VALUE!	#VALUE!	8.45128	8.45128		0.99543	0.87077
Q8N392-2	ARHGAP18	Rho GTPase activating protein 18	37.0549	38.3547	28.6243	#VALUE!	#VALUE!	34.678	#VALUE!	#VALUE!	#VALUE!	#VALUE!	#VALUE!	#VALUE!		0.84816	0.23555
Q13263	TRIM28	tripartite motif containing 28	169.986	#VALUE!	#VALUE!	132.703	#VALUE!	151.345	198.426	#VALUE!	#VALUE!	#VALUE!	#VALUE!	198.426		0.994	0.85192
Q6P5R6	RPL22L1	ribosomal protein L22-like 1	126.86	72.6859	#VALUE!	#VALUE!	#VALUE!	99.7728	#VALUE!	#VALUE!	#VALUE!	#VALUE!	168.024	168.024		0.99383	0.84984
Q9BVG4	PBDC1	polysaccharide biosynthesis domain containing 1	86.621	106.536	#VALUE!	#VALUE!	#VALUE!	96.5784	#VALUE!	75.8951	#VALUE!	#VALUE!	#VALUE!	75.8951		0.97089	0.67257
Q92922	SMARCC1	SWI/SNF related, matrix associated, actin dependent regulator of chromatin, subfamily c, member 1	9.84408	#VALUE!	#VALUE!	4.29996	#VALUE!	7.07202	13.841	#VALUE!	#VALUE!	#VALUE!	#VALUE!	13.841		0.99131	0.82171
P67775	PPP2CA	protein phosphatase 2, catalytic subunit, alpha isozyme	#VALUE!	#VALUE!	#VALUE!	#VALUE!	98.6486	98.6486	83.7149	57.9539	#VALUE!	80.8633	28.5913	62.7809		0.93275	0.61525
P04150-5	NR3C1	nuclear receptor subfamily 3, group C, member 1 (glucocorticoid receptor)	#VALUE!	#VALUE!	#VALUE!	29.126	46.5394	37.8327	#VALUE!	#VALUE!	19.0765	#VALUE!	#VALUE!	19.0765		0.97659	0.70666
O75223	GGCT	gamma-glutamylcyclotransferase	#VALUE!	#VALUE!	83.3974	#VALUE!	#VALUE!	83.3974	41.0443	#VALUE!	67.8088	#VALUE!	#VALUE!	54.4266		0.97732	0.71125
Q93009	USP7	ubiquitin specific peptidase 7 (herpes virus-associated)	#VALUE!	107.681	#VALUE!	64.7604	#VALUE!	86.2205	35.1005	#VALUE!	#VALUE!	#VALUE!	#VALUE!	35.1005		0.989	0.79929
Q13867	BLMH	bleomycin hydrolase	81.2136	#VALUE!	111.309	#VALUE!	#VALUE!	96.2614	#VALUE!	#VALUE!	63.5657	#VALUE!	#VALUE!	63.5657		0.97784	0.71466
Q02750-2	MAP2K1	mitogen-activated protein kinase kinase 1	#VALUE!	#VALUE!	89.3866	75.7475	#VALUE!	82.5671	#VALUE!	67.5273	#VALUE!	#VALUE!	#VALUE!	67.5273		0.97993	0.7285
Q16576	RBBP7	retinoblastoma binding protein 7	33.4822	#VALUE!	#VALUE!	#VALUE!	66.2	49.8411	87.6736	#VALUE!	#VALUE!	#VALUE!	#VALUE!	87.6736		0.98585	0.77229
O75821	EIF3G	eukaryotic translation initiation factor 3, subunit G	31.3401	#VALUE!	#VALUE!	#VALUE!	78.5465	54.9433	#VALUE!	#VALUE!	108.272	#VALUE!	#VALUE!	108.272		0.98308	0.75086
O60502-2	MGEA5	meningioma expressed antigen 5 (hyaluronidase)	#VALUE!	41.8963	#VALUE!	#VALUE!	#VALUE!	41.8963	107.647	#VALUE!	#VALUE!	#VALUE!	67.5212	87.5841		0.98405	0.75812
P19404	NDUFV2	NADH dehydrogenase (ubiquinone) flavoprotein 2, 24kDa	#VALUE!	51.7456	#VALUE!	80.681	#VALUE!	66.2133	#VALUE!	#VALUE!	#VALUE!	58.451	#VALUE!	58.451		0.91245	0.4263
Q9BTE1	DCTN5	dynactin 5 (p25)	#VALUE!	#VALUE!	#VALUE!	#VALUE!	#VALUE!	#VALUE!	27.3607	52.7612	#VALUE!	50.7754	76.5912	51.8721		0.9616	0.78898
O95299	NDUFA10	NADH dehydrogenase (ubiquinone) 1 alpha subcomplex, 10, 42kDa	#VALUE!	#VALUE!	#VALUE!	#VALUE!	74.7337	74.7337	89.9327	#VALUE!	#VALUE!	56.1495	#VALUE!	73.0411		0.99666	0.88963
Q9NZB2-4	FAM120A	family with sequence similarity 120A	#VALUE!	#VALUE!	42.121	#VALUE!	#VALUE!	42.121	#VALUE!	#VALUE!	30.1361	57.0575	#VALUE!	43.5968		0.99601	0.87927
Q15366	PCBP2	poly(rC) binding protein 2	#VALUE!	#VALUE!	#VALUE!	#VALUE!	#VALUE!	#VALUE!	328.38	117.883	95.7806	160.36	208.658	182.212		0.91225	0.4812
Q9UH99	SUN2	Sad1 and UNC84 domain containing 2	111.156	27.4637	#VALUE!	#VALUE!	#VALUE!	69.3096	#VALUE!	#VALUE!	#VALUE!	#VALUE!	90.3609	90.3609		0.9222	0.46014
Q96A65	EXOC4	exocyst complex component 4	14.428	#VALUE!	#VALUE!	#VALUE!	#VALUE!	14.428	55.3837	20.3428	#VALUE!	5.11493	46.5698	31.8528		0.91091	0.4731
Q9H0A8	COMMD4	COMM domain containing 4	53.1492	22.0437	#VALUE!	#VALUE!	#VALUE!	37.5964	39.7006	#VALUE!	#VALUE!	#VALUE!	#VALUE!	39.7006		0.99394	0.85112
P78527	PRKDC	protein kinase, DNA-activated, catalytic polypeptide	#VALUE!	97.7135	#VALUE!	#VALUE!	#VALUE!	97.7135	133.621	#VALUE!	70.4255	#VALUE!	#VALUE!	102.023		0.99384	0.84991
Q9Y3A3-2	MOB4	MOB family member 4, phocein	#VALUE!	#VALUE!	#VALUE!	#VALUE!	130.299	130.299	#VALUE!	#VALUE!	79.0578	#VALUE!	149.006	114.032		0.93273	0.49894
Q9BWS9-3	CHID1	chitinase domain containing 1	#VALUE!	#VALUE!	#VALUE!	12.673	68.2126	40.4428	#VALUE!	#VALUE!	27.6856	#VALUE!	#VALUE!	27.6856		0.93428	0.50485
P21926	CD9	CD9 molecule	215.442	#VALUE!	#VALUE!	#VALUE!	#VALUE!	215.442	308.253	91.2961	88.0339	144.51	#VALUE!	158.023		0.895	0.38286
Q9NZL9-4	MAT2B	methionine adenosyltransferase II, beta	#VALUE!	#VALUE!	#VALUE!	#VALUE!	61.7895	61.7895	93.3323	73.4868	#VALUE!	52.9556	#VALUE!	73.2582		0.96491	0.80978
P52701-2	MSH6	mutS homolog 6	#VALUE!	11.7665	17.4721	#VALUE!	43.1056	24.1147	#VALUE!	#VALUE!	#VALUE!	#VALUE!	#VALUE!	#VALUE!		0.88123	0.32802
O43324	EEF1E1	eukaryotic translation elongation factor 1 epsilon 1	#VALUE!	#VALUE!	#VALUE!	#VALUE!	#VALUE!	#VALUE!	171.958	112.282	#VALUE!	185.34	#VALUE!	156.527		0.88196	0.33018
Q9Y6Y8-2	SEC23IP	SEC23 interacting protein	#VALUE!	#VALUE!	#VALUE!	#VALUE!	#VALUE!	#VALUE!	#VALUE!	72.4476	26.6228	63.9698	#VALUE!	54.3468		0.88316	0.33375
Q9UBC2	EPS15L1	epidermal growth factor receptor pathway substrate 15-like 1	38.7165	52.6077	33.1994	#VALUE!	#VALUE!	41.5078	20.2106	#VALUE!	#VALUE!	#VALUE!	#VALUE!	20.2106		0.9949	0.98102
Q13177	PAK2	p21 protein (Cdc42/Rac)-activated kinase 2	35.7903	#VALUE!	#VALUE!	#VALUE!	#VALUE!	35.7903	50.6185	#VALUE!	62.2933	#VALUE!	46.6469	53.1862		0.99169	0.96595
P20073-2	ANXA7	annexin A7	212.626	52.1618	#VALUE!	#VALUE!	#VALUE!	132.394	#VALUE!	#VALUE!	#VALUE!	97.1033	#VALUE!	97.1033		0.93942	0.52503
O00300	TNFRSF11B	tumor necrosis factor receptor superfamily, member 11b	#VALUE!	3.45034	#VALUE!	#VALUE!	#VALUE!	3.45034	1.32542	4.29006	#VALUE!	#VALUE!	#VALUE!	2.80774		0.94105	0.53161
P11388	TOP2A	topoisomerase (DNA) II alpha 170kDa	#VALUE!	8.11074	#VALUE!	#VALUE!	25.5589	16.8348	#VALUE!	#VALUE!	18.3851	#VALUE!	#VALUE!	18.3851		0.98958	0.80474
O43813	LANCL1	LanC lantibiotic synthetase component C-like 1 (bacterial)	#VALUE!	#VALUE!	#VALUE!	#VALUE!	61.2978	61.2978	133.914	#VALUE!	#VALUE!	32.0085	#VALUE!	82.9614		0.94317	0.54027
P27449	ATP6V0C	ATPase, H+ transporting, lysosomal 16kDa, V0 subunit c	364.309	#VALUE!	#VALUE!	#VALUE!	#VALUE!	364.309	#VALUE!	430.516	#VALUE!	#VALUE!	267.944	349.23		0.98866	0.79623
Q16647	PTGIS	prostaglandin I2 (prostacyclin) synthase	168.254	245.656	#VALUE!	231.18	#VALUE!	215.03	#VALUE!	#VALUE!	200.635	229.604	#VALUE!	215.12		0.90885	0.46069
Q15847	ADIRF	adipogenesis regulatory factor	368.356	#VALUE!	#VALUE!	#VALUE!	#VALUE!	368.356	61.8595	203.309	#VALUE!	#VALUE!	273.646	179.605		0.98894	0.95195
Q9Y295	DRG1	developmentally regulated GTP binding protein 1	26.1039	#VALUE!	#VALUE!	#VALUE!	52.5015	39.3027	33.7353	#VALUE!	#VALUE!	#VALUE!	#VALUE!	33.7353		0.94401	0.54376
Q08623	HDHD1	haloacid dehalogenase-like hydrolase domain containing 1	7.32195	#VALUE!	#VALUE!	#VALUE!	#VALUE!	7.32195	2.4756	6.04907	#VALUE!	9.71382	#VALUE!	6.0795		0.98328	0.92097
P00325	ADH1B	alcohol dehydrogenase 1B (class I), beta polypeptide	50.9753	79.5643	#VALUE!	162.8	170.859	116.05	#VALUE!	#VALUE!	#VALUE!	#VALUE!	#VALUE!	#VALUE!		0.8611	0.26416
Q9UM00	TMCO1	transmembrane and coiled-coil domains 1	#VALUE!	#VALUE!	#VALUE!	101.437	#VALUE!	101.437	81.8682	149.038	#VALUE!	#VALUE!	#VALUE!	115.453		0.94513	0.54845
O43169	CYB5B	cytochrome b5 type B (outer mitochondrial membrane)	133.864	#VALUE!	#VALUE!	#VALUE!	#VALUE!	133.864	#VALUE!	157.726	#VALUE!	117.788	#VALUE!	137.757		0.98749	0.78594
Q8WXX5	DNAJC9	DnaJ (Hsp40) homolog, subfamily C, member 9	47.3829	30.4311	#VALUE!	#VALUE!	#VALUE!	38.907	35.4854	#VALUE!	#VALUE!	#VALUE!	#VALUE!	35.4854		0.94848	0.56267
Q9NQR4	NIT2	nitrilase family, member 2	#VALUE!	52.7278	#VALUE!	68.978	#VALUE!	60.8529	#VALUE!	#VALUE!	#VALUE!	57.6317	#VALUE!	57.6317		0.95022	0.57025
P52758	HRSP12	heat-responsive protein 12	72.6694	#VALUE!	#VALUE!	75.8758	#VALUE!	74.2726	#VALUE!	#VALUE!	#VALUE!	73.8774	#VALUE!	73.8774		0.98015	0.73003
Q9NZ45	CISD1	CDGSH iron sulfur domain 1	36.0299	97.9561	#VALUE!	#VALUE!	#VALUE!	66.993	#VALUE!	#VALUE!	#VALUE!	#VALUE!	55.9394	55.9394		0.95925	0.6118
Q9Y371	SH3GLB1	SH3-domain GRB2-like endophilin B1	#VALUE!	#VALUE!	#VALUE!	#VALUE!	#VALUE!	#VALUE!	140.217	46.7626	#VALUE!	#VALUE!	21.7691	69.5828		0.8998	0.38487
O60506-4	SYNCRIP	synaptotagmin binding, cytoplasmic RNA interacting protein	134.397	#VALUE!	#VALUE!	#VALUE!	#VALUE!	134.397	198.383	#VALUE!	#VALUE!	103.848	#VALUE!	151.115		0.95997	0.61528
Q9BPX3	NCAPG	non-SMC condensin I complex, subunit G	337.567	#VALUE!	#VALUE!	#VALUE!	#VALUE!	337.567	125.818	780.037	#VALUE!	#VALUE!	#VALUE!	452.928		0.96019	0.61637
P50238	CRIP1	cysteine-rich protein 1 (intestinal)	554.13	#VALUE!	#VALUE!	#VALUE!	#VALUE!	554.13	385.549	#VALUE!	#VALUE!	#VALUE!	903.692	644.621		0.96092	0.61995
P98194-2	ATP2C1	ATPase, Ca++ transporting, type 2C, member 1	#VALUE!	#VALUE!	54.8462	#VALUE!	#VALUE!	54.8462	#VALUE!	68.5481	#VALUE!	48.1579	#VALUE!	58.353		0.96206	0.62559
P83916	CBX1	chromobox homolog 1	70.6337	#VALUE!	#VALUE!	#VALUE!	147.558	109.096	#VALUE!	#VALUE!	119.962	#VALUE!	#VALUE!	119.962		0.97409	0.69121
Q6NVY1-2	HIBCH	3-hydroxyisobutyryl-CoA hydrolase	#VALUE!	#VALUE!	#VALUE!	#VALUE!	14.0318	14.0318	#VALUE!	6.66535	#VALUE!	18.1133	#VALUE!	12.3893		0.97329	0.68644
P55061	TMBIM6	transmembrane BAX inhibitor motif containing 6	119.026	#VALUE!	#VALUE!	#VALUE!	#VALUE!	119.026	#VALUE!	72.1295	204.587	#VALUE!	#VALUE!	138.358		0.97238	0.68112
O00764-3	PDXK	pyridoxal (pyridoxine, vitamin B6) kinase	#VALUE!	#VALUE!	#VALUE!	49.0415	#VALUE!	49.0415	33.4302	#VALUE!	#VALUE!	#VALUE!	57.417	45.4236		0.97056	0.67067
Q69YN4-3	KIAA1429	KIAA1429	10.3496	11.0943	9.31803	9.44579	#VALUE!	10.0519	#VALUE!	#VALUE!	#VALUE!	#VALUE!	#VALUE!	#VALUE!		0.90331	0.44767
Q9UBQ5	EIF3K	eukaryotic translation initiation factor 3, subunit K	136.394	125.176	#VALUE!	#VALUE!	217.787	159.786	190.594	#VALUE!	#VALUE!	#VALUE!	#VALUE!	190.594		0.90706	0.46696
Q13907	IDI1	isopentenyl-diphosphate delta isomerase 1	#VALUE!	69.6947	51.1053	#VALUE!	87.9171	69.5724	#VALUE!	#VALUE!	#VALUE!	#VALUE!	#VALUE!	#VALUE!		0.99997	0.989
Q8NI22	MCFD2	multiple coagulation factor deficiency 2	95.0967	#VALUE!	#VALUE!	54.1812	84.2878	77.8553	#VALUE!	#VALUE!	#VALUE!	#VALUE!	#VALUE!	#VALUE!		0.93097	0.49224
P14923	JUP	junction plakoglobin	6.21384	26.8333	83.2335	#VALUE!	#VALUE!	38.7602	#VALUE!	#VALUE!	#VALUE!	#VALUE!	#VALUE!	#VALUE!		0.93289	0.49952
Q9NP79	VTA1	vesicle (multivesicular body) trafficking 1	#VALUE!	#VALUE!	#VALUE!	#VALUE!	#VALUE!	#VALUE!	58.2677	35.8699	#VALUE!	66.5394	#VALUE!	53.559		0.93396	0.50362
P61289	PSME3	proteasome (prosome, macropain) activator subunit 3 (PA28 gamma; Ki)	121.367	#VALUE!	#VALUE!	69.7205	84.0362	91.708	#VALUE!	#VALUE!	#VALUE!	#VALUE!	#VALUE!	#VALUE!		0.93791	0.51905
O95298	NDUFC2	NADH dehydrogenase (ubiquinone) 1, subcomplex unknown, 2, 14.5kDa	121.378	#VALUE!	#VALUE!	69.4922	183.487	124.786	#VALUE!	#VALUE!	#VALUE!	#VALUE!	147.416	147.416		0.99077	0.96139
Q96N67-4	DOCK7	dedicator of cytokinesis 7	#VALUE!	#VALUE!	#VALUE!	#VALUE!	#VALUE!	#VALUE!	#VALUE!	14.5638	#VALUE!	9.15489	10.8464	11.5217		0.95533	0.59327
Q16527	CSRP2	cysteine and glycine-rich protein 2	#VALUE!	#VALUE!	#VALUE!	#VALUE!	#VALUE!	#VALUE!	178.5	#VALUE!	130.123	#VALUE!	145.916	151.513		0.9614	0.6223
Q53TN4	CYBRD1	cytochrome b reductase 1	408.128	304.468	#VALUE!	163.534	#VALUE!	292.043	#VALUE!	#VALUE!	#VALUE!	#VALUE!	#VALUE!	#VALUE!		0.99232	0.83239
P08574	CYC1	cytochrome c-1	49.0484	38.96	#VALUE!	22.3024	#VALUE!	36.7703	#VALUE!	#VALUE!	#VALUE!	#VALUE!	#VALUE!	#VALUE!		0.98029	0.73097
P36404	ARL2	ADP-ribosylation factor-like 2	#VALUE!	#VALUE!	#VALUE!	#VALUE!	79.9975	79.9975	65.1941	122.249	#VALUE!	100.091	55.4131	85.7369		0.9606	0.81218
Q8IYB3-2	SRRM1	serine/arginine repetitive matrix 1	104.427	37.2225	76.8605	#VALUE!	#VALUE!	72.8365	#VALUE!	#VALUE!	57.422	#VALUE!	#VALUE!	57.422		0.99255	0.97016
Q96SL4	GPX7	glutathione peroxidase 7	#VALUE!	#VALUE!	#VALUE!	#VALUE!	169.818	169.818	#VALUE!	#VALUE!	118.62	212.641	95.9704	142.41		0.95732	0.76205
P16435	POR	P450 (cytochrome) oxidoreductase	55.5072	#VALUE!	36.4297	132.192	90.9975	78.7817	#VALUE!	#VALUE!	#VALUE!	#VALUE!	#VALUE!	#VALUE!		0.96367	0.80198
Q9BWH2	FUNDC2	FUN14 domain containing 2	116.502	#VALUE!	#VALUE!	41.3638	157.328	105.065	#VALUE!	#VALUE!	#VALUE!	#VALUE!	78.5247	78.5247		0.99332	0.97381
P62633-3	CNBP	CCHC-type zinc finger, nucleic acid binding protein	#VALUE!	#VALUE!	79.9389	#VALUE!	#VALUE!	79.9389	#VALUE!	118.88	99.0976	60.7194	#VALUE!	92.8988		0.99345	0.97442
Q8IXM3	MRPL41	mitochondrial ribosomal protein L41	216.981	#VALUE!	#VALUE!	11.2901	#VALUE!	114.136	#VALUE!	#VALUE!	#VALUE!	#VALUE!	#VALUE!	#VALUE!		--	--
P62891	RPL39	ribosomal protein L39	803.21	419.516	#VALUE!	#VALUE!	#VALUE!	611.363	#VALUE!	#VALUE!	#VALUE!	#VALUE!	#VALUE!	#VALUE!		--	--
P18859	ATP5J	ATP synthase, H+ transporting, mitochondrial Fo complex, subunit F6	97.0457	128.917	#VALUE!	#VALUE!	#VALUE!	112.981	#VALUE!	#VALUE!	#VALUE!	#VALUE!	#VALUE!	#VALUE!		--	--
O14949	UQCRQ	ubiquinol-cytochrome c reductase, complex III subunit VII, 9.5kDa	42.7062	#VALUE!	#VALUE!	43.796	#VALUE!	43.2511	#VALUE!	#VALUE!	#VALUE!	#VALUE!	#VALUE!	#VALUE!		--	--
O14548	COX7A2L	cytochrome c oxidase subunit VIIa polypeptide 2 like	129.467	#VALUE!	#VALUE!	66.7506	#VALUE!	98.1087	#VALUE!	#VALUE!	#VALUE!	#VALUE!	#VALUE!	#VALUE!		--	--
O75506	HSBP1	heat shock factor binding protein 1	35.9178	#VALUE!	#VALUE!	27.7338	#VALUE!	31.8258	#VALUE!	#VALUE!	#VALUE!	#VALUE!	#VALUE!	#VALUE!		--	--
O15347	HMGB3	high mobility group box 3	135.071	#VALUE!	#VALUE!	141.058	#VALUE!	138.065	#VALUE!	#VALUE!	#VALUE!	#VALUE!	#VALUE!	#VALUE!		--	--
Q13596-2	SNX1	sorting nexin 1	61.1769	#VALUE!	#VALUE!	108.247	#VALUE!	84.712	#VALUE!	#VALUE!	#VALUE!	#VALUE!	#VALUE!	#VALUE!		--	--
Q05707-2	COL14A1	collagen, type XIV, alpha 1	84.675	#VALUE!	#VALUE!	270.313	#VALUE!	177.494	#VALUE!	#VALUE!	#VALUE!	#VALUE!	#VALUE!	#VALUE!		--	--
Q5JRA6-2	MIA3	melanoma inhibitory activity family, member 3	33.4238	44.6501	#VALUE!	#VALUE!	#VALUE!	39.037	#VALUE!	#VALUE!	#VALUE!	#VALUE!	#VALUE!	#VALUE!		--	--
Q13310-2	PABPC4	poly(A) binding protein, cytoplasmic 4 (inducible form)	113.826	76.3603	#VALUE!	#VALUE!	#VALUE!	95.0933	#VALUE!	#VALUE!	#VALUE!	#VALUE!	#VALUE!	#VALUE!		--	--
Q96B97-2	SH3KBP1	SH3-domain kinase binding protein 1	43.8914	#VALUE!	#VALUE!	10.0937	#VALUE!	26.9926	#VALUE!	#VALUE!	#VALUE!	#VALUE!	#VALUE!	#VALUE!		--	--
Q9NTI5-2	PDS5B	PDS5, regulator of cohesion maintenance, homolog B (S. cerevisiae)	18.8451	#VALUE!	#VALUE!	7.82687	#VALUE!	13.336	#VALUE!	#VALUE!	#VALUE!	#VALUE!	#VALUE!	#VALUE!		--	--
Q6ZXV5-2	TMTC3	transmembrane and tetratricopeptide repeat containing 3	33.1199	#VALUE!	#VALUE!	5.90772	#VALUE!	19.5138	#VALUE!	#VALUE!	#VALUE!	#VALUE!	#VALUE!	#VALUE!		--	--
Q8N766-4	EMC1	ER membrane protein complex subunit 1	37.9665	57.0181	#VALUE!	#VALUE!	#VALUE!	47.4923	#VALUE!	#VALUE!	#VALUE!	#VALUE!	#VALUE!	#VALUE!		--	--
Q92804-2	TAF15	TAF15 RNA polymerase II, TATA box binding protein (TBP)-associated factor, 68kDa	266.257	#VALUE!	#VALUE!	#VALUE!	218.646	242.451	#VALUE!	#VALUE!	#VALUE!	#VALUE!	#VALUE!	#VALUE!		--	--
Q9NYL4	FKBP11	FK506 binding protein 11, 19 kDa	108.837	#VALUE!	#VALUE!	#VALUE!	150.446	129.642	#VALUE!	#VALUE!	#VALUE!	#VALUE!	#VALUE!	#VALUE!		--	--
O60925	PFDN1	prefoldin subunit 1	137.924	#VALUE!	#VALUE!	114.076	#VALUE!	126	#VALUE!	#VALUE!	#VALUE!	#VALUE!	#VALUE!	#VALUE!		--	--
P46060	RANGAP1	Ran GTPase activating protein 1	32.4484	104.32	#VALUE!	#VALUE!	#VALUE!	68.3842	#VALUE!	#VALUE!	#VALUE!	#VALUE!	#VALUE!	#VALUE!		--	--
P04279	SEMG1	semenogelin I	12.8635	59.0678	#VALUE!	#VALUE!	#VALUE!	35.9657	#VALUE!	#VALUE!	#VALUE!	#VALUE!	#VALUE!	#VALUE!		--	--
P55854	SUMO3	small ubiquitin-like modifier 3	716.247	#VALUE!	#VALUE!	#VALUE!	528.982	622.615	#VALUE!	#VALUE!	#VALUE!	#VALUE!	#VALUE!	#VALUE!		--	--
Q13445	TMED1	transmembrane emp24 protein transport domain containing 1	77.6235	#VALUE!	53.7014	#VALUE!	#VALUE!	65.6624	#VALUE!	#VALUE!	#VALUE!	#VALUE!	#VALUE!	#VALUE!		--	--
Q9Y4Z0	LSM4	LSM4 homolog, U6 small nuclear RNA associated (S. cerevisiae)	111.645	#VALUE!	#VALUE!	88.608	#VALUE!	100.126	#VALUE!	#VALUE!	#VALUE!	#VALUE!	#VALUE!	#VALUE!		--	--
Q9P2R3	ANKFY1	ankyrin repeat and FYVE domain containing 1	#VALUE!	95.2532	#VALUE!	55.5259	#VALUE!	75.3895	#VALUE!	#VALUE!	#VALUE!	#VALUE!	#VALUE!	#VALUE!		--	--
Q02413	DSG1	desmoglein 1	#VALUE!	32.179	107.018	#VALUE!	#VALUE!	69.5983	#VALUE!	#VALUE!	#VALUE!	#VALUE!	#VALUE!	#VALUE!		--	--
Q08379	GOLGA2	golgin A2	#VALUE!	39.4721	141.227	#VALUE!	#VALUE!	90.3496	#VALUE!	#VALUE!	#VALUE!	#VALUE!	#VALUE!	#VALUE!		--	--
Q9Y3Z3-2	SAMHD1	SAM domain and HD domain 1	#VALUE!	24.404	#VALUE!	70.095	#VALUE!	47.2495	#VALUE!	#VALUE!	#VALUE!	#VALUE!	#VALUE!	#VALUE!		--	--
Q13085-3	ACACA	acetyl-CoA carboxylase alpha	#VALUE!	26.6054	#VALUE!	141.588	#VALUE!	84.0968	#VALUE!	#VALUE!	#VALUE!	#VALUE!	#VALUE!	#VALUE!		--	--
O75369-6	FLNB	filamin B, beta	#VALUE!	340.159	172.469	#VALUE!	#VALUE!	256.314	#VALUE!	#VALUE!	#VALUE!	#VALUE!	#VALUE!	#VALUE!		--	--
P50281	MMP14	matrix metallopeptidase 14 (membrane-inserted)	#VALUE!	36.5755	#VALUE!	70.8337	#VALUE!	53.7046	#VALUE!	#VALUE!	#VALUE!	#VALUE!	#VALUE!	#VALUE!		--	--
Q13206	DDX10	DEAD (Asp-Glu-Ala-Asp) box polypeptide 10	#VALUE!	63.2322	10.5905	#VALUE!	#VALUE!	36.9114	#VALUE!	#VALUE!	#VALUE!	#VALUE!	#VALUE!	#VALUE!		--	--
Q9NVS9	PNPO	pyridoxamine 5'-phosphate oxidase	#VALUE!	146.385	#VALUE!	#VALUE!	99.9201	123.152	#VALUE!	#VALUE!	#VALUE!	#VALUE!	#VALUE!	#VALUE!		--	--
Q14151	SAFB2	scaffold attachment factor B2	#VALUE!	180.857	147.534	#VALUE!	#VALUE!	164.195	#VALUE!	#VALUE!	#VALUE!	#VALUE!	#VALUE!	#VALUE!		--	--
P01023	A2M	alpha-2-macroglobulin	#VALUE!	#VALUE!	192.274	316.667	#VALUE!	254.471	#VALUE!	#VALUE!	#VALUE!	#VALUE!	#VALUE!	#VALUE!		--	--
P05090	APOD	apolipoprotein D	#VALUE!	#VALUE!	114.34	#VALUE!	103.831	109.086	#VALUE!	#VALUE!	#VALUE!	#VALUE!	#VALUE!	#VALUE!		--	--
Q9NW15-2	ANO10	anoctamin 10	#VALUE!	#VALUE!	30.3557	40.2099	#VALUE!	35.2828	#VALUE!	#VALUE!	#VALUE!	#VALUE!	#VALUE!	#VALUE!		--	--
O00507-2	USP9Y	ubiquitin specific peptidase 9, Y-linked	#VALUE!	#VALUE!	36.0887	#VALUE!	41.343	38.7159	#VALUE!	#VALUE!	#VALUE!	#VALUE!	#VALUE!	#VALUE!		--	--
Q2M389-2	KIAA1033	KIAA1033	#VALUE!	#VALUE!	#VALUE!	60.7762	47.0763	53.9263	#VALUE!	#VALUE!	#VALUE!	#VALUE!	#VALUE!	#VALUE!		--	--
Q96PK2	NA	NA	#VALUE!	#VALUE!	#VALUE!	17.5108	50.5703	34.0406	#VALUE!	#VALUE!	#VALUE!	#VALUE!	#VALUE!	#VALUE!		--	--
P56556	NDUFA6	NADH dehydrogenase (ubiquinone) 1 alpha subcomplex, 6, 14kDa	#VALUE!	#VALUE!	#VALUE!	108.438	97.8907	103.164	#VALUE!	#VALUE!	#VALUE!	#VALUE!	#VALUE!	#VALUE!		--	--
P42356	PI4KA	phosphatidylinositol 4-kinase, catalytic, alpha	#VALUE!	#VALUE!	#VALUE!	32.0204	55.0036	43.512	#VALUE!	#VALUE!	#VALUE!	#VALUE!	#VALUE!	#VALUE!		--	--
Q9HAU5	UPF2	UPF2 regulator of nonsense transcripts homolog (yeast)	#VALUE!	#VALUE!	#VALUE!	3.16912	21.7712	12.4702	#VALUE!	#VALUE!	#VALUE!	#VALUE!	#VALUE!	#VALUE!		--	--
Q9BV57	ADI1	acireductone dioxygenase 1	#VALUE!	#VALUE!	#VALUE!	#VALUE!	#VALUE!	#VALUE!	90.6151	64.4366	#VALUE!	#VALUE!	#VALUE!	77.5259		--	--
Q7Z2W9	MRPL21	mitochondrial ribosomal protein L21	#VALUE!	#VALUE!	#VALUE!	#VALUE!	#VALUE!	#VALUE!	56.6289	142.135	#VALUE!	#VALUE!	#VALUE!	99.3819		--	--
Q12904	AIMP1	aminoacyl tRNA synthetase complex-interacting multifunctional protein 1	#VALUE!	#VALUE!	#VALUE!	#VALUE!	#VALUE!	#VALUE!	90.2557	#VALUE!	#VALUE!	77.4507	#VALUE!	83.8532		--	--
Q9ULH1	ASAP1	ArfGAP with SH3 domain, ankyrin repeat and PH domain 1	#VALUE!	#VALUE!	#VALUE!	#VALUE!	#VALUE!	#VALUE!	220.966	455.938	#VALUE!	#VALUE!	#VALUE!	338.452		--	--
P08243	ASNS	asparagine synthetase (glutamine-hydrolyzing)	#VALUE!	#VALUE!	#VALUE!	#VALUE!	#VALUE!	#VALUE!	103.108	#VALUE!	#VALUE!	#VALUE!	141.956	122.532		--	--
P54687	BCAT1	branched chain amino-acid transaminase 1, cytosolic	#VALUE!	#VALUE!	#VALUE!	#VALUE!	#VALUE!	#VALUE!	29.9078	#VALUE!	42.2588	#VALUE!	#VALUE!	36.0833		--	--
O75828	CBR3	carbonyl reductase 3	#VALUE!	#VALUE!	#VALUE!	#VALUE!	#VALUE!	#VALUE!	13.4112	#VALUE!	#VALUE!	24.7191	#VALUE!	19.0652		--	--
P19784	CSNK2A2	casein kinase 2, alpha prime polypeptide	#VALUE!	#VALUE!	#VALUE!	#VALUE!	#VALUE!	#VALUE!	50.6754	#VALUE!	#VALUE!	60.8793	#VALUE!	55.7773		--	--
P27658	COL8A1	collagen, type VIII, alpha 1	#VALUE!	#VALUE!	#VALUE!	#VALUE!	#VALUE!	#VALUE!	96.7997	#VALUE!	#VALUE!	#VALUE!	639.158	367.979		--	--
P25205	MCM3	minichromosome maintenance complex component 3	#VALUE!	#VALUE!	#VALUE!	#VALUE!	#VALUE!	#VALUE!	58.3538	24.7847	#VALUE!	#VALUE!	#VALUE!	41.5693		--	--
Q9BY44	EIF2A	eukaryotic translation initiation factor 2A, 65kDa	#VALUE!	#VALUE!	#VALUE!	#VALUE!	#VALUE!	#VALUE!	1942.91	#VALUE!	#VALUE!	#VALUE!	243.033	1092.97		--	--
P78344	EIF4G2	eukaryotic translation initiation factor 4 gamma, 2	#VALUE!	#VALUE!	#VALUE!	#VALUE!	#VALUE!	#VALUE!	98.6033	#VALUE!	56.7167	#VALUE!	#VALUE!	77.66		--	--
P31942-2	HNRNPH3	heterogeneous nuclear ribonucleoprotein H3 (2H9)	#VALUE!	#VALUE!	#VALUE!	#VALUE!	#VALUE!	#VALUE!	220.191	142.919	#VALUE!	#VALUE!	#VALUE!	181.555		--	--
Q16363-2	LAMA4	laminin, alpha 4	#VALUE!	#VALUE!	#VALUE!	#VALUE!	#VALUE!	#VALUE!	22.6895	#VALUE!	#VALUE!	51.0184	#VALUE!	36.8539		--	--
Q9Y6K8-3	AK5	adenylate kinase 5	#VALUE!	#VALUE!	#VALUE!	#VALUE!	#VALUE!	#VALUE!	62.5525	16.0946	#VALUE!	#VALUE!	#VALUE!	39.3236		--	--
Q9Y2J2-2	EPB41L3	erythrocyte membrane protein band 4.1-like 3	#VALUE!	#VALUE!	#VALUE!	#VALUE!	#VALUE!	#VALUE!	117.985	#VALUE!	47.4519	#VALUE!	#VALUE!	82.7185		--	--
P48449	LSS	lanosterol synthase (2,3-oxidosqualene-lanosterol cyclase)	#VALUE!	#VALUE!	#VALUE!	#VALUE!	#VALUE!	#VALUE!	32.1508	#VALUE!	#VALUE!	75.4877	#VALUE!	53.8192		--	--
P48163	ME1	malic enzyme 1, NADP(+)-dependent, cytosolic	#VALUE!	#VALUE!	#VALUE!	#VALUE!	#VALUE!	#VALUE!	15.4222	#VALUE!	#VALUE!	#VALUE!	18.9058	17.164		--	--
P61601	NCALD	neurocalcin delta	#VALUE!	#VALUE!	#VALUE!	#VALUE!	#VALUE!	#VALUE!	113.13	#VALUE!	#VALUE!	43.8401	#VALUE!	78.4852		--	--
Q14980	NUMA1	nuclear mitotic apparatus protein 1	#VALUE!	#VALUE!	#VALUE!	#VALUE!	#VALUE!	#VALUE!	172.759	63.2214	#VALUE!	#VALUE!	#VALUE!	117.99		--	--
P12273	PIP	prolactin-induced protein	#VALUE!	#VALUE!	#VALUE!	#VALUE!	#VALUE!	#VALUE!	152.603	#VALUE!	88.743	#VALUE!	#VALUE!	120.673		--	--
P53992	SEC24C	SEC24 family member C	#VALUE!	#VALUE!	#VALUE!	#VALUE!	#VALUE!	#VALUE!	205.543	133.363	#VALUE!	#VALUE!	#VALUE!	169.453		--	--
O75695	RP2	retinitis pigmentosa 2 (X-linked recessive)	#VALUE!	#VALUE!	#VALUE!	#VALUE!	#VALUE!	#VALUE!	14.4433	17.719	#VALUE!	#VALUE!	#VALUE!	16.0811		--	--
Q9Y3L5	RAP2C	RAP2C, member of RAS oncogene family	#VALUE!	#VALUE!	#VALUE!	#VALUE!	#VALUE!	#VALUE!	53.3611	#VALUE!	#VALUE!	#VALUE!	94.3637	73.8624		--	--
P62714	PPP2CB	protein phosphatase 2, catalytic subunit, beta isozyme	#VALUE!	#VALUE!	#VALUE!	#VALUE!	#VALUE!	#VALUE!	68.578	#VALUE!	#VALUE!	98.4093	#VALUE!	83.4937		--	--
O95861	BPNT1	3'(2'), 5'-bisphosphate nucleotidase 1	#VALUE!	#VALUE!	#VALUE!	#VALUE!	#VALUE!	#VALUE!	#VALUE!	28.0396	#VALUE!	27.9825	#VALUE!	28.0111		--	--
P61927	RPL37	ribosomal protein L37	#VALUE!	#VALUE!	#VALUE!	#VALUE!	#VALUE!	#VALUE!	#VALUE!	205.175	610.885	#VALUE!	#VALUE!	408.03		--	--
Q9BXS5	AP1M1	adaptor-related protein complex 1, mu 1 subunit	#VALUE!	#VALUE!	#VALUE!	#VALUE!	#VALUE!	#VALUE!	#VALUE!	29.3414	#VALUE!	69.6837	#VALUE!	49.5125		--	--
P06865	HEXA	hexosaminidase A (alpha polypeptide)	#VALUE!	#VALUE!	#VALUE!	#VALUE!	#VALUE!	#VALUE!	#VALUE!	11.5746	#VALUE!	23.0797	#VALUE!	17.3271		--	--
Q9H7D0	DOCK5	dedicator of cytokinesis 5	#VALUE!	#VALUE!	#VALUE!	#VALUE!	#VALUE!	#VALUE!	#VALUE!	129.753	#VALUE!	#VALUE!	31.7165	80.7347		--	--
P17661	DES	desmin	#VALUE!	#VALUE!	#VALUE!	#VALUE!	#VALUE!	#VALUE!	#VALUE!	230.631	49.7917	#VALUE!	#VALUE!	140.212		--	--
O43432	EIF4G3	eukaryotic translation initiation factor 4 gamma, 3	#VALUE!	#VALUE!	#VALUE!	#VALUE!	#VALUE!	#VALUE!	#VALUE!	34.4416	94.5663	#VALUE!	#VALUE!	64.504		--	--
Q96QV6	HIST1H2AA	histone cluster 1, H2aa	#VALUE!	#VALUE!	#VALUE!	#VALUE!	#VALUE!	#VALUE!	#VALUE!	130.119	576.694	#VALUE!	#VALUE!	353.406		--	--
P17936	IGFBP3	insulin-like growth factor binding protein 3	#VALUE!	#VALUE!	#VALUE!	#VALUE!	#VALUE!	#VALUE!	#VALUE!	79.292	99.3692	#VALUE!	#VALUE!	89.3306		--	--
P26006	ITGA3	integrin, alpha 3 (antigen CD49C, alpha 3 subunit of VLA-3 receptor)	#VALUE!	#VALUE!	#VALUE!	#VALUE!	#VALUE!	#VALUE!	#VALUE!	33.3281	#VALUE!	61.9344	#VALUE!	47.6313		--	--
Q15746-2	MYLK	myosin light chain kinase	#VALUE!	#VALUE!	#VALUE!	#VALUE!	#VALUE!	#VALUE!	#VALUE!	114.825	#VALUE!	#VALUE!	57.2895	86.0572		--	--
O14656-2	TOR1A	torsin family 1, member A (torsin A)	#VALUE!	#VALUE!	#VALUE!	#VALUE!	#VALUE!	#VALUE!	#VALUE!	56.5054	#VALUE!	53.2632	#VALUE!	54.8843		--	--
Q5SSJ5-3	HP1BP3	heterochromatin protein 1, binding protein 3	#VALUE!	#VALUE!	#VALUE!	#VALUE!	#VALUE!	#VALUE!	#VALUE!	78.8503	#VALUE!	#VALUE!	112.606	95.7284		--	--
P13646-3	KRT13	keratin 13	#VALUE!	#VALUE!	#VALUE!	#VALUE!	#VALUE!	#VALUE!	#VALUE!	31.2644	59.3301	#VALUE!	#VALUE!	45.2973		--	--
Q9Y2D5-6	AKAP2	A kinase (PRKA) anchor protein 2	#VALUE!	#VALUE!	#VALUE!	#VALUE!	#VALUE!	#VALUE!	#VALUE!	60.6188	57.9578	#VALUE!	#VALUE!	59.2883		--	--
Q7Z794	KRT77	keratin 77	#VALUE!	#VALUE!	#VALUE!	#VALUE!	#VALUE!	#VALUE!	#VALUE!	10.5871	#VALUE!	37.894	#VALUE!	24.2406		--	--
Q9NQ88	C12orf5	chromosome 12 open reading frame 5	#VALUE!	#VALUE!	#VALUE!	#VALUE!	#VALUE!	#VALUE!	#VALUE!	38.535	#VALUE!	#VALUE!	65.8838	52.2094		--	--
Q9H3S7	PTPN23	protein tyrosine phosphatase, non-receptor type 23	#VALUE!	#VALUE!	#VALUE!	#VALUE!	#VALUE!	#VALUE!	#VALUE!	27.9379	#VALUE!	#VALUE!	12.937	20.4375		--	--
P43304-2	GPD2	glycerol-3-phosphate dehydrogenase 2 (mitochondrial)	#VALUE!	#VALUE!	#VALUE!	#VALUE!	#VALUE!	#VALUE!	#VALUE!	#VALUE!	19.2499	13.2272	#VALUE!	16.2386		--	--
P20810-3	CAST	calpastatin	#VALUE!	#VALUE!	#VALUE!	#VALUE!	#VALUE!	#VALUE!	#VALUE!	#VALUE!	162.9	#VALUE!	220.392	191.646		--	--
Q15149-7	PLEC	plectin	#VALUE!	#VALUE!	#VALUE!	#VALUE!	#VALUE!	#VALUE!	#VALUE!	#VALUE!	332.693	#VALUE!	460.863	396.778		--	--
Q96RT1-7	ERBB2IP	erbb2 interacting protein	#VALUE!	#VALUE!	#VALUE!	#VALUE!	#VALUE!	#VALUE!	#VALUE!	#VALUE!	37.1356	36.4104	#VALUE!	36.773		--	--
P33527-8	ABCC1	ATP-binding cassette, sub-family C (CFTR/MRP), member 1	#VALUE!	#VALUE!	#VALUE!	#VALUE!	#VALUE!	#VALUE!	#VALUE!	#VALUE!	32.917	#VALUE!	15.9778	24.4474		--	--
Q9H270	VPS11	vacuolar protein sorting 11 homolog (S. cerevisiae)	#VALUE!	#VALUE!	#VALUE!	#VALUE!	#VALUE!	#VALUE!	#VALUE!	#VALUE!	143.338	94.9342	#VALUE!	119.136		--	--
Q13510	ASAH1	N-acylsphingosine amidohydrolase (acid ceramidase) 1	#VALUE!	#VALUE!	#VALUE!	#VALUE!	#VALUE!	#VALUE!	#VALUE!	#VALUE!	#VALUE!	103.572	97.2538	100.413		--	--
O00233	PSMD9	proteasome (prosome, macropain) 26S subunit, non-ATPase, 9	63.1903	#VALUE!	#VALUE!	#VALUE!	#VALUE!	63.1903	#VALUE!	#VALUE!	#VALUE!	#VALUE!	#VALUE!	#VALUE!		--	--
P82909	MRPS36	mitochondrial ribosomal protein S36	137.289	#VALUE!	#VALUE!	#VALUE!	#VALUE!	137.289	#VALUE!	#VALUE!	#VALUE!	#VALUE!	#VALUE!	#VALUE!		--	--
Q13405	MRPL49	mitochondrial ribosomal protein L49	36.0545	#VALUE!	#VALUE!	#VALUE!	#VALUE!	36.0545	#VALUE!	#VALUE!	#VALUE!	#VALUE!	#VALUE!	#VALUE!		--	--
O14561	NDUFAB1	NADH dehydrogenase (ubiquinone) 1, alpha/beta subcomplex, 1, 8kDa	71.9239	#VALUE!	#VALUE!	#VALUE!	#VALUE!	71.9239	#VALUE!	#VALUE!	#VALUE!	#VALUE!	#VALUE!	#VALUE!		--	--
P40222	TXLNA	taxilin alpha	70.814	#VALUE!	#VALUE!	#VALUE!	#VALUE!	70.814	#VALUE!	#VALUE!	#VALUE!	#VALUE!	#VALUE!	#VALUE!		--	--
O15523	DDX3Y	DEAD (Asp-Glu-Ala-Asp) box helicase 3, Y-linked	45.8969	#VALUE!	#VALUE!	#VALUE!	#VALUE!	45.8969	#VALUE!	#VALUE!	#VALUE!	#VALUE!	#VALUE!	#VALUE!		--	--
Q99459	CDC5L	cell division cycle 5-like	33.3019	#VALUE!	#VALUE!	#VALUE!	#VALUE!	33.3019	#VALUE!	#VALUE!	#VALUE!	#VALUE!	#VALUE!	#VALUE!		--	--
Q66GS9	CEP135	centrosomal protein 135kDa	182.209	#VALUE!	#VALUE!	#VALUE!	#VALUE!	182.209	#VALUE!	#VALUE!	#VALUE!	#VALUE!	#VALUE!	#VALUE!		--	--
O43633	CHMP2A	charged multivesicular body protein 2A	143.174	#VALUE!	#VALUE!	#VALUE!	#VALUE!	143.174	#VALUE!	#VALUE!	#VALUE!	#VALUE!	#VALUE!	#VALUE!		--	--
Q96HY6	DDRGK1	DDRGK domain containing 1	61.6173	#VALUE!	#VALUE!	#VALUE!	#VALUE!	61.6173	#VALUE!	#VALUE!	#VALUE!	#VALUE!	#VALUE!	#VALUE!		--	--
Q9Y282	ERGIC3	ERGIC and golgi 3	23.4374	#VALUE!	#VALUE!	#VALUE!	#VALUE!	23.4374	#VALUE!	#VALUE!	#VALUE!	#VALUE!	#VALUE!	#VALUE!		--	--
Q8TF61	FBXO41	F-box protein 41	201.805	#VALUE!	#VALUE!	#VALUE!	#VALUE!	201.805	#VALUE!	#VALUE!	#VALUE!	#VALUE!	#VALUE!	#VALUE!		--	--
Q86SX6	GLRX5	glutaredoxin 5	61.2451	#VALUE!	#VALUE!	#VALUE!	#VALUE!	61.2451	#VALUE!	#VALUE!	#VALUE!	#VALUE!	#VALUE!	#VALUE!		--	--
Q9Y3E1	HDGFRP3	hepatoma-derived growth factor, related protein 3	100.24	#VALUE!	#VALUE!	#VALUE!	#VALUE!	100.24	#VALUE!	#VALUE!	#VALUE!	#VALUE!	#VALUE!	#VALUE!		--	--
Q92522	H1FX	H1 histone family, member X	160.585	#VALUE!	#VALUE!	#VALUE!	#VALUE!	160.585	#VALUE!	#VALUE!	#VALUE!	#VALUE!	#VALUE!	#VALUE!		--	--
P0C0S5	H2AFZ	H2A histone family, member Z	864.353	#VALUE!	#VALUE!	#VALUE!	#VALUE!	864.353	#VALUE!	#VALUE!	#VALUE!	#VALUE!	#VALUE!	#VALUE!		--	--
Q9NX62	IMPAD1	inositol monophosphatase domain containing 1	64.3148	#VALUE!	#VALUE!	#VALUE!	#VALUE!	64.3148	#VALUE!	#VALUE!	#VALUE!	#VALUE!	#VALUE!	#VALUE!		--	--
Q9Y639-1	NPTN	neuroplastin	38.533	#VALUE!	#VALUE!	#VALUE!	#VALUE!	38.533	#VALUE!	#VALUE!	#VALUE!	#VALUE!	#VALUE!	#VALUE!		--	--
O43768-2	ENSA	endosulfine alpha	28.3333	#VALUE!	#VALUE!	#VALUE!	#VALUE!	28.3333	#VALUE!	#VALUE!	#VALUE!	#VALUE!	#VALUE!	#VALUE!		--	--
Q86XP3-2	DDX42	DEAD (Asp-Glu-Ala-Asp) box helicase 42	44.8957	#VALUE!	#VALUE!	#VALUE!	#VALUE!	44.8957	#VALUE!	#VALUE!	#VALUE!	#VALUE!	#VALUE!	#VALUE!		--	--
O43852-2	CALU	calumenin	264.573	#VALUE!	#VALUE!	#VALUE!	#VALUE!	264.573	#VALUE!	#VALUE!	#VALUE!	#VALUE!	#VALUE!	#VALUE!		--	--
Q6YHK3-2	CD109	CD109 molecule	75.3635	#VALUE!	#VALUE!	#VALUE!	#VALUE!	75.3635	#VALUE!	#VALUE!	#VALUE!	#VALUE!	#VALUE!	#VALUE!		--	--
Q9GZT6-2	CCDC90B	coiled-coil domain containing 90B	30.621	#VALUE!	#VALUE!	#VALUE!	#VALUE!	30.621	#VALUE!	#VALUE!	#VALUE!	#VALUE!	#VALUE!	#VALUE!		--	--
P06493-2	CDK1	cyclin-dependent kinase 1	98.9028	#VALUE!	#VALUE!	#VALUE!	#VALUE!	98.9028	#VALUE!	#VALUE!	#VALUE!	#VALUE!	#VALUE!	#VALUE!		--	--
Q0ZGT2-2	NEXN	nexilin (F actin binding protein)	98.6784	#VALUE!	#VALUE!	#VALUE!	#VALUE!	98.6784	#VALUE!	#VALUE!	#VALUE!	#VALUE!	#VALUE!	#VALUE!		--	--
Q9BRP8-2	WIBG	within bgcn homolog (Drosophila)	3717.79	#VALUE!	#VALUE!	#VALUE!	#VALUE!	3717.79	#VALUE!	#VALUE!	#VALUE!	#VALUE!	#VALUE!	#VALUE!		--	--
O15400-2	STX7	syntaxin 7	81.0227	#VALUE!	#VALUE!	#VALUE!	#VALUE!	81.0227	#VALUE!	#VALUE!	#VALUE!	#VALUE!	#VALUE!	#VALUE!		--	--
Q9Y3Y2-4	CHTOP	chromatin target of PRMT1	121.33	#VALUE!	#VALUE!	#VALUE!	#VALUE!	121.33	#VALUE!	#VALUE!	#VALUE!	#VALUE!	#VALUE!	#VALUE!		--	--
Q16630-3	CPSF6	cleavage and polyadenylation specific factor 6, 68kDa	56.7518	#VALUE!	#VALUE!	#VALUE!	#VALUE!	56.7518	#VALUE!	#VALUE!	#VALUE!	#VALUE!	#VALUE!	#VALUE!		--	--
A2RUB6-3	CCDC66	coiled-coil domain containing 66	158.146	#VALUE!	#VALUE!	#VALUE!	#VALUE!	158.146	#VALUE!	#VALUE!	#VALUE!	#VALUE!	#VALUE!	#VALUE!		--	--
O14974-3	PPP1R12A	protein phosphatase 1, regulatory subunit 12A	101.402	#VALUE!	#VALUE!	#VALUE!	#VALUE!	101.402	#VALUE!	#VALUE!	#VALUE!	#VALUE!	#VALUE!	#VALUE!		--	--
Q9Y520-3	PRRC2C	proline-rich coiled-coil 2C	58.8475	#VALUE!	#VALUE!	#VALUE!	#VALUE!	58.8475	#VALUE!	#VALUE!	#VALUE!	#VALUE!	#VALUE!	#VALUE!		--	--
Q9Y4E1-3	FAM21C	family with sequence similarity 21, member C	61.9424	#VALUE!	#VALUE!	#VALUE!	#VALUE!	61.9424	#VALUE!	#VALUE!	#VALUE!	#VALUE!	#VALUE!	#VALUE!		--	--
P49750-3	YLPM1	YLP motif containing 1	40.8615	#VALUE!	#VALUE!	#VALUE!	#VALUE!	40.8615	#VALUE!	#VALUE!	#VALUE!	#VALUE!	#VALUE!	#VALUE!		--	--
Q06481-4	APLP2	amyloid beta (A4) precursor-like protein 2	19.1567	#VALUE!	#VALUE!	#VALUE!	#VALUE!	19.1567	#VALUE!	#VALUE!	#VALUE!	#VALUE!	#VALUE!	#VALUE!		--	--
Q9UKV3-5	ACIN1	apoptotic chromatin condensation inducer 1	200.372	#VALUE!	#VALUE!	#VALUE!	#VALUE!	200.372	#VALUE!	#VALUE!	#VALUE!	#VALUE!	#VALUE!	#VALUE!		--	--
Q96Q89-4	KIF20B	kinesin family member 20B	77.5613	#VALUE!	#VALUE!	#VALUE!	#VALUE!	77.5613	#VALUE!	#VALUE!	#VALUE!	#VALUE!	#VALUE!	#VALUE!		--	--
Q8IX01-4	SUGP2	SURP and G patch domain containing 2	69.2692	#VALUE!	#VALUE!	#VALUE!	#VALUE!	69.2692	#VALUE!	#VALUE!	#VALUE!	#VALUE!	#VALUE!	#VALUE!		--	--
P35080-2	PFN2	profilin 2	66.3832	#VALUE!	#VALUE!	#VALUE!	#VALUE!	66.3832	#VALUE!	#VALUE!	#VALUE!	#VALUE!	#VALUE!	#VALUE!		--	--
P36639-4	NUDT1	nudix (nucleoside diphosphate linked moiety X)-type motif 1	4.98597	#VALUE!	#VALUE!	#VALUE!	#VALUE!	4.98597	#VALUE!	#VALUE!	#VALUE!	#VALUE!	#VALUE!	#VALUE!		--	--
P08236-2	GUSB	glucuronidase, beta	55.9888	#VALUE!	#VALUE!	#VALUE!	#VALUE!	55.9888	#VALUE!	#VALUE!	#VALUE!	#VALUE!	#VALUE!	#VALUE!		--	--
Q13247-3	SRSF6	serine/arginine-rich splicing factor 6	91.4248	#VALUE!	#VALUE!	#VALUE!	#VALUE!	91.4248	#VALUE!	#VALUE!	#VALUE!	#VALUE!	#VALUE!	#VALUE!		--	--
P17480-2	UBTF	upstream binding transcription factor, RNA polymerase I	101.743	#VALUE!	#VALUE!	#VALUE!	#VALUE!	101.743	#VALUE!	#VALUE!	#VALUE!	#VALUE!	#VALUE!	#VALUE!		--	--
P50748	KNTC1	kinetochore associated 1	12.1819	#VALUE!	#VALUE!	#VALUE!	#VALUE!	12.1819	#VALUE!	#VALUE!	#VALUE!	#VALUE!	#VALUE!	#VALUE!		--	--
P42166	TMPO	thymopoietin	63.0461	#VALUE!	#VALUE!	#VALUE!	#VALUE!	63.0461	#VALUE!	#VALUE!	#VALUE!	#VALUE!	#VALUE!	#VALUE!		--	--
P42167	TMPO	thymopoietin	65.1948	#VALUE!	#VALUE!	#VALUE!	#VALUE!	65.1948	#VALUE!	#VALUE!	#VALUE!	#VALUE!	#VALUE!	#VALUE!		--	--
P33908	MAN1A1	mannosidase, alpha, class 1A, member 1	38.6265	#VALUE!	#VALUE!	#VALUE!	#VALUE!	38.6265	#VALUE!	#VALUE!	#VALUE!	#VALUE!	#VALUE!	#VALUE!		--	--
O15173	PGRMC2	progesterone receptor membrane component 2	128.049	#VALUE!	#VALUE!	#VALUE!	#VALUE!	128.049	#VALUE!	#VALUE!	#VALUE!	#VALUE!	#VALUE!	#VALUE!		--	--
Q8N183	NDUFAF2	NADH dehydrogenase (ubiquinone) complex I, assembly factor 2	82.774	#VALUE!	#VALUE!	#VALUE!	#VALUE!	82.774	#VALUE!	#VALUE!	#VALUE!	#VALUE!	#VALUE!	#VALUE!		--	--
Q15388	TOMM20	translocase of outer mitochondrial membrane 20 homolog (yeast)	50.7885	#VALUE!	#VALUE!	#VALUE!	#VALUE!	50.7885	#VALUE!	#VALUE!	#VALUE!	#VALUE!	#VALUE!	#VALUE!		--	--
P12882	MYH1	myosin, heavy chain 1, skeletal muscle, adult	36.3671	#VALUE!	#VALUE!	#VALUE!	#VALUE!	36.3671	#VALUE!	#VALUE!	#VALUE!	#VALUE!	#VALUE!	#VALUE!		--	--
Q86Y39	NDUFA11	NADH dehydrogenase (ubiquinone) 1 alpha subcomplex, 11, 14.7kDa	48.9585	#VALUE!	#VALUE!	#VALUE!	#VALUE!	48.9585	#VALUE!	#VALUE!	#VALUE!	#VALUE!	#VALUE!	#VALUE!		--	--
P03891	ND2	MTND2	37.1751	#VALUE!	#VALUE!	#VALUE!	#VALUE!	37.1751	#VALUE!	#VALUE!	#VALUE!	#VALUE!	#VALUE!	#VALUE!		--	--
P62166	NCS1	neuronal calcium sensor 1	40.8796	#VALUE!	#VALUE!	#VALUE!	#VALUE!	40.8796	#VALUE!	#VALUE!	#VALUE!	#VALUE!	#VALUE!	#VALUE!		--	--
Q8N1F7	NUP93	nucleoporin 93kDa	85.7473	#VALUE!	#VALUE!	#VALUE!	#VALUE!	85.7473	#VALUE!	#VALUE!	#VALUE!	#VALUE!	#VALUE!	#VALUE!		--	--
Q9NX40	OCIAD1	OCIA domain containing 1	31.1051	#VALUE!	#VALUE!	#VALUE!	#VALUE!	31.1051	#VALUE!	#VALUE!	#VALUE!	#VALUE!	#VALUE!	#VALUE!		--	--
Q8TAD7	C12orf75	chromosome 12 open reading frame 75	305.991	#VALUE!	#VALUE!	#VALUE!	#VALUE!	305.991	#VALUE!	#VALUE!	#VALUE!	#VALUE!	#VALUE!	#VALUE!		--	--
Q8WW12	PCNP	PEST proteolytic signal containing nuclear protein	112.75	#VALUE!	#VALUE!	#VALUE!	#VALUE!	112.75	#VALUE!	#VALUE!	#VALUE!	#VALUE!	#VALUE!	#VALUE!		--	--
Q7RTV0	PHF5A	PHD finger protein 5A	54.5294	#VALUE!	#VALUE!	#VALUE!	#VALUE!	54.5294	#VALUE!	#VALUE!	#VALUE!	#VALUE!	#VALUE!	#VALUE!		--	--
Q7Z7M9	GALNT5	polypeptide N-acetylgalactosaminyltransferase 5	18.1968	#VALUE!	#VALUE!	#VALUE!	#VALUE!	18.1968	#VALUE!	#VALUE!	#VALUE!	#VALUE!	#VALUE!	#VALUE!		--	--
O75340	PDCD6	programmed cell death 6	190.774	#VALUE!	#VALUE!	#VALUE!	#VALUE!	190.774	#VALUE!	#VALUE!	#VALUE!	#VALUE!	#VALUE!	#VALUE!		--	--
Q9H7Z7	PTGES2	prostaglandin E synthase 2	42.7106	#VALUE!	#VALUE!	#VALUE!	#VALUE!	42.7106	#VALUE!	#VALUE!	#VALUE!	#VALUE!	#VALUE!	#VALUE!		--	--
P41223	BUD31	BUD31 homolog (S. cerevisiae)	13.0904	#VALUE!	#VALUE!	#VALUE!	#VALUE!	13.0904	#VALUE!	#VALUE!	#VALUE!	#VALUE!	#VALUE!	#VALUE!		--	--
Q9BT09	CNPY3	canopy FGF signaling regulator 3	99.1279	#VALUE!	#VALUE!	#VALUE!	#VALUE!	99.1279	#VALUE!	#VALUE!	#VALUE!	#VALUE!	#VALUE!	#VALUE!		--	--
Q86VS8	HOOK3	hook microtubule-tethering protein 3	87.2408	#VALUE!	#VALUE!	#VALUE!	#VALUE!	87.2408	#VALUE!	#VALUE!	#VALUE!	#VALUE!	#VALUE!	#VALUE!		--	--
Q15435	PPP1R7	protein phosphatase 1, regulatory subunit 7	82.9829	#VALUE!	#VALUE!	#VALUE!	#VALUE!	82.9829	#VALUE!	#VALUE!	#VALUE!	#VALUE!	#VALUE!	#VALUE!		--	--
P82979	SARNP	SAP domain containing ribonucleoprotein	151.211	#VALUE!	#VALUE!	#VALUE!	#VALUE!	151.211	#VALUE!	#VALUE!	#VALUE!	#VALUE!	#VALUE!	#VALUE!		--	--
Q9Y6A9	SPCS1	signal peptidase complex subunit 1 homolog (S. cerevisiae)	129.961	#VALUE!	#VALUE!	#VALUE!	#VALUE!	129.961	#VALUE!	#VALUE!	#VALUE!	#VALUE!	#VALUE!	#VALUE!		--	--
Q969E4	TCEAL3	transcription elongation factor A (SII)-like 3	71.6445	#VALUE!	#VALUE!	#VALUE!	#VALUE!	71.6445	#VALUE!	#VALUE!	#VALUE!	#VALUE!	#VALUE!	#VALUE!		--	--
Q9NPL8	TIMMDC1	translocase of inner mitochondrial membrane domain containing 1	17.6868	#VALUE!	#VALUE!	#VALUE!	#VALUE!	17.6868	#VALUE!	#VALUE!	#VALUE!	#VALUE!	#VALUE!	#VALUE!		--	--
Q9UHD9	UBQLN2	ubiquilin 2	92.6597	#VALUE!	#VALUE!	#VALUE!	#VALUE!	92.6597	#VALUE!	#VALUE!	#VALUE!	#VALUE!	#VALUE!	#VALUE!		--	--
P54725	RAD23A	RAD23 homolog A (S. cerevisiae)	112.215	#VALUE!	#VALUE!	#VALUE!	#VALUE!	112.215	#VALUE!	#VALUE!	#VALUE!	#VALUE!	#VALUE!	#VALUE!		--	--
Q6EMK4	VASN	vasorin	191.58	#VALUE!	#VALUE!	#VALUE!	#VALUE!	191.58	#VALUE!	#VALUE!	#VALUE!	#VALUE!	#VALUE!	#VALUE!		--	--
O00767	SCD	stearoyl-CoA desaturase (delta-9-desaturase)	#VALUE!	58.2906	#VALUE!	#VALUE!	#VALUE!	58.2906	#VALUE!	#VALUE!	#VALUE!	#VALUE!	#VALUE!	#VALUE!		--	--
Q01484	ANK2	ankyrin 2, neuronal	#VALUE!	10.9185	#VALUE!	#VALUE!	#VALUE!	10.9185	#VALUE!	#VALUE!	#VALUE!	#VALUE!	#VALUE!	#VALUE!		--	--
Q9Y6W3	CAPN7	calpain 7	#VALUE!	12.5905	#VALUE!	#VALUE!	#VALUE!	12.5905	#VALUE!	#VALUE!	#VALUE!	#VALUE!	#VALUE!	#VALUE!		--	--
O43264	ZW10	zw10 kinetochore protein	#VALUE!	71.3705	#VALUE!	#VALUE!	#VALUE!	71.3705	#VALUE!	#VALUE!	#VALUE!	#VALUE!	#VALUE!	#VALUE!		--	--
Q9GZV4	EIF5A2	eukaryotic translation initiation factor 5A2	#VALUE!	1146.01	#VALUE!	#VALUE!	#VALUE!	1146.01	#VALUE!	#VALUE!	#VALUE!	#VALUE!	#VALUE!	#VALUE!		--	--
P09104	ENO2	enolase 2 (gamma, neuronal)	#VALUE!	138.397	#VALUE!	#VALUE!	#VALUE!	138.397	#VALUE!	#VALUE!	#VALUE!	#VALUE!	#VALUE!	#VALUE!		--	--
Q9H3P7	ACBD3	acyl-CoA binding domain containing 3	#VALUE!	176.757	#VALUE!	#VALUE!	#VALUE!	176.757	#VALUE!	#VALUE!	#VALUE!	#VALUE!	#VALUE!	#VALUE!		--	--
P01111	NRAS	neuroblastoma RAS viral (v-ras) oncogene homolog	#VALUE!	148.262	#VALUE!	#VALUE!	#VALUE!	148.262	#VALUE!	#VALUE!	#VALUE!	#VALUE!	#VALUE!	#VALUE!		--	--
P07305	H1F0	H1 histone family, member 0	#VALUE!	114.819	#VALUE!	#VALUE!	#VALUE!	114.819	#VALUE!	#VALUE!	#VALUE!	#VALUE!	#VALUE!	#VALUE!		--	--
P33993-2	MCM7	minichromosome maintenance complex component 7	#VALUE!	18.1406	#VALUE!	#VALUE!	#VALUE!	18.1406	#VALUE!	#VALUE!	#VALUE!	#VALUE!	#VALUE!	#VALUE!		--	--
Q9Y673-2	ALG5	ALG5, dolichyl-phosphate beta-glucosyltransferase	#VALUE!	74.6666	#VALUE!	#VALUE!	#VALUE!	74.6666	#VALUE!	#VALUE!	#VALUE!	#VALUE!	#VALUE!	#VALUE!		--	--
Q9NTX5-2	ECHDC1	enoyl CoA hydratase domain containing 1	#VALUE!	39.2986	#VALUE!	#VALUE!	#VALUE!	39.2986	#VALUE!	#VALUE!	#VALUE!	#VALUE!	#VALUE!	#VALUE!		--	--
Q9H6S3-2	EPS8L2	EPS8-like 2	#VALUE!	6.24252	#VALUE!	#VALUE!	#VALUE!	6.24252	#VALUE!	#VALUE!	#VALUE!	#VALUE!	#VALUE!	#VALUE!		--	--
Q92990-2	GLMN	glomulin, FKBP associated protein	#VALUE!	3.05019	#VALUE!	#VALUE!	#VALUE!	3.05019	#VALUE!	#VALUE!	#VALUE!	#VALUE!	#VALUE!	#VALUE!		--	--
P09488-2	GSTM1	glutathione S-transferase mu 1	#VALUE!	159.204	#VALUE!	#VALUE!	#VALUE!	159.204	#VALUE!	#VALUE!	#VALUE!	#VALUE!	#VALUE!	#VALUE!		--	--
Q14CN4-2	KRT72	keratin 72	#VALUE!	939.176	#VALUE!	#VALUE!	#VALUE!	939.176	#VALUE!	#VALUE!	#VALUE!	#VALUE!	#VALUE!	#VALUE!		--	--
Q9BXJ9-4	NAA15	N(alpha)-acetyltransferase 15, NatA auxiliary subunit	#VALUE!	16.354	#VALUE!	#VALUE!	#VALUE!	16.354	#VALUE!	#VALUE!	#VALUE!	#VALUE!	#VALUE!	#VALUE!		--	--
Q9Y320-2	TMX2	thioredoxin-related transmembrane protein 2	#VALUE!	66.9738	#VALUE!	#VALUE!	#VALUE!	66.9738	#VALUE!	#VALUE!	#VALUE!	#VALUE!	#VALUE!	#VALUE!		--	--
Q9UM00-2	TMCO1	transmembrane and coiled-coil domains 1	#VALUE!	343.929	#VALUE!	#VALUE!	#VALUE!	343.929	#VALUE!	#VALUE!	#VALUE!	#VALUE!	#VALUE!	#VALUE!		--	--
Q96K76-3	USP47	ubiquitin specific peptidase 47	#VALUE!	45.2126	#VALUE!	#VALUE!	#VALUE!	45.2126	#VALUE!	#VALUE!	#VALUE!	#VALUE!	#VALUE!	#VALUE!		--	--
P04150-8	NR3C1	nuclear receptor subfamily 3, group C, member 1 (glucocorticoid receptor)	#VALUE!	36.9906	#VALUE!	#VALUE!	#VALUE!	36.9906	#VALUE!	#VALUE!	#VALUE!	#VALUE!	#VALUE!	#VALUE!		--	--
O60488-2	ACSL4	acyl-CoA synthetase long-chain family member 4	#VALUE!	72.4715	#VALUE!	#VALUE!	#VALUE!	72.4715	#VALUE!	#VALUE!	#VALUE!	#VALUE!	#VALUE!	#VALUE!		--	--
P07205	PGK2	phosphoglycerate kinase 2	#VALUE!	204.768	#VALUE!	#VALUE!	#VALUE!	204.768	#VALUE!	#VALUE!	#VALUE!	#VALUE!	#VALUE!	#VALUE!		--	--
O94903	PROSC	proline synthetase co-transcribed homolog (bacterial)	#VALUE!	37.5387	#VALUE!	#VALUE!	#VALUE!	37.5387	#VALUE!	#VALUE!	#VALUE!	#VALUE!	#VALUE!	#VALUE!		--	--
Q9Y315	DERA	deoxyribose-phosphate aldolase (putative)	#VALUE!	22.6825	#VALUE!	#VALUE!	#VALUE!	22.6825	#VALUE!	#VALUE!	#VALUE!	#VALUE!	#VALUE!	#VALUE!		--	--
Q02383	SEMG2	semenogelin II	#VALUE!	55.106	#VALUE!	#VALUE!	#VALUE!	55.106	#VALUE!	#VALUE!	#VALUE!	#VALUE!	#VALUE!	#VALUE!		--	--
Q9Y512	SAMM50	SAMM50 sorting and assembly machinery component	#VALUE!	14.5446	#VALUE!	#VALUE!	#VALUE!	14.5446	#VALUE!	#VALUE!	#VALUE!	#VALUE!	#VALUE!	#VALUE!		--	--
O15121	DEGS1	delta(4)-desaturase, sphingolipid 1	#VALUE!	172.393	#VALUE!	#VALUE!	#VALUE!	172.393	#VALUE!	#VALUE!	#VALUE!	#VALUE!	#VALUE!	#VALUE!		--	--
Q5BKZ1	ZNF326	zinc finger protein 326	#VALUE!	32.7066	#VALUE!	#VALUE!	#VALUE!	32.7066	#VALUE!	#VALUE!	#VALUE!	#VALUE!	#VALUE!	#VALUE!		--	--
P02763	ORM1	orosomucoid 1	#VALUE!	#VALUE!	98.9643	#VALUE!	#VALUE!	98.9643	#VALUE!	#VALUE!	#VALUE!	#VALUE!	#VALUE!	#VALUE!		--	--
P02647	APOA1	apolipoprotein A-I	#VALUE!	#VALUE!	543.277	#VALUE!	#VALUE!	543.277	#VALUE!	#VALUE!	#VALUE!	#VALUE!	#VALUE!	#VALUE!		--	--
P02652	APOA2	apolipoprotein A-II	#VALUE!	#VALUE!	375.884	#VALUE!	#VALUE!	375.884	#VALUE!	#VALUE!	#VALUE!	#VALUE!	#VALUE!	#VALUE!		--	--
P01024	C3	complement component 3	#VALUE!	#VALUE!	161.095	#VALUE!	#VALUE!	161.095	#VALUE!	#VALUE!	#VALUE!	#VALUE!	#VALUE!	#VALUE!		--	--
P02675	FGB	fibrinogen beta chain	#VALUE!	#VALUE!	210.4	#VALUE!	#VALUE!	210.4	#VALUE!	#VALUE!	#VALUE!	#VALUE!	#VALUE!	#VALUE!		--	--
P02790	HPX	hemopexin	#VALUE!	#VALUE!	81.2348	#VALUE!	#VALUE!	81.2348	#VALUE!	#VALUE!	#VALUE!	#VALUE!	#VALUE!	#VALUE!		--	--
P0CG05	NA	NA	#VALUE!	#VALUE!	462.063	#VALUE!	#VALUE!	462.063	#VALUE!	#VALUE!	#VALUE!	#VALUE!	#VALUE!	#VALUE!		--	--
P02671-2	FGA	fibrinogen alpha chain	#VALUE!	#VALUE!	164.294	#VALUE!	#VALUE!	164.294	#VALUE!	#VALUE!	#VALUE!	#VALUE!	#VALUE!	#VALUE!		--	--
Q8N1N4-2	KRT78	keratin 78	#VALUE!	#VALUE!	89.2212	#VALUE!	#VALUE!	89.2212	#VALUE!	#VALUE!	#VALUE!	#VALUE!	#VALUE!	#VALUE!		--	--
P49321-2	NASP	nuclear autoantigenic sperm protein (histone-binding)	#VALUE!	#VALUE!	62.4534	#VALUE!	#VALUE!	62.4534	#VALUE!	#VALUE!	#VALUE!	#VALUE!	#VALUE!	#VALUE!		--	--
P49354-2	FNTA	farnesyltransferase, CAAX box, alpha	#VALUE!	#VALUE!	22.3922	#VALUE!	#VALUE!	22.3922	#VALUE!	#VALUE!	#VALUE!	#VALUE!	#VALUE!	#VALUE!		--	--
A6H8Y1-2	BDP1	B double prime 1, subunit of RNA polymerase III transcription initiation factor IIIB	#VALUE!	#VALUE!	58.1128	#VALUE!	#VALUE!	58.1128	#VALUE!	#VALUE!	#VALUE!	#VALUE!	#VALUE!	#VALUE!		--	--
A3KMH1-3	VWA8	von Willebrand factor A domain containing 8	#VALUE!	#VALUE!	124.249	#VALUE!	#VALUE!	124.249	#VALUE!	#VALUE!	#VALUE!	#VALUE!	#VALUE!	#VALUE!		--	--
Q68EM7-4	ARHGAP17	Rho GTPase activating protein 17	#VALUE!	#VALUE!	44.7433	#VALUE!	#VALUE!	44.7433	#VALUE!	#VALUE!	#VALUE!	#VALUE!	#VALUE!	#VALUE!		--	--
P78386	KRT85	keratin 85	#VALUE!	#VALUE!	131.246	#VALUE!	#VALUE!	131.246	#VALUE!	#VALUE!	#VALUE!	#VALUE!	#VALUE!	#VALUE!		--	--
Q01650	SLC7A5	solute carrier family 7 (amino acid transporter light chain, L system), member 5	#VALUE!	#VALUE!	60.7918	#VALUE!	#VALUE!	60.7918	#VALUE!	#VALUE!	#VALUE!	#VALUE!	#VALUE!	#VALUE!		--	--
Q9NWH9	SLTM	SAFB-like, transcription modulator	#VALUE!	#VALUE!	77.7946	#VALUE!	#VALUE!	77.7946	#VALUE!	#VALUE!	#VALUE!	#VALUE!	#VALUE!	#VALUE!		--	--
P02787	TF	transferrin	#VALUE!	#VALUE!	358.8	#VALUE!	#VALUE!	358.8	#VALUE!	#VALUE!	#VALUE!	#VALUE!	#VALUE!	#VALUE!		--	--
Q96QD8	SLC38A2	solute carrier family 38, member 2	#VALUE!	#VALUE!	21.5167	#VALUE!	#VALUE!	21.5167	#VALUE!	#VALUE!	#VALUE!	#VALUE!	#VALUE!	#VALUE!		--	--
Q6P9B6	TLDC1	TBC/LysM-associated domain containing 1	#VALUE!	#VALUE!	27.0745	#VALUE!	#VALUE!	27.0745	#VALUE!	#VALUE!	#VALUE!	#VALUE!	#VALUE!	#VALUE!		--	--
P02766	TTR	transthyretin	#VALUE!	#VALUE!	364.327	#VALUE!	#VALUE!	364.327	#VALUE!	#VALUE!	#VALUE!	#VALUE!	#VALUE!	#VALUE!		--	--
P42574	CASP3	caspase 3, apoptosis-related cysteine peptidase	#VALUE!	#VALUE!	#VALUE!	68.7269	#VALUE!	68.7269	#VALUE!	#VALUE!	#VALUE!	#VALUE!	#VALUE!	#VALUE!		--	--
Q86WR0	CCDC25	coiled-coil domain containing 25	#VALUE!	#VALUE!	#VALUE!	39.1212	#VALUE!	39.1212	#VALUE!	#VALUE!	#VALUE!	#VALUE!	#VALUE!	#VALUE!		--	--
Q00535	CDK5	cyclin-dependent kinase 5	#VALUE!	#VALUE!	#VALUE!	16.8988	#VALUE!	16.8988	#VALUE!	#VALUE!	#VALUE!	#VALUE!	#VALUE!	#VALUE!		--	--
P43897	TSFM	Ts translation elongation factor, mitochondrial	#VALUE!	#VALUE!	#VALUE!	102.892	#VALUE!	102.892	#VALUE!	#VALUE!	#VALUE!	#VALUE!	#VALUE!	#VALUE!		--	--
P30042	C21orf33	chromosome 21 open reading frame 33	#VALUE!	#VALUE!	#VALUE!	123.802	#VALUE!	123.802	#VALUE!	#VALUE!	#VALUE!	#VALUE!	#VALUE!	#VALUE!		--	--
Q8NBQ5	HSD17B11	hydroxysteroid (17-beta) dehydrogenase 11	#VALUE!	#VALUE!	#VALUE!	59.9502	#VALUE!	59.9502	#VALUE!	#VALUE!	#VALUE!	#VALUE!	#VALUE!	#VALUE!		--	--
P48507	GCLM	glutamate-cysteine ligase, modifier subunit	#VALUE!	#VALUE!	#VALUE!	106.435	#VALUE!	106.435	#VALUE!	#VALUE!	#VALUE!	#VALUE!	#VALUE!	#VALUE!		--	--
P01112	HRAS	Harvey rat sarcoma viral oncogene homolog	#VALUE!	#VALUE!	#VALUE!	117.698	#VALUE!	117.698	#VALUE!	#VALUE!	#VALUE!	#VALUE!	#VALUE!	#VALUE!		--	--
Q9H0R5	GBP3	guanylate binding protein 3	#VALUE!	#VALUE!	#VALUE!	86.8296	#VALUE!	86.8296	#VALUE!	#VALUE!	#VALUE!	#VALUE!	#VALUE!	#VALUE!		--	--
P42858	HTT	huntingtin	#VALUE!	#VALUE!	#VALUE!	10.5142	#VALUE!	10.5142	#VALUE!	#VALUE!	#VALUE!	#VALUE!	#VALUE!	#VALUE!		--	--
O15397	IPO8	importin 8	#VALUE!	#VALUE!	#VALUE!	24.2556	#VALUE!	24.2556	#VALUE!	#VALUE!	#VALUE!	#VALUE!	#VALUE!	#VALUE!		--	--
Q9H2D6-5	TRIOBP	TRIO and F-actin binding protein	#VALUE!	#VALUE!	#VALUE!	19.1539	#VALUE!	19.1539	#VALUE!	#VALUE!	#VALUE!	#VALUE!	#VALUE!	#VALUE!		--	--
Q9C0C2-2	TNKS1BP1	tankyrase 1 binding protein 1, 182kDa	#VALUE!	#VALUE!	#VALUE!	69.9599	#VALUE!	69.9599	#VALUE!	#VALUE!	#VALUE!	#VALUE!	#VALUE!	#VALUE!		--	--
Q9H8Y8-2	GORASP2	golgi reassembly stacking protein 2, 55kDa	#VALUE!	#VALUE!	#VALUE!	37.7944	#VALUE!	37.7944	#VALUE!	#VALUE!	#VALUE!	#VALUE!	#VALUE!	#VALUE!		--	--
Q8WVV9-2	HNRNPLL	heterogeneous nuclear ribonucleoprotein L-like	#VALUE!	#VALUE!	#VALUE!	18.6919	#VALUE!	18.6919	#VALUE!	#VALUE!	#VALUE!	#VALUE!	#VALUE!	#VALUE!		--	--
Q8NCA5-2	FAM98A	family with sequence similarity 98, member A	#VALUE!	#VALUE!	#VALUE!	10.9248	#VALUE!	10.9248	#VALUE!	#VALUE!	#VALUE!	#VALUE!	#VALUE!	#VALUE!		--	--
Q96QD8-2	SLC38A2	solute carrier family 38, member 2	#VALUE!	#VALUE!	#VALUE!	49.831	#VALUE!	49.831	#VALUE!	#VALUE!	#VALUE!	#VALUE!	#VALUE!	#VALUE!		--	--
Q86SZ2-2	TRAPPC6B	trafficking protein particle complex 6B	#VALUE!	#VALUE!	#VALUE!	17.1393	#VALUE!	17.1393	#VALUE!	#VALUE!	#VALUE!	#VALUE!	#VALUE!	#VALUE!		--	--
O75379-2	VAMP4	vesicle-associated membrane protein 4	#VALUE!	#VALUE!	#VALUE!	27.1299	#VALUE!	27.1299	#VALUE!	#VALUE!	#VALUE!	#VALUE!	#VALUE!	#VALUE!		--	--
Q13642-3	FHL1	four and a half LIM domains 1	#VALUE!	#VALUE!	#VALUE!	96.0249	#VALUE!	96.0249	#VALUE!	#VALUE!	#VALUE!	#VALUE!	#VALUE!	#VALUE!		--	--
Q07666-3	KHDRBS1	KH domain containing, RNA binding, signal transduction associated 1	#VALUE!	#VALUE!	#VALUE!	107.464	#VALUE!	107.464	#VALUE!	#VALUE!	#VALUE!	#VALUE!	#VALUE!	#VALUE!		--	--
Q92841-3	DDX17	DEAD (Asp-Glu-Ala-Asp) box helicase 17	#VALUE!	#VALUE!	#VALUE!	262.431	#VALUE!	262.431	#VALUE!	#VALUE!	#VALUE!	#VALUE!	#VALUE!	#VALUE!		--	--
Q9BUJ2-4	HNRNPUL1	heterogeneous nuclear ribonucleoprotein U-like 1	#VALUE!	#VALUE!	#VALUE!	53.6221	#VALUE!	53.6221	#VALUE!	#VALUE!	#VALUE!	#VALUE!	#VALUE!	#VALUE!		--	--
Q8WX93-4	PALLD	palladin, cytoskeletal associated protein	#VALUE!	#VALUE!	#VALUE!	109.625	#VALUE!	109.625	#VALUE!	#VALUE!	#VALUE!	#VALUE!	#VALUE!	#VALUE!		--	--
Q01433-3	AMPD2	adenosine monophosphate deaminase 2	#VALUE!	#VALUE!	#VALUE!	36.4765	#VALUE!	36.4765	#VALUE!	#VALUE!	#VALUE!	#VALUE!	#VALUE!	#VALUE!		--	--
Q8N1G4	LRRC47	leucine rich repeat containing 47	#VALUE!	#VALUE!	#VALUE!	30.7558	#VALUE!	30.7558	#VALUE!	#VALUE!	#VALUE!	#VALUE!	#VALUE!	#VALUE!		--	--
Q9P260	KIAA1468	KIAA1468	#VALUE!	#VALUE!	#VALUE!	1.87831	#VALUE!	1.87831	#VALUE!	#VALUE!	#VALUE!	#VALUE!	#VALUE!	#VALUE!		--	--
P34949	MPI	mannose phosphate isomerase	#VALUE!	#VALUE!	#VALUE!	9.94061	#VALUE!	9.94061	#VALUE!	#VALUE!	#VALUE!	#VALUE!	#VALUE!	#VALUE!		--	--
Q8WUM0	NUP133	nucleoporin 133kDa	#VALUE!	#VALUE!	#VALUE!	12.3352	#VALUE!	12.3352	#VALUE!	#VALUE!	#VALUE!	#VALUE!	#VALUE!	#VALUE!		--	--
Q12769	NUP160	nucleoporin 160kDa	#VALUE!	#VALUE!	#VALUE!	2.89208	#VALUE!	2.89208	#VALUE!	#VALUE!	#VALUE!	#VALUE!	#VALUE!	#VALUE!		--	--
Q8WTT2	NOC3L	nucleolar complex associated 3 homolog (S. cerevisiae)	#VALUE!	#VALUE!	#VALUE!	6.81531	#VALUE!	6.81531	#VALUE!	#VALUE!	#VALUE!	#VALUE!	#VALUE!	#VALUE!		--	--
Q9Y3B4	SF3B6	splicing factor 3b, subunit 6, 14kDa	#VALUE!	#VALUE!	#VALUE!	171.416	#VALUE!	171.416	#VALUE!	#VALUE!	#VALUE!	#VALUE!	#VALUE!	#VALUE!		--	--
Q9UBY0	SLC9A2	solute carrier family 9, subfamily A (NHE2, cation proton antiporter 2), member 2	#VALUE!	#VALUE!	#VALUE!	26.0609	#VALUE!	26.0609	#VALUE!	#VALUE!	#VALUE!	#VALUE!	#VALUE!	#VALUE!		--	--
P51668	UBE2D1	ubiquitin-conjugating enzyme E2D 1	#VALUE!	#VALUE!	#VALUE!	30.7835	#VALUE!	30.7835	#VALUE!	#VALUE!	#VALUE!	#VALUE!	#VALUE!	#VALUE!		--	--
Q9BYD2	MRPL9	mitochondrial ribosomal protein L9	#VALUE!	#VALUE!	#VALUE!	#VALUE!	54.8396	54.8396	#VALUE!	#VALUE!	#VALUE!	#VALUE!	#VALUE!	#VALUE!		--	--
P09110	ACAA1	acetyl-CoA acyltransferase 1	#VALUE!	#VALUE!	#VALUE!	#VALUE!	16.3769	16.3769	#VALUE!	#VALUE!	#VALUE!	#VALUE!	#VALUE!	#VALUE!		--	--
Q4KMQ2	ANO6	anoctamin 6	#VALUE!	#VALUE!	#VALUE!	#VALUE!	16.3239	16.3239	#VALUE!	#VALUE!	#VALUE!	#VALUE!	#VALUE!	#VALUE!		--	--
Q3MJ40	NA	NA	#VALUE!	#VALUE!	#VALUE!	#VALUE!	255.34	255.34	#VALUE!	#VALUE!	#VALUE!	#VALUE!	#VALUE!	#VALUE!		--	--
P31930	UQCRC1	ubiquinol-cytochrome c reductase core protein I	#VALUE!	#VALUE!	#VALUE!	#VALUE!	26.7683	26.7683	#VALUE!	#VALUE!	#VALUE!	#VALUE!	#VALUE!	#VALUE!		--	--
P47985	UQCRFS1	ubiquinol-cytochrome c reductase, Rieske iron-sulfur polypeptide 1	#VALUE!	#VALUE!	#VALUE!	#VALUE!	153.288	153.288	#VALUE!	#VALUE!	#VALUE!	#VALUE!	#VALUE!	#VALUE!		--	--
P08754	GNAI3	guanine nucleotide binding protein (G protein), alpha inhibiting activity polypeptide 3	#VALUE!	#VALUE!	#VALUE!	#VALUE!	112.299	112.299	#VALUE!	#VALUE!	#VALUE!	#VALUE!	#VALUE!	#VALUE!		--	--
Q9NRX4-2	PHPT1	phosphohistidine phosphatase 1	#VALUE!	#VALUE!	#VALUE!	#VALUE!	100.123	100.123	#VALUE!	#VALUE!	#VALUE!	#VALUE!	#VALUE!	#VALUE!		--	--
P49821-2	NDUFV1	NADH dehydrogenase (ubiquinone) flavoprotein 1, 51kDa	#VALUE!	#VALUE!	#VALUE!	#VALUE!	40.0376	40.0376	#VALUE!	#VALUE!	#VALUE!	#VALUE!	#VALUE!	#VALUE!		--	--
Q8WW12-2	PCNP	PEST proteolytic signal containing nuclear protein	#VALUE!	#VALUE!	#VALUE!	#VALUE!	84.0506	84.0506	#VALUE!	#VALUE!	#VALUE!	#VALUE!	#VALUE!	#VALUE!		--	--
Q5JTH9-2	RRP12	ribosomal RNA processing 12 homolog (S. cerevisiae)	#VALUE!	#VALUE!	#VALUE!	#VALUE!	19.4721	19.4721	#VALUE!	#VALUE!	#VALUE!	#VALUE!	#VALUE!	#VALUE!		--	--
Q96T51-2	RUFY1	RUN and FYVE domain containing 1	#VALUE!	#VALUE!	#VALUE!	#VALUE!	241.546	241.546	#VALUE!	#VALUE!	#VALUE!	#VALUE!	#VALUE!	#VALUE!		--	--
Q9ULD0-3	OGDHL	oxoglutarate dehydrogenase-like	#VALUE!	#VALUE!	#VALUE!	#VALUE!	39.9638	39.9638	#VALUE!	#VALUE!	#VALUE!	#VALUE!	#VALUE!	#VALUE!		--	--
Q9NR56-3	MBNL1	muscleblind-like splicing regulator 1	#VALUE!	#VALUE!	#VALUE!	#VALUE!	42.254	42.254	#VALUE!	#VALUE!	#VALUE!	#VALUE!	#VALUE!	#VALUE!		--	--
Q5VT25-3	CDC42BPA	CDC42 binding protein kinase alpha (DMPK-like)	#VALUE!	#VALUE!	#VALUE!	#VALUE!	35.3378	35.3378	#VALUE!	#VALUE!	#VALUE!	#VALUE!	#VALUE!	#VALUE!		--	--
O60271-7	SPAG9	sperm associated antigen 9	#VALUE!	#VALUE!	#VALUE!	#VALUE!	130.32	130.32	#VALUE!	#VALUE!	#VALUE!	#VALUE!	#VALUE!	#VALUE!		--	--
O95232	LUC7L3	LUC7-like 3 (S. cerevisiae)	#VALUE!	#VALUE!	#VALUE!	#VALUE!	75.9628	75.9628	#VALUE!	#VALUE!	#VALUE!	#VALUE!	#VALUE!	#VALUE!		--	--
O96011	PEX11B	peroxisomal biogenesis factor 11 beta	#VALUE!	#VALUE!	#VALUE!	#VALUE!	57.5438	57.5438	#VALUE!	#VALUE!	#VALUE!	#VALUE!	#VALUE!	#VALUE!		--	--
Q9UBU7	DBF4	DBF4 zinc finger	#VALUE!	#VALUE!	#VALUE!	#VALUE!	68.9046	68.9046	#VALUE!	#VALUE!	#VALUE!	#VALUE!	#VALUE!	#VALUE!		--	--
P84101	SERF2	small EDRK-rich factor 2	#VALUE!	#VALUE!	#VALUE!	#VALUE!	96.0184	96.0184	#VALUE!	#VALUE!	#VALUE!	#VALUE!	#VALUE!	#VALUE!		--	--
P49770	EIF2B2	eukaryotic translation initiation factor 2B, subunit 2 beta, 39kDa	#VALUE!	#VALUE!	#VALUE!	#VALUE!	14.4025	14.4025	#VALUE!	#VALUE!	#VALUE!	#VALUE!	#VALUE!	#VALUE!		--	--
Q01970	PLCB3	phospholipase C, beta 3 (phosphatidylinositol-specific)	#VALUE!	#VALUE!	#VALUE!	#VALUE!	#VALUE!	#VALUE!	65.5594	#VALUE!	#VALUE!	#VALUE!	#VALUE!	65.5594		--	--
P51398	DAP3	death associated protein 3	#VALUE!	#VALUE!	#VALUE!	#VALUE!	#VALUE!	#VALUE!	13.6759	#VALUE!	#VALUE!	#VALUE!	#VALUE!	13.6759		--	--
P63261	ACTG1	actin, gamma 1	#VALUE!	#VALUE!	#VALUE!	#VALUE!	#VALUE!	#VALUE!	2329.64	#VALUE!	#VALUE!	#VALUE!	#VALUE!	2329.64		--	--
Q9C0B1	FTO	fat mass and obesity associated	#VALUE!	#VALUE!	#VALUE!	#VALUE!	#VALUE!	#VALUE!	16.0438	#VALUE!	#VALUE!	#VALUE!	#VALUE!	16.0438		--	--
Q13155	AIMP2	aminoacyl tRNA synthetase complex-interacting multifunctional protein 2	#VALUE!	#VALUE!	#VALUE!	#VALUE!	#VALUE!	#VALUE!	14.945	#VALUE!	#VALUE!	#VALUE!	#VALUE!	14.945		--	--
O43681	ASNA1	arsA arsenite transporter, ATP-binding, homolog 1 (bacterial)	#VALUE!	#VALUE!	#VALUE!	#VALUE!	#VALUE!	#VALUE!	36.4675	#VALUE!	#VALUE!	#VALUE!	#VALUE!	36.4675		--	--
Q8NE71	ABCF1	ATP-binding cassette, sub-family F (GCN20), member 1	#VALUE!	#VALUE!	#VALUE!	#VALUE!	#VALUE!	#VALUE!	150.948	#VALUE!	#VALUE!	#VALUE!	#VALUE!	150.948		--	--
P13995	MTHFD2	methylenetetrahydrofolate dehydrogenase (NADP+ dependent) 2, methenyltetrahydrofolate cyclohydrolase	#VALUE!	#VALUE!	#VALUE!	#VALUE!	#VALUE!	#VALUE!	31.2946	#VALUE!	#VALUE!	#VALUE!	#VALUE!	31.2946		--	--
P12111	COL6A3	collagen, type VI, alpha 3	#VALUE!	#VALUE!	#VALUE!	#VALUE!	#VALUE!	#VALUE!	523.814	#VALUE!	#VALUE!	#VALUE!	#VALUE!	523.814		--	--
Q96BY6	DOCK10	dedicator of cytokinesis 10	#VALUE!	#VALUE!	#VALUE!	#VALUE!	#VALUE!	#VALUE!	61.2583	#VALUE!	#VALUE!	#VALUE!	#VALUE!	61.2583		--	--
P30038	ALDH4A1	aldehyde dehydrogenase 4 family, member A1	#VALUE!	#VALUE!	#VALUE!	#VALUE!	#VALUE!	#VALUE!	32.0813	#VALUE!	#VALUE!	#VALUE!	#VALUE!	32.0813		--	--
P43246	MSH2	mutS homolog 2	#VALUE!	#VALUE!	#VALUE!	#VALUE!	#VALUE!	#VALUE!	23.3668	#VALUE!	#VALUE!	#VALUE!	#VALUE!	23.3668		--	--
P49736	MCM2	minichromosome maintenance complex component 2	#VALUE!	#VALUE!	#VALUE!	#VALUE!	#VALUE!	#VALUE!	130.761	#VALUE!	#VALUE!	#VALUE!	#VALUE!	130.761		--	--
Q14566	MCM6	minichromosome maintenance complex component 6	#VALUE!	#VALUE!	#VALUE!	#VALUE!	#VALUE!	#VALUE!	50.9914	#VALUE!	#VALUE!	#VALUE!	#VALUE!	50.9914		--	--
Q8WW22	DNAJA4	DnaJ (Hsp40) homolog, subfamily A, member 4	#VALUE!	#VALUE!	#VALUE!	#VALUE!	#VALUE!	#VALUE!	20.5212	#VALUE!	#VALUE!	#VALUE!	#VALUE!	20.5212		--	--
Q8N3D4	EHBP1L1	EH domain binding protein 1-like 1	#VALUE!	#VALUE!	#VALUE!	#VALUE!	#VALUE!	#VALUE!	#VALUE!	71.1167	#VALUE!	#VALUE!	#VALUE!	71.1167		--	--
O60869	EDF1	endothelial differentiation-related factor 1	#VALUE!	#VALUE!	#VALUE!	#VALUE!	#VALUE!	#VALUE!	224.459	#VALUE!	#VALUE!	#VALUE!	#VALUE!	224.459		--	--
Q12931	TRAP1	TNF receptor-associated protein 1	#VALUE!	#VALUE!	#VALUE!	#VALUE!	#VALUE!	#VALUE!	42.7193	#VALUE!	#VALUE!	#VALUE!	#VALUE!	42.7193		--	--
Q99880	HIST1H2BL	histone cluster 1, H2bl	#VALUE!	#VALUE!	#VALUE!	#VALUE!	#VALUE!	#VALUE!	5875.32	#VALUE!	#VALUE!	#VALUE!	#VALUE!	5875.32		--	--
Q8N257	HIST3H2BB	histone cluster 3, H2bb	#VALUE!	#VALUE!	#VALUE!	#VALUE!	#VALUE!	#VALUE!	4996.08	#VALUE!	#VALUE!	#VALUE!	#VALUE!	4996.08		--	--
[truncated: 227 more rows]
