# Supplementary material for: Modeling SILAC Data to Assess Protein Turnover in a Cellular Model of Diabetic Nephropathy
Source: Int J Mol Sci. 2023 Feb 1;24(3):2811. doi: 10.3390/ijms24032811 (PMC9917874; doi:10.3390/ijms24032811)
Supplement: Supplementary file 1 [file ijms-24-02811-s001.zip › Supplementary material/Table S2_Revised.xlsx]

## Sheet: Estimate of parameter k
Protein ID	GENE_NAME	PROT_DESCR	Diab1 k (1/h)	Diab2 k (1/h)	Diab3 k (1/h)	Diab4 k (1/h)	Diab5 k (1/h)	Nephro1 k (1/h)	Nephro2 k (1/h)	Nephro3 k (1/h)	Nephro4 k (1/h)	Nephro5 k (1/h)	Diab Average k (1/h)	Nephro average k (1/h)	p Value	Statistic (Saphiro-Wilk)	p-value (Saphiro-Wilk)
P51153	RAB13	RAB13, member RAS oncogene family	0.0252432	0.0264302	0.0285912	0.0265864	0.0245447	NA	NA	0.0212492	0.0213269	NA	0.0262791	0.0212881	0.00191158	0.91738	0.44929
Q9ULC3	RAB23	RAB23, member RAS oncogene family	0.0233705	0.0221181	0.0204761	0.0210251	0.0187537	NA	NA	0.0165406	0.0145654	0.017701	0.0211487	0.016269	0.0110068	0.97795	0.95204
Q9Y6N5	SQRDL	sulfide quinone reductase-like (yeast)	0.00753459	0.0110409	0.010135	NA	0.00923542	NA	NA	0.00619517	0.00512377	NA	0.00948647	0.00565947	0.0154086	0.95517	0.78189
P11940-2	PABPC1	poly(A) binding protein, cytoplasmic 1	0.0147538	0.0172472	0.0176742	0.0188935	0.0161197	0.0159589	0.0136456	0.0152424	0.0129414	0.0132723	0.0169377	0.0142121	0.0184735	0.96044	0.79084
O95373	IPO7	importin 7	0.0228085	0.0251214	NA	0.0258857	0.0229308	0.020239	0.0176187	0.0240627	0.0190073	0.0200294	0.0241866	0.0201914	0.0201914	0.95037	0.69412
P06748-2	NPM1	nucleophosmin (nucleolar phosphoprotein B23, numatrin)	0.0137192	0.0140834	0.0159708	0.015017	0.0133669	0.0129497	0.0140263	0.0124559	0.0113092	0.0119674	0.0144315	0.0125417	0.0210034	0.98773	0.99321
P17987	TCP1	t-complex 1	0.0119857	0.0114291	0.0144809	0.0114712	0.0109726	0.0105834	0.00946134	0.0114057	0.00752367	0.00902218	0.0120679	0.00959927	0.0270658	0.95401	0.71605
P60842	EIF4A1	eukaryotic translation initiation factor 4A1	0.0216036	0.0231274	0.0254711	0.0226603	0.0237684	0.0211567	0.0207938	0.0228238	0.016982	0.0192609	0.0233262	0.0202034	0.033147	0.96927	0.88402
P50990	CCT8	chaperonin containing TCP1, subunit 8 (theta)	0.0126041	0.0121119	0.0135664	0.0112803	0.0107708	0.0106818	0.0112558	0.0107765	0.00817105	0.0100767	0.0120667	0.0101924	0.0334202	0.95828	0.76604
Q04637-5	EIF4G1	eukaryotic translation initiation factor 4 gamma, 1	0.0250208	NA	0.0275889	0.026141	0.0248836	NA	0.0223208	0.0246668	0.0185738	0.0213597	0.0259086	0.0217303	0.0366263	0.94597	0.6706
P02786	TFRC	transferrin receptor	0.0270418	0.0335225	0.0330362	0.0266376	NA	0.0240695	0.0265095	0.0263031	0.0207287	0.0221777	0.0300595	0.0239577	0.0372209	0.90828	0.30401
Q02880-2	TOP2B	topoisomerase (DNA) II beta 180kDa	NA	0.0231513	NA	0.0190102	0.0213357	0.0265947	NA	0.0269938	NA	NA	0.0211658	0.0267942	0.0393408	0.92559	0.56662
P60709	ACTB	actin, beta	0.0123137	0.0104836	0.0104422	0.0102171	0.00990058	NA	0.00977521	0.00870472	0.00582672	0.00773202	0.0106714	0.00800967	0.0411633	0.93553	0.53575
P53396-2	ACLY	ATP citrate lyase	0.0177938	0.0215849	0.0189514	0.0241986	0.0174065	0.0196749	0.0147236	0.0161266	0.0150981	0.0149148	0.019987	0.0161076	0.0424741	0.91987	0.35584
Q8IZP2	ST134	Suppression of tumorigenicity 13 pseudogene 4	0.030644	0.0291801	0.0365728	NA	NA	NA	0.0213466	NA	NA	0.0162059	0.0321323	0.0187763	0.0435749	0.96552	0.84579
P46439	GSTM5	glutathione S-transferase mu 5	0.0120209	0.0140581	NA	NA	NA	NA	NA	0.00587287	NA	0.00754697	0.0130395	0.00670992	0.0437917	0.93183	0.60519
P52597	HNRNPF	heterogeneous nuclear ribonucleoprotein F	0.0267416	0.0208767	0.0271282	0.022967	0.0203292	0.017903	NA	0.0227317	0.0153621	0.0181852	0.0236086	0.0185455	0.04796	0.95485	0.74317
Q9UQ80	PA2G4	proliferation-associated 2G4, 38kDa	0.0149201	0.0125273	0.014847	0.0144448	0.0137416	0.0108322	0.0120469	0.0142145	0.00841585	0.0119231	0.0140962	0.0114865	0.048519	0.89996	0.21888
Q14444-2	CAPRIN1	cell cycle associated protein 1	0.0452131	0.0497231	0.0469205	0.0510006	0.0440082	0.0433402	0.0436855	0.0474669	0.0407921	0.039715	0.0473731	0.0429999	0.0489492	0.97071	0.89737
Q15056-2	EIF4H	eukaryotic translation initiation factor 4H	0.0229088	NA	NA	0.0251519	NA	NA	0.0207254	NA	0.0173979	0.0175704	0.0240304	0.0185646	0.0490399	0.91442	0.49462
Q9NP72	RAB18	RAB18, member RAS oncogene family	NA	NA	0.0313668	NA	0.0306902	0.0278596	0.0259108	0.0302489	NA	0.0243364	0.0310285	0.0270889	0.0501181	0.91136	0.4454
P55209	NAP1L1	nucleosome assembly protein 1-like 1	0.0183431	0.0177169	0.0178494	0.0185427	0.0163736	0.0171691	0.0144905	0.0176752	0.0128514	0.0138348	0.0177651	0.0152042	0.0512884	0.85994	0.07619
Q99832	CCT7	chaperonin containing TCP1, subunit 7 (eta)	0.0134885	0.0124008	0.0157884	0.0132177	0.0123912	0.01216	0.0119755	0.0121059	0.00685179	0.0103515	0.0134573	0.0106889	0.0551975	0.88021	0.1312
P78371	CCT2	chaperonin containing TCP1, subunit 2 (beta)	0.0134672	0.0120423	0.0147866	0.0120133	0.0119949	0.011752	0.01144	0.011843	0.00785907	0.0109039	0.0128609	0.0107596	0.0561429	0.87783	0.1232
P78344-2	EIF4G2	eukaryotic translation initiation factor 4 gamma, 2	0.0320251	0.0306937	0.0306653	0.0319428	NA	NA	0.0281464	NA	0.0249219	0.0285577	0.0313317	0.0272087	0.0576391	0.891	0.2799
P50991	CCT4	chaperonin containing TCP1, subunit 4 (delta)	0.0128291	0.0118913	0.0134254	0.0112305	0.0112476	0.0107314	0.0110053	0.0116154	0.00810035	0.0107912	0.0121248	0.0104487	0.0587083	0.9033	0.23805
P40227	CCT6A	chaperonin containing TCP1, subunit 6A (zeta 1)	0.012958	0.0121407	0.0136245	0.0117282	0.0117362	0.0115966	0.0107532	0.0116824	0.00792726	0.011152	0.0124375	0.0106223	0.0597885	0.86501	0.0874
P48643	CCT5	chaperonin containing TCP1, subunit 5 (epsilon)	0.0152676	0.0124501	0.0161609	0.0123926	0.0124697	0.0114971	0.0119834	0.0127824	0.0085171	0.0119661	0.0137482	0.0113492	0.060961	0.89152	0.17638
P41567	EIF1	eukaryotic translation initiation factor 1	0.0821173	NA	NA	0.087378	0.0772122	0.075124	0.0735714	0.071106	0.0681412	0.0750089	0.0822358	0.0725903	0.0620353	0.95108	0.72209
P19338	NCL	nucleolin	0.0192665	0.018182	0.0223539	0.0186487	0.0182209	0.0177259	0.0157143	0.0184589	0.0154512	0.0183147	0.0193344	0.017133	0.0625932	0.88208	0.13784
P07900	HSP90AA1	heat shock protein 90kDa alpha (cytosolic), class A member 1	0.0134387	0.0153355	0.0151395	0.0169671	0.0114564	0.0135977	0.0129647	0.0118894	0.01117	0.0104916	0.0144674	0.0120227	0.0633075	0.9558	0.73709
Q15393	SF3B3	splicing factor 3b, subunit 3, 130kDa	NA	0.0176101	NA	0.0171908	NA	0.0195538	0.0208439	NA	NA	0.0185679	0.0174004	0.0196552	0.0653693	0.95443	0.76876
P55884	EIF3B	eukaryotic translation initiation factor 3, subunit B	0.0167555	0.0169404	0.0198528	0.0176831	0.0167769	0.0169504	0.0155529	0.0166477	0.0113275	0.0146298	0.0176018	0.0150217	0.0665546	0.88272	0.1402
Q13637	RAB32	RAB32, member RAS oncogene family	0.0229955	0.0195067	NA	0.0177998	0.0174981	0.0165082	0.0154894	0.0187507	0.0138409	0.0160579	0.01945	0.0161294	0.0741124	0.95947	0.79276
P31948	STIP1	stress-induced phosphoprotein 1	0.0135708	0.0128442	0.0154021	0.0122551	0.0108045	0.0121485	0.01212	0.011529	0.00903725	0.00993795	0.0129753	0.0109545	0.0750504	0.97824	0.95505
Q8NC51-4	SERBP1	SERPINE1 mRNA binding protein 1	0.0223103	0.0212959	0.0245283	0.0211087	0.0218033	0.0207207	NA	0.0218914	0.0177476	0.018381	0.0222093	0.0196852	0.0775978	0.93378	0.51814
P49368	CCT3	chaperonin containing TCP1, subunit 3 (gamma)	0.0136326	0.0128742	0.0164398	0.0118313	0.0121205	0.0120249	0.0121266	0.0127	0.00879037	0.0101233	0.0133797	0.0111531	0.0791201	0.92974	0.44535
O75822	EIF3J	eukaryotic translation initiation factor 3, subunit J	NA	0.01738	NA	0.0162397	0.0147239	0.0144826	0.0148294	0.0151446	0.0114507	0.0133972	0.0161145	0.0138609	0.080461	0.96233	0.83196
A6NCE7	MAP1LC3B2	microtubule-associated protein 1 light chain 3 beta 2	0.0488327	0.049419	NA	0.0319223	0.0390613	NA	0.0352317	NA	0.0327894	0.0263875	0.0423088	0.0314695	0.0835898	0.91174	0.40804
P21266	GSTM3	glutathione S-transferase mu 3 (brain)	0.0127444	0.0116602	0.0120009	0.00832209	0.00963239	NA	0.0105597	0.00720724	0.00884024	0.00826309	0.010872	0.00871756	0.0859464	0.94616	0.64804
P62495	ETF1	eukaryotic translation termination factor 1	0.0161959	0.0159942	0.0194943	0.0196212	0.015877	0.017447	0.0145278	0.0165452	0.0133572	0.0139299	0.0174365	0.0151614	0.0880677	0.93526	0.50155
O00231	PSMD11	proteasome (prosome, macropain) 26S subunit, non-ATPase, 11	0.0147071	0.0125485	0.0143529	0.0128956	0.0127142	0.0127285	0.0116739	0.0125499	0.00913196	0.0128835	0.0134437	0.0117935	0.0881968	0.85475	0.06614
Q9UKK3	PARP4	poly (ADP-ribose) polymerase family, member 4	NA	0.0208791	NA	NA	0.019299	NA	0.0143793	NA	0.0112252	NA	0.0200891	0.0128023	0.0883158	0.93642	0.63264
Q14108	SCARB2	scavenger receptor class B, member 2	0.00866726	0.00919161	0.00957266	0.00822289	NA	0.00999216	0.00659244	0.00678732	0.0055542	0.00726904	0.0089136	0.00723903	0.0883584	0.95742	0.77092
Q9BUT1-2	BDH2	3-hydroxybutyrate dehydrogenase, type 2	NA	0.0141696	NA	0.0141736	0.00996815	NA	NA	0.00814954	0.0102262	0.00815984	0.0127705	0.00884518	0.0890997	0.82568	0.09876
O00232	PSMD12	proteasome (prosome, macropain) 26S subunit, non-ATPase, 12	0.0117712	0.00925038	0.0140152	0.0115282	0.0113384	0.0106091	0.0108694	0.0104867	0.00602728	0.00880704	0.0115807	0.00935991	0.098459	0.94181	0.57334
P68104	EEF1A1	eukaryotic translation elongation factor 1 alpha 1	0.0133695	0.015748	0.0148886	0.019256	0.0132975	0.015783	0.0121897	0.0129047	0.0116344	0.0115144	0.0153119	0.0128052	0.102579	0.89745	0.20539
P22102	GART	phosphoribosylglycinamide formyltransferase, phosphoribosylglycinamide synthetase, phosphoribosylaminoimidazole synthetase	NA	0.0164648	NA	0.0170376	0.0145678	NA	0.0149931	NA	0.0104155	0.0122194	0.0160234	0.0125427	0.102827	0.93651	0.63119
P15170	GSPT1	G1 to S phase transition 1	0.0184898	0.018634	NA	0.0180743	0.0187877	NA	NA	0.017404	0.0137087	0.015524	0.0184964	0.0155456	0.106741	0.82362	0.06957
P46926	GNPDA1	glucosamine-6-phosphate deaminase 1	0.00851728	0.0100938	NA	0.0107266	NA	NA	0.00714017	NA	0.00507224	NA	0.00977923	0.00610621	0.106806	0.9557	0.7778
O75347	TBCA	tubulin folding cofactor A	0.019599	0.0195793	0.0198698	0.0152438	0.0160422	0.0174296	0.016337	NA	0.0112911	0.0146851	0.0180668	0.0149357	0.110927	0.92123	0.40255
P34932	HSPA4	heat shock 70kDa protein 4	0.0146651	0.0145843	0.0170013	0.0150271	0.0133072	0.015613	0.0131197	0.0139562	0.010719	0.0116925	0.014917	0.0130201	0.111152	0.98075	0.96908
Q9NR31	SAR1A	secretion associated, Ras related GTPase 1A	0.0216416	0.0202175	0.0219364	0.020971	0.0191873	0.0221476	0.0190614	0.018742	0.0177685	0.0170392	0.0207907	0.0189517	0.115022	0.94019	0.55518
P07195	LDHB	lactate dehydrogenase B	0.0116098	0.00985046	0.0129998	0.00928273	0.00930108	0.010031	0.0101652	0.00922363	0.00725732	0.00822405	0.0106088	0.00898024	0.116986	0.94963	0.66417
Q86UP2-2	KTN1	kinectin 1 (kinesin receptor)	0.013429	0.012647	0.0144183	0.0107559	0.0117632	NA	0.0125465	0.011569	0.00818378	0.00893995	0.0126027	0.0103098	0.117389	0.95492	0.74391
Q15008	PSMD6	proteasome (prosome, macropain) 26S subunit, non-ATPase, 6	0.0129573	0.00912134	0.0134977	0.00878317	0.0111499	0.0104394	0.00164389	0.0101909	0.00697239	0.00926783	0.0111019	0.00770289	0.119486	0.8913	0.17538
P67809	YBX1	Y box binding protein 1	0.0199819	0.0194094	0.0234444	0.0215725	0.0180697	0.0195247	0.0211567	0.017728	0.0146899	0.0166933	0.0204956	0.0179585	0.120157	0.99137	0.99819
P61981	YWHAG	tyrosine 3-monooxygenase/tryptophan 5-monooxygenase activation protein, gamma	0.0133433	0.0125804	0.0141899	0.0119401	0.0113997	0.0131475	0.0122516	0.0108156	0.00864034	0.0104594	0.0126907	0.0110629	0.121799	0.97246	0.91266
Q96FW1	OTUB1	OTU deubiquitinase, ubiquitin aldehyde binding 1	0.0128087	0.0121876	NA	0.00887198	NA	0.015624	0.0136645	NA	NA	NA	0.0112894	0.0146443	0.12299	0.96231	0.82399
P55072	VCP	valosin containing protein	0.0155488	0.0137958	0.0167344	0.0143135	0.014313	0.0163766	0.0126267	0.0131835	0.00957583	0.0119969	0.0149411	0.0127519	0.124208	0.9628	0.81724
Q9UL25	RAB21	RAB21, member RAS oncogene family	0.020192	0.0178469	0.0229012	0.0195587	0.0191888	0.0195891	NA	0.0187014	0.0150699	0.0173046	0.0199375	0.0176663	0.125991	0.96356	0.83478
Q32MZ4-3	LRRFIP1	leucine rich repeat (in FLII) interacting protein 1	0.0235392	NA	0.0205503	0.0281178	NA	0.0182802	0.0133763	0.0271289	0.0184537	0.0136746	0.0240691	0.0181828	0.129056	0.9287	0.5043
Q12884	FAP	fibroblast activation protein, alpha	0.0215155	0.0273512	0.0222812	0.0210479	0.0181171	NA	NA	0.0153087	0.0204555	0.0188981	0.0220626	0.0182208	0.129141	0.95614	0.77267
Q96D15	RCN3	reticulocalbin 3, EF-hand calcium binding domain	0.0153524	0.0185468	NA	NA	0.0121235	NA	NA	0.0134147	0.00758672	0.0106697	0.0153409	0.0105571	0.129376	0.99825	0.99983
P23588	EIF4B	eukaryotic translation initiation factor 4B	0.0181037	NA	0.0201382	0.025512	NA	NA	NA	0.0154574	0.0156086	0.0163351	0.0212513	0.0158004	0.130433	0.83826	0.1261
Q9Y4L1	HYOU1	hypoxia up-regulated 1	0.0112473	0.0118868	0.014238	0.0120888	0.0118457	0.0127296	0.0114672	0.00975291	0.0100051	0.011093	0.0122613	0.0110096	0.130608	0.95348	0.70971
P00167-2	CYB5A	cytochrome b5 type A (microsomal)	0.0145122	0.0136698	NA	0.0107658	0.0121473	NA	0.0119472	0.0096423	0.0109938	NA	0.0127737	0.0108611	0.132508	0.9663	0.87059
Q9Y285	FARSA	phenylalanyl-tRNA synthetase, alpha subunit	0.0122046	NA	NA	0.00605943	0.00948932	NA	NA	0.00473997	0.00512014	NA	0.00925111	0.00493006	0.134146	0.87321	0.27969
P07099	EPHX1	epoxide hydrolase 1, microsomal (xenobiotic)	NA	0.0149328	NA	0.013011	0.010823	NA	0.0105005	0.00822935	0.0116779	0.0104965	0.0129223	0.0102261	0.135809	0.95949	0.81432
O95980	RECK	reversion-inducing-cysteine-rich protein with kazal motifs	NA	0.0242668	NA	0.0187708	0.0239051	NA	NA	0.0125382	0.0174945	NA	0.0223143	0.0150163	0.137572	0.91788	0.51634
P08238	HSP90AB1	heat shock protein 90kDa alpha (cytosolic), class B member 1	0.0156474	0.0204292	0.0204763	0.0249101	0.0169248	0.0175531	0.0161143	0.0160603	0.0188299	0.0144338	0.0196776	0.0165983	0.138027	0.90708	0.26156
Q99733	NAP1L4	nucleosome assembly protein 1-like 4	0.0153742	0.011915	0.015444	0.00837049	0.0115801	0.0102977	0.0121862	0.0102703	0.00647674	0.00997115	0.0125368	0.00984042	0.138699	0.94748	0.63883
O75962-5	TRIO	trio Rho guanine nucleotide exchange factor	NA	0.0306754	NA	0.0429866	0.0277007	NA	0.0228606	NA	NA	0.0223867	0.0337876	0.0226236	0.139405	0.86348	0.24103
O94874-2	UFL1	UFM1-specific ligase 1	0.0167119	0.0216452	NA	0.0114983	0.0136083	NA	0.0126669	0.0124289	0.00764626	0.0128188	0.0158659	0.0113902	0.140684	0.91189	0.36754
O00410	IPO5	importin 5	0.0171915	0.0153203	0.0181111	0.01531	0.0163745	0.0132195	0.015706	0.0173768	0.0105636	0.0145435	0.0164615	0.0142819	0.140973	0.92593	0.40905
P31150	GDI1	GDP dissociation inhibitor 1	NA	0.0135409	0.0149193	0.0148825	0.010731	0.0133511	0.0141027	0.0101118	0.0081461	0.00940262	0.0135184	0.0110229	0.143722	0.89386	0.21852
Q16851-2	UGP2	UDP-glucose pyrophosphorylase 2	0.013698	0.0131999	0.0141842	0.00852671	0.00998408	NA	0.0108126	0.011251	0.00786422	0.00854122	0.0119186	0.00961727	0.144589	0.91609	0.36084
P27105	STOM	stomatin	0.0252772	0.0222584	0.0291784	0.0181758	0.0206943	0.0245963	0.0226273	0.0127768	0.0165232	0.0155762	0.0231168	0.01842	0.148639	0.98358	0.98141
P42224-2	STAT1	signal transducer and activator of transcription 1, 91kDa	0.0324202	0.0239959	NA	0.0224595	0.0275966	0.0301686	0.0217637	0.0182587	0.0180113	0.0190748	0.0266181	0.0214554	0.148656	0.91497	0.35224
O75477	ERLIN1	ER lipid raft associated 1	0.0132669	0.0113066	NA	NA	0.00951722	0.00993067	NA	0.00970876	0.00603881	0.00979435	0.0113636	0.00886814	0.149768	0.90747	0.37865
P51149	RAB7A	RAB7A, member RAS oncogene family	0.0204225	0.0205992	0.0238556	0.0208662	0.0191463	0.0217269	0.0199729	0.0189156	0.0157029	0.0185467	0.020978	0.018973	0.151206	0.96536	0.84485
P29144	TPP2	tripeptidyl peptidase II	NA	0.012317	NA	0.0106604	0.0104768	0.0112764	0.0103777	NA	0.00659989	0.00772666	0.0111514	0.00899517	0.151343	0.89365	0.29426
Q13765	NACA	nascent polypeptide-associated complex alpha subunit	0.0239535	0.0240329	0.0277983	0.0273222	0.0238248	0.0254549	0.0226654	0.0234631	0.0197388	0.0249333	0.0253863	0.0232511	0.152227	0.94735	0.63725
Q15369	TCEB1	transcription elongation factor B (SIII), polypeptide 1 (15kDa, elongin C)	0.0170341	NA	0.01786	0.0127188	0.0150788	0.0145804	0.0149842	0.0137814	0.010078	0.0131826	0.0156729	0.0133213	0.153091	0.97129	0.90552
P07305-2	H1F0	H1 histone family, member 0	0.012657	NA	0.013756	0.00813468	NA	0.0105321	NA	0.0075541	0.00563128	0.00768927	0.0115159	0.00785169	0.153805	0.9272	0.52734
Q16643	DBN1	drebrin 1	0.0203649	0.0166879	0.0182778	0.0142162	0.0161748	0.0156234	0.0165486	0.0167774	0.0103457	0.0140905	0.0171443	0.0146771	0.155364	0.94802	0.64513
P54652	HSPA2	heat shock 70kDa protein 2	0.0173611	NA	0.0187848	0.0157899	0.0169091	NA	NA	0.0166892	0.0157413	0.0155864	0.0172112	0.0160056	0.156413	0.89304	0.29087
Q3SY69	ALDH1L2	aldehyde dehydrogenase 1 family, member L2	NA	0.0115252	NA	0.00901888	0.0138066	0.0152867	0.0210788	0.0155806	0.0080577	0.0179249	0.0114502	0.0155857	0.157133	0.97103	0.90593
P12081	HARS	histidyl-tRNA synthetase	NA	0.0144582	NA	0.016137	0.0146341	0.0159806	0.0100989	0.0156099	0.0103012	0.0121359	0.0150765	0.0128253	0.159407	0.85248	0.10092
P63098	PPP3R1	protein phosphatase 3, regulatory subunit B, alpha	0.0207063	0.0170186	NA	0.0127626	NA	0.00499999	0.016362	NA	0.00308115	NA	0.0168292	0.00814772	0.160669	0.91122	0.44446
P31939	ATIC	5-aminoimidazole-4-carboxamide ribonucleotide formyltransferase/IMP cyclohydrolase	0.010376	0.00991293	0.0114989	0.0100908	0.0102898	0.0103005	0.00922808	0.0106183	0.00598155	0.00892205	0.0104337	0.0090101	0.162545	0.8063	0.01729
P47813	EIF1AX	eukaryotic translation initiation factor 1A, X-linked	0.0226233	0.0201226	NA	NA	NA	0.0176329	0.018653	NA	NA	0.0167319	0.021373	0.0176726	0.163529	0.953	0.75859
P51665	PSMD7	proteasome (prosome, macropain) 26S subunit, non-ATPase, 7	0.0124543	0.0100996	0.0145569	0.00852267	0.0115333	0.011743	0.00974481	0.009518	0.00707606	0.00928427	0.0114333	0.00947322	0.163903	0.97487	0.93195
Q10567-3	AP1B1	adaptor-related protein complex 1, beta 1 subunit	0.0116217	0.0115648	0.015883	0.0163848	0.0119557	0.0133876	0.0124855	0.0116807	0.00734361	0.0110406	0.013482	0.0111876	0.165648	0.90973	0.27916
P21291	CSRP1	cysteine and glycine-rich protein 1	0.0150298	0.013145	0.0129301	0.00998791	0.0123251	0.0129842	0.0119604	0.0113126	0.00694356	0.0101532	0.0126836	0.0106708	0.167526	0.94059	0.55957
Q53GQ0	HSD17B12	hydroxysteroid (17-beta) dehydrogenase 12	0.0125639	0.0129146	0.0139904	0.0141181	NA	0.0140645	0.0120612	0.0106465	0.00866479	NA	0.0133967	0.0113593	0.171792	0.87426	0.16585
Q13509	TUBB3	tubulin, beta 3 class III	0.00991527	0.014676	0.012576	0.0194806	0.0136215	0.0129051	0.0100215	0.0111997	0.0122762	0.0106963	0.0140539	0.0114198	0.173902	0.85789	0.07206
Q6IBS0	TWF2	twinfilin actin-binding protein 2	NA	0.012231	NA	NA	0.0117859	NA	NA	0.012735	NA	0.013577	0.0120084	0.013156	0.176071	0.97644	0.88085
P42704	LRPPRC	leucine-rich pentatricopeptide repeat containing	0.0173728	0.0178092	0.019132	0.0185147	0.0151148	0.016713	0.0168776	0.0169051	0.00356705	0.0125823	0.0175887	0.013329	0.176452	0.71037	0.00118
O60841	EIF5B	eukaryotic translation initiation factor 5B	0.018238	0.0179764	0.0215323	0.0169958	0.0166802	0.0171157	0.0174791	0.0171098	0.012426	NA	0.0182845	0.0160326	0.181761	0.85244	0.07926
P28066	PSMA5	proteasome (prosome, macropain) subunit, alpha type, 5	0.0133392	0.0103034	0.0126995	0.00886463	0.0107878	0.0110091	0.0111569	0.0097742	0.00723614	0.00881838	0.0111989	0.00959894	0.18182	0.97719	0.9484
Q7L2H7	EIF3M	eukaryotic translation initiation factor 3, subunit M	NA	0.0186244	NA	0.00658463	0.0144481	0.0184411	NA	0.0275039	0.0158651	0.0191207	0.0132191	0.0202327	0.183295	0.93531	0.5969
P05556	ITGB1	integrin, beta 1 (fibronectin receptor, beta polypeptide, antigen CD29 includes MDF2, MSK12)	0.0580219	0.0566332	0.0609905	0.0572232	0.0570119	0.0577595	0.0493884	0.0624106	0.0427457	0.0496845	0.0579762	0.0523977	0.18377	0.88241	0.13907
Q7L1Q6	BZW1	basic leucine zipper and W2 domains 1	0.0340036	0.0307744	0.036069	NA	0.0303875	NA	0.0299873	0.033791	0.0227762	0.0282407	0.0328086	0.0286988	0.184538	0.9382	0.59349
P43235	CTSK	cathepsin K	0.0196918	NA	NA	0.04548	NA	0.0737042	NA	NA	0.0647177	NA	0.0325859	0.0692109	0.186577	0.94836	0.70588
P30153	PPP2R1A	protein phosphatase 2, regulatory subunit A, alpha	0.0214921	0.0203444	0.0234437	0.0197374	0.0190396	0.0217831	0.0212502	0.017979	0.0157763	0.0168625	0.0208114	0.0187302	0.18721	0.97565	0.93776
P13693	TPT1	tumor protein, translationally-controlled 1	0.0243609	0.0267369	0.0270442	0.0405414	0.023429	0.0292846	0.0220883	0.0218293	0.0224423	0.0206416	0.0284225	0.0232572	0.18802	0.78226	0.00882
Q92896	GLG1	golgi glycoprotein 1	0.0400293	NA	0.0409485	0.038843	NA	NA	NA	0.033132	0.0266274	NA	0.0399402	0.0298797	0.188844	0.86344	0.24085
Q13200	PSMD2	proteasome (prosome, macropain) 26S subunit, non-ATPase, 2	0.0182178	0.0166039	NA	0.0139906	0.0166592	0.0159951	0.0164711	0.0156481	0.0110891	0.0126801	0.0163679	0.0143767	0.190162	0.91739	0.37104
Q14974	KPNB1	karyopherin (importin) beta 1	0.0144501	0.0106655	0.0153052	0.0117268	0.0118359	0.0110532	0.0128337	0.0125729	0.00859923	0.0105439	0.0127967	0.0111206	0.190587	0.97395	0.92483
P12111-2	COL6A3	collagen, type VI, alpha 3	0.0991573	0.102693	0.0883017	0.0977815	0.074984	NA	0.112256	0.0915359	0.0961078	0.114975	0.0925835	0.103719	0.193569	0.96713	0.86915
Q13045	FLII	flightless I homolog (Drosophila)	NA	0.0187128	NA	0.017611	NA	0.0169726	0.0170606	0.0177264	0.0122773	NA	0.0181619	0.0160092	0.194373	0.75278	0.02121
P35749	MYH11	myosin, heavy chain 11, smooth muscle	NA	NA	NA	0.00855565	0.00967057	0.0141368	NA	NA	NA	0.0113784	0.00911311	0.0127576	0.195396	0.95847	0.76926
Q9BQG0	MYBBP1A	MYB binding protein (P160) 1a	0.0188309	NA	NA	0.0171289	0.0186478	0.021809	0.0195876	0.0185852	NA	NA	0.0182025	0.0199939	0.19557	0.91094	0.44258
P24534	EEF1B2	eukaryotic translation elongation factor 1 beta 2	0.0116877	0.0111742	0.0136138	0.012393	0.0111536	0.0128014	0.0108795	0.0112637	0.00761083	0.0104792	0.0120045	0.0106069	0.19571	0.90288	0.23555
P04350	TUBB4A	tubulin, beta 4A class IVa	0.0107113	0.00840415	0.0123236	0.00812613	0.0102392	0.00935347	0.00865098	0.00930862	0.00482589	0.0093906	0.00996089	0.00830591	0.196569	0.92486	0.39927
Q92499	DDX1	DEAD (Asp-Glu-Ala-Asp) box helicase 1	0.0178806	0.0139049	0.018845	0.0177567	0.014273	0.0174576	0.0152891	0.0155763	0.0107107	0.0125803	0.0165321	0.0143228	0.197075	0.95199	0.69207
P26641	EEF1G	eukaryotic translation elongation factor 1 gamma	0.0117281	0.0116744	0.0136421	0.0139148	0.0102347	0.0129622	0.011033	0.0113791	0.00843221	0.010313	0.0122388	0.0108239	0.197821	0.96181	0.80631
P51148	RAB5C	RAB5C, member RAS oncogene family	0.0199113	0.017762	0.0211247	0.0173136	0.0165521	0.0204223	0.0175315	0.0155014	0.0123608	0.0156054	0.0185327	0.0162843	0.198068	0.95674	0.74821
P29692	EEF1D	eukaryotic translation elongation factor 1 delta (guanine nucleotide exchange protein)	0.0129661	0.0111974	0.0145953	0.012117	0.0130968	0.0151379	0.0108106	0.0110026	0.00924794	0.00533178	0.0127945	0.0103062	0.19818	0.92576	0.40753
Q9Y224	C14orf166	chromosome 14 open reading frame 166	0.0165889	0.0126435	0.0164024	0.0180673	0.0114263	0.0152509	0.0136142	0.0136434	0.00911319	0.0120632	0.0150257	0.012737	0.20153	0.97882	0.95854
P40616	ARL1	ADP-ribosylation factor-like 1	0.029873	0.0282301	0.0289269	0.0276143	0.0280524	0.0298992	0.025404	0.0289929	0.0256318	0.0232535	0.0285393	0.0266363	0.202343	0.89955	0.21662
Q9NTK5	OLA1	Obg-like ATPase 1	0.0113657	0.00996119	0.0134063	0.00997545	0.0102704	0.0105883	0.010503	0.0109086	0.00676402	0.00922935	0.0109958	0.00959865	0.203458	0.91657	0.32926
O43776	NARS	asparaginyl-tRNA synthetase	NA	NA	NA	0.0119624	0.0127005	0.0111886	NA	NA	0.00963706	NA	0.0123315	0.0104129	0.203459	0.96782	0.82797
O00299	CLIC1	chloride intracellular channel 1	0.015021	0.0109799	0.0156925	0.012022	0.0122665	0.0133189	0.0128859	0.0120121	0.00670281	0.0106153	0.0131964	0.011107	0.204627	0.92983	0.44621
P63241	EIF5A	eukaryotic translation initiation factor 5A	0.0164458	NA	0.0171473	0.0123457	0.0135302	0.0136703	0.0144354	0.0139469	0.00872889	0.0126869	0.0148672	0.0126937	0.204628	0.93477	0.52804
Q9NP97	DYNLRB1	dynein, light chain, roadblock-type 1	0.029982	NA	0.026569	NA	NA	NA	0.0236401	NA	NA	0.0230748	0.0282755	0.0233575	0.20473	0.90806	0.47218
P26368-2	U2AF2	U2 small nuclear RNA auxiliary factor 2	0.0199901	0.016783	0.0211053	0.0163265	0.0162541	0.0173456	NA	0.0179257	0.0121506	0.015587	0.0180918	0.0157522	0.205934	0.95279	0.72066
Q04760-2	GLO1	glyoxalase I	0.0118951	0.00988358	NA	0.0103106	0.0102898	0.0111043	NA	0.00921816	0.00669605	0.00937689	0.0105948	0.00909884	0.207187	0.92246	0.45017
P43686	PSMC4	proteasome (prosome, macropain) 26S subunit, ATPase, 4	0.0132768	NA	NA	NA	0.0113195	NA	0.0112545	0.0111998	0.00734097	0.0106355	0.0122981	0.0101077	0.208164	0.85886	0.1853
O75915	ARL6IP5	ADP-ribosylation factor-like 6 interacting protein 5	0.0148524	0.0118833	NA	0.0132411	NA	NA	0.0136365	0.00869253	0.00707596	NA	0.0133256	0.00980165	0.208893	0.91249	0.453
P07686	HEXB	hexosaminidase B (beta polypeptide)	0.00946229	0.00933999	0.00885858	0.00463653	0.00609058	NA	0.00649707	0.00730334	0.00603955	0.00450713	0.00767759	0.00608677	0.210194	0.90634	0.29112
Q15691	MAPRE1	microtubule-associated protein, RP/EB family, member 1	0.0210778	0.0168413	NA	0.0174157	0.0195137	0.0175868	0.0173207	NA	0.0123125	0.0181692	0.0187121	0.0163473	0.21152	0.89017	0.23487
P30050	RPL12	ribosomal protein L12	0.0128022	0.0106989	0.0138765	0.0111452	0.0109581	0.0119259	0.0110115	0.0119678	0.00777014	0.0100677	0.0118962	0.0105486	0.21338	0.95027	0.67165
P31946-2	YWHAB	tyrosine 3-monooxygenase/tryptophan 5-monooxygenase activation protein, beta	0.0136272	0.0111174	0.0145561	0.0117998	0.0113463	0.0136115	0.0115311	0.0109546	0.00734844	0.0106831	0.0124894	0.0108258	0.213848	0.90945	0.27726
P20962	PTMS	parathymosin	0.0090126	0.0100957	NA	0.00844811	NA	0.016048	NA	0.00868029	0.0179442	NA	0.00918546	0.0142242	0.213879	0.78257	0.04073
O60437	PPL	periplakin	0.0258555	0.0219	NA	NA	0.0103172	NA	NA	0.0119815	0.0101443	NA	0.0193575	0.0110629	0.21408	0.81635	0.1094
P60900	PSMA6	proteasome (prosome, macropain) subunit, alpha type, 6	0.0116735	0.0103616	0.013131	0.00823818	0.0102969	0.0103612	0.00988439	0.00996234	0.00665531	0.00970261	0.0107402	0.00931316	0.214264	0.93594	0.50878
P48556	PSMD8	proteasome (prosome, macropain) 26S subunit, non-ATPase, 8	0.0174313	0.0152585	NA	0.0137562	NA	0.0160472	0.0132891	0.00293411	0.0116514	NA	0.015482	0.0109805	0.214696	0.82228	0.06754
P68363	TUBA1B	tubulin, alpha 1b	0.0117963	0.00818018	0.0119717	0.00809706	0.00938987	0.00926412	0.00932098	0.00947968	0.0049969	0.00834929	0.00988704	0.00828219	0.216648	0.9029	0.2357
P06744	GPI	glucose-6-phosphate isomerase	0.0114706	0.00897988	0.0133958	0.00772504	0.00960063	0.00964929	0.00979097	0.0090492	0.00587905	0.00852997	0.0102344	0.0085797	0.216823	0.95294	0.70337
P25786	PSMA1	proteasome (prosome, macropain) subunit, alpha type, 1	0.0127873	0.0102321	0.0130488	0.00981554	NA	0.0115927	0.0111119	0.0105618	0.0073888	0.00890178	0.011471	0.0099114	0.217556	0.97311	0.91998
Q15436	SEC23A	Sec23 homolog A (S. cerevisiae)	NA	0.0146619	NA	0.0159055	0.0143098	NA	0.0154251	0.0125287	0.0108183	0.0144838	0.014959	0.013314	0.218276	0.89698	0.31307
P07437	TUBB	tubulin, beta class I	0.0112206	0.00754268	0.0116587	0.00891314	0.0100133	0.00840074	0.00926814	0.0105477	0.00550566	0.00814098	0.00986968	0.00837265	0.219226	0.97124	0.90212
Q01518	CAP1	CAP, adenylate cyclase-associated protein 1 (yeast)	0.0123728	0.0102344	0.0129246	0.0103072	0.0106609	0.0122573	0.0106426	0.00993279	0.00649525	0.00974331	0.0113	0.00981426	0.220086	0.88699	0.1568
P27824	CANX	calnexin	0.0125092	0.011537	0.0151195	0.0118619	0.0123577	0.0131359	0.0125764	0.011288	0.00866146	0.0110613	0.012677	0.0113446	0.221508	0.9413	0.56754
P51572	BCAP31	B-cell receptor-associated protein 31	0.0129948	0.01164	0.0151326	0.0107131	0.011596	0.0129147	0.0116445	0.011141	0.00854466	0.0108761	0.0124153	0.0110242	0.221847	0.9419	0.57433
Q16543	CDC37	cell division cycle 37	0.019945	0.0184271	0.020827	0.0162406	0.0183333	0.0194914	0.0172635	0.0171288	0.0127019	0.0179656	0.0187546	0.0169103	0.221903	0.92139	0.36871
P61326	MAGOH	mago-nashi homolog, proliferation-associated (Drosophila)	0.016959	0.0154448	NA	0.0153098	0.0163545	0.0155623	NA	NA	0.0156284	0.0149939	0.016017	0.0153949	0.224168	0.89751	0.31618
Q12792-4	TWF1	twinfilin actin-binding protein 1	0.0210376	0.0183139	0.0196198	0.0169045	0.0167612	0.0192164	0.0166729	0.0166789	0.0120764	NA	0.0185274	0.0161612	0.224708	0.90564	0.28656
P09651-3	HNRNPA1	heterogeneous nuclear ribonucleoprotein A1	0.0136235	0.0137597	0.0167465	0.0126014	0.0140259	0.0123235	0.0135248	0.015011	0.00997822	0.0128224	0.0141514	0.012732	0.224754	0.95567	0.73562
Q14152	EIF3A	eukaryotic translation initiation factor 3, subunit A	0.0230492	0.0238573	0.0253876	0.0246457	0.0234885	0.0241092	0.0215133	0.0257057	0.0170802	0.0213555	0.0240857	0.0219528	0.225053	0.86866	0.09644
P38159	RBMX	RNA binding motif protein, X-linked	0.0131558	NA	0.0151331	NA	NA	0.0101336	NA	0.0125884	NA	NA	0.0141444	0.011361	0.225075	0.98018	0.90306
P61604	HSPE1	heat shock 10kDa protein 1	0.0103943	0.0123107	0.0129929	0.0127982	0.00931101	0.0123318	0.0115515	0.00842359	0.00831653	0.0100722	0.0115614	0.0101391	0.227515	0.90312	0.23701
P04080	CSTB	cystatin B (stefin B)	0.00936434	0.00846014	0.00998415	0.00868278	0.00622937	0.00869803	0.00771825	NA	0.00373962	0.00714785	0.00854415	0.00682594	0.228198	0.90573	0.28711
P10809	HSPD1	heat shock 60kDa protein 1 (chaperonin)	0.0110667	0.0116153	0.0145393	0.0136932	0.0099571	0.0107254	0.0122202	0.011764	0.00772813	0.010911	0.0121743	0.0106698	0.229073	0.9644	0.83463
P29401	TKT	transketolase	0.0112912	0.00993553	0.0106507	0.00950354	0.00768882	0.0110203	0.00990433	0.00678576	0.00715691	0.00735007	0.00981396	0.00844347	0.22993	0.88693	0.15657
O00571	DDX3X	DEAD (Asp-Glu-Ala-Asp) box helicase 3, X-linked	0.0383526	0.0393901	0.0434904	0.0419177	0.0362121	0.0389968	0.0385202	0.0390668	0.0382579	0.0340911	0.0398726	0.0377866	0.22999	0.94216	0.57727
P12814-2	ACTN1	actinin, alpha 1	0.0135462	0.0110179	0.0112512	0.00993457	0.0123777	0.0135054	0.00995106	0.00979716	0.00664942	0.00996749	0.0116255	0.00997411	0.231643	0.91679	0.33096
P22314	UBA1	ubiquitin-like modifier activating enzyme 1	0.0143709	0.0114048	0.0163115	0.0125168	0.0110895	0.0132519	0.01319	0.0113452	0.00762498	0.0111249	0.0131387	0.0113074	0.232051	0.95098	0.68014
Q96CW1-2	AP2M1	adaptor-related protein complex 2, mu 1 subunit	NA	0.016321	0.0234681	0.0143998	NA	0.015908	0.0169475	0.0153467	0.00926061	0.00963805	0.0180629	0.0134202	0.232445	0.90806	0.34062
P49720	PSMB3	proteasome (prosome, macropain) subunit, beta type, 3	0.01217	0.00971187	NA	0.0109643	0.00998218	0.011461	0.0105964	0.00899705	0.0067963	0.00932521	0.0107071	0.0094352	0.232806	0.9584	0.78144
P04899	GNAI2	guanine nucleotide binding protein (G protein), alpha inhibiting activity polypeptide 2	NA	0.0159683	NA	0.0111402	0.0169326	0.0225709	0.0227854	NA	0.0131363	0.0164054	0.0146804	0.0187245	0.232855	0.91226	0.41177
P16615-2	ATP2A2	ATPase, Ca++ transporting, cardiac muscle, slow twitch 2	0.0150279	0.0174158	NA	0.0168036	0.0149453	0.0181858	0.0158653	0.0132895	0.0116101	0.0120182	0.0160482	0.0141938	0.233051	0.94754	0.66312
O14974-4	PPP1R12A	protein phosphatase 1, regulatory subunit 12A	0.0167885	0.0137732	0.0182491	0.0154657	0.0142906	NA	NA	NA	0.00844352	0.0128945	0.0157134	0.010669	0.233678	0.94956	0.72569
P37802	TAGLN2	transgelin 2	0.0118511	0.00926013	0.0122073	0.00718468	0.00779612	0.00925943	0.00955956	0.00903039	0.00448594	0.00691318	0.00965985	0.0078497	0.234136	0.95505	0.72825
P32969	RPL9	ribosomal protein L9	0.0115112	0.0102407	0.0131525	0.0126424	0.011115	0.0119192	0.0105146	0.0119068	0.0079729	0.0106027	0.0117323	0.0105832	0.236152	0.93791	0.52997
P58876	HIST1H2BD	histone cluster 1, H2bd	0.0080413	0.00356097	NA	0.00162869	0.00524153	NA	NA	0.00816482	NA	0.00599651	0.00461812	0.00708066	0.236497	0.93708	0.63573
P52209	PGD	phosphogluconate dehydrogenase	0.0121206	0.00878206	0.0102002	0.0112942	0.00950685	0.0109063	0.0102028	0.00922075	0.00609084	0.00896798	0.0103808	0.00907773	0.240143	0.93994	0.55231
P20340	RAB6A	RAB6A, member RAS oncogene family	0.0178298	0.0168943	0.0186656	0.0140169	0.0142941	0.0169559	NA	0.0148715	0.0118274	0.0144585	0.0163401	0.0145283	0.242071	0.95093	0.70023
P61221	ABCE1	ATP-binding cassette, sub-family E (OABP), member 1	NA	NA	NA	0.0142024	0.0160903	NA	NA	NA	0.0100953	0.00248933	0.0151464	0.00629233	0.242921	0.9222	0.54935
O43747	AP1G1	adaptor-related protein complex 1, gamma 1 subunit	0.0167641	0.0146571	NA	0.0164103	NA	0.0172255	0.0146338	0.0146149	0.0104651	0.014567	0.0159438	0.0143013	0.242939	0.8353	0.06738
Q13813	SPTAN1	spectrin, alpha, non-erythrocytic 1	0.0153136	0.0113948	0.014905	NA	NA	0.0150607	0.0137096	0.00986727	0.00667239	0.0115227	0.0138711	0.0113665	0.243109	0.89788	0.27647
P11413	G6PD	glucose-6-phosphate dehydrogenase	NA	0.0108368	NA	0.00726248	0.00697245	0.015546	0.0121896	0.00966547	0.00583414	0.0116327	0.00835723	0.0109736	0.243798	0.95633	0.77451
P61204	ARF3	ADP-ribosylation factor 3	0.0210151	0.0176308	0.0228093	0.016774	0.0172907	0.0197552	NA	0.017921	0.0141805	0.0159112	0.019104	0.016942	0.244125	0.97021	0.89652
P61020	RAB5B	RAB5B, member RAS oncogene family	0.0206479	0.0170129	0.0196399	NA	0.0160022	0.0206494	NA	0.0145746	0.0112109	0.0150567	0.0183257	0.0153729	0.247808	0.92943	0.51087
Q13561	DCTN2	dynactin 2 (p50)	0.0162516	0.0113607	0.0164093	0.0122014	0.0121168	0.0140736	0.0125852	0.0126766	0.00790507	0.0116801	0.013668	0.0117841	0.248536	0.91804	0.34093
O14787-2	TNPO2	transportin 2	0.017081	NA	NA	0.0184024	NA	0.0114743	0.0187133	NA	0.0117041	NA	0.0177417	0.0139639	0.249506	0.79674	0.07621
P62140	PPP1CB	protein phosphatase 1, catalytic subunit, beta isozyme	NA	0.0170256	NA	NA	0.0150201	NA	NA	0.0134512	0.0087845	NA	0.0160228	0.0111178	0.249669	0.94978	0.71474
P11177-2	PDHB	pyruvate dehydrogenase (lipoamide) beta	NA	0.00925563	NA	NA	0.0076358	0.0139928	0.0141844	NA	0.00754816	NA	0.00844571	0.0119084	0.250779	0.79895	0.07945
P30419	NMT1	N-myristoyltransferase 1	0.0155429	0.0139803	0.0162303	0.0110407	0.0140146	0.0142389	0.0148829	0.0133924	0.00981833	0.00954017	0.0141618	0.0123745	0.250835	0.89639	0.19989
P62191	PSMC1	proteasome (prosome, macropain) 26S subunit, ATPase, 1	0.0163556	0.012621	NA	0.0139835	0.0124547	0.0147216	0.0137561	0.0113694	0.00953458	0.0118557	0.0138537	0.0122475	0.251567	0.99159	0.99788
O75643	SNRNP200	small nuclear ribonucleoprotein 200kDa (U5)	NA	0.0244314	NA	0.0235388	0.0238851	0.0263785	0.0318646	0.0247592	0.0216898	0.0261361	0.0239518	0.0261656	0.252918	0.86948	0.14897
P07741	APRT	adenine phosphoribosyltransferase	NA	0.0064388	NA	NA	0.00920962	0.0155089	0.0122156	NA	0.00681924	0.0093062	0.00782421	0.0109625	0.253118	0.91506	0.47048
P12268	IMPDH2	IMP (inosine 5'-monophosphate) dehydrogenase 2	NA	0.0201085	NA	0.0192756	0.0171416	0.0180411	0.0200715	0.0171551	0.0146535	0.0162243	0.0188419	0.0172291	0.254229	0.94095	0.62041
P00558	PGK1	phosphoglycerate kinase 1	0.0110429	0.0090275	0.0118994	0.00748236	0.00985414	0.010465	0.00994446	0.0080521	0.0059095	0.0080848	0.00986127	0.00849118	0.254767	0.97927	0.96115
Q00610-2	CLTC	clathrin, heavy chain (Hc)	0.0127809	0.0104395	0.014228	0.0113033	0.0105581	0.0132509	0.0115184	0.0100935	0.00701621	0.00965817	0.0118619	0.0103074	0.257332	0.967	0.86169
P23526	AHCY	adenosylhomocysteinase	0.011369	0.0105412	0.0124035	0.00918307	0.00908806	0.0116526	0.00963332	0.00865799	0.00746028	0.0094899	0.010517	0.00937881	0.259252	0.96637	0.8553
Q8WUM4	PDCD6IP	programmed cell death 6 interacting protein	0.0191089	0.0163168	0.0200477	0.0138489	0.0157067	0.0186427	0.0158799	0.0155204	0.0103588	0.0138618	0.0170058	0.0148527	0.260218	0.95212	0.69364
Q9Y3A5	SBDS	Shwachman-Bodian-Diamond syndrome	0.0289056	0.0271241	0.0314873	NA	NA	NA	0.0264044	0.0278664	NA	NA	0.0291723	0.0271354	0.260591	0.92534	0.56498
Q9BY32	ITPA	inosine triphosphatase (nucleoside triphosphate pyrophosphatase)	NA	NA	NA	0.00667094	0.0102111	0.0141611	0.0107626	NA	NA	0.0104714	0.00844102	0.0117984	0.26165	0.92617	0.57049
Q96KP4	CNDP2	CNDP dipeptidase 2 (metallopeptidase M20 family)	0.0131614	0.00956004	NA	0.00913179	0.00992734	NA	0.0109758	0.00903988	0.00749817	0.00840835	0.0104451	0.00898055	0.262395	0.93163	0.53099
Q9P0S9	TMEM14C	transmembrane protein 14C	0.0136216	0.0109903	NA	0.0127069	0.0107102	NA	0.0130534	0.00927267	0.00674138	0.0111896	0.0120072	0.0100643	0.262924	0.92856	0.50304
P04792	HSPB1	heat shock 27kDa protein 1	0.0193103	0.0186894	0.0134687	0.0213784	0.0159429	0.0225474	0.0131256	0.0118811	0.0137498	0.0130152	0.017758	0.0148638	0.26304	0.88659	0.15518
P40925	MDH1	malate dehydrogenase 1, NAD (soluble)	0.0107275	0.00899778	0.0114129	0.00813063	0.00822666	0.0105012	0.00956326	0.00810032	0.00581971	0.00706721	0.00949911	0.00821034	0.26576	0.96996	0.89046
Q9Y4G6	TLN2	talin 2	0.00913719	0.0101514	0.0172079	0.0123832	0.0101035	0.011625	0.0123786	0.00961955	0.005817	0.00831517	0.0117966	0.00955106	0.265908	0.94045	0.55802
O00629	KPNA4	karyopherin alpha 4 (importin alpha 3)	NA	0.0196848	NA	0.0233804	NA	NA	NA	NA	0.0154554	0.0193707	0.0215326	0.017413	0.265979	0.961	0.78519
P02511	CRYAB	crystallin, alpha B	0.0156805	0.0239593	0.0129538	0.0240113	0.0119325	0.0224869	0.0116897	0.00821674	0.0154168	0.00838892	0.0177075	0.0132398	0.2669	0.88113	0.13446
Q16891-3	IMMT	inner membrane protein, mitochondrial	0.00929509	0.00764413	0.0118648	0.00772491	0.00774636	0.00893801	0.00880982	0.00841502	0.00459307	0.00658368	0.00885505	0.00746792	0.267817	0.94749	0.6389
P49419-2	ALDH7A1	aldehyde dehydrogenase 7 family, member A1	NA	0.00856391	NA	0.00647391	0.00888955	0.0114139	NA	0.011994	0.00587708	0.0105886	0.00797579	0.00996842	0.27093	0.93252	0.57252
Q12905	ILF2	interleukin enhancer binding factor 2	0.0115626	0.00998596	0.0153254	0.0116624	0.0101102	0.00982832	0.0111999	0.0127175	0.00678235	0.010016	0.0117293	0.0101088	0.272223	0.93675	0.5174
Q14103-4	HNRNPD	heterogeneous nuclear ribonucleoprotein D (AU-rich element RNA binding protein 1, 37kDa)	NA	NA	0.0129207	NA	0.00965533	0.0105991	NA	NA	0.00627525	0.00795294	0.011288	0.00827577	0.272616	0.99356	0.99055
Q2TAA2	IAH1	isoamyl acetate-hydrolyzing esterase 1 homolog (S. cerevisiae)	0.0130188	NA	NA	NA	0.00891274	NA	NA	0.00888098	0.00421288	0.00850185	0.0109658	0.00719857	0.27318	0.9106	0.47121
P46781	RPS9	ribosomal protein S9	0.0112468	0.0099402	0.0130264	0.0096933	0.010557	0.0114146	0.0093895	0.011135	0.0069955	0.00969327	0.0108927	0.00972558	0.273997	0.94665	0.62909
P62158	CALM1	calmodulin 1 (phosphorylase kinase, delta)	0.0143346	NA	0.0138718	NA	0.0105901	0.0131427	NA	0.0102967	0.00648975	NA	0.0129322	0.00997639	0.274118	0.89992	0.37343
Q9BUF5	TUBB6	tubulin, beta 6 class V	0.0121821	0.00822533	0.0129814	0.00843838	0.00996881	0.0099988	0.00912784	0.0107941	0.00587328	0.00847866	0.0103592	0.00885454	0.274185	0.96986	0.88954
O15260-2	SURF4	surfeit 4	0.0136687	0.0110778	0.0152867	0.0114583	NA	0.0135925	0.0120531	0.0113985	0.00808805	0.0113077	0.0128729	0.011288	0.275838	0.93613	0.54178
Q99460-2	PSMD1	proteasome (prosome, macropain) 26S subunit, non-ATPase, 1	0.01545	0.0118646	0.0166359	0.0111346	0.0107998	0.0122381	0.0119633	0.0122662	0.00872822	0.0124266	0.013177	0.0115245	0.275863	0.90353	0.23942
Q02809	PLOD1	procollagen-lysine, 2-oxoglutarate 5-dioxygenase 1	0.0277979	0.0246824	NA	0.0174255	0.0223441	NA	0.0377372	NA	0.0213505	0.0312358	0.0230624	0.0301079	0.275977	0.96792	0.88307
Q8IUE6	HIST2H2AB	histone cluster 2, H2ab	0.00850402	NA	NA	0.00787974	0.00551063	0.00398726	0.00737089	NA	NA	0.00547654	0.00729813	0.00561157	0.276286	0.93358	0.60803
P27695	APEX1	APEX nuclease (multifunctional DNA repair enzyme) 1	NA	NA	NA	0.0116984	0.0109879	0.0140181	0.0146074	0.01272	0.00980688	NA	0.0113432	0.0127881	0.276598	0.96827	0.88061
P63244	GNB2L1	guanine nucleotide binding protein (G protein), beta polypeptide 2-like 1	0.018045	0.0174715	0.0208965	0.0180868	0.0168352	0.0186501	0.0172591	0.0181293	0.0129638	0.0171397	0.018267	0.0168284	0.277278	0.85755	0.0714
P60953	CDC42	cell division cycle 42	0.0202001	0.0184019	0.0229632	0.0192574	0.0166997	0.0217014	0.0180263	0.0184026	0.0113678	0.0163905	0.0195045	0.0171777	0.280989	0.93845	0.53595
P49773	HINT1	histidine triad nucleotide binding protein 1	0.00805445	NA	0.0131978	0.00957397	0.00988438	0.00979791	NA	0.00922376	0.00558416	0.00922545	0.0101777	0.00845782	0.281644	0.90155	0.29838
O76094	SRP72	signal recognition particle 72kDa	0.0155196	0.013107	0.0156857	0.0112545	0.0120898	0.0141004	NA	0.0121772	0.00944468	0.0122704	0.0135313	0.0119982	0.28263	0.95135	0.70485
Q16222-3	UAP1	UDP-N-acetylglucosamine pyrophosphorylase 1	NA	NA	0.0291278	0.0349421	NA	0.0270145	NA	NA	0.0255326	NA	0.032035	0.0262735	0.282955	0.90809	0.47237
P20337	RAB3B	RAB3B, member RAS oncogene family	0.0221034	0.0153441	0.0261787	0.0184249	0.0242423	0.0147932	0.0217141	0.0235444	0.0122692	0.0174649	0.0212587	0.0179571	0.283407	0.95583	0.73746
Q9NQC3-2	RTN4	reticulon 4	0.0142654	0.0124831	0.0136544	0.0113716	0.0134111	0.0140368	0.0119268	0.0130423	0.00722483	0.0114006	0.0130371	0.0115263	0.284312	0.8243	0.02856
P08473	MME	membrane metallo-endopeptidase	0.0148145	0.0216369	NA	0.0193906	NA	NA	NA	0.0101561	0.0162669	NA	0.018614	0.0132115	0.28532	0.97982	0.93368
Q16401	PSMD5	proteasome (prosome, macropain) 26S subunit, non-ATPase, 5	NA	0.0114632	NA	0.0145105	NA	NA	NA	NA	0.00660859	0.0111221	0.0129869	0.00886533	0.285618	0.94645	0.69403
P04844	RPN2	ribophorin II	0.0121319	0.00887001	0.0143373	0.0117524	0.00920728	0.0118019	0.0115453	0.00918491	0.00765549	0.00867676	0.0112598	0.00977287	0.286458	0.92034	0.3598
P61960	UFM1	ubiquitin-fold modifier 1	0.0203596	0.0177288	NA	0.0177899	NA	NA	0.0176812	NA	0.0133847	0.018162	0.0186261	0.0164093	0.289811	0.83173	0.11117
P35268	RPL22	ribosomal protein L22	0.0116688	0.0108722	0.0119621	0.0104442	0.0104298	0.0123511	0.0105275	0.010455	0.0079791	0.00953051	0.0110754	0.0101686	0.292922	0.92589	0.40866
P25787	PSMA2	proteasome (prosome, macropain) subunit, alpha type, 2	0.011453	0.00940981	0.0140966	0.00872296	0.00981257	0.0113148	0.00982717	0.00961981	0.00710993	0.00896798	0.010699	0.00936795	0.294929	0.92821	0.43049
O14617-5	AP3D1	adaptor-related protein complex 3, delta 1 subunit	0.0132204	0.0129813	0.0162632	0.0149105	0.012506	0.0155044	0.0137957	0.0126084	0.00927288	0.0115971	0.0139763	0.0125557	0.296819	0.96735	0.86527
Q5GLZ8-6	HERC4	HECT and RLD domain containing E3 ubiquitin protein ligase 4	NA	0.0141243	NA	0.00959002	0.0145518	0.0153312	NA	0.0146011	NA	NA	0.0127554	0.0149661	0.296933	0.72707	0.018
Q14247	CTTN	cortactin	0.0174815	0.0159458	0.0181237	0.0152805	0.0139303	NA	0.016213	0.0146558	0.0106756	NA	0.0161523	0.0138481	0.297247	0.93696	0.58146
P07951-2	TPM2	tropomyosin 2 (beta)	0.0446183	0.0410753	0.0550689	0.0300861	0.0279672	0.0481174	0.035638	0.0311005	0.0234463	0.022544	0.0397632	0.0321693	0.297552	0.94718	0.63529
Q9HB71	CACYBP	calcyclin binding protein	0.0210596	0.0168836	0.0242612	0.0170571	0.0162395	0.0156969	0.0181294	0.0212807	0.010709	0.0168029	0.0191002	0.0165238	0.299169	0.94235	0.5794
P23396	RPS3	ribosomal protein S3	0.0110553	0.010073	0.0133325	0.00986363	0.0107895	0.011894	0.00937899	0.0110307	0.00771159	0.00985408	0.0110228	0.00997388	0.300776	0.97141	0.9036
P54727	RAD23B	RAD23 homolog B (S. cerevisiae)	0.0160273	0.0140347	NA	0.00888125	0.0106084	NA	0.0131346	0.00954999	0.00710168	0.010461	0.0123879	0.0100618	0.300806	0.96566	0.86191
P24821-6	TNC	tenascin C	0.131112	0.162361	NA	0.128054	0.130085	NA	0.185806	NA	NA	0.150638	0.137903	0.168222	0.300976	0.86756	0.21664
P55010	EIF5	eukaryotic translation initiation factor 5	0.0270183	NA	NA	NA	0.0234354	0.0218501	NA	NA	NA	0.0217047	0.0252268	0.0217774	0.304526	0.83651	0.18542
P23528	CFL1	cofilin 1 (non-muscle)	0.0145015	0.0118311	0.0154383	0.0103101	0.0114673	0.0140275	0.0126263	0.011239	0.00673328	0.0103015	0.0127097	0.0109855	0.305805	0.95441	0.72073
P61224	RAP1B	RAP1B, member of RAS oncogene family	0.0147109	0.0120366	0.0162345	0.0149229	0.0135269	0.0163382	0.0135891	0.011941	0.0104375	0.0125235	0.0142864	0.0129659	0.311062	0.95766	0.75893
Q9UH65	SWAP70	SWAP switching B-cell complex 70kDa subunit	0.0172065	0.0140154	0.014068	0.0139874	0.0138244	0.017514	NA	0.0104507	0.0111562	0.0110875	0.0146203	0.0125521	0.311995	0.88954	0.19735
P61106	RAB14	RAB14, member RAS oncogene family	0.0193901	0.017356	0.0194838	0.0169629	0.0155971	0.0198491	0.0169718	0.016563	0.0122814	0.0152552	0.017758	0.0161841	0.312358	0.92747	0.4235
P13639	EEF2	eukaryotic translation elongation factor 2	0.017924	0.0224884	0.0199642	0.0285397	0.0189844	0.0212068	0.0178194	0.0183597	0.02126	0.0177926	0.0215802	0.0192877	0.312817	0.79171	0.01149
P05386	RPLP1	ribosomal protein, large, P1	0.0117846	0.00950632	0.0135725	0.0134032	0.0110734	0.0119413	0.011909	0.0112272	0.00905426	0.0101168	0.011868	0.0108497	0.313222	0.95003	0.66887
Q14240	EIF4A2	eukaryotic translation initiation factor 4A2	NA	0.0249024	0.0205122	NA	NA	NA	0.0182964	0.0220898	0.01698	NA	0.0227073	0.0191221	0.313677	0.97616	0.9131
Q13464	ROCK1	Rho-associated, coiled-coil containing protein kinase 1	NA	0.0180111	NA	NA	0.0148336	0.00460893	NA	0.018597	0.00964236	NA	0.0164224	0.0109494	0.315206	0.90583	0.44291
Q9Y5M8	SRPRB	signal recognition particle receptor, B subunit	0.018106	0.0178525	NA	0.0193147	0.0175202	0.0205922	0.0169865	0.0167196	0.0125471	0.016688	0.0181984	0.0167067	0.316669	0.90022	0.25328
P61026	RAB10	RAB10, member RAS oncogene family	0.0160973	0.0153722	0.0170884	0.0147557	0.0137387	0.0172214	0.0153074	0.0134467	0.0101641	0.0138892	0.0154105	0.0140058	0.321557	0.92007	0.35757
P25789	PSMA4	proteasome (prosome, macropain) subunit, alpha type, 4	0.0133003	0.0106654	0.0129003	0.0086075	0.0102933	0.0120341	0.0106437	0.0101367	0.00692742	0.00965259	0.0111534	0.00987891	0.322228	0.96305	0.81997
Q15075	EEA1	early endosome antigen 1	0.0123412	0.0114405	0.0122589	0.00999991	0.00967464	0.014367	0.00923126	0.00874991	0.00747772	0.00872334	0.011143	0.00970984	0.322828	0.95068	0.67652
Q99715-4	COL12A1	collagen, type XII, alpha 1	NA	0.0754364	0.152781	0.0607816	NA	NA	NA	0.0657611	0.0531402	NA	0.0963331	0.0594507	0.324729	0.73751	0.02271
P27708	CAD	carbamoyl-phosphate synthetase 2, aspartate transcarbamylase, and dihydroorotase	NA	0.0112623	NA	NA	0.0102547	0.0110965	0.0111353	0.0131402	NA	0.0110031	0.0107585	0.0115938	0.328882	0.80475	0.06483
Q01995	TAGLN	transgelin	0.0347981	0.0190126	0.0240948	0.0134759	0.0265198	0.025968	0.0208728	0.0192182	0.0110485	0.0182348	0.0235802	0.0190684	0.331271	0.96739	0.86564
O00764	PDXK	pyridoxal (pyridoxine, vitamin B6) kinase	0.00964414	0.00984286	NA	NA	0.00754229	NA	0.00961488	0.00701008	0.00601859	NA	0.00900976	0.00754785	0.331378	0.85598	0.1758
P04406	GAPDH	glyceraldehyde-3-phosphate dehydrogenase	0.0105925	0.00809266	0.0117586	0.00797266	0.00905347	0.010517	0.00982182	0.00848766	0.00523749	0.00720096	0.00949398	0.00825298	0.331876	0.97785	0.95264
P30042-2	C21orf33	chromosome 21 open reading frame 33	0.0105046	0.00935175	NA	NA	0.00882278	NA	NA	0.00796106	0.00164143	0.00974714	0.00955971	0.00644988	0.332675	0.74667	0.01848
Q07960	ARHGAP1	Rho GTPase activating protein 1	0.0151663	0.0143024	0.0159193	0.013813	0.0132918	0.0166914	0.0139219	0.0120968	0.0104767	0.0133166	0.0144985	0.0133007	0.334438	0.97615	0.94127
Q14204	DYNC1H1	dynein, cytoplasmic 1, heavy chain 1	0.0151033	0.011287	0.0151621	0.0105906	0.0114487	0.0121712	0.0134547	0.0121433	0.0062851	0.0113352	0.0127184	0.0110779	0.335135	0.89327	0.18452
P18669	PGAM1	phosphoglycerate mutase 1 (brain)	0.01163	0.00874849	0.0122845	0.00922441	0.00957264	0.0103126	0.010718	0.00996614	0.00634212	0.00871067	0.010292	0.0092099	0.336243	0.96644	0.85598
O75396	SEC22B	SEC22 vesicle trafficking protein homolog B (S. cerevisiae) (gene/pseudogene)	0.017887	0.016659	NA	0.0161323	0.0140053	0.0186251	0.0177376	0.0118922	0.0100167	0.012752	0.0161709	0.0142047	0.336551	0.92663	0.44995
P62081	RPS7	ribosomal protein S7	0.0118385	0.0105299	0.0137854	0.0104537	0.0105714	0.0121505	0.01043	0.0119238	0.00713362	0.00984188	0.0114358	0.0102959	0.33663	0.92453	0.39625
Q96QK1	VPS35	vacuolar protein sorting 35 homolog (S. cerevisiae)	0.01144	0.00990124	0.0131104	0.00841411	0.00957421	0.0116996	0.0102607	0.00913332	0.00600585	0.00899191	0.010488	0.00921827	0.337371	0.97449	0.92906
O75947	ATP5H	ATP synthase, H+ transporting, mitochondrial Fo complex, subunit d	0.00997264	NA	0.00995856	0.00738626	0.0075457	0.00975251	0.00860674	0.00676541	0.00499383	0.00788944	0.00871579	0.00760159	0.339699	0.92525	0.4375
Q96DB5	RMDN1	regulator of microtubule dynamics 1	0.0135029	0.0116599	0.0150443	0.0121666	0.013948	NA	NA	0.012904	NA	0.0116222	0.0132643	0.0122631	0.339926	0.93423	0.58742
P47897	QARS	glutaminyl-tRNA synthetase	NA	0.017533	NA	0.0152654	0.014432	NA	0.0171643	NA	0.0120034	0.0102871	0.0157435	0.0131516	0.341566	0.93523	0.62104
Q13642-1	FHL1	four and a half LIM domains 1	0.01703	0.0118848	0.0125577	NA	0.0105073	NA	0.0161053	0.00693029	0.00813724	0.0104804	0.012995	0.0104133	0.342092	0.94683	0.67926
P17612-2	PRKACA	protein kinase, cAMP-dependent, catalytic, alpha	0.0195288	NA	0.0205692	0.0123996	NA	0.0179291	NA	NA	0.0104362	0.0132197	0.0174992	0.0138617	0.342887	0.90572	0.40882
O15498	YKT6	YKT6 v-SNARE homolog (S. cerevisiae)	NA	0.0161295	0.0202179	0.0153633	0.0180112	0.0169241	NA	0.0177508	0.01216	0.0161133	0.0174304	0.0157371	0.343665	0.95627	0.77388
Q07866-8	KLC1	kinesin light chain 1	NA	0.0179546	0.0247865	0.0192158	0.0189663	0.0223674	NA	0.0221778	NA	0.0213615	0.0202308	0.0219689	0.344574	0.94869	0.71772
P61163	ACTR1A	ARP1 actin-related protein 1 homolog A, centractin alpha (yeast)	0.0124674	0.00996001	0.0161852	0.00972795	0.0101521	0.0119881	0.0118648	0.0100578	0.00741163	0.00965785	0.0116985	0.010196	0.344849	0.89745	0.20535
Q9P035	PTPLAD1	protein tyrosine phosphatase-like A domain containing 1	NA	0.0110082	0.0156918	NA	NA	0.0100341	0.0114673	0.0108021	0.00689704	NA	0.01335	0.00980013	0.345321	0.92189	0.51908
P62070	RRAS2	related RAS viral (r-ras) oncogene homolog 2	0.0183434	0.0132583	0.017512	0.00942752	0.0113358	NA	0.0162888	0.0103555	0.00629235	0.0119975	0.0139754	0.0112335	0.346282	0.95975	0.79566
P20618	PSMB1	proteasome (prosome, macropain) subunit, beta type, 1	0.0124881	NA	0.014643	0.0101702	0.0106402	0.0120392	0.0120999	NA	0.00761512	0.0102213	0.0119854	0.0104939	0.347921	0.96328	0.8407
P62244	RPS15A	ribosomal protein S15a	0.010581	0.0101177	0.012787	0.00970485	0.01094	0.0116278	0.00996463	0.010774	0.00707631	0.0100156	0.0108261	0.00989168	0.34941	0.91277	0.30058
P54136	RARS	arginyl-tRNA synthetase	0.0128375	0.0110963	0.0153161	0.0112405	0.011312	0.0136287	0.0122924	0.0112699	0.00906621	0.00985226	0.0123605	0.0112219	0.350539	0.95986	0.78425
P07737	PFN1	profilin 1	0.0137627	0.00963248	0.0132317	0.00888081	0.0109335	0.0119317	0.0109903	0.0105058	0.00627526	0.00997059	0.0112882	0.00993472	0.351173	0.96456	0.83633
P32119	PRDX2	peroxiredoxin 2	0.0116886	0.00973482	0.0111979	0.0087557	0.00926627	0.0125522	0.0105849	0.00777111	0.00581789	0.00704582	0.0101287	0.00875438	0.351744	0.98058	0.96819
Q14315-2	FLNC	filamin C, gamma	0.0122058	0.0113581	0.0148156	0.00964995	0.0128201	0.0122099	0.0133415	0.0101916	0.00947601	0.0100893	0.0121699	0.0110617	0.352712	0.93747	0.52518
P49327	FASN	fatty acid synthase	0.0157658	0.0206723	NA	0.028046	0.0132703	0.0224177	0.0139748	0.0121693	0.0179347	0.0110392	0.0194386	0.0155071	0.353399	0.92671	0.45066
P62263	RPS14	ribosomal protein S14	0.0128694	0.0112644	0.0135243	0.0111533	0.011395	0.0126959	0.011048	0.012299	0.00835738	0.0113301	0.0120413	0.0111461	0.354646	0.88719	0.15764
P60660	MYL6	myosin, light chain 6, alkali, smooth muscle and non-muscle	0.0300773	0.0230802	0.0281225	0.0195506	0.0242775	0.0263973	0.0258359	0.0231912	0.0150067	0.0210474	0.0250216	0.0222957	0.35538	0.97693	0.94663
Q00765	REEP5	receptor accessory protein 5	0.0134511	0.0117491	0.0135418	0.00902962	0.0109153	0.0132204	0.0116292	0.00950127	0.00712804	0.0106893	0.0117374	0.0104336	0.355949	0.93882	0.53992
Q13813-3	SPTAN1	spectrin, alpha, non-erythrocytic 1	NA	NA	NA	0.00958951	0.0117283	0.0150861	NA	NA	NA	0.0114969	0.0106589	0.0132915	0.358284	0.92999	0.59436
P63010	AP2B1	adaptor-related protein complex 2, beta 1 subunit	0.0137095	0.012019	0.0152423	0.0102856	0.0107852	0.0140407	0.0123679	0.0107864	0.00734354	0.0104636	0.0124083	0.0110004	0.359802	0.9612	0.79949
O94979-3	SEC31A	SEC31 homolog A (S. cerevisiae)	NA	0.0218038	NA	0.0200837	NA	0.0295065	0.0256316	NA	0.0179426	0.0217244	0.0209438	0.0237013	0.360518	0.94052	0.66343
P35580	MYH10	myosin, heavy chain 10, non-muscle	0.0129922	0.0100083	0.0117623	0.00816615	0.0083901	0.0111261	0.0105895	0.00857673	0.00650395	0.00845051	0.0102638	0.00904935	0.36132	0.96238	0.8126
O43399	TPD52L2	tumor protein D52-like 2	0.0170251	NA	0.0168856	0.0108277	0.0125681	0.0157333	NA	0.0120827	0.0082438	0.012599	0.0143266	0.0121647	0.361364	0.92705	0.48965
P24752	ACAT1	acetyl-CoA acetyltransferase 1	NA	0.00859428	NA	0.00838541	0.00209592	0.0132424	0.0097771	NA	0.00552911	NA	0.00635854	0.00951619	0.364102	0.9737	0.91632
P49591	SARS	seryl-tRNA synthetase	0.0176852	0.0128985	0.0123838	0.0129045	0.0177205	0.0133527	0.013451	0.0131542	0.010643	0.0158531	0.0147185	0.0132908	0.365116	0.87301	0.10835
P61160	ACTR2	ARP2 actin-related protein 2 homolog (yeast)	0.0153711	0.0121688	0.0135594	0.00924867	0.0121852	0.0144678	0.011127	0.0118391	0.00645813	0.0107628	0.0125066	0.010931	0.365456	0.9597	0.78249
Q07954	LRP1	low density lipoprotein receptor-related protein 1	0.077984	0.0871846	0.0753513	0.0808621	0.0731371	0.0779855	0.0756025	0.080805	0.0520586	0.0792348	0.0789038	0.0731373	0.366373	0.7653	0.00548
Q9Y230	RUVBL2	RuvB-like AAA ATPase 2	0.0119351	NA	0.0148052	0.00716376	0.0090686	NA	NA	0.0099042	0.006891	NA	0.0107432	0.0083976	0.367405	0.93086	0.58672
O75083	WDR1	WD repeat domain 1	0.01249	0.0110965	0.0135557	0.0107033	0.0115535	0.0138508	0.012098	0.010659	0.00651034	0.00972404	0.0118798	0.0105685	0.367891	0.91883	0.34728
Q14192	FHL2	four and a half LIM domains 2	NA	NA	0.0189572	0.016337	NA	NA	0.0157428	0.0177052	0.013764	NA	0.0176471	0.0157373	0.369255	0.98919	0.97678
P21912	SDHB	succinate dehydrogenase complex, subunit B, iron sulfur (Ip)	0.0138428	0.0112783	NA	0.00992645	0.0112852	NA	NA	0.0117072	0.00687858	0.0108956	0.0115832	0.00982714	0.374031	0.91216	0.41102
P02751-3	FN1	fibronectin 1	0.178306	0.162464	0.148051	0.154892	0.158045	0.148276	0.15141	0.161221	0.142254	0.166885	0.160352	0.154009	0.374784	0.96755	0.8672
P09960	LTA4H	leukotriene A4 hydrolase	NA	NA	NA	0.00906999	0.00932854	NA	NA	0.00853466	0.00580758	NA	0.00919927	0.00717112	0.375067	0.80028	0.10273
P35637-2	FUS	FUS RNA binding protein	0.0148849	0.0146792	0.0203508	0.0172102	0.0154541	NA	0.0141169	0.0169756	0.0147203	0.0155905	0.0165158	0.0153508	0.377184	0.83529	0.05117
Q14764	MVP	major vault protein	0.015231	0.0145027	0.0146951	0.0107455	0.0104733	0.0183716	0.0115168	0.00953332	0.00657396	0.00887488	0.0131295	0.0109741	0.377569	0.96583	0.84969
P08865	RPSA	ribosomal protein SA	0.0114248	0.0115985	0.0134051	0.0109817	0.00994884	0.0118664	0.0112645	0.0124573	0.00667407	0.0094495	0.0114718	0.0103423	0.377627	0.9095	0.27758
P26639	TARS	threonyl-tRNA synthetase	0.0195746	0.0140171	0.0168954	0.0129451	0.0162237	0.0145408	0.0167172	0.0164429	0.0102	0.0140703	0.0159312	0.0143942	0.377743	0.96519	0.84297
O14818	PSMA7	proteasome (prosome, macropain) subunit, alpha type, 7	0.013145	NA	NA	NA	0.0106594	NA	NA	0.0105678	NA	0.00974592	0.0119022	0.0101569	0.379072	0.85409	0.23968
P16070-12	CD44	CD44 molecule (Indian blood group)	0.021077	0.0184611	0.0258868	0.0177157	0.0192893	0.0224955	0.0209613	0.0190961	0.0123147	0.0169012	0.020486	0.0183538	0.382012	0.97018	0.89247
P33176	KIF5B	kinesin family member 5B	0.0173501	0.0143452	0.0192077	0.013931	0.0154042	0.0153904	0.0151288	0.0180443	0.0106023	0.0138667	0.0160476	0.0146065	0.384073	0.95676	0.74836
Q9UL46	PSME2	proteasome (prosome, macropain) activator subunit 2 (PA28 beta)	0.0130665	0.00991755	0.0130388	0.00693791	0.0117769	0.0112933	0.0120009	0.00972077	0.0055968	0.00872167	0.0109475	0.0094667	0.385485	0.92713	0.42025
P63104	YWHAZ	tyrosine 3-monooxygenase/tryptophan 5-monooxygenase activation protein, zeta	0.0123497	0.00900004	0.0127998	0.008806	0.00927515	0.0115641	0.0105809	0.00929059	0.00576784	0.00902697	0.0104461	0.00924608	0.388696	0.92354	0.38747
P21980	TGM2	transglutaminase 2	NA	0.0248009	NA	0.0498879	NA	0.0224804	0.0189923	0.0165779	0.0249787	0.0155219	0.0373444	0.0197102	0.39002	0.74677	0.01174
P35232	PHB	prohibitin	0.00762152	0.00835369	NA	0.00866442	0.00952142	0.0105206	0.0101568	0.0109887	0.00563183	0.0103525	0.00854026	0.00953009	0.391657	0.91639	0.36323
Q9UIJ7	AK3	adenylate kinase 3	0.0142216	0.012133	NA	NA	0.0126889	NA	0.0066639	0.0120152	NA	NA	0.0130145	0.00933955	0.391984	0.81827	0.11322
Q14839	CHD4	chromodomain helicase DNA binding protein 4	0.0403399	0.0222909	NA	NA	0.0401688	0.0378991	NA	NA	NA	0.0442808	0.0342665	0.0410899	0.392449	0.7934	0.07152
P61088	UBE2N	ubiquitin-conjugating enzyme E2N	0.0122818	0.00994769	NA	0.00923476	0.0098556	0.0107545	0.0105428	0.00996125	0.00638649	0.00929197	0.01033	0.00938741	0.393703	0.89526	0.22577
P58546	MTPN	myotrophin	0.0156091	0.0127352	0.0147994	0.0107139	0.0118651	0.0142481	0.0130615	0.0129584	0.00768562	0.0111694	0.0131446	0.0118246	0.394441	0.95406	0.71666
P10768	ESD	esterase D	0.0109375	0.00881729	0.0124143	0.00870638	0.00844487	0.0114898	0.00994501	0.00844151	0.0061648	0.0079052	0.00986407	0.00878926	0.394996	0.95889	0.77313
P30086	PEBP1	phosphatidylethanolamine binding protein 1	0.0110228	0.00931159	0.0129782	0.00752933	0.00776312	0.0110822	0.00996047	0.00808935	0.00583514	0.00743183	0.009721	0.00847979	0.396311	0.9612	0.79942
P19105	MYL12A	myosin, light chain 12A, regulatory, non-sarcomeric	0.0311854	NA	0.0305471	0.0200306	0.0276064	0.0273634	0.0260773	0.0233791	0.01966	0.0266554	0.0273424	0.024627	0.397444	0.92248	0.41319
Q9NR45	NANS	N-acetylneuraminic acid synthase	NA	NA	NA	0.00608462	0.00863375	0.0112334	NA	0.0079677	NA	NA	0.00735919	0.00960056	0.397965	0.97888	0.89543
P08107	HSPA1A	heat shock 70kDa protein 1A	0.0172093	0.0234705	0.0155931	0.0308258	0.0125668	0.0251992	0.0149193	0.0119629	0.0157893	0.0138943	0.0199331	0.016353	0.398029	0.85783	0.07194
P18077	RPL35A	ribosomal protein L35a	0.0138654	0.0115407	0.0137419	0.0104972	0.0115083	NA	0.0113933	0.0129672	0.00745134	0.0119963	0.0122307	0.010952	0.399704	0.89083	0.20348
P25398	RPS12	ribosomal protein S12	0.0107194	0.0102909	0.0124943	0.00862411	0.00975041	0.0114038	0.00996747	0.0103858	0.00662469	0.00891298	0.0103758	0.00945893	0.40172	0.96808	0.8725
Q15233	NONO	non-POU domain containing, octamer-binding	NA	NA	0.0257671	NA	0.019874	NA	NA	0.0208392	0.0170991	NA	0.0228205	0.0189692	0.402031	0.95497	0.74727
Q92688-2	ANP32B	acidic (leucine-rich) nuclear phosphoprotein 32 family, member B	0.0134753	NA	NA	0.0118994	NA	0.0116688	NA	0.0142561	0.00863837	0.0109352	0.0126874	0.0113746	0.402663	0.96296	0.84226
O94905	ERLIN2	ER lipid raft associated 2	NA	0.0118668	NA	NA	0.00802844	0.0116291	0.0027641	0.00896284	0.00715572	0.00693626	0.00994761	0.0074896	0.402762	0.93034	0.55383
P08134	RHOC	ras homolog family member C	0.0314249	0.0254083	0.0313802	0.0223174	0.02197	0.0304709	0.0260987	NA	0.0134589	0.0205096	0.0265001	0.0226345	0.403528	0.9224	0.41244
P09497-2	CLTB	clathrin, light chain B	0.0142674	NA	NA	0.00926192	NA	NA	NA	0.0102667	0.00648197	0.00895732	0.0117646	0.00856867	0.403894	0.93699	0.64473
Q15942	ZYX	zyxin	0.0205565	0.0180131	0.0172125	0.0142849	0.0179892	0.023995	0.0156021	0.0145852	0.00976726	0.0123126	0.0176112	0.0152524	0.404438	0.98621	0.98974
P39656	DDOST	dolichyl-diphosphooligosaccharide--protein glycosyltransferase subunit (non-catalytic)	0.0111398	0.00919993	0.0128396	0.00868439	NA	0.0103247	0.0128665	0.00785784	0.00707389	0.00788243	0.0104659	0.00920106	0.40566	0.91305	0.33778
P60981	DSTN	destrin (actin depolymerizing factor)	0.0213099	0.0178835	0.0183197	0.0156691	0.017288	0.0226787	0.0168683	0.0147557	0.0116588	0.0154166	0.0180941	0.0162756	0.405928	0.96936	0.88489
P62937	PPIA	peptidylprolyl isomerase A (cyclophilin A)	0.0119723	0.00982619	0.0127165	0.00928127	0.00902443	0.0119831	0.0111848	0.00950288	0.00592348	0.00847578	0.0105641	0.009414	0.406245	0.94286	0.58521
Q16850-2	CYP51A1	cytochrome P450, family 51, subfamily A, polypeptide 1	NA	0.0589861	NA	NA	0.0369614	0.0656989	0.0713954	NA	NA	0.0484743	0.0479738	0.0618562	0.407607	0.96402	0.83566
P17096	HMGA1	high mobility group AT-hook 1	0.00851993	0.00698436	NA	0.0100745	NA	NA	0.0173278	NA	0.00969453	NA	0.00852626	0.0135112	0.407945	0.82478	0.12704
Q9UHB6-2	LIMA1	LIM domain and actin binding 1	0.0243569	0.0234325	0.024414	0.0177845	0.0193093	0.030095	0.0194467	0.0157233	0.0140516	0.0155656	0.0218594	0.0189765	0.408105	0.93731	0.52354
P22392-2	NME2	NME/NM23 nucleoside diphosphate kinase 2	0.0117413	0.00978819	0.0120542	0.00901166	0.00980146	0.012112	0.010121	0.00982335	0.00604346	0.00922826	0.0104794	0.00946561	0.409307	0.88203	0.13767
Q16222-2	UAP1	UDP-N-acetylglucosamine pyrophosphorylase 1	NA	0.029769	NA	NA	0.0355921	NA	0.0238955	0.036195	NA	0.0232689	0.0326806	0.0277865	0.409453	0.85744	0.21919
P08962	CD63	CD63 molecule	0.0270722	0.0251857	0.0274636	0.0112827	NA	0.0263049	0.0185214	0.0174348	0.0113383	NA	0.0227511	0.0183998	0.41301	0.84608	0.08692
P63167	DYNLL1	dynein, light chain, LC8-type 1	0.0196495	0.0186	NA	0.0213522	0.0175483	0.0214858	0.0183365	0.0191621	0.0128399	0.0174412	0.0192875	0.0178531	0.413789	0.88755	0.18824
Q96JJ7	TMX3	thioredoxin-related transmembrane protein 3	0.0185049	0.018683	NA	0.014898	NA	0.0182269	NA	0.0180137	0.0132055	0.0133905	0.017362	0.0157092	0.415288	0.79551	0.03697
P62258	YWHAE	tyrosine 3-monooxygenase/tryptophan 5-monooxygenase activation protein, epsilon	0.0130136	0.0102321	0.0135487	0.00803048	0.0100582	0.0118412	0.0117357	0.00963363	0.00616856	0.00926207	0.0109766	0.00972823	0.415292	0.97059	0.89622
P50395	GDI2	GDP dissociation inhibitor 2	0.0128476	0.0104198	0.0136737	0.0103777	0.0107939	0.0128009	0.0116197	0.0112122	0.00721468	0.0102259	0.0116225	0.0106147	0.415364	0.92585	0.40832
P08133	ANXA6	annexin A6	0.0114901	0.0100231	0.0125421	0.00899725	0.00897577	0.0136294	0.0105665	0.00775406	0.00542997	0.00774624	0.0104057	0.00902523	0.415385	0.98418	0.98357
P18085	ARF4	ADP-ribosylation factor 4	0.0227982	0.0210313	NA	0.0214383	0.0208835	0.0236583	0.0205989	NA	0.0170184	0.0195924	0.0215378	0.020217	0.416338	0.94792	0.69028
Q15185	PTGES3	prostaglandin E synthase 3 (cytosolic)	0.0148183	0.0133912	0.0172842	0.0124549	0.0125587	0.0126584	0.0135403	0.0160439	0.010348	0.0123922	0.0141015	0.0129966	0.416869	0.9369	0.51902
Q99584	S100A13	S100 calcium binding protein A13	0.0180821	0.0132934	0.018007	0.0113534	0.0141094	0.0182778	0.0126733	0.0136841	0.00861826	0.0129076	0.0149691	0.0132322	0.418919	0.90788	0.26672
Q13557-12	CAMK2D	calcium/calmodulin-dependent protein kinase II delta	NA	0.0111534	NA	0.00959726	0.00994805	NA	0.0111831	0.0101818	0.00573317	0.00923073	0.0102329	0.00908221	0.419522	0.80591	0.04685
P23246-2	SFPQ	splicing factor proline/glutamine-rich	0.0144377	0.0156349	0.0184655	0.0135403	0.0109373	0.014727	0.0141218	0.0145884	0.00997256	0.0131278	0.0146031	0.0133075	0.420602	0.94808	0.64581
Q86VP6	CAND1	cullin-associated and neddylation-dissociated 1	0.0129825	0.0109587	0.0133548	0.00942712	0.0106769	0.0128733	0.0112509	0.0105035	0.00778032	0.0103103	0.01148	0.0105437	0.422649	0.94339	0.59134
Q15435-2	PPP1R7	protein phosphatase 1, regulatory subunit 7	NA	NA	0.0153141	0.00893115	NA	NA	NA	0.0109621	0.00248608	NA	0.0121226	0.00672407	0.422836	0.98081	0.90673
Q8NCW5-2	APOA1BP	apolipoprotein A-I binding protein	0.00950972	0.00851817	NA	0.00706615	NA	NA	0.00904968	NA	0.00424488	0.00740529	0.00836468	0.00689995	0.422855	0.89858	0.36563
P53801	PTTG1IP	pituitary tumor-transforming 1 interacting protein	0.0122706	NA	0.0113406	NA	NA	NA	NA	0.0106554	0.00190344	NA	0.0118056	0.0062794	0.42463	0.75651	0.04436
P46782	RPS5	ribosomal protein S5	0.0114397	0.0102708	0.0127961	0.0103256	0.0110319	0.0119524	0.00999693	0.011991	0.00778121	0.0103106	0.0111728	0.0104064	0.424975	0.93175	0.46532
P28482	MAPK1	mitogen-activated protein kinase 1	NA	NA	NA	0.00917387	0.0108398	0.0137221	0.0116313	0.0140279	0.00658368	0.010923	0.0100069	0.0113776	0.425591	0.94259	0.66211
Q12797	ASPH	aspartate beta-hydroxylase	0.0203954	0.0162843	0.0190978	0.0124928	0.0156505	0.0206778	0.0149804	0.0153677	0.011097	0.0128809	0.0167842	0.0150008	0.426559	0.93673	0.51721
Q13492-3	PICALM	phosphatidylinositol binding clathrin assembly protein	0.0314259	0.0285911	0.0398242	0.0339694	0.0326215	0.0343773	0.0310779	NA	NA	0.0271726	0.0332864	0.0308759	0.4281	0.95395	0.75093
Q99613	EIF3C	eukaryotic translation initiation factor 3, subunit C	NA	0.0241019	NA	0.0199227	NA	0.0238947	0.0181054	NA	0.0174442	0.0186153	0.0220123	0.0195149	0.42884	0.83701	0.1231
P05023	ATP1A1	ATPase, Na+/K+ transporting, alpha 1 polypeptide	0.0177135	0.0158839	NA	0.0157977	0.0164718	0.0198048	0.019527	0.0151726	0.0154357	0.0169827	0.0164667	0.0173846	0.429788	0.87569	0.14139
O60613	SEP15	15 kDa selenoprotein	0.020345	NA	NA	0.0140651	0.0151343	NA	NA	NA	0.0116971	0.015942	0.0165148	0.0138196	0.430094	0.95398	0.76555
P43243	MATR3	matrin 3	0.0272391	0.0235079	0.0290741	0.0254129	0.0236552	0.0231023	0.026003	0.0274085	0.0215498	0.0247006	0.0257779	0.0245528	0.433791	0.97867	0.95768
O43707	ACTN4	actinin, alpha 4	0.0123803	0.00881404	0.0125553	0.00689364	0.00948858	0.0107203	0.0103913	0.00928889	0.00481899	0.00867963	0.0100264	0.00877981	0.434102	0.95282	0.70195
P22695	UQCRC2	ubiquinol-cytochrome c reductase core protein II	0.00754384	0.00749108	NA	0.00633824	NA	0.00920146	NA	NA	0.00577411	0.0105632	0.00712439	0.00851292	0.435241	0.94465	0.69687
Q6DD88	ATL3	atlastin GTPase 3	0.0138753	0.0114204	0.0156762	0.0105809	0.0125265	0.0127904	NA	0.0134474	0.00760272	0.0120553	0.0128159	0.0114739	0.436463	0.95911	0.78894
Q15907	RAB11B	RAB11B, member RAS oncogene family	0.0207803	0.0166751	0.0205516	0.0152771	0.0166789	0.0198256	0.0178708	0.0170624	0.0135956	0.0152811	0.0179926	0.0167271	0.438035	0.93914	0.54348
Q96AE4	FUBP1	far upstream element (FUSE) binding protein 1	0.0157637	0.0134336	0.0206833	0.0104731	NA	0.014185	NA	NA	0.0117183	NA	0.0150884	0.0129517	0.438208	0.92907	0.57293
P62753	RPS6	ribosomal protein S6	0.0111423	0.00999496	0.0125907	0.00997266	0.0104665	0.0120036	0.00995511	0.0108671	0.00754351	0.0101779	0.0108334	0.0101095	0.43866	0.92095	0.36491
P56192	MARS	methionyl-tRNA synthetase	NA	0.0204212	NA	0.0179336	NA	0.0228176	0.0184792	0.0254372	0.0134348	0.0275459	0.0191774	0.0215429	0.4396	0.98095	0.964
P04075	ALDOA	aldolase A, fructose-bisphosphate	0.0146174	0.0126441	0.0154204	0.0107776	0.013316	0.0152737	0.0134798	0.0121772	0.00897754	0.0114743	0.0133551	0.0122765	0.43983	0.96168	0.8049
P05388	RPLP0	ribosomal protein, large, P0	0.0118886	0.0102185	0.0128506	0.0104241	0.0106666	0.0121966	0.0110176	0.0110207	0.0075072	0.0104821	0.0112097	0.0104448	0.440088	0.89538	0.19478
P21964-2	COMT	catechol-O-methyltransferase	0.0132475	0.0115412	NA	0.00996136	0.0114526	0.0141049	0.0106097	0.00980347	0.00725262	0.010694	0.0115507	0.0104929	0.440667	0.96113	0.81003
P61081	UBE2M	ubiquitin-conjugating enzyme E2M	0.0204487	0.0166405	NA	NA	0.0159995	0.0189705	0.0184357	0.0150121	0.0107664	0.0169111	0.0176962	0.0160192	0.443027	0.93821	0.59351
P08123	COL1A2	collagen, type I, alpha 2	0.17897	0.176538	0.169591	0.160528	0.153148	0.166709	0.154084	0.175709	0.14639	0.167162	0.167755	0.162011	0.44347	0.94198	0.57522
Q9BTT0	ANP32E	acidic (leucine-rich) nuclear phosphoprotein 32 family, member E	0.0184652	NA	NA	0.0089802	NA	0.00857769	NA	NA	0.00759638	NA	0.0137227	0.00808703	0.443839	0.73554	0.02801
P52907	CAPZA1	capping protein (actin filament) muscle Z-line, alpha 1	0.0136609	0.0110389	0.0147332	0.00910218	0.0107778	0.0126725	0.0120936	0.0116605	0.00680056	0.0101693	0.0118626	0.0106793	0.443964	0.98273	0.97811
Q03001	DST	dystonin	0.0516107	0.0487332	0.0544871	0.0454876	0.0484057	0.0531948	0.0462655	0.0540508	0.0367431	0.0439875	0.0497449	0.0468483	0.444965	0.92368	0.38865
Q9Y678	COPG1	coatomer protein complex, subunit gamma 1	0.0204565	0.0166316	0.020057	0.0171796	0.0162404	0.0203493	0.0178052	0.0177096	0.0129376	0.0156095	0.018113	0.0168822	0.445588	0.93334	0.48152
O60664-3	PLIN3	perilipin 3	0.0136599	0.0109752	0.0145437	0.00925032	0.00912812	0.0143569	0.0118563	0.00902489	0.0067225	0.00858661	0.0115114	0.0101094	0.445869	0.91971	0.35455
P62701	RPS4X	ribosomal protein S4, X-linked	0.0108065	0.0098475	0.0131188	0.0101579	0.0107891	0.0120085	0.0104207	0.011198	0.00772795	0.00962471	0.010944	0.010196	0.446429	0.96833	0.87498
O15145	ARPC3	actin related protein 2/3 complex, subunit 3, 21kDa	0.0161206	0.012763	0.0163755	0.0105722	0.0132745	0.0162782	0.0130376	0.0127646	0.00889352	0.0116711	0.0138212	0.012529	0.446698	0.92031	0.35954
P32455	GBP1	guanylate binding protein 1, interferon-inducible	NA	NA	NA	0.024282	0.0136351	NA	0.0112648	0.00993143	0.0172549	0.0130114	0.0189585	0.0128656	0.447503	0.87971	0.26771
P49207	RPL34	ribosomal protein L34	0.0110523	NA	NA	0.00989707	0.0107433	0.0119486	NA	NA	NA	0.0106463	0.0105642	0.0112974	0.447575	0.96719	0.85692
P26885	FKBP2	FK506 binding protein 2, 13kDa	0.0118457	NA	NA	0.00964489	0.00999205	0.0117285	NA	0.00815216	0.00784896	0.0104682	0.0104942	0.00954944	0.45133	0.92223	0.48693
O94855	SEC24D	SEC24 family member D	0.0270088	0.0364604	NA	0.0210754	0.0223175	0.0278646	0.0233827	0.0268957	0.0167796	0.0222674	0.0267155	0.023438	0.451636	0.92947	0.4763
O76021	RSL1D1	ribosomal L1 domain containing 1	NA	NA	0.0219336	0.0198386	0.0151324	0.0174381	NA	0.0187865	NA	0.0146997	0.0189682	0.0169748	0.4527	0.95386	0.77141
P43487	RANBP1	RAN binding protein 1	0.0112832	0.00910381	0.0133869	0.00750354	0.010662	NA	0.0118278	0.0112649	0.010741	0.0110795	0.0103879	0.0112283	0.452858	0.92727	0.45578
Q01469	FABP5	fatty acid binding protein 5 (psoriasis-associated)	0.00895029	0.00625257	0.00484182	0.00362903	0.00514735	0.00616233	0.00689793	0.00295586	0.000945013	0.00611736	0.00576421	0.0046157	0.453483	0.97146	0.90402
O75489	NDUFS3	NADH dehydrogenase (ubiquinone) Fe-S protein 3, 30kDa (NADH-coenzyme Q reductase)	0.0153906	0.0126671	0.0155953	0.0122384	0.0122824	NA	0.01138	0.0138414	0.00978515	0.0150039	0.0136348	0.0125026	0.454668	0.94103	0.59277
P22090	RPS4Y1	ribosomal protein S4, Y-linked 1	0.0115701	0.00902149	NA	NA	NA	NA	0.0205425	NA	NA	0.0109081	0.0102958	0.0157253	0.45472	0.81441	0.13067
P20810-4	CAST	calpastatin	NA	0.0127303	0.0164475	0.0113508	0.0109055	NA	0.0126266	NA	0.00797204	NA	0.0128585	0.0102993	0.454957	0.95713	0.79738
O14602	EIF1AY	eukaryotic translation initiation factor 1A, Y-linked	NA	NA	0.0255625	0.01957	0.0197268	NA	NA	0.0212529	0.0142706	NA	0.0216198	0.0177617	0.45498	0.95455	0.7696
Q8IVF2-3	AHNAK2	AHNAK nucleoprotein 2	0.0203296	0.0189621	0.0167833	0.0149466	0.00943949	0.0205864	0.0154617	0.00813856	0.013456	0.01186	0.0160922	0.0139005	0.456652	0.951	0.68031
P60228	EIF3E	eukaryotic translation initiation factor 3, subunit E	NA	0.0172814	0.0206618	0.0221293	0.0178757	NA	NA	0.0204117	0.0160489	0.0178536	0.019487	0.0181047	0.458531	0.93247	0.57209
Q15717	ELAVL1	ELAV like RNA binding protein 1	0.00390467	0.0173839	NA	NA	NA	0.0176438	NA	0.0206312	0.0163443	NA	0.0106443	0.0182064	0.459194	0.77254	0.0475
Q92598-2	HSPH1	heat shock 105kDa/110kDa protein 1	0.0239915	0.0373981	NA	0.0535696	0.0227719	0.0307837	0.0233974	0.0238335	0.03725	0.0255934	0.0344328	0.0281716	0.461366	0.79878	0.01977
P04908	HIST1H2AE	histone cluster 1, H2ae	NA	NA	0.0129241	NA	0.00636676	0.00496686	NA	0.009824	0.00275006	0.0068885	0.00964541	0.00610735	0.462216	0.96985	0.89142
P35579	MYH9	myosin, heavy chain 9, non-muscle	0.0145951	0.0100839	0.0124163	0.00959093	0.011045	0.0142876	0.0112803	0.0100631	0.00570623	0.00997731	0.0115462	0.0102629	0.462316	0.92483	0.39905
Q14195	DPYSL3	dihydropyrimidinase-like 3	0.0124036	0.0124063	0.014715	0.00968112	0.0126098	0.0141697	0.0111873	0.0125466	0.00683846	0.0114156	0.0123632	0.0112315	0.463246	0.9076	0.26488
P62424	RPL7A	ribosomal protein L7a	0.0124432	0.0114347	0.0138647	0.0108966	0.0115706	0.0134145	0.0109708	0.012589	0.00825345	0.011	0.012042	0.0112455	0.464327	0.92823	0.43072
Q96TA1-2	FAM129B	family with sequence similarity 129, member B	0.022779	0.0175628	0.0254913	0.0201408	0.0174471	0.0222963	0.0220051	0.0200107	0.0125823	0.0174067	0.0206842	0.0188602	0.464531	0.95844	0.76801
Q15121	PEA15	phosphoprotein enriched in astrocytes 15	0.0240917	NA	0.0214031	0.0183736	0.0192539	0.0228474	0.0205014	0.0194986	0.0135713	0.0197833	0.0207806	0.0192404	0.465296	0.92791	0.46169
Q92945-2	KHSRP	KH-type splicing regulatory protein	0.0166316	0.014557	NA	0.0137987	0.0141247	0.0172221	0.0189454	0.0161657	0.0123846	0.0142571	0.014778	0.015795	0.465959	0.95987	0.79696
P14618	PKM	pyruvate kinase, muscle	0.0123943	0.00827337	0.0134869	0.0070694	0.00900201	0.0108374	0.0107884	0.00961384	0.00491511	0.00770423	0.0100452	0.00877179	0.466775	0.98892	0.99533
Q02543	RPL18A	ribosomal protein L18a	0.0112074	0.00870099	0.0122043	0.00886322	0.0107089	0.0113959	0.00857896	0.0105672	0.00758952	0.0098754	0.010337	0.00960138	0.466947	0.95759	0.75808
Q9UFN0	NIPSNAP3A	nipsnap homolog 3A (C. elegans)	0.0119258	NA	NA	0.00879996	0.00922537	NA	NA	0.0101015	NA	0.0135576	0.00998372	0.0118296	0.46753	0.9201	0.53059
P84098	RPL19	ribosomal protein L19	0.014376	0.0117374	0.0147749	0.0115142	0.0127924	NA	0.0116229	0.0141101	0.00930967	0.0132158	0.013039	0.0120646	0.467887	0.94034	0.58549
P05198	EIF2S1	eukaryotic translation initiation factor 2, subunit 1 alpha, 35kDa	NA	NA	NA	0.0120672	0.0126357	0.0131142	NA	0.0117436	0.00877232	NA	0.0123515	0.01121	0.469225	0.83061	0.1406
P48681	NES	nestin	0.0189433	0.0116407	0.0195924	NA	0.0149202	0.0115186	0.0175285	NA	NA	0.0137706	0.0162742	0.0142726	0.469497	0.9055	0.36558
Q7Z6Z7-2	HUWE1	HECT, UBA and WWE domain containing 1, E3 ubiquitin protein ligase	NA	0.0201233	NA	0.0190144	NA	0.0193743	0.0216085	NA	0.0155305	0.0387945	0.0195688	0.0238269	0.469634	0.72471	0.01114
Q9BQE3	TUBA1C	tubulin, alpha 1c	NA	0.00877191	0.0131768	NA	NA	0.0101198	0.00871242	0.00980484	0.0063566	0.00814753	0.0109743	0.00862824	0.471309	0.9414	0.65134
P52565	ARHGDIA	Rho GDP dissociation inhibitor (GDI) alpha	0.011079	0.00849611	0.0122843	0.00763953	0.00879422	0.0109977	0.00967587	0.0091454	0.00549926	0.00820458	0.00965862	0.00870457	0.472436	0.9751	0.93369
P20290-2	BTF3	basic transcription factor 3	0.0397626	NA	0.0411971	0.0482852	0.0358954	0.0455355	0.038298	0.0384136	0.0372202	0.0349015	0.0412851	0.0388738	0.473989	0.90839	0.30474
P05455	SSB	Sjogren syndrome antigen B (autoantigen La)	0.0162242	0.0170819	0.0221622	0.0158332	0.0154371	0.0176328	0.0191865	0.0160117	0.0120602	0.0153898	0.0173478	0.0160562	0.474191	0.93073	0.45516
Q9UJ70	NAGK	N-acetylglucosamine kinase	0.0120748	0.010444	NA	0.0104572	0.0108265	0.0107459	0.0114274	NA	0.00726492	NA	0.0109506	0.00981274	0.47471	0.80207	0.04294
Q9Y262	EIF3L	eukaryotic translation initiation factor 3, subunit L	0.0156555	0.0162045	NA	0.0182988	0.0147826	0.0172802	0.014452	0.0168415	0.0118889	NA	0.0162353	0.0151157	0.475356	0.96188	0.82778
P10620	MGST1	microsomal glutathione S-transferase 1	0.0139576	NA	NA	0.00915347	0.0117904	0.0122599	NA	0.010428	0.00810089	0.0105428	0.0116338	0.0103329	0.476004	0.98495	0.97999
P62314	SNRPD1	small nuclear ribonucleoprotein D1 polypeptide 16kDa	0.00997892	0.00811161	NA	0.00671489	0.00867334	NA	0.0087806	NA	0.00532373	0.00802988	0.00836969	0.00737807	0.47628	0.9493	0.72334
P08758	ANXA5	annexin A5	0.0113716	0.0108077	0.0117516	0.00990587	0.0102022	0.0135673	0.0107558	0.0085421	0.00727412	0.00955238	0.0108078	0.00993834	0.476669	0.9859	0.98891
Q9UNH7	SNX6	sorting nexin 6	NA	0.0109391	NA	0.00981067	0.00356969	NA	NA	0.0133167	0.00844335	NA	0.0081065	0.01088	0.477377	0.95285	0.7575
P11766	ADH5	alcohol dehydrogenase 5 (class III), chi polypeptide	0.0120983	0.00985762	NA	0.00823285	0.00942246	0.0133742	0.00957902	0.00641439	0.00688171	0.0075925	0.00990282	0.00876836	0.478055	0.94111	0.59361
P11216	PYGB	phosphorylase, glycogen; brain	0.0110629	0.00908482	0.00343316	0.00800768	0.00711642	0.0111593	0.012655	0.00837291	0.00518772	0.00806681	0.007741	0.00908833	0.478337	0.96883	0.87975
Q9GZZ1	NAA50	N(alpha)-acetyltransferase 50, NatE catalytic subunit	NA	NA	NA	0.0443832	0.0435743	0.0436078	NA	NA	0.032029	NA	0.0439788	0.0378184	0.479668	0.68544	0.00776
Q9Y3B3	TMED7	transmembrane emp24 protein transport domain containing 7	0.0112711	NA	NA	0.0110182	0.0121995	0.011613	NA	0.0114806	0.00993101	0.0113417	0.0114962	0.0110916	0.480652	0.9127	0.41487
P63172	DYNLT1	dynein, light chain, Tctex-type 1	0.0335354	NA	NA	0.0277443	0.0287379	0.0298149	NA	NA	0.0185545	NA	0.0300058	0.0241847	0.481193	0.88722	0.3433
Q99873-3	PRMT1	protein arginine methyltransferase 1	NA	NA	NA	0.00366622	0.0156445	0.0159776	NA	0.0156037	NA	0.0164124	0.00965535	0.0159979	0.481582	0.60915	0.000827869
Q07020	RPL18	ribosomal protein L18	0.0120607	0.0107834	0.0144892	0.0103341	0.0111964	0.0127272	0.010987	0.0127465	0.00693474	0.0106906	0.0117728	0.0108172	0.482835	0.92174	0.3717
P63000	RAC1	ras-related C3 botulinum toxin substrate 1 (rho family, small GTP binding protein Rac1)	0.0176099	0.0139462	0.0192574	0.0136393	0.0136943	0.0179407	0.0162382	0.0145511	0.00979895	0.0128841	0.0156294	0.0142826	0.48335	0.95838	0.76727
Q00839	HNRNPU	heterogeneous nuclear ribonucleoprotein U (scaffold attachment factor A)	0.0163559	0.0157856	0.0206252	0.0154979	0.0149673	0.0153519	0.0180802	0.016793	0.0137909	0.0145066	0.0166464	0.0157045	0.48479	0.90167	0.22852
P48444	ARCN1	archain 1	NA	0.021017	NA	0.0197447	0.0219103	0.0256499	NA	0.0254508	0.0164819	0.0229346	0.0208907	0.0226293	0.485029	0.95138	0.74228
P52272-2	HNRNPM	heterogeneous nuclear ribonucleoprotein M	0.0151211	0.01121	0.0181381	0.0104001	0.0115588	0.0125646	NA	0.0137429	0.00797401	0.0130833	0.0132856	0.0118412	0.485412	0.98227	0.97492
P31949	S100A11	S100 calcium binding protein A11	0.0124331	0.00894789	0.0131348	0.009056	0.0103098	0.0118503	0.0110645	0.00998947	0.00582173	0.0102033	0.0107763	0.00978585	0.486012	0.94445	0.60345
P62277	RPS13	ribosomal protein S13	0.0117696	0.0098377	0.013044	0.0100515	0.0110948	0.0127835	0.0100298	0.0115419	0.0076634	0.00995393	0.0111595	0.0103945	0.486473	0.94212	0.5768
P62136	PPP1CA	protein phosphatase 1, catalytic subunit, alpha isozyme	0.0152803	0.0167466	NA	0.0143335	0.0149749	0.0192457	0.0148876	0.0135577	0.00962098	0.0132134	0.0153338	0.0141051	0.487224	0.95095	0.70053
P78417	GSTO1	glutathione S-transferase omega 1	0.00875074	0.00838997	0.0113929	0.00828393	0.00880472	0.0101438	0.00823083	0.0095993	0.00636295	0.00809363	0.00912445	0.0084861	0.487332	0.94462	0.60547
P25788-2	PSMA3	proteasome (prosome, macropain) subunit, alpha type, 3	NA	NA	NA	0.00845999	0.00938032	0.00986614	NA	0.00974953	NA	0.00862988	0.00892015	0.00941518	0.487934	0.88006	0.3096
P80723	BASP1	brain abundant, membrane attached signal protein 1	0.0103298	0.0100069	0.0139357	0.00771474	0.00996282	0.0128378	0.0107948	0.00771314	0.00604569	0.00892573	0.01039	0.00926343	0.488625	0.96937	0.88495
Q99471	PFDN5	prefoldin subunit 5	0.0197611	NA	NA	0.0158217	NA	0.0176617	NA	NA	0.0118302	NA	0.0177914	0.014746	0.488718	0.97362	0.86375
Q8NEU8	APPL2	adaptor protein, phosphotyrosine interaction, PH domain and leucine zipper containing 2	0.0209921	0.0120405	NA	0.0137949	0.0195105	NA	0.0170186	0.0157317	0.0102864	NA	0.0165845	0.0143455	0.488863	0.97354	0.92274
P11142	HSPA8	heat shock 70kDa protein 8	0.0174386	0.024014	0.0188641	0.0266693	0.016972	0.0248576	0.0164054	0.0178659	0.0191144	0.0167849	0.0207916	0.0190056	0.490743	0.81787	0.02388
O43242	PSMD3	proteasome (prosome, macropain) 26S subunit, non-ATPase, 3	0.0118107	0.00968589	0.0143307	0.0100674	0.0115367	0.0123165	NA	0.0108105	0.00765262	NA	0.0114863	0.0102599	0.492392	0.98674	0.98836
P41252	IARS	isoleucyl-tRNA synthetase	NA	0.0115371	0.0154964	0.0111089	0.0153938	0.0148197	0.0150747	0.0149376	0.0111784	0.0162537	0.013384	0.0144528	0.495629	0.79247	0.01675
P47914	RPL29	ribosomal protein L29	0.0121736	0.0106916	0.0131598	0.00982903	0.011541	0.012497	0.0104414	0.012465	0.00744576	0.0106332	0.011479	0.0106965	0.496118	0.91954	0.35315
P60174-1	TPI1	triosephosphate isomerase 1	0.0109016	0.00749526	0.0118969	0.0053948	0.00861904	0.00846624	0.00960876	0.00846297	0.00498412	0.0077529	0.00886151	0.007855	0.496618	0.9579	0.76171
P00492	HPRT1	hypoxanthine phosphoribosyltransferase 1	0.0121401	0.00899164	0.0137284	0.00819749	0.00984995	0.00936986	NA	0.0107261	NA	0.00917086	0.0105815	0.00975561	0.497545	0.90571	0.32482
P62241	RPS8	ribosomal protein S8	0.0110709	0.0104813	0.0129357	0.0100029	0.0111187	0.0120681	0.0104699	0.0118449	0.00744555	0.0103336	0.0111219	0.0104324	0.49876	0.91748	0.33643
Q03252	LMNB2	lamin B2	0.00982961	0.00492707	0.0114514	0.00414111	0.00614449	0.00500195	0.00683586	0.00930621	0.00309176	0.00601145	0.00729873	0.00604945	0.49892	0.93686	0.51861
O00151	PDLIM1	PDZ and LIM domain 1	0.0157784	0.00981798	0.0122382	0.00616259	0.00804723	0.013768	0.00944082	0.00847176	0.0052943	0.00731384	0.0104089	0.00885774	0.499233	0.94864	0.65248
O95340	PAPSS2	3'-phosphoadenosine 5'-phosphosulfate synthase 2	NA	0.0252285	0.0381217	0.0343754	0.0326025	NA	0.0294475	0.0357059	0.0244259	0.0305484	0.032582	0.0300319	0.50151	0.95785	0.78938
P51970	NDUFA8	NADH dehydrogenase (ubiquinone) 1 alpha subcomplex, 8, 19kDa	0.0115669	NA	0.0129434	NA	0.00985122	NA	0.011534	NA	0.00572565	NA	0.0114538	0.00862985	0.502185	0.86936	0.26385
P26038	MSN	moesin	0.0122797	0.0103907	0.0141461	0.00872901	0.0101755	0.0126699	0.0119325	0.0101039	0.00606894	0.00973343	0.0111442	0.0101017	0.502789	0.96387	0.82891
P14866	HNRNPL	heterogeneous nuclear ribonucleoprotein L	0.019178	NA	NA	0.0122521	0.0140845	0.0135428	NA	0.0160868	0.0102982	0.013595	0.0151715	0.0133807	0.503247	0.95227	0.75034
Q96JB5	CDK5RAP3	CDK5 regulatory subunit associated protein 3	NA	NA	0.0210676	0.0126111	0.0144258	0.0129301	0.0155769	0.013263	NA	NA	0.0160348	0.0139234	0.503833	0.78193	0.04017
Q9BRA2	TXNDC17	thioredoxin domain containing 17	0.0127061	0.0107523	NA	0.00962759	NA	NA	0.0110542	NA	0.00910654	0.0105366	0.0110286	0.0102324	0.505116	0.9534	0.76773
O14980	XPO1	exportin 1	0.0127165	0.00859453	0.0174282	0.00828337	0.0104979	0.0105709	0.0126131	0.0119486	0.0052286	0.00973096	0.0115041	0.0100184	0.505237	0.96159	0.8039
Q13185	CBX3	chromobox homolog 3	0.0331157	NA	NA	0.0335062	0.0330897	0.0332604	NA	0.037658	NA	0.0326156	0.0332372	0.0345113	0.505972	0.64582	0.00158
P62847-2	RPS24	ribosomal protein S24	0.0116996	0.0109473	0.0130039	0.0102467	0.0113876	0.0126842	0.0108126	0.0119274	0.00772615	0.010764	0.011457	0.0107829	0.508401	0.90305	0.2366
P47755	CAPZA2	capping protein (actin filament) muscle Z-line, alpha 2	0.0154608	0.0123108	0.0148892	0.010062	NA	0.0142958	0.0130713	0.0119064	0.00849312	NA	0.0131807	0.0119417	0.508599	0.95314	0.74284
Q71U36	TUBA1A	tubulin, alpha 1a	NA	NA	0.0118399	0.00837848	NA	0.00996217	0.00934914	0.00910134	0.0054309	NA	0.0101092	0.00846089	0.508948	0.94586	0.70669
P40261	NNMT	nicotinamide N-methyltransferase	0.0156615	0.015947	0.0118265	0.0107706	0.0141128	0.0196414	0.01189	0.00754953	0.0111087	0.0101403	0.0136637	0.012066	0.509295	0.95856	0.76939
Q13409-6	DYNC1I2	dynein, cytoplasmic 1, intermediate chain 2	0.0145411	0.0118629	NA	0.010199	NA	0.0124919	0.0125374	0.012696	0.00604376	0.0109251	0.012201	0.0109389	0.51012	0.87553	0.17061
Q15370	TCEB2	transcription elongation factor B (SIII), polypeptide 2 (18kDa, elongin B)	0.0292532	0.0256025	NA	0.0223412	0.0266395	0.0294458	0.0251643	NA	0.0173686	0.0236769	0.0259591	0.0239139	0.510919	0.9332	0.5456
P18206-2	VCL	vinculin	0.0135516	0.0123516	0.0127433	0.0103943	0.0108502	0.0163923	0.0116594	0.00923108	0.00775259	0.00910977	0.0119782	0.010829	0.51301	0.97382	0.92383
P13489	RNH1	ribonuclease/angiogenin inhibitor 1	0.0143173	0.011075	0.0150958	0.0107717	0.0120548	0.0146083	0.0113682	0.0121292	0.00812631	0.0124152	0.0126629	0.0117295	0.513426	0.94204	0.57588
Q9Y490	TLN1	talin 1	0.0190055	0.0140044	0.0182102	0.0123713	0.0159764	0.0179023	0.016526	0.0146854	0.0096509	0.0144243	0.0159136	0.0146378	0.515279	0.95793	0.76199
Q9Y265	RUVBL1	RuvB-like AAA ATPase 1	0.0120782	0.00788627	NA	0.00769925	0.00913289	0.00646795	NA	0.00938794	0.00535095	0.0110151	0.00919915	0.00805548	0.515473	0.97904	0.95799
P49721	PSMB2	proteasome (prosome, macropain) subunit, beta type, 2	0.012224	NA	NA	NA	0.00939546	0.00943812	NA	0.0102522	NA	0.00877651	0.0108097	0.00948893	0.515883	0.86839	0.25995
P61970	NUTF2	nuclear transport factor 2	0.00996416	NA	NA	0.0074572	NA	0.00897659	NA	0.00760883	0.00552739	0.00807513	0.00871068	0.00754698	0.517842	0.97108	0.89958
P62266	RPS23	ribosomal protein S23	0.0113427	0.0104537	0.0124852	0.00925697	0.0108866	0.0122182	0.0104945	0.0108585	0.00749539	0.0101903	0.010885	0.0102514	0.519667	0.93139	0.46173
P62826	RAN	RAN, member RAS oncogene family	0.0147819	0.01206	0.0184304	0.0112031	0.0131766	0.0125133	0.0149742	0.0147778	0.00891195	0.012863	0.0139304	0.012808	0.522868	0.96499	0.8409
P27348	YWHAQ	tyrosine 3-monooxygenase/tryptophan 5-monooxygenase activation protein, theta	0.0134634	0.0103588	0.0162325	0.00940213	0.0109592	0.011739	0.0129747	0.0128849	0.00656201	0.0105593	0.0120832	0.010944	0.523831	0.97697	0.94689
P83881	RPL36A	ribosomal protein L36a	0.0104374	0.00916983	0.0115569	0.00854321	0.0100741	0.00929998	0.00855275	0.0121842	0.00482154	0.010425	0.00995628	0.00905669	0.526372	0.90213	0.23116
Q9H2G2-2	SLK	STE20-like kinase	0.0173549	0.0174409	0.0205975	0.015962	0.0189148	0.0181253	NA	0.0186656	0.0143809	0.0176979	0.018054	0.0172174	0.526397	0.96894	0.88552
Q5VYK3	KIAA0368	KIAA0368	0.0166936	0.0137413	NA	0.0138945	0.0150918	0.014018	0.0158882	0.0162344	0.00903203	0.0142005	0.0148553	0.0138746	0.526562	0.82622	0.0405
Q9H0U4	RAB1B	RAB1B, member RAS oncogene family	0.0159714	0.0135459	0.0187214	0.0131376	0.0125379	0.0158669	0.0155997	0.0146744	0.0106126	0.0120574	0.0147828	0.0137622	0.527285	0.97497	0.9327
P61769	B2M	beta-2-microglobulin	0.0761863	NA	NA	0.0744674	0.0675006	0.0582556	0.0916383	NA	0.0467942	0.0664689	0.0727181	0.0657892	0.527364	0.98329	0.97395
O15305	PMM2	phosphomannomutase 2	0.0135403	0.0124913	NA	0.00966344	0.0113786	0.0143234	NA	0.010739	0.00807066	0.00970821	0.0117684	0.0107103	0.527957	0.97153	0.90976
O15144	ARPC2	actin related protein 2/3 complex, subunit 2, 34kDa	0.0120405	0.00943488	0.0126425	0.00788264	0.0101796	0.0129296	0.0102605	0.00944703	0.00597157	0.0088878	0.010436	0.0094993	0.528496	0.95547	0.73319
O43390	HNRNPR	heterogeneous nuclear ribonucleoprotein R	0.016056	0.0138688	0.0181059	0.0114626	0.0131007	0.0133261	0.0160491	0.0149973	0.0108147	0.0125389	0.0145188	0.0135452	0.530484	0.97056	0.89603
P10644	PRKAR1A	protein kinase, cAMP-dependent, regulatory, type I, alpha	NA	0.043988	0.0450997	0.0304615	NA	0.037525	NA	0.0432129	0.0286859	0.034477	0.0398498	0.0359752	0.530862	0.90088	0.33634
Q01105-2	SET	SET nuclear proto-oncogene	0.0174429	0.0164095	0.0183384	0.0163996	0.0152917	0.0171466	0.0180787	0.0159004	0.0135102	0.0162222	0.0167764	0.0161716	0.534025	0.94686	0.63153
P61254	RPL26	ribosomal protein L26	0.0118844	0.0115064	0.0133687	0.00912962	0.0113235	0.0119046	0.0110081	0.0123791	0.00779082	0.0107297	0.0114425	0.0107625	0.536088	0.92478	0.39855
Q9P0L0	VAPA	VAMP (vesicle-associated membrane protein)-associated protein A, 33kDa	0.0155439	0.0128282	NA	0.0107287	0.012551	0.0142382	0.0129438	0.0117559	0.00872195	0.0124955	0.0129129	0.012031	0.536593	0.96333	0.83245
Q13126	MTAP	methylthioadenosine phosphorylase	0.0125164	0.0100213	NA	0.0108885	NA	0.0107401	0.0112391	0.0139834	NA	NA	0.0111421	0.0119876	0.537878	0.91208	0.45022
Q99623	PHB2	prohibitin 2	0.00988439	0.00882846	0.0123403	0.00794599	0.00918942	0.0107633	0.00982771	0.00924404	0.0054733	0.0091178	0.00963772	0.00888524	0.538347	0.9345	0.49356
P42330	AKR1C3	aldo-keto reductase family 1, member C3	NA	0.0149916	NA	0.0101084	0.0117224	0.0206343	0.016473	0.00925205	0.0106964	NA	0.0122741	0.014264	0.54002	0.90443	0.35868
Q13838	DDX39B	DEAD (Asp-Glu-Ala-Asp) box polypeptide 39B	0.0117068	0.00933253	0.0141101	0.00829349	0.0102228	0.0101554	NA	0.0126115	0.00635195	0.00956675	0.0107331	0.0096714	0.540618	0.98398	0.98158
P13647	KRT5	keratin 5	NA	NA	NA	0.000921574	0.0032605	0.000901927	NA	NA	NA	0.00123417	0.00209104	0.00106805	0.541044	0.72943	0.02431
Q12996	CSTF3	cleavage stimulation factor, 3' pre-RNA, subunit 3, 77kDa	0.0167514	0.0127716	NA	NA	NA	NA	NA	NA	0.0144595	0.0204945	0.0147615	0.017477	0.541167	0.96596	0.81636
P10301	RRAS	related RAS viral (r-ras) oncogene homolog	0.0205544	NA	NA	0.0110724	0.0130482	NA	0.0162785	0.0120481	0.00776515	0.0142604	0.0148917	0.012588	0.541588	0.98062	0.96252
P54819-5	AK2	adenylate kinase 2	0.0104595	0.0102026	NA	0.0102602	0.00871435	0.0107257	0.011661	0.00821964	0.00559377	0.0096366	0.00990916	0.00916733	0.541772	0.89259	0.21208
O60506-3	SYNCRIP	synaptotagmin binding, cytoplasmic RNA interacting protein	NA	NA	0.0183275	NA	0.0131087	NA	0.0144579	0.0132432	NA	0.0126695	0.0157181	0.0134569	0.54281	0.77944	0.05451
P18124	RPL7	ribosomal protein L7	0.0114842	0.009704	0.0135497	0.0102579	0.010921	0.0121297	0.0102018	0.0118246	0.00751848	0.0108792	0.0111834	0.0105108	0.543025	0.96481	0.83904
Q86UE4	MTDH	metadherin	0.0140581	0.0112643	NA	0.0114437	NA	0.00306437	NA	0.0129363	NA	NA	0.0122554	0.00800033	0.544891	0.78905	0.06578
Q93008-1	USP9X	ubiquitin specific peptidase 9, X-linked	NA	0.0217218	NA	NA	0.0166565	0.0194785	0.0184811	0.0174375	0.0143476	0.0154213	0.0191892	0.0170332	0.54537	0.98587	0.98298
Q13404-6	UBE2V1	ubiquitin-conjugating enzyme E2 variant 1	NA	NA	NA	0.0124199	0.0133623	NA	0.0132512	NA	0.00809144	NA	0.0128911	0.0106713	0.545555	0.75701	0.04483
P62906	RPL10A	ribosomal protein L10a	0.0106687	0.00977937	0.0135523	0.00884252	0.0105746	0.0112887	0.0101187	0.0112887	0.00696194	0.0102342	0.0106835	0.00997845	0.546406	0.94659	0.62833
P35606	COPB2	coatomer protein complex, subunit beta 2 (beta prime)	0.0189755	0.0167502	0.0205147	0.0164569	0.015616	0.0208199	0.0180937	0.0163335	0.0137782	0.0143128	0.0176627	0.0166676	0.547163	0.94829	0.64826
Q99439	CNN2	calponin 2	0.0162751	0.0122082	NA	0.00971187	0.0115014	0.0194521	0.00986442	0.00848452	0.00796146	0.008125	0.0124241	0.0107775	0.547674	0.8484	0.07156
Q06323	PSME1	proteasome (prosome, macropain) activator subunit 1 (PA28 alpha)	0.0150141	0.0120757	0.0121297	0.00857673	NA	0.0159624	0.0118916	0.0090549	0.00803577	0.00858532	0.011949	0.010706	0.549268	0.88647	0.18345
P62979	RPS27A	ribosomal protein S27a	0.0436423	0.0407209	0.0459004	0.0355246	0.0373128	0.0399131	0.0436432	0.0408712	0.0288888	0.0399312	0.0406202	0.0386495	0.553961	0.91608	0.32546
P61978	HNRNPK	heterogeneous nuclear ribonucleoprotein K	0.0211026	0.0196607	0.0255646	0.0176157	0.019682	0.021363	NA	0.0218134	0.0159552	0.0190671	0.0207251	0.0195497	0.554013	0.96379	0.83705
P21796	VDAC1	voltage-dependent anion channel 1	0.0107641	0.00854432	0.0129637	0.00648361	0.00918339	0.0114457	0.0105313	0.0094426	0.00512587	0.0063539	0.00958784	0.00857987	0.554387	0.96544	0.84569
P06753-2	TPM3	tropomyosin 3	0.0109156	0.00742795	0.0123368	0.006549	NA	0.0098929	0.0093744	0.00844178	0.00453516	0.00902667	0.00930734	0.00825418	0.555803	0.99084	0.99712
Q9UBS4	DNAJB11	DnaJ (Hsp40) homolog, subfamily B, member 11	0.0113216	0.0105207	0.0126672	0.00910499	0.0104962	0.0109079	NA	0.0105703	NA	0.00970876	0.0108221	0.0103956	0.55608	0.94997	0.71098
Q70UQ0-4	IKBIP	IKBKB interacting protein	0.0109301	0.00559423	0.0144267	0.00513109	0.00667056	0.00917082	0.0119477	0.0116639	0.00625257	0.0101311	0.00855053	0.00983323	0.556122	0.93494	0.49817
Q9UKM9-2	RALY	RALY heterogeneous nuclear ribonucleoprotein	NA	NA	0.0235188	0.0126818	0.0149939	0.0164297	NA	0.0181207	0.00345667	0.0180641	0.0170648	0.0140178	0.556911	0.91802	0.45416
Q8NBS9	TXNDC5	thioredoxin domain containing 5 (endoplasmic reticulum)	0.0133669	0.01026	0.0144739	0.00956745	0.00962405	0.013412	0.0122131	0.0103025	0.00774656	0.00918525	0.0114585	0.0105719	0.556968	0.93019	0.44978
Q15404	RSU1	Ras suppressor protein 1	0.0252312	0.0215421	0.0238766	0.0284127	0.0234689	0.0332257	0.0243337	0.0190969	0.016558	0.0193866	0.0245063	0.0225202	0.557661	0.96141	0.80179
P07108	DBI	diazepam binding inhibitor (GABA receptor modulator, acyl-CoA binding protein)	0.00958151	0.0119195	0.010953	0.0114593	0.006404	0.0160055	0.00938569	0.00584292	0.00667064	0.00566034	0.0100635	0.00871301	0.558741	0.91479	0.31556
Q04917	YWHAH	tyrosine 3-monooxygenase/tryptophan 5-monooxygenase activation protein, eta	0.0145036	0.00999811	0.0149587	0.0107409	0.0108299	0.0112662	0.0128425	0.0133043	0.00759094	0.0116073	0.0122062	0.0113222	0.558882	0.9666	0.85767
P51991-2	HNRNPA3	heterogeneous nuclear ribonucleoprotein A3	0.0120692	0.0106711	0.0141833	0.00982809	0.0101222	0.0124553	0.0127633	0.011004	0.00637991	0.009988	0.0113748	0.0105181	0.559881	0.94255	0.58176
P38606	ATP6V1A	ATPase, H+ transporting, lysosomal 70kDa, V1 subunit A	0.0142829	0.0101909	0.0142165	0.0122907	0.00988277	0.016872	0.010838	0.0100711	0.00767596	0.00987697	0.0121728	0.0110668	0.561411	0.92289	0.38166
O43583	DENR	density-regulated protein	0.0135371	0.0100116	NA	0.00978866	NA	0.0115932	NA	NA	0.00658401	NA	0.0111125	0.00908859	0.564445	0.97215	0.88884
P50552	VASP	vasodilator-stimulated phosphoprotein	0.0196963	0.0154074	NA	0.0127763	NA	0.015258	0.0162484	0.0139087	NA	0.0127675	0.01596	0.0145456	0.565588	0.89492	0.30134
Q8NBX0	SCCPDH	saccharopine dehydrogenase (putative)	NA	0.00976567	NA	0.0093726	0.00893658	0.013965	NA	0.0122493	0.00648738	NA	0.00935828	0.0109006	0.566257	0.96311	0.84339
P62249	RPS16	ribosomal protein S16	0.0114709	0.0105112	0.0130026	0.009867	0.0110924	0.0125934	0.0104379	0.0115114	0.00773065	0.0107717	0.0111888	0.010609	0.567729	0.93953	0.54783
O75368	SH3BGRL	SH3 domain binding glutamate-rich protein like	0.0183399	NA	NA	0.0122837	0.0139837	0.0171639	0.0138951	NA	0.0103927	0.0123281	0.0148691	0.013445	0.568221	0.9333	0.57927
P46940	IQGAP1	IQ motif containing GTPase activating protein 1	0.0125896	0.00901822	0.0130676	0.00807027	0.00917679	0.0123732	0.0107161	0.0097054	0.00556517	0.0090549	0.0103845	0.00948296	0.569614	0.94057	0.55937
P15144	ANPEP	alanyl (membrane) aminopeptidase	0.010863	0.00933605	0.0169564	0.00705592	0.00786412	0.0125217	0.0114135	0.00885011	0.00428481	0.00827548	0.0104151	0.00906912	0.570021	0.96174	0.80552
P84085	ARF5	ADP-ribosylation factor 5	0.0195134	0.0186233	0.0191694	0.0149717	0.015518	0.0216455	0.0177053	0.0155823	0.0115813	0.0156062	0.0175591	0.0164242	0.57047	0.96059	0.79258
Q04828	AKR1C1	aldo-keto reductase family 1, member C1	0.0135527	0.0109578	NA	0.00890102	0.0114611	NA	0.0152963	0.0133924	0.00948273	0.0106292	0.0112182	0.0122002	0.570533	0.95272	0.73857
O95816	BAG2	BCL2-associated athanogene 2	0.017777	0.0131487	0.0134197	0.0102395	0.0113604	0.0183286	0.0145335	0.00876125	0.00819249	0.00907791	0.0131891	0.0117787	0.571891	0.91987	0.35584
P07996	THBS1	thrombospondin 1	NA	NA	NA	0.132264	0.153574	0.141895	NA	NA	0.131561	0.202127	0.142919	0.158528	0.572404	0.79103	0.06834
Q9BSJ8	ESYT1	extended synaptotagmin-like protein 1	0.0172775	0.0110552	NA	0.00890617	0.0110616	0.0122236	0.0126142	0.0121561	0.00591553	0.0108936	0.0120751	0.0107606	0.572639	0.92142	0.4041
P06733	ENO1	enolase 1, (alpha)	0.0102108	0.00691247	0.0116257	0.00540457	0.00857739	0.00789974	0.00912653	0.00922564	0.00424392	0.00801187	0.0085462	0.00770154	0.573256	0.97762	0.95114
P15880	RPS2	ribosomal protein S2	0.0105297	0.00961995	0.0121625	0.00901679	0.0100957	0.0115083	0.00991606	0.0109128	0.00687685	0.00937741	0.0102849	0.00971828	0.574702	0.95639	0.74403
Q06830	PRDX1	peroxiredoxin 1	0.0127879	0.00975132	0.0137799	0.00803385	0.00994382	0.0118517	0.0117775	0.00996359	0.0066954	0.00989412	0.0108594	0.0100364	0.576019	0.9595	0.78019
Q9P0K7-3	RAI14	retinoic acid induced 14	0.0190879	0.0193069	NA	0.0163323	NA	0.0229543	0.0130927	0.0185715	0.0115408	NA	0.0182424	0.0165398	0.57616	0.95079	0.73692
P53007	SLC25A1	solute carrier family 25 (mitochondrial carrier; citrate transporter), member 1	0.00951618	NA	NA	0.00609729	NA	0.0142403	0.0113035	NA	0.0042874	NA	0.00780673	0.00994373	0.576731	0.97383	0.89923
P07942	LAMB1	laminin, beta 1	0.193716	0.111455	NA	0.118705	0.170924	0.14001	0.129988	0.155054	0.122116	0.132739	0.1487	0.135981	0.578224	0.91703	0.36821
P04843	RPN1	ribophorin I	0.012123	0.00993857	0.0138008	0.00726451	0.00916575	0.0120424	0.0109731	0.00940332	0.00695016	0.00872648	0.0104585	0.00961911	0.578241	0.96571	0.84843
P46776	RPL27A	ribosomal protein L27a	0.0117745	0.0101536	0.0130309	0.00989819	0.0110853	0.0125639	0.0101696	0.011712	0.00775963	0.0108346	0.0111885	0.0106079	0.578335	0.95449	0.72174
Q16666-3	IFI16	interferon, gamma-inducible protein 16	0.023111	0.0191904	NA	0.0191312	NA	0.0163204	0.0262715	0.0174877	0.0182701	0.0175154	0.0204775	0.019173	0.580182	0.84415	0.08307
P30040	ERP29	endoplasmic reticulum protein 29	0.0108305	0.00943857	0.0123696	0.0083726	0.00780111	0.0112021	0.00905673	0.00944523	0.00753908	0.00860595	0.00976248	0.00916981	0.58061	0.93944	0.54684
P39023	RPL3	ribosomal protein L3	0.0108773	0.0101899	0.0131778	0.00977615	0.0109217	0.0120537	0.0103183	0.0119007	0.00718946	0.010435	0.0109886	0.0103794	0.581403	0.93155	0.46332
O43396	TXNL1	thioredoxin-like 1	0.0217376	0.0196343	NA	0.0181891	NA	0.0212156	0.0199172	NA	0.0136782	NA	0.0198537	0.0182703	0.581413	0.861	0.19263
Q8NBJ5	COLGALT1	collagen beta(1-O)galactosyltransferase 1	0.013577	0.0113786	NA	0.00864965	0.0122431	NA	NA	0.0116873	0.00918549	NA	0.0114621	0.0104364	0.581914	0.93729	0.63743
P35241	RDX	radixin	0.0157246	0.0129802	0.018123	0.0140252	0.0149505	0.0174995	0.0149905	0.0147604	0.0117562	0.0130625	0.0151607	0.0144138	0.582908	0.96113	0.79865
Q9NRV9	HEBP1	heme binding protein 1	0.0198423	0.016302	NA	0.0161314	0.0172434	0.0193572	0.0177976	NA	0.011865	0.0161932	0.0173798	0.0163032	0.583721	0.90132	0.29694
P39019	RPS19	ribosomal protein S19	0.0124236	0.0115119	0.0139842	0.0114305	0.0115843	0.0134719	0.0113466	0.0129543	0.00868721	0.0117018	0.0121869	0.0116324	0.584539	0.90415	0.24315
O43592	XPOT	exportin, tRNA	NA	0.017324	NA	0.0152872	0.016798	0.0166585	0.0200551	0.0179153	0.013053	0.0185145	0.0164697	0.0172393	0.585016	0.97148	0.90938
Q13526	PIN1	peptidylprolyl cis/trans isomerase, NIMA-interacting 1	0.0187597	NA	NA	0.0124669	NA	NA	0.0159192	NA	0.00955269	NA	0.0156133	0.0127359	0.58618	0.98534	0.93253
Q9ULV4	CORO1C	coronin, actin binding protein, 1C	0.0119668	0.00945459	0.0126635	0.00833668	0.0101832	0.0123628	0.0111128	0.0102441	0.00583511	0.00918478	0.010521	0.00974792	0.588297	0.94232	0.57908
P62851	RPS25	ribosomal protein S25	0.0110085	0.0106726	0.0124448	0.0099465	0.0109711	0.0125761	0.0104006	0.011634	0.00747272	0.0102327	0.0110087	0.0104632	0.588663	0.90619	0.25584
P62269	RPS18	ribosomal protein S18	0.0120507	0.0113462	0.013586	0.0109354	0.0115654	0.0128156	0.0113705	0.0128835	0.008056	0.0115408	0.0118967	0.0113333	0.589765	0.87033	0.10086
P30041	PRDX6	peroxiredoxin 6	0.0164111	0.0111026	0.0133002	0.00944246	0.0130049	0.0135128	0.013258	0.0112436	0.00687449	0.0135222	0.0126522	0.0116822	0.590605	0.926	0.40975
P11279	LAMP1	lysosomal-associated membrane protein 1	0.0175612	0.015408	0.0180787	0.0130034	0.0129216	0.0217542	0.011715	0.0133888	0.0112689	0.0125498	0.0153946	0.0141353	0.590856	0.87789	0.12341
Q14258	TRIM25	tripartite motif containing 25	NA	NA	NA	0.00932726	0.00921621	0.0137994	NA	0.010863	0.00693489	NA	0.00927174	0.0105325	0.590964	0.95953	0.80472
Q99715	COL12A1	collagen, type XII, alpha 1	0.10831	NA	NA	NA	0.0642139	0.111378	0.111687	NA	NA	0.0848008	0.0862619	0.102622	0.591252	0.81448	0.10578
Q9UHG3	PCYOX1	prenylcysteine oxidase 1	0.0112662	0.0115625	0.00882884	0.00806704	0.00332009	0.0138146	0.0126346	0.00663347	0.00808866	0.00761633	0.00860893	0.00975754	0.594718	0.96132	0.80077
P52943	CRIP2	cysteine-rich protein 2	0.0175891	NA	NA	0.00762729	0.0117715	0.0154061	NA	0.0144494	NA	0.0126336	0.0123293	0.014163	0.595869	0.97372	0.91641
P62917	RPL8	ribosomal protein L8	0.0119012	0.0106875	0.0136601	0.00945629	0.0118533	0.0122217	0.0105105	0.0125555	0.0076109	0.0115321	0.0115117	0.0108861	0.596573	0.94612	0.62291
Q05682-5	CALD1	caldesmon 1	0.0211294	0.0182187	0.0171423	0.0150078	0.0179671	0.0256058	0.0181475	0.0125126	0.0112093	0.0141807	0.0178931	0.0163312	0.597494	0.95567	0.73557
Q9Y5S2	CDC42BPB	CDC42 binding protein kinase beta (DMPK-like)	NA	0.0158324	NA	NA	0.0137347	NA	0.0158346	0.0154124	0.00839121	NA	0.0147836	0.0132127	0.597891	0.74127	0.02466
P55786	NPEPPS	aminopeptidase puromycin sensitive	0.015289	0.0112697	NA	0.00826632	0.00875489	0.0137026	0.0114541	0.00888237	0.00692565	0.00789002	0.010895	0.00977095	0.599377	0.9148	0.35092
P62195	PSMC5	proteasome (prosome, macropain) 26S subunit, ATPase, 5	NA	0.0095991	0.0143358	0.0110852	NA	0.0125636	0.0106279	0.0114526	0.00817772	0.0109566	0.0116733	0.0107557	0.59969	0.97539	0.93661
P36957	DLST	dihydrolipoamide S-succinyltransferase (E2 component of 2-oxo-glutarate complex)	0.0115642	0.00897924	0.0135664	0.00733429	0.00874093	0.0117513	NA	0.00998403	0.00515827	0.00930821	0.010037	0.00905046	0.600298	0.9818	0.97289
Q14103-3	HNRNPD	heterogeneous nuclear ribonucleoprotein D (AU-rich element RNA binding protein 1, 37kDa)	0.0112445	0.0101081	NA	0.00833937	NA	NA	0.0155555	0.00897889	NA	NA	0.00989732	0.0122672	0.600503	0.87428	0.28421
P46777	RPL5	ribosomal protein L5	0.0107536	0.00928195	0.0128822	0.00872474	0.0106418	0.01146	0.00988608	0.0112822	0.00694998	0.00975545	0.0104568	0.00986675	0.600813	0.98123	0.97141
Q9Y2Q3-3	GSTK1	glutathione S-transferase kappa 1	0.0131518	0.0119454	0.0151251	0.00788002	0.0114024	0.0163478	0.011925	0.00980132	0.00653739	0.00937265	0.0119009	0.0107968	0.600962	0.97929	0.96126
Q9NVJ2	ARL8B	ADP-ribosylation factor-like 8B	0.0132183	0.0127117	NA	0.011457	0.0111178	0.0148574	0.0120821	0.0111922	0.00817259	0.0110521	0.0121262	0.0114713	0.601208	0.94262	0.60972
P49588	AARS	alanyl-tRNA synthetase	0.0201761	0.0147448	0.0169931	0.0150244	0.0162375	0.0167419	0.0182875	0.0163366	0.0124984	0.0156164	0.0166352	0.0158962	0.602885	0.97468	0.93051
P27797	CALR	calreticulin	0.00967793	0.00820336	0.0117843	0.00646869	0.00777793	0.0100535	0.0101845	0.00793586	0.00550775	0.00674236	0.00878245	0.00808479	0.603248	0.96802	0.87187
Q07666-2	KHDRBS1	KH domain containing, RNA binding, signal transduction associated 1	0.0171555	0.0136626	0.0211368	NA	0.0148026	0.0163527	NA	0.0168997	0.0140038	0.0155073	0.0166894	0.0156909	0.603389	0.89171	0.24272
P46778	RPL21	ribosomal protein L21	0.0110072	0.0096743	0.0124985	0.00887332	0.0100169	0.0116284	0.00976212	0.0103092	0.00785475	0.0101631	0.0104141	0.00994351	0.603978	0.98053	0.96796
P50914	RPL14	ribosomal protein L14	0.0117815	0.0097405	0.013236	0.00956955	0.01109	0.0125157	0.00973001	0.0116495	0.0078109	0.0108559	0.0110835	0.0105124	0.605798	0.97179	0.90695
O14979-3	HNRNPDL	heterogeneous nuclear ribonucleoprotein D-like	0.014648	0.0155659	0.0204988	0.0167802	0.0146908	0.0166449	0.0166909	0.0146735	0.015107	NA	0.0164368	0.0157791	0.606139	0.78332	0.01315
P09601	HMOX1	heme oxygenase (decycling) 1	0.0841276	0.0986894	NA	0.0929564	NA	0.108837	0.0890274	NA	NA	NA	0.0919245	0.0989323	0.606882	0.96963	0.87289
P0CW22	RPS17	ribosomal protein S17	0.0117056	0.010406	0.0141382	0.0100083	0.011153	0.0123241	0.010744	0.0123254	0.00786802	0.0112256	0.0114822	0.0108974	0.607596	0.96559	0.84721
P20908	COL5A1	collagen, type V, alpha 1	0.140689	0.129387	0.190009	0.133508	0.093933	0.168004	0.124755	0.118879	0.0899644	0.132869	0.137505	0.126894	0.608631	0.93845	0.53591
P53618	COPB1	coatomer protein complex, subunit beta 1	0.0192221	0.0158669	0.0206865	0.0160145	0.0168324	0.0210372	0.0182929	0.0167588	0.0122886	0.0155996	0.0177245	0.0167954	0.608988	0.94999	0.6684
P15121	AKR1B1	aldo-keto reductase family 1, member B1 (aldose reductase)	0.0191118	0.00767804	NA	0.0067812	0.00879339	0.0103932	0.0104538	0.00980316	0.00617582	0.00777834	0.0105911	0.00892086	0.610105	0.76315	0.0077
O95782-2	AP2A1	adaptor-related protein complex 2, alpha 1 subunit	0.0138325	0.0132655	NA	0.0123806	0.011535	0.0150826	0.0139756	0.0121507	0.00814204	0.0108552	0.0127534	0.0120412	0.610725	0.94766	0.66441
P14625	HSP90B1	heat shock protein 90kDa beta (Grp94), member 1	0.0115055	0.00888947	0.0138029	0.00615275	0.0100258	0.00981178	0.0118402	0.0103	0.00567115	0.00838016	0.0100753	0.00920066	0.610917	0.96902	0.88157
P02461	COL3A1	collagen, type III, alpha 1	0.159733	0.160794	0.168133	0.13886	0.108782	0.158171	NA	0.128647	0.140262	0.204644	0.14726	0.157931	0.613269	0.95949	0.79299
P55145	MANF	mesencephalic astrocyte-derived neurotrophic factor	0.009232	NA	0.0123781	0.00818516	0.0089414	0.00962676	0.00982626	0.00936618	0.00699171	0.00973758	0.00968415	0.0091097	0.61415	0.90886	0.30798
Q02878	RPL6	ribosomal protein L6	0.0114196	0.00974876	0.0134261	0.00933459	0.0107286	0.012185	0.00936107	0.0121172	0.00750512	0.010493	0.0109315	0.0103323	0.614196	0.98107	0.97066
P17655	CAPN2	calpain 2, (m/II) large subunit	0.010574	0.00928316	0.0121203	0.00921814	0.0088066	0.0118303	0.0115742	0.00896992	0.00481591	0.00908511	0.0100004	0.00925509	0.614361	0.86605	0.08989
P62913-2	RPL11	ribosomal protein L11	0.0119667	0.00986083	0.0129872	0.00936452	0.0110182	0.0124975	0.0105681	0.0116097	0.00767542	0.0100825	0.0110395	0.0104866	0.614762	0.97523	0.93465
Q92614-5	MYO18A	myosin XVIIIA	0.0181921	NA	NA	0.0112047	NA	0.017143	0.0170827	NA	NA	NA	0.0146984	0.0171129	0.61502	0.7657	0.05359
Q15382	RHEB	Ras homolog enriched in brain	0.0301781	0.0251993	NA	0.0249905	NA	NA	0.025499	0.0286957	0.0219708	NA	0.0267893	0.0253885	0.616248	0.93974	0.65712
P36871	PGM1	phosphoglucomutase 1	NA	0.0105389	NA	0.00772442	NA	0.012719	0.0100813	0.00887737	0.00880967	NA	0.00913168	0.0101218	0.617413	0.94621	0.70953
P00338	LDHA	lactate dehydrogenase A	0.0129225	0.00853041	0.0149391	0.00629377	0.00981155	0.0117611	0.0118635	0.0102777	0.00612664	0.00745403	0.0104995	0.00949659	0.618435	0.95982	0.78382
O00264	PGRMC1	progesterone receptor membrane component 1	0.0205042	NA	NA	0.0157611	0.0143653	0.0248305	0.0168586	0.0128199	0.010174	0.0111913	0.0168768	0.0151749	0.619494	0.94143	0.62524
Q9Y281	CFL2	cofilin 2 (muscle)	0.0123216	0.00927845	0.0120644	0.00712981	0.00919284	0.0136221	0.0106897	0.00795664	0.00533884	0.00793965	0.00999742	0.00910937	0.620325	0.9708	0.89816
Q9Y5X1	SNX9	sorting nexin 9	0.0198355	0.0214342	NA	0.0207005	0.018054	NA	NA	0.0194517	0.0197487	NA	0.0200061	0.0196002	0.620328	0.96736	0.87428
P61158	ACTR3	ARP3 actin-related protein 3 homolog (yeast)	NA	0.00991004	0.011729	0.0102949	0.00891989	0.0127476	0.0105468	0.0093704	0.00577771	0.00930302	0.0102134	0.00954911	0.620445	0.93504	0.53074
P14314	PRKCSH	protein kinase C substrate 80K-H	0.0117061	0.0097939	0.0132472	0.00789095	0.00830983	0.0113838	0.0108942	0.00980583	0.00714907	0.00841812	0.0101896	0.00953022	0.621951	0.96165	0.80451
O14744	PRMT5	protein arginine methyltransferase 5	NA	0.0105993	NA	0.00969607	0.0114199	NA	NA	0.0114817	0.00593444	NA	0.0105717	0.00870804	0.622461	0.80008	0.08115
P17980	PSMC3	proteasome (prosome, macropain) 26S subunit, ATPase, 3	0.0150104	0.0116697	NA	0.0119923	0.0127353	0.0136262	0.013204	0.0136333	0.00705006	0.0129408	0.0128519	0.0120909	0.623309	0.8056	0.02366
P59998	ARPC4	actin related protein 2/3 complex, subunit 4, 20kDa	0.0145191	NA	NA	0.00822756	NA	0.0137045	NA	0.00833919	0.00612771	0.00886494	0.0113733	0.0092591	0.62477	0.86487	0.20652
P62899	RPL31	ribosomal protein L31	0.0111282	0.0111231	0.0136024	0.0101143	0.0116113	0.0116074	0.0102457	0.0123618	0.00712433	0.0131475	0.0115159	0.0108974	0.625375	0.91896	0.34835
P41091	EIF2S3	eukaryotic translation initiation factor 2, subunit 3 gamma, 52kDa	0.00277667	0.0119261	NA	0.0156507	0.014361	0.0153182	0.0128229	0.0136641	0.0106933	0.0114434	0.0111786	0.0127884	0.626002	0.80119	0.02107
Q13442	PDAP1	PDGFA associated protein 1	0.0167812	0.00360056	0.00280224	0.00219491	0.0125666	0.000857689	0.0130974	0.0125177	0.0102454	0.0106412	0.00758909	0.00947188	0.626892	0.89106	0.17431
P11233	RALA	v-ral simian leukemia viral oncogene homolog A (ras related)	0.0133501	0.0127516	0.0180047	0.012354	0.0118105	0.0171184	0.0144945	0.0109546	0.0065056	0.0137899	0.0136542	0.0125726	0.626953	0.94904	0.65721
P11234	RALB	v-ral simian leukemia viral oncogene homolog B	0.0172843	NA	0.0234294	0.0137123	0.0146423	NA	0.0201312	0.0159855	0.0101713	0.0166316	0.0172671	0.0157299	0.627757	0.98199	0.97207
P25705	ATP5A1	ATP synthase, H+ transporting, mitochondrial F1 complex, alpha subunit 1, cardiac muscle	0.0108433	0.00863229	0.0136687	0.00741433	0.00869143	0.0114674	0.0110156	0.00871009	0.0059438	0.00838825	0.00985001	0.00910503	0.629986	0.95527	0.73089
Q9H845	ACAD9	acyl-CoA dehydrogenase family, member 9	NA	0.00883797	NA	0.00892476	0.00704251	NA	NA	0.00969729	0.00145033	NA	0.00826841	0.00557381	0.630933	0.7833	0.05882
O15511	ARPC5	actin related protein 2/3 complex, subunit 5, 16kDa	0.0167577	0.0131576	0.0165847	0.0112511	0.0139441	0.0165144	0.0139128	0.0146984	0.0095841	0.0131135	0.014339	0.0135646	0.6312	0.92875	0.43576
P62829	RPL23	ribosomal protein L23	0.0111381	0.00932919	0.0127362	0.00976369	0.010357	0.0113818	0.00997967	0.0122259	0.00727985	0.0098739	0.0106648	0.0101482	0.632111	0.96019	0.78806
O00592-2	PODXL	podocalyxin-like	0.0419832	0.052556	0.0660211	NA	NA	0.0447112	NA	0.0666944	0.0286558	NA	0.0535201	0.0466871	0.632673	0.93375	0.60933
O75874	IDH1	isocitrate dehydrogenase 1 (NADP+), soluble	NA	0.0101751	NA	0.00726043	0.00194734	0.0124506	0.00824735	NA	0.00561972	0.00554072	0.00646095	0.0079646	0.633881	0.98518	0.98076
P38159-2	RBMX	RNA binding motif protein, X-linked	NA	0.00949792	NA	0.0098878	0.0119324	NA	NA	NA	0.00691132	0.0111984	0.0104394	0.00905486	0.63409	0.942	0.68011
Q07021	C1QBP	complement component 1, q subcomponent binding protein	0.0110724	0.00947233	0.0141427	0.00967016	0.00912871	0.0117299	0.0113971	0.0103573	0.00681415	0.0100555	0.0106973	0.0100708	0.634952	0.96368	0.82689
P30085	CMPK1	cytidine monophosphate (UMP-CMP) kinase 1, cytosolic	0.0135439	0.0100512	0.0145876	0.00908226	0.0103933	0.0131153	0.0123691	0.0106487	0.00707629	0.0107716	0.0115317	0.0107962	0.635559	0.97174	0.90648
Q15286	RAB35	RAB35, member RAS oncogene family	0.0151793	0.0130949	0.0180934	0.0117487	0.011997	0.01589	0.0147105	0.0129551	0.00943096	0.0131621	0.0140227	0.0132297	0.635625	0.97965	0.96325
O43615	TIMM44	translocase of inner mitochondrial membrane 44 homolog (yeast)	0.0126751	NA	0.0134993	NA	0.0126041	0.014235	NA	NA	0.00694088	NA	0.0129262	0.0105879	0.636885	0.7619	0.03822
P00441	SOD1	superoxide dismutase 1, soluble	0.0102129	0.00728118	0.0106444	0.00594454	0.00879191	0.0105024	0.0098589	0.0064292	0.00539059	0.00746635	0.008575	0.00792948	0.638142	0.90318	0.23732
Q99436	PSMB7	proteasome (prosome, macropain) subunit, beta type, 7	0.0115419	0.0102016	NA	0.00844658	0.00854471	0.0103648	0.0103308	0.0115794	NA	0.00841378	0.0096837	0.0101722	0.638404	0.85286	0.10184
P08195-2	SLC3A2	solute carrier family 3 (amino acid transporter heavy chain), member 2	0.0308627	0.0420593	0.0241335	NA	NA	0.0238569	NA	NA	NA	0.0334318	0.0323518	0.0286444	0.639401	0.90886	0.46079
P06576	ATP5B	ATP synthase, H+ transporting, mitochondrial F1 complex, beta polypeptide	0.0113355	0.00878624	0.0131995	0.00809095	0.00865573	0.0111546	0.0114046	0.00891203	0.00632604	0.00901809	0.0100136	0.00936307	0.640207	0.94366	0.59437
Q16658	FSCN1	fascin actin-bundling protein 1	0.0139075	0.0106918	0.0150113	0.00762177	0.0091704	0.0134564	0.0123662	0.0108594	0.00618434	0.00894447	0.0112806	0.0103622	0.642108	0.97049	0.89538
P01116-2	KRAS	Kirsten rat sarcoma viral oncogene homolog	0.0154698	NA	NA	0.0118537	0.0123151	0.0153549	NA	0.0129307	NA	0.0134192	0.0132129	0.0139016	0.64237	0.88352	0.2856
Q7Z4H8-3	KDELC2	KDEL (Lys-Asp-Glu-Leu) containing 2	NA	NA	0.0178645	0.00852725	0.0112114	NA	NA	0.011143	0.0109299	NA	0.0125344	0.0110365	0.643539	0.80439	0.08795
O75116	ROCK2	Rho-associated, coiled-coil containing protein kinase 2	NA	0.0147075	NA	0.0137936	0.0151858	0.0179528	0.0145195	0.0125928	0.00949619	NA	0.0145623	0.0136403	0.643835	0.9537	0.76319
Q9NZN4	EHD2	EH-domain containing 2	0.0267393	0.0191743	0.0208433	0.0198608	0.0163941	0.0309241	0.0252397	0.018216	0.0122606	0.0252509	0.0206024	0.0223783	0.644121	0.97814	0.95446
Q14847	LASP1	LIM and SH3 protein 1	0.0147278	0.0107993	0.0141952	0.0084614	0.0100734	0.0162891	0.0123048	0.00941992	0.00610308	0.00907796	0.0116514	0.010639	0.644672	0.96709	0.86262
O95292	VAPB	VAMP (vesicle-associated membrane protein)-associated protein B and C	NA	0.016758	NA	0.00983754	0.0118788	NA	NA	0.0116712	NA	0.0117813	0.0128248	0.0117263	0.646163	0.80844	0.09477
Q96CG8	CTHRC1	collagen triple helix repeat containing 1	NA	NA	NA	0.0213461	0.024141	NA	NA	0.0211699	NA	0.0225567	0.0227436	0.0218633	0.646759	0.89192	0.39203
P00568	AK1	adenylate kinase 1	0.0121261	0.0106885	0.0121763	0.00810928	0.00810621	0.0126777	0.0105613	0.00914917	0.00699495	0.00869022	0.0102413	0.00961466	0.647545	0.92759	0.42459
P54577	YARS	tyrosyl-tRNA synthetase	NA	0.0116476	0.0134012	0.0106708	0.0130738	0.0133987	0.0158163	0.0118949	0.00936473	0.0134828	0.0121983	0.0127915	0.647883	0.95982	0.79643
Q9NSE4	IARS2	isoleucyl-tRNA synthetase 2, mitochondrial	NA	0.010823	NA	0.01622	NA	0.0133471	0.01457	NA	0.00712793	NA	0.0135215	0.0116817	0.648666	0.95616	0.78101
Q14019	COTL1	coactosin-like F-actin binding protein 1	0.0112641	0.00880324	0.0120528	0.00501388	0.00873652	0.0100981	0.0108356	0.00907248	0.00418605	0.0076672	0.0091741	0.00837189	0.649778	0.92759	0.4246
P40429	RPL13A	ribosomal protein L13a	0.0116538	0.00998559	0.0137962	0.0100105	0.0111625	0.0126847	0.0104062	0.0124558	0.00774801	0.0106431	0.0113217	0.0107876	0.64982	0.97333	0.91988
Q8TED1	GPX8	glutathione peroxidase 8 (putative)	0.0232291	0.0171557	0.0253475	0.0140055	0.0189185	0.0228898	0.0244665	0.0216652	0.0150837	0.020681	0.0197313	0.0209572	0.650317	0.94045	0.55803
P37108	SRP14	signal recognition particle 14kDa (homologous Alu RNA binding protein)	0.0387622	NA	NA	0.0385217	0.036814	0.0378452	NA	NA	NA	0.0375665	0.0380326	0.0377059	0.650957	0.9601	0.80867
Q9Y3U8	RPL36	ribosomal protein L36	0.0116298	0.0101812	0.0133637	0.00935908	0.0110026	0.0117003	0.0105313	0.0121775	0.00780755	0.0109183	0.0111073	0.010627	0.651073	0.97667	0.9449
Q8NF91-4	SYNE1	spectrin repeat containing, nuclear envelope 1	0.0151882	0.0249813	NA	0.0112613	0.0249573	0.0277446	0.0276077	0.0128939	0.0127583	0.0261969	0.019097	0.0214403	0.651081	0.80435	0.0229
P36578	RPL4	ribosomal protein L4	0.0121266	0.0106338	0.0131547	0.00988569	0.0112301	0.0119987	0.0107611	0.0128083	0.00742933	0.0114734	0.0114062	0.0108942	0.65356	0.91559	0.32166
P30740	SERPINB1	serpin peptidase inhibitor, clade B (ovalbumin), member 1	0.0155525	0.007842	NA	NA	NA	0.0139321	NA	0.0098391	0.00385709	NA	0.0116973	0.00920942	0.655599	0.96537	0.84478
P09429	HMGB1	high mobility group box 1	0.012735	0.00920019	0.0164265	0.00739154	0.00943812	0.00991562	0.0157876	0.0136894	0.00959093	0.0108476	0.0110383	0.0119662	0.655629	0.92022	0.35881
P61247	RPS3A	ribosomal protein S3A	0.0110564	0.00994325	0.0122658	0.00967302	0.0103485	0.0121331	0.0104217	0.0108868	0.0073007	0.0103953	0.0106574	0.0102275	0.656564	0.89872	0.21213
P45880-2	VDAC2	voltage-dependent anion channel 2	0.0111902	0.00912871	0.0118626	0.00794365	0.00958025	0.0112334	0.01134	0.00951181	0.0049374	0.00951934	0.00994109	0.00930839	0.656985	0.86876	0.0967
Q9Y277	VDAC3	voltage-dependent anion channel 3	0.0083042	0.00744108	0.0102093	0.00483132	0.00658779	0.0102094	0.0103568	0.0087753	0.0044649	0.00685052	0.00747474	0.00813138	0.658151	0.9189	0.34789
Q92882	OSTF1	osteoclast stimulating factor 1	0.0235205	0.0160502	NA	NA	NA	NA	NA	0.020375	0.0130069	0.0191139	0.0197854	0.0174986	0.659395	0.98881	0.97538
A0AVT1	UBA6	ubiquitin-like modifier activating enzyme 6	NA	NA	NA	0.0110049	0.00234099	0.00939997	NA	0.0120832	0.00625257	NA	0.00667293	0.00924525	0.659479	0.92945	0.59264
Q02952-3	AKAP12	A kinase (PRKA) anchor protein 12	0.0157917	0.0147844	0.0173449	0.0115897	0.00966294	0.0237663	0.0201857	0.00895536	0.0125321	0.0110496	0.0138347	0.0152978	0.661128	0.93816	0.53271
P21333-2	FLNA	filamin A, alpha	0.0148278	0.0101036	0.0121718	0.00812743	0.0111319	0.0146801	0.0119158	0.00976626	0.00560164	0.0101696	0.0112725	0.0104267	0.661452	0.95825	0.76576
P36542-2	ATP5C1	ATP synthase, H+ transporting, mitochondrial F1 complex, gamma polypeptide 1	0.0090802	0.00636213	NA	0.00616254	0.00857876	0.0104827	0.0106353	0.00810334	0.00413536	NA	0.00754591	0.00833918	0.661462	0.94594	0.67029
Q15084	PDIA6	protein disulfide isomerase family A, member 6	0.0122215	0.00912517	0.013918	0.00684121	0.00862968	0.0111438	0.0114576	0.00996936	0.00600445	0.00847553	0.0101471	0.00941016	0.66283	0.98212	0.97548
P05114	HMGN1	high mobility group nucleosome binding domain 1	0.016379	0.0123229	NA	0.00797189	NA	0.0135515	NA	0.0177266	0.00773657	0.0159463	0.0122246	0.0137402	0.66341	0.89658	0.31078
P60866	RPS20	ribosomal protein S20	0.0103665	0.00936666	0.0112708	0.00866265	0.00996455	0.0113334	0.00973139	0.0106426	0.00683102	0.00905585	0.00992623	0.00951885	0.663469	0.93566	0.5058
P04632	CAPNS1	calpain, small subunit 1	0.0125454	NA	0.0133227	0.00812562	0.0090966	0.0136807	0.011505	0.009593	0.00561825	0.00927521	0.0107726	0.00993442	0.663583	0.94673	0.65422
O14737	PDCD5	programmed cell death 5	0.0255285	NA	NA	0.0162703	0.0171331	0.0245714	NA	NA	0.00360639	0.0205703	0.019644	0.0162493	0.666107	0.88179	0.27739
Q92841	DDX17	DEAD (Asp-Glu-Ala-Asp) box helicase 17	0.0446135	0.0271212	0.0423479	NA	0.030001	0.0299728	NA	0.0446267	0.0382392	0.0409679	0.0360209	0.0384517	0.668194	0.86041	0.1212
P27816-6	MAP4	microtubule-associated protein 4	0.0168445	0.0132058	0.0169437	0.0112242	0.0135514	0.017198	0.0149778	0.0135527	0.00886931	0.0132491	0.0143539	0.0135694	0.668213	0.92139	0.36874
P07602	PSAP	prosaposin	0.0196602	0.0227926	0.0161872	0.0156117	0.0152659	0.0290731	0.0213135	0.0136896	0.0175196	0.0149458	0.0179035	0.0193083	0.668717	0.87723	0.12127
Q05193-3	DNM1	dynamin 1	0.0166892	0.0146062	NA	0.0152424	NA	0.0200217	NA	0.0136801	0.0107521	0.0137893	0.0155126	0.0145608	0.668771	0.95923	0.81211
Q96HE7	ERO1L	ERO1-like (S. cerevisiae)	NA	0.0086106	NA	0.00912988	0.00957326	0.0103185	NA	NA	0.0082752	0.00740374	0.00910458	0.00866582	0.669173	0.99775	0.99968
P46939	UTRN	utrophin	0.0194125	0.0152958	0.022522	0.0175614	0.01514	0.0206002	0.0195849	0.0156911	0.0116769	0.0177265	0.0179863	0.0170559	0.669896	0.97664	0.94472
Q9UBG0	MRC2	mannose receptor, C type 2	0.0251483	0.0218753	0.0252853	0.0195815	0.0224894	0.0294029	NA	0.0204478	0.0171631	0.0191429	0.022876	0.0215392	0.670287	0.95878	0.78546
P38919	EIF4A3	eukaryotic translation initiation factor 4A3	0.021093	0.0211833	NA	0.0198039	0.0222405	0.0214674	0.021401	0.0241048	0.0175139	0.0237952	0.0210801	0.0216565	0.670432	0.93392	0.51955
Q96IU4-2	ABHD14B	abhydrolase domain containing 14B	0.011203	0.0101221	0.0127467	0.00971915	0.00826102	0.014599	0.00914717	0.00920038	0.00794995	0.00794243	0.0104104	0.00976779	0.671464	0.8851	0.14926
P07384	CAPN1	calpain 1, (mu/I) large subunit	0.0122698	0.00894715	0.0129294	0.00915652	0.00880903	0.0143328	0.0110942	0.00996794	0.00571764	0.00709296	0.0104224	0.00964112	0.672148	0.97956	0.96277
Q13435	SF3B2	splicing factor 3b, subunit 2, 145kDa	0.0259523	0.016919	NA	NA	0.0213088	0.0253973	0.0278516	0.019786	0.0133374	0.0113534	0.0213934	0.0195451	0.672163	0.94313	0.64207
P06737	PYGL	phosphorylase, glycogen, liver	NA	0.0102762	NA	0.00765	NA	NA	0.0101445	NA	0.00788273	0.00639923	0.0089631	0.00814214	0.67223	0.88863	0.35025
P13667	PDIA4	protein disulfide isomerase family A, member 4	0.0109676	0.00930157	0.0139928	0.00646104	0.0087789	0.0107592	0.0110195	0.00967722	0.00651928	0.00820661	0.00990039	0.00923636	0.672927	0.95003	0.66884
Q9Y4F1	FARP1	FERM, RhoGEF (ARHGEF) and pleckstrin domain protein 1 (chondrocyte-derived)	NA	0.0148288	NA	0.0113738	NA	0.0197511	0.0151044	NA	0.00932067	NA	0.0131013	0.0147254	0.673209	0.96248	0.82512
P04083	ANXA1	annexin A1	0.0135662	0.00864742	0.0149418	0.00748921	0.009794	0.011558	0.0117969	0.0111053	0.00577479	0.0102248	0.0108877	0.010092	0.673917	0.98972	0.99646
O43237	DYNC1LI2	dynein, cytoplasmic 1, light intermediate chain 2	0.0216293	0.0174219	0.0190446	0.0147918	0.0149285	0.0178514	0.019825	0.0181277	0.0110526	0.0166503	0.0175632	0.0167014	0.675104	0.96599	0.85136
P61353	RPL27	ribosomal protein L27	0.0124349	0.0115085	0.0135551	0.0108832	0.0118915	0.0128989	0.0119493	0.013191	0.00840171	0.011716	0.0120546	0.0116314	0.67647	0.88111	0.13438
Q32P28	LEPRE1	leucine proline-enriched proteoglycan (leprecan) 1	0.0155003	0.0108636	0.0157976	0.00930859	0.00972798	0.0153918	0.0152477	0.0120612	0.00968772	NA	0.0122396	0.0130971	0.67685	0.81606	0.03109
O43491	EPB41L2	erythrocyte membrane protein band 4.1-like 2	0.0174778	0.0149484	0.0196955	0.00966034	0.0134446	0.0194763	0.0193861	0.0113818	0.00860468	0.0101014	0.0150453	0.01379	0.678318	0.88755	0.15909
P83731	RPL24	ribosomal protein L24	0.0133638	0.0124552	0.0146998	0.0104937	0.01212	0.0137988	0.0124658	0.013421	0.00859797	0.0123534	0.0126265	0.0121274	0.678394	0.90962	0.27836
Q16181-2	SEPT7	septin 7	0.0153098	0.0121884	0.0156189	0.0100876	0.0112741	0.015048	0.0146038	0.0122552	0.00721331	0.0115592	0.0128958	0.0121359	0.68142	0.92038	0.3601
P42677	RPS27	ribosomal protein S27	0.0185527	NA	NA	0.0180074	NA	0.0303077	NA	0.0184267	0.0127656	0.0182857	0.0182801	0.0199464	0.683229	0.78038	0.03886
P09211	GSTP1	glutathione S-transferase pi 1	0.0109649	0.00854587	0.0119501	0.0083583	0.00863356	0.0126013	0.0102081	0.00847945	0.00615801	0.00822528	0.00969053	0.00913444	0.683362	0.92736	0.4224
Q16555	DPYSL2	dihydropyrimidinase-like 2	0.0124862	0.0125144	0.0122112	0.0118396	0.0114788	0.0168394	0.0120382	0.0101983	0.00825616	0.00994453	0.012106	0.0114553	0.683473	0.89296	0.18305
Q9ULC4	MCTS1	malignant T cell amplified sequence 1	0.0117171	0.00986685	0.0095881	0.00966628	NA	0.0105188	0.0115006	NA	0.00630609	NA	0.0102096	0.00944185	0.684257	0.85832	0.14622
Q16698	DECR1	2,4-dienoyl CoA reductase 1, mitochondrial	0.0125479	0.0108503	NA	0.00677428	NA	0.0146709	0.0156558	NA	0.00497659	NA	0.0100575	0.0117678	0.684729	0.93001	0.58014
P04179	SOD2	superoxide dismutase 2, mitochondrial	0.00850847	NA	NA	0.0127556	0.0130966	0.0187395	NA	NA	0.00983764	0.0101546	0.0114536	0.0129106	0.686291	0.8866	0.30074
P62750	RPL23A	ribosomal protein L23a	0.0118148	0.00987737	0.0136236	0.0101707	0.010994	0.0123796	0.0107481	0.0124666	0.00809478	0.010618	0.0112961	0.0108614	0.687475	0.97845	0.95633
Q96K17	BTF3L4	basic transcription factor 3-like 4	0.0296505	NA	NA	0.0109469	NA	0.0135128	NA	NA	0.0171113	NA	0.0202987	0.015312	0.688015	0.87746	0.32791
P60983	GMFB	glia maturation factor, beta	0.0142968	0.0107581	NA	0.0101344	NA	0.0136735	0.0115427	0.0109786	0.00795119	0.0110885	0.0117298	0.0110469	0.689069	0.94032	0.61426
Q86V81	ALYREF	Aly/REF export factor	0.0144721	0.0109631	0.0195303	0.0119974	NA	NA	NA	0.0156264	0.00945169	NA	0.0142407	0.0125391	0.689309	0.96089	0.8266
Q5T4S7-3	UBR4	ubiquitin protein ligase E3 component n-recognin 4	0.0153873	0.0174973	NA	0.0184704	0.019378	0.018378	0.0181977	0.0189893	0.0134099	0.0166956	0.0176832	0.0171341	0.689851	0.883	0.16882
P53004	BLVRA	biliverdin reductase A	NA	NA	NA	0.00892298	0.0102124	0.0139065	0.0126427	0.00907218	0.00593371	NA	0.00956767	0.0103888	0.6923	0.96469	0.85504
P62820	RAB1A	RAB1A, member RAS oncogene family	0.0151775	0.0140144	0.0194165	0.0153939	0.0150628	0.0188042	0.0153105	0.0151049	0.0128042	0.0142613	0.015813	0.015257	0.693374	0.84421	0.04955
P49755	TMED10	transmembrane emp24-like trafficking protein 10 (yeast)	0.0144368	0.0118555	0.0161127	0.0102553	0.0127377	0.0145171	0.013907	0.0128338	0.0097719	0.0116805	0.0130796	0.0125421	0.69508	0.97273	0.91491
P62910	RPL32	ribosomal protein L32	0.0115675	0.0100071	0.0135013	0.00926897	0.0107427	0.0117466	0.0104522	0.0124812	0.00739235	0.0107061	0.0110175	0.0105557	0.695247	0.97753	0.95062
P22626	HNRNPA2B1	heterogeneous nuclear ribonucleoprotein A2/B1	0.013213	0.00912453	0.0164873	0.0077118	0.0107283	0.0106598	0.0124907	0.012578	0.00710078	0.0106781	0.011453	0.0107015	0.696282	0.95871	0.77107
P12270	TPR	translocated promoter region, nuclear basket protein	0.0263931	0.0205521	0.0322103	0.0170183	0.0219687	0.0215772	NA	0.0247571	NA	0.0210214	0.0236285	0.0224519	0.697437	0.92791	0.49729
O43852	CALU	calumenin	0.0175504	0.0109121	0.0177823	0.0100979	0.0125411	0.0154982	0.0147678	0.0136208	0.0091489	0.0118181	0.0137768	0.0129708	0.697891	0.95281	0.7018
P16949	STMN1	stathmin 1	0.0180426	0.0081839	0.0231495	0.00443568	0.0145504	0.00644709	0.0153291	0.0219346	0.0038177	0.0115037	0.0136724	0.0118064	0.69883	0.93648	0.51456
P07910-2	HNRNPC	heterogeneous nuclear ribonucleoprotein C (C1/C2)	0.0157463	0.0139176	0.0226185	0.0139667	0.015358	0.0131305	0.0200862	0.0175616	0.0114849	0.0148812	0.0163214	0.0154289	0.699696	0.92499	0.40048
P30101	PDIA3	protein disulfide isomerase family A, member 3	0.0119775	0.00913552	0.0132065	0.00677051	0.00899789	0.0113371	0.0113189	0.00949628	0.00651801	0.00848328	0.0100176	0.0094307	0.699835	0.9528	0.70165
P09493-3	TPM1	tropomyosin 1 (alpha)	0.0315073	0.0455705	0.0423361	0.0350281	0.0313957	0.0608489	0.0205321	0.033103	0.0317015	0.0240566	0.0371675	0.0340484	0.699925	0.91071	0.28589
P35221	CTNNA1	catenin (cadherin-associated protein), alpha 1, 102kDa	0.0613927	0.0592519	0.0702449	0.0477277	0.0516739	0.0691575	0.0668566	0.0523844	0.0383941	0.0496831	0.0580582	0.0552951	0.701757	0.94845	0.65015
O00505	KPNA3	karyopherin alpha 3 (importin alpha 4)	NA	0.0212249	NA	0.00393851	NA	0.0188798	NA	0.0170366	NA	0.0149169	0.0125817	0.0169445	0.702349	0.85998	0.22818
Q6P2Q9	PRPF8	pre-mRNA processing factor 8	0.0308685	0.0267289	NA	0.0297498	0.0267562	0.0316983	0.0332953	0.027449	0.024741	0.0291283	0.0285259	0.0292624	0.702361	0.97513	0.93472
O75534-2	CSDE1	cold shock domain containing E1, RNA-binding	NA	0.0516566	NA	0.0701004	NA	0.0604123	0.0543372	NA	0.053987	NA	0.0608785	0.0562455	0.703687	0.85919	0.22535
Q12906-5	ILF3	interleukin enhancer binding factor 3, 90kDa	0.014636	0.0111195	0.0164545	0.00987179	0.0111623	NA	0.0149243	0.0129558	0.0084861	0.0113048	0.0126488	0.0119177	0.703817	0.95644	0.76047
Q9Y680-3	FKBP7	FK506 binding protein 7	0.014473	0.0110243	NA	0.00738014	0.0082795	NA	0.0135742	0.00839297	NA	0.0115398	0.0102892	0.011169	0.705427	0.91945	0.46513
Q14697-2	GANAB	glucosidase, alpha; neutral AB	0.0131323	0.0100055	0.0132693	0.00715678	0.00945103	0.011513	0.0123417	0.0100563	0.00699235	0.00918634	0.010603	0.0100179	0.705748	0.93009	0.44881
P09132	SRP19	signal recognition particle 19kDa	NA	0.0147412	NA	0.0130126	0.0110312	NA	0.0119781	NA	NA	0.0129053	0.0129283	0.0124417	0.70847	0.9694	0.87139
P13010	XRCC5	X-ray repair complementing defective repair in Chinese hamster cells 5 (double-strand-break rejoining)	0.0151264	0.0133016	0.0185708	0.0138679	0.0132601	0.0138236	0.0169484	0.0149885	0.0122214	0.0136869	0.0148254	0.0143337	0.709107	0.89146	0.1761
P14927	UQCRB	ubiquinol-cytochrome c reductase binding protein	0.0130526	0.00972775	0.0122344	0.00725343	0.00994093	0.0126816	NA	0.00801002	0.00568439	0.0123035	0.0104418	0.00966988	0.712974	0.90734	0.29771
Q96EK6	GNPNAT1	glucosamine-phosphate N-acetyltransferase 1	0.0162224	0.0135445	NA	0.0088939	0.0139763	0.0135064	0.0164001	0.0177624	0.00960968	0.0125531	0.0131593	0.0139663	0.713622	0.94095	0.59193
P23284	PPIB	peptidylprolyl isomerase B (cyclophilin B)	0.0125286	0.00958394	0.0127491	0.00763961	0.00894253	0.0125315	0.0108269	0.00955558	0.00667508	0.0092022	0.0102887	0.00975825	0.714227	0.92395	0.39111
P51659	HSD17B4	hydroxysteroid (17-beta) dehydrogenase 4	0.0182924	0.00301595	NA	0.0103592	0.0140078	0.0128827	0.010123	0.0119402	0.0035278	0.0115199	0.0114188	0.00999872	0.714294	0.91879	0.38228
P52306-2	RAP1GDS1	RAP1, GTP-GDP dissociation stimulator 1	0.0143203	0.011473	NA	NA	NA	0.0157194	0.0127326	0.0125673	0.00571107	0.0134174	0.0128966	0.0120295	0.714313	0.8491	0.1206
P68431	HIST1H3A	histone cluster 1, H3a	0.00945522	0.00310726	NA	0.00130618	0.00836537	0.00474654	0.0075115	NA	NA	0.00695583	0.00555851	0.00640462	0.714621	0.94687	0.7011
O15212	PFDN6	prefoldin subunit 6	0.0148353	NA	0.0155365	NA	0.0100467	0.0139362	NA	NA	NA	0.0112805	0.0134728	0.0126083	0.718	0.91175	0.47817
Q08211	DHX9	DEAH (Asp-Glu-Ala-His) box helicase 9	0.0161186	0.0157159	NA	0.0168957	0.015087	0.0148963	0.0168353	0.0171552	0.0144931	0.0151521	0.0159543	0.0157064	0.71826	0.91848	0.37978
Q9BRF8-2	CPPED1	calcineurin-like phosphoesterase domain containing 1	NA	0.0104363	0.0117384	NA	NA	NA	0.0131776	NA	0.00525056	NA	0.0110873	0.00921407	0.718988	0.89689	0.4158
P12236	SLC25A6	solute carrier family 25 (mitochondrial carrier; adenine nucleotide translocator), member 6	0.0110478	0.0114343	0.0155998	0.0128496	0.0117193	0.015952	0.011507	0.0127488	0.00860784	0.0111133	0.0125302	0.0119858	0.719082	0.90856	0.27123
Q9UM54-5	MYO6	myosin VI	NA	0.0137779	NA	0.0125695	NA	0.0139961	0.0162682	NA	0.00494223	NA	0.0131737	0.0117355	0.719847	0.82607	0.12994
P46459	NSF	N-ethylmaleimide-sensitive factor	0.013972	0.00982509	NA	0.00926927	0.0101799	0.012485	0.0122983	0.010409	0.00735935	0.00878255	0.0108116	0.0102668	0.720602	0.96861	0.88262
P46783	RPS10	ribosomal protein S10	0.0117573	NA	NA	0.0110822	0.0120806	0.0131315	NA	NA	0.00937899	0.0110454	0.01164	0.0111853	0.720644	0.9664	0.86741
P62280	RPS11	ribosomal protein S11	0.0117932	0.0106438	0.0135639	0.00963774	0.0120456	0.0131786	0.0114783	0.0117285	0.00817748	0.0111668	0.0115368	0.0111459	0.720837	0.95311	0.70534
P29966	MARCKS	myristoylated alanine-rich protein kinase C substrate	0.0314446	0.0251127	0.0277346	0.0252145	0.0268494	0.0345014	0.0276048	0.0216918	0.0244338	0.0234378	0.0272711	0.0263339	0.724424	0.9358	0.5073
P42766	RPL35	ribosomal protein L35	0.0121953	0.0109632	0.0140195	0.00984738	0.0117719	0.0130039	0.0114598	0.0129825	0.00776439	0.0114261	0.0117594	0.0113273	0.724668	0.94243	0.58036
Q71DI3	HIST2H3C	histone cluster 2, H3c	0.00808602	0.00310726	NA	NA	NA	0.00486667	0.00219409	NA	NA	0.00621387	0.00559664	0.00442487	0.724765	0.97127	0.88336
Q99497	PARK7	parkinson protein 7	0.0109414	0.00871803	0.0105742	0.00707185	0.00877168	0.0114089	0.0100089	0.00851014	0.00601977	0.0080504	0.00921543	0.00879963	0.727921	0.96243	0.81317
P50995	ANXA11	annexin A11	0.0173148	0.0126528	0.0179247	0.0113959	0.0118279	0.0179729	0.015962	0.0126323	0.00828877	0.0123584	0.0142232	0.0134429	0.729444	0.90313	0.23707
Q16777	HIST2H2AC	histone cluster 2, H2ac	0.00748851	NA	NA	NA	0.00504411	0.00417769	0.00713467	NA	NA	0.00571035	0.00626631	0.00567424	0.73001	0.9403	0.66807
Q14696	MESDC2	mesoderm development candidate 2	0.0111274	0.00850688	0.0126204	0.00750566	0.00931388	0.0101779	NA	0.0090863	NA	0.00910453	0.00981484	0.00945623	0.731024	0.95077	0.71895
P21589	NT5E	5'-nucleotidase, ecto (CD73)	0.0120004	0.00947626	0.016792	0.00731992	0.00938971	0.0126855	0.0135374	0.0099383	0.00606324	0.00900462	0.0109957	0.0102458	0.731648	0.96344	0.82425
Q13620-3	CUL4B	cullin 4B	0.0295515	0.0225039	NA	NA	NA	NA	0.0284374	NA	0.0188977	NA	0.0260277	0.0236676	0.732009	0.9095	0.47978
Q15363	TMED2	transmembrane emp24 domain trafficking protein 2	0.0135352	0.0110406	0.0147689	0.00995458	0.0116668	0.0141272	0.0141668	0.0107736	0.00846508	0.0109606	0.0121932	0.0116987	0.732487	0.93021	0.44997
P39687	ANP32A	acidic (leucine-rich) nuclear phosphoprotein 32 family, member A	0.0138002	NA	NA	0.00957286	NA	0.0134082	NA	NA	0.00685945	NA	0.0116865	0.0101338	0.734477	0.89198	0.39234
Q9UBQ0	VPS29	vacuolar protein sorting 29 homolog (S. cerevisiae)	0.0127686	0.00796539	0.0145323	0.00837763	0.00863455	0.0118478	0.0118793	NA	0.0065796	0.0089224	0.0104557	0.00980728	0.736594	0.92908	0.47259
Q71UM5	RPS27L	ribosomal protein S27-like	0.0170405	0.0136868	NA	0.00951097	0.0151534	0.0182558	0.0134188	0.0172805	0.00983625	0.0142459	0.0138479	0.0146075	0.739446	0.92318	0.41923
P68036	UBE2L3	ubiquitin-conjugating enzyme E2L 3	0.0163011	NA	NA	0.010316	NA	0.0139694	0.013796	NA	0.00809752	0.012092	0.0133085	0.0119887	0.739729	0.97734	0.93762
Q9NVD7	PARVA	parvin, alpha	0.0293702	0.0257078	NA	0.0250162	0.0230067	0.0309977	NA	0.0247395	NA	0.0243208	0.0257752	0.026686	0.740171	0.87351	0.19917
P24539	ATP5F1	ATP synthase, H+ transporting, mitochondrial Fo complex, subunit B1	0.00959742	0.00713341	0.01053	0.00554922	0.00734499	0.00962695	0.00915765	0.00740865	0.00438713	0.00738958	0.00803102	0.00759399	0.742727	0.94049	0.55845
Q5SSJ5-2	HP1BP3	heterochromatin protein 1, binding protein 3	NA	NA	NA	0.00855621	0.011729	NA	NA	0.0132945	0.00901744	NA	0.0101426	0.011156	0.742825	0.9039	0.4507
Q15293	RCN1	reticulocalbin 1, EF-hand calcium binding domain	0.0165193	0.011072	0.0149348	0.0112302	0.0128824	0.0175397	0.0117867	0.012184	0.00974309	0.0125649	0.0133278	0.0127637	0.744405	0.91955	0.35325
P17844	DDX5	DEAD (Asp-Glu-Ala-Asp) box helicase 5	0.0582388	0.0791114	0.0620609	0.0756528	0.0689345	0.0648044	0.0633867	0.0816936	NA	0.0731615	0.0687997	0.0707615	0.744828	0.95332	0.72648
P35237	SERPINB6	serpin peptidase inhibitor, clade B (ovalbumin), member 6	0.00996696	0.00718363	0.0130469	0.00745339	0.00812933	0.0099635	0.0115746	0.00854373	0.00449882	0.00852059	0.00915605	0.00862025	0.746318	0.97516	0.93414
P53999	SUB1	SUB1 homolog (S. cerevisiae)	0.0204344	0.0185866	0.0270876	0.0190723	0.0188603	0.02074	0.0253283	0.0220621	0.0186398	0.0205327	0.0208082	0.0214606	0.747481	0.82508	0.02919
Q96AG4	LRRC59	leucine rich repeat containing 59	0.013506	0.0108384	0.0143424	0.0103979	0.0104031	0.0141733	0.0126925	0.0113633	0.00862186	0.0105364	0.0118976	0.0114775	0.748312	0.92493	0.39992
P07858	CTSB	cathepsin B	0.0154685	0.0155796	0.0180794	0.0113588	0.0113431	0.0285972	0.0137539	0.0150179	0.0115923	0.00899783	0.0143659	0.0155918	0.750412	0.81911	0.02472
P98082-2	DAB2	Dab, mitogen-responsive phosphoprotein, homolog 2 (Drosophila)	0.0575679	0.0445874	NA	0.0419248	0.0417188	NA	0.0490204	0.0453862	NA	0.0403789	0.0464497	0.0449285	0.750625	0.85022	0.12348
O75935-3	DCTN3	dynactin 3 (p22)	0.0151068	NA	NA	NA	0.0117127	0.0140873	NA	NA	NA	0.0110807	0.0134097	0.012584	0.751056	0.91209	0.49354
P41250	GARS	glycyl-tRNA synthetase	0.0161544	0.0111746	0.0124622	0.0104021	0.0142896	0.013573	0.0140729	0.0126549	0.00848434	0.013312	0.0128966	0.0124194	0.751358	0.97373	0.92308
Q9Y5Z4-2	HEBP2	heme binding protein 2	0.0112136	NA	0.0101811	0.00598198	0.00879949	NA	0.00914897	0.00784438	NA	0.00890868	0.00904405	0.00863401	0.751627	0.96705	0.8764
P67936-2	TPM4	tropomyosin 4	0.0159844	0.0118987	0.0150049	0.0102059	0.0114592	0.0176642	0.014619	0.0111964	0.00679702	0.0107349	0.0129106	0.0122023	0.751978	0.96204	0.80885
P61923	COPZ1	coatomer protein complex, subunit zeta 1	0.0180223	0.0166226	NA	0.0149473	0.0165448	0.020326	NA	0.0167237	0.0144663	NA	0.0165343	0.017172	0.75274	0.92704	0.52599
Q1KMD3	HNRNPUL2	heterogeneous nuclear ribonucleoprotein U-like 2	0.0158933	0.0130663	0.020388	0.0117795	0.0124236	0.0151132	0.0174315	0.0150504	0.00989853	0.0127431	0.0147102	0.0140474	0.75315	0.9652	0.84313
P55769	NHP2L1	NHP2 non-histone chromosome protein 2-like 1 (S. cerevisiae)	0.0221819	NA	NA	0.0165258	NA	0.0187969	NA	NA	0.0176294	NA	0.0193538	0.0182132	0.75638	0.92656	0.57434
Q6WCQ1-3	MPRIP	myosin phosphatase Rho interacting protein	NA	0.0172288	NA	0.0121387	NA	NA	0.0232848	NA	0.0110722	NA	0.0146837	0.0171785	0.757205	0.91066	0.48592
P61313	RPL15	ribosomal protein L15	0.0133859	0.0112213	0.014807	0.0109456	0.0126421	0.0138015	0.011397	0.0140579	0.00899662	0.0128693	0.0126004	0.0122245	0.757271	0.95744	0.75632
P23381	WARS	tryptophanyl-tRNA synthetase	0.0189995	0.01173	0.0134383	0.0127655	0.017164	0.0139518	0.015337	0.0156455	0.0104531	0.0159673	0.0148195	0.0142709	0.758803	0.98954	0.99622
Q7KZF4	SND1	staphylococcal nuclease and tudor domain containing 1	0.0139976	0.0143313	NA	0.0151776	0.0153032	0.0177839	0.0164318	0.0144657	0.0117627	0.014797	0.0147024	0.0150482	0.758917	0.9558	0.75351
P23634-5	ATP2B4	ATPase, Ca++ transporting, plasma membrane 4	0.0137506	NA	0.0194366	NA	0.0107862	0.0175068	0.0167344	0.0101272	NA	0.0100323	0.0146578	0.0136002	0.760686	0.8828	0.23917
P09382	LGALS1	lectin, galactoside-binding, soluble, 1	0.0101078	0.00760166	NA	0.00705056	0.00781867	0.0124576	0.00991558	0.00868069	0.00452772	0.00748485	0.00814467	0.00861329	0.761797	0.96533	0.85211
Q96AC1-2	FERMT2	fermitin family member 2	0.0195981	0.0220815	0.0161387	NA	0.0200872	0.027199	0.016094	NA	NA	NA	0.0194764	0.0216465	0.763335	0.90837	0.42573
P49589-2	CARS	cysteinyl-tRNA synthetase	0.0163734	0.0122736	0.014742	0.0107883	0.013605	0.01123	0.0149767	0.012849	NA	0.0136151	0.0135565	0.0131677	0.763485	0.97475	0.93201
Q16531	DDB1	damage-specific DNA binding protein 1, 127kDa	0.0295116	0.0275761	NA	0.0267775	0.0254217	0.0317033	0.0346505	NA	0.0220453	0.0248499	0.0273217	0.0283122	0.763871	0.98033	0.96452
P62316	SNRPD2	small nuclear ribonucleoprotein D2 polypeptide 16.5kDa	0.0103996	0.00914607	0.0135834	0.00890134	0.0099325	0.00914391	0.0115956	0.0112603	0.00781575	0.0104526	0.0103926	0.0100536	0.765157	0.95982	0.78386
P15311	EZR	ezrin	0.0128606	0.00785448	0.0132671	0.00794199	0.00972581	0.00840499	0.0111512	0.0118243	0.00827334	0.00987121	0.01033	0.00990501	0.765453	0.89776	0.20699
P07814	EPRS	glutamyl-prolyl-tRNA synthetase	0.0169025	0.0126791	0.0149455	0.0115885	0.0150231	0.015146	0.0136354	0.0149302	0.00990978	0.0153839	0.0142277	0.0138011	0.766131	0.91368	0.30726
O95302	FKBP9	FK506 binding protein 9, 63 kDa	0.017866	0.0129245	0.0133287	0.00894927	0.00820714	0.0165314	0.0137655	0.00871199	0.0106816	0.00794546	0.0122551	0.0115272	0.766203	0.90811	0.26825
Q969G5	PRKCDBP	protein kinase C, delta binding protein	0.0107149	NA	0.0115871	0.00608246	0.00689646	0.0104723	0.0119521	NA	0.00325141	0.00666049	0.00882022	0.00808407	0.769587	0.90104	0.29523
Q00325-2	SLC25A3	solute carrier family 25 (mitochondrial carrier; phosphate carrier), member 3	0.0114991	0.0101785	0.0136267	0.00948351	0.0104466	0.0146327	0.0116878	0.0103	0.00644827	0.0098574	0.0110469	0.0105852	0.770205	0.94674	0.63007
P62888	RPL30	ribosomal protein L30	0.0125408	0.0102876	0.0144741	0.0108075	0.0113498	0.0132881	0.0110165	0.0132795	0.00836692	0.0117317	0.0118919	0.0115365	0.770215	0.97752	0.95055
P07339	CTSD	cathepsin D	0.0186242	0.0184386	0.016518	0.0149377	0.0104917	0.0296326	0.0156631	0.0146205	0.0146871	0.00994945	0.0158021	0.0169105	0.772435	0.83936	0.04335
Q9NRX4	PHPT1	phosphohistidine phosphatase 1	0.0132769	0.0109359	NA	0.00820627	NA	NA	0.0135253	NA	0.00676007	0.00990189	0.0108064	0.0100624	0.777034	0.93881	0.64966
O00159-2	MYO1C	myosin IC	0.0124869	0.0099303	NA	0.00781977	0.00907355	0.0152332	0.0122072	0.00919416	0.00509423	0.0102496	0.00982762	0.0103957	0.779782	0.9802	0.96529
Q16647	PTGIS	prostaglandin I2 (prostacyclin) synthase	0.0162642	0.0163058	NA	0.0119186	NA	NA	NA	0.0154531	0.0130497	NA	0.0148295	0.0142514	0.779839	0.8518	0.20027
Q9NYU2-2	UGGT1	UDP-glucose glycoprotein glucosyltransferase 1	0.0118377	0.0107666	NA	0.00949054	0.00983562	0.0117747	0.0118141	0.00981199	0.00765262	0.0100067	0.0104826	0.010212	0.779882	0.89545	0.22677
O95394	PGM3	phosphoglucomutase 3	NA	NA	NA	0.0130515	0.0136419	0.0164881	NA	0.0153246	0.0100983	NA	0.0133467	0.0139703	0.782218	0.966	0.84899
Q9UHD8-7	SEPT9	septin 9	0.0148457	0.0129275	0.0158049	0.0102068	NA	0.0176565	0.015438	NA	0.00717954	0.0103913	0.0134462	0.0126663	0.783913	0.94826	0.69371
P30084	ECHS1	enoyl CoA hydratase, short chain, 1, mitochondrial	0.0113937	0.00806409	0.0133443	0.00728692	0.00790053	0.0113408	0.0116477	0.00914917	0.0043797	0.00899201	0.0095979	0.00910188	0.784769	0.96104	0.79769
P27635	RPL10	ribosomal protein L10	0.019308	0.0160999	0.0197468	0.0168879	0.0168819	0.0196986	0.0178945	0.0187866	0.0122117	0.018199	0.0177849	0.0173581	0.786654	0.85371	0.06429
Q7L576	CYFIP1	cytoplasmic FMR1 interacting protein 1	0.0150995	0.013402	NA	0.0103985	0.0128408	0.0163886	0.0141535	0.012905	0.0105542	0.0125966	0.0129352	0.0133196	0.786862	0.95423	0.73644
Q9UJZ1	STOML2	stomatin (EPB72)-like 2	0.00942423	0.00834172	0.0133611	0.00860317	0.00870028	0.0123993	0.010222	0.0100302	0.00761527	NA	0.00968611	0.0100667	0.787013	0.90287	0.26912
Q9BS26	ERP44	endoplasmic reticulum protein 44	0.0122107	0.00735276	0.0161535	0.0102801	0.0109053	0.0142986	0.0122198	0.0124353	0.00913985	0.0111477	0.0113805	0.0118483	0.787502	0.98125	0.9715
P63208	SKP1	S-phase kinase-associated protein 1	0.0452779	NA	NA	0.0388714	0.042862	0.0443625	0.0476099	NA	0.0343265	0.0391218	0.0423371	0.0413552	0.789048	0.9595	0.81443
P26583	HMGB2	high mobility group box 2	0.0122125	NA	0.014786	0.00392835	0.00902838	0.00597228	NA	0.011778	NA	NA	0.00998882	0.00887514	0.789191	0.95772	0.80203
Q6NUK1-2	SLC25A24	solute carrier family 25 (mitochondrial carrier; phosphate carrier), member 24	0.00945602	0.00821857	NA	NA	NA	NA	NA	0.0128823	0.00587922	0.00963938	0.00883729	0.00946698	0.790306	0.96772	0.86042
Q969H8	C19orf10	chromosome 19 open reading frame 10	0.0111939	0.0085915	0.0134423	0.00675028	0.00850556	0.0112553	0.0110256	0.00939937	0.00605747	0.00868882	0.00969672	0.0092853	0.791792	0.95938	0.7788
P08670	VIM	vimentin	0.00894515	0.00776771	0.00995957	0.00735158	0.00704345	0.0127961	0.00806572	0.00772205	0.00382229	0.00651449	0.00821349	0.00778413	0.793418	0.94038	0.55723
Q15459	SF3A1	splicing factor 3a, subunit 1, 120kDa	0.0227484	0.0220165	0.0271566	NA	NA	0.0229187	0.0240391	NA	NA	NA	0.0239738	0.0234789	0.79388	0.84817	0.18879
O60518	RANBP6	RAN binding protein 6	NA	0.0161692	NA	0.012959	0.0148857	0.00955693	0.0176162	0.0246086	0.00984199	0.0157629	0.0146713	0.0154773	0.79495	0.91949	0.42578
Q96AY3	FKBP10	FK506 binding protein 10, 65 kDa	0.0184741	0.0114544	0.0152313	0.00844446	0.010503	0.0168848	0.0130803	0.0114705	0.00851732	0.0111135	0.0128215	0.0122133	0.795098	0.92456	0.39652
Q04446	GBE1	glucan (1,4-alpha-), branching enzyme 1	0.0109883	0.0121364	0.0143271	0.0111112	0.0118335	0.0149368	0.0137354	0.012249	0.00896784	NA	0.0120793	0.0124723	0.795408	0.96363	0.83547
P40939	HADHA	hydroxyacyl-CoA dehydrogenase/3-ketoacyl-CoA thiolase/enoyl-CoA hydratase (trifunctional protein), alpha subunit	0.0120291	0.0093822	0.012651	0.00861456	0.00853974	0.0135402	0.0114681	0.00943414	0.00554777	0.00908679	0.0102433	0.00981541	0.796117	0.94664	0.62891
O60763	USO1	USO1 vesicle transport factor	0.0136497	0.0129423	0.0174067	0.0122594	0.0116622	0.0162532	0.014103	NA	0.00987635	0.0122898	0.0135841	0.0131306	0.797581	0.95905	0.78827
Q8IWE2	FAM114A1	family with sequence similarity 114, member A1	0.0182558	0.0144686	0.0192133	0.0118574	0.0150884	0.0211875	0.0172712	0.0183295	0.01099	0.0140428	0.0157767	0.0163642	0.797627	0.96263	0.81541
Q00688	FKBP3	FK506 binding protein 3, 25kDa	0.0119554	0.00857316	0.0131807	0.00509192	0.00821367	0.0103454	0.0112183	0.00911698	0.0053184	0.00870862	0.00940297	0.00894154	0.80039	0.95108	0.68123
P51858	HDGF	hepatoma-derived growth factor	0.0150279	0.00927922	0.0183439	0.00923408	0.00906161	0.0129475	0.0142953	0.0121769	0.00668093	NA	0.0121893	0.0115252	0.801144	0.95885	0.78626
Q01082	SPTBN1	spectrin, beta, non-erythrocytic 1	0.0197087	0.0134628	0.0191554	0.0119636	0.012527	0.0207167	0.0170337	0.0133484	0.00938723	0.0130021	0.0153635	0.0146976	0.801466	0.91022	0.2825
P05387	RPLP2	ribosomal protein, large, P2	0.0135401	0.0124994	0.0155306	0.0128952	0.0114805	0.014062	0.0140391	0.013867	0.0101317	0.0125431	0.0131892	0.0129286	0.803254	0.96658	0.85747
Q16836	HADH	hydroxyacyl-CoA dehydrogenase	0.00911985	0.00727931	NA	0.0142412	0.0081661	0.0110546	0.0106351	0.00918411	0.00589539	NA	0.0097016	0.00919229	0.80326	0.96769	0.8793
P49257	LMAN1	lectin, mannose-binding, 1	0.0133831	NA	NA	0.00748648	NA	NA	NA	0.0116061	0.00718396	NA	0.0104348	0.00939505	0.806179	0.86602	0.28237
P37837	TALDO1	transaldolase 1	0.0145774	0.00990329	0.0167462	0.00939765	0.0122127	0.0134859	0.0149963	0.0139744	0.00919147	0.0133571	0.0125674	0.013001	0.807033	0.92726	0.42149
P53680	AP2S1	adaptor-related protein complex 2, sigma 1 subunit	0.0127163	0.00973953	NA	0.0105025	0.0118786	0.0139168	0.0115665	0.0108735	0.00694229	0.0110932	0.0112092	0.0108785	0.808406	0.94807	0.66887
O75964	ATP5L	ATP synthase, H+ transporting, mitochondrial Fo complex, subunit G	0.00402507	NA	NA	0.00603246	0.00746658	NA	NA	NA	0.0047387	0.00628258	0.00584137	0.00551064	0.810318	0.96928	0.87062
P09543-2	CNP	2',3'-cyclic nucleotide 3' phosphodiesterase	0.0203861	0.0156407	NA	0.0170702	0.0126497	0.0208722	0.0227667	0.0139966	0.011348	0.016486	0.0164367	0.0170939	0.811749	0.95932	0.79114
P48047	ATP5O	ATP synthase, H+ transporting, mitochondrial F1 complex, O subunit	0.00903377	NA	0.0112359	0.00576517	0.00722994	0.0103515	0.0107254	0.00699564	0.00451433	0.00694507	0.00831618	0.00790639	0.812186	0.9348	0.52835
P69849	NOMO3	NODAL modulator 3	0.0439412	0.0347964	NA	NA	0.029221	0.0351407	0.0406191	NA	NA	0.0279333	0.0359862	0.0345644	0.813945	0.94034	0.66198
P45877	PPIC	peptidylprolyl isomerase C (cyclophilin C)	0.0172489	0.0161355	NA	0.0081252	0.00969788	0.0134583	0.027938	0.0088603	0.00876624	0.0102313	0.0128019	0.0138508	0.814027	0.80313	0.02217
P20042	EIF2S2	eukaryotic translation initiation factor 2, subunit 2 beta, 38kDa	NA	NA	0.0200485	0.0176512	0.0208979	NA	NA	0.0220798	0.0110561	0.0224146	0.0195325	0.0185168	0.814255	0.81887	0.08629
Q9NQW7-2	XPNPEP1	X-prolyl aminopeptidase (aminopeptidase P) 1, soluble	NA	0.00926343	NA	0.0171058	0.00401682	NA	NA	0.0122764	0.0100596	NA	0.0101287	0.011168	0.814539	0.9815	0.94247
P54886-2	ALDH18A1	aldehyde dehydrogenase 18 family, member A1	0.0189791	NA	NA	0.0188634	0.0152663	0.0221358	0.0167348	NA	0.0125409	0.0171204	0.0177029	0.017133	0.815606	0.98345	0.97456
P30048	PRDX3	peroxiredoxin 3	0.0116973	0.00876471	0.0125218	0.00623926	0.00902996	0.0115518	0.0119112	0.0109895	0.00546741	0.0102925	0.00965061	0.0100425	0.815662	0.88815	0.16162
P38646	HSPA9	heat shock 70kDa protein 9 (mortalin)	0.0164586	0.0155556	0.0191649	0.0168707	0.0170215	0.0164125	0.0177721	0.0180044	0.0119112	0.0192733	0.0170143	0.0166747	0.817731	0.87923	0.12788
P19367-4	HK1	hexokinase 1	0.0119962	0.00829149	NA	0.00986052	0.00945912	0.013627	0.0117981	0.0106609	0.00499737	0.0103867	0.00990184	0.010294	0.818564	0.9478	0.66594
O60493	SNX3	sorting nexin 3	0.0258316	0.0259337	NA	0.0246124	0.020101	0.0297033	0.0252259	NA	0.0179158	0.0207943	0.0241197	0.0234098	0.818643	0.94529	0.66371
O14964-2	HGS	hepatocyte growth factor-regulated tyrosine kinase substrate	0.0187937	NA	NA	0.0148481	NA	NA	NA	0.0179693	0.0125256	0.0179299	0.0168209	0.0161416	0.818999	0.86578	0.24977
P28161	GSTM2	glutathione S-transferase mu 2 (muscle)	NA	NA	NA	0.00990805	0.00567718	NA	0.0114675	0.00611537	0.0083713	0.00774907	0.00779261	0.00842581	0.821478	0.95577	0.78665
P07237	P4HB	prolyl 4-hydroxylase, beta polypeptide	0.0121856	0.00880597	0.0135536	0.00672601	0.00885184	0.0118429	0.0115774	0.00971756	0.00643275	0.0087087	0.0100246	0.00965586	0.822812	0.94174	0.57251
P11047	LAMC1	laminin, gamma 1 (formerly LAMB2)	0.139622	0.152841	0.186703	0.155378	NA	0.206213	0.15299	0.155726	0.134797	0.161376	0.158636	0.16222	0.823745	0.86975	0.12221
P54920	NAPA	N-ethylmaleimide-sensitive factor attachment protein, alpha	0.0229232	0.0220389	NA	0.020477	NA	0.0292922	0.020242	NA	0.016546	0.0183642	0.021813	0.0211111	0.823809	0.91739	0.4494
O14818-2	PSMA7	proteasome (prosome, macropain) subunit, alpha type, 7	NA	0.0108712	0.0134468	0.00865299	NA	0.0129199	0.0111297	NA	0.00740851	NA	0.0109904	0.010486	0.82505	0.94003	0.65945
O00429-4	DNM1L	dynamin 1-like	0.0162302	0.00845756	NA	0.0136693	0.0124092	0.0100943	0.0159331	0.0156723	0.0104737	0.0136391	0.0126916	0.0131625	0.825182	0.92399	0.42625
Q03135	CAV1	caveolin 1, caveolae protein, 22kDa	0.0116082	0.00722422	0.0143328	0.00411048	0.00661535	0.0132632	0.0131897	0.00859434	0.00380157	0.00796139	0.00877821	0.00936205	0.825335	0.92142	0.36897
P62736	ACTA2	actin, alpha 2, smooth muscle, aorta	0.0115866	0.010128	0.0105217	0.00787258	0.00949078	0.0132564	0.0097689	0.00847939	0.00582651	0.0106909	0.00991992	0.00960442	0.825886	0.98186	0.97435
Q13148	TARDBP	TAR DNA binding protein	NA	0.0152499	NA	0.0154496	0.0155531	0.0162221	NA	0.0184311	0.011355	0.0171252	0.0154175	0.0157834	0.82816	0.89551	0.30466
P09525	ANXA4	annexin A4	0.0107319	0.0110921	NA	0.0102997	0.00822104	0.0161679	0.00984886	NA	0.00723269	0.00900418	0.0100862	0.0105634	0.828337	0.86762	0.14284
Q01813	PFKP	phosphofructokinase, platelet	NA	0.00893166	NA	0.00619161	0.0113709	NA	0.0110482	0.0131249	0.00508953	0.00814189	0.0088314	0.00935112	0.83035	0.96397	0.85194
P60903	S100A10	S100 calcium binding protein A10	0.0100023	0.0094157	0.0112014	0.0057395	0.00626144	0.0123644	0.0111774	0.00616039	0.00446619	0.00637679	0.00852405	0.00810902	0.831373	0.89741	0.20517
O75367-2	H2AFY	H2A histone family, member Y	0.0101183	0.00760393	0.0138612	0.00574801	0.00916263	0.0091984	NA	0.0100368	NA	NA	0.0092988	0.00961761	0.83228	0.94153	0.65256
Q92973-2	TNPO1	transportin 1	0.0207843	0.0146027	0.0220394	0.0183986	0.0155275	0.0161746	0.0202373	0.019543	0.0140025	0.0193527	0.0182705	0.017862	0.832768	0.93374	0.48567
P47756-2	CAPZB	capping protein (actin filament) muscle Z-line, beta	0.0150467	0.0115734	NA	0.0102682	0.0116344	0.0151027	0.0126774	0.0119408	0.00785987	0.0113741	0.0121307	0.011791	0.833173	0.92784	0.46102
O00483	NDUFA4	NDUFA4, mitochondrial complex associated	0.0466438	0.033421	0.04537	0.0290146	NA	NA	0.0422746	0.0410861	0.0208102	0.0442569	0.0386124	0.037107	0.837249	0.87421	0.16564
Q9P2J5	LARS	leucyl-tRNA synthetase	NA	0.0122787	NA	0.0107242	0.0138077	0.0137509	0.0127896	0.0127129	0.00911017	0.0143563	0.0122702	0.012544	0.837716	0.90459	0.31752
Q6NZI2	PTRF	polymerase I and transcript release factor	0.013419	0.0104503	0.0138395	0.00812265	0.00958181	0.0166811	0.0145481	0.00969205	0.00587236	0.0109535	0.0110827	0.0115494	0.837722	0.97734	0.94937
P49458	SRP9	signal recognition particle 9kDa	0.0245735	0.0211284	0.0323364	0.0202508	0.0224151	0.0238308	0.0316062	0.026266	0.0204589	0.0216512	0.0241408	0.0247626	0.837762	0.84548	0.05132
P35611-2	ADD1	adducin 1 (alpha)	0.0344341	0.0186367	NA	0.0187184	NA	0.0334439	NA	NA	0.0152434	0.0280023	0.0239297	0.0255632	0.838855	0.87135	0.23166
O95747	OXSR1	oxidative stress responsive 1	NA	0.00782709	NA	NA	0.0100894	NA	0.0103711	NA	0.00647391	NA	0.00895823	0.0084225	0.838864	0.89379	0.40088
P50570-2	DNM2	dynamin 2	0.0183252	0.0135623	NA	0.00818772	NA	0.0138915	0.0156476	0.01411	0.00791444	0.0116505	0.0133584	0.0126428	0.839092	0.93746	0.58629
Q99729-3	HNRNPAB	heterogeneous nuclear ribonucleoprotein A/B	0.0203688	0.0119352	0.0242595	0.0227811	0.0214506	0.0189054	0.0206372	0.0232463	0.0207176	0.0197158	0.020159	0.0206445	0.839754	0.8279	0.03157
Q13283	G3BP1	GTPase activating protein (SH3 domain) binding protein 1	0.0262379	0.0286896	NA	NA	NA	0.0243297	NA	0.0327952	NA	NA	0.0274638	0.0285624	0.839776	0.96794	0.82871
Q92930	RAB8B	RAB8B, member RAS oncogene family	0.0187422	0.0158552	NA	0.014069	0.013633	0.0202731	NA	0.0127024	0.0118007	NA	0.0155749	0.0149254	0.839789	0.91567	0.43654
Q92538	GBF1	golgi brefeldin A resistant guanine nucleotide exchange factor 1	NA	NA	NA	0.020228	0.0219423	0.0222087	0.0249733	0.0230522	0.0133565	0.0195001	0.0210851	0.0206182	0.839819	0.88795	0.26415
P62841	RPS15	ribosomal protein S15	0.0128154	0.0116883	NA	0.0104193	0.011515	0.0133905	0.0115487	0.0123106	0.00839177	0.0113961	0.0116095	0.0114075	0.841093	0.91129	0.32498
P16401	HIST1H1B	histone cluster 1, H1b	0.00764482	0.00322686	0.0101896	0.000908751	0.00515069	0.0031401	0.00715746	0.00822734	0.00101746	0.0054205	0.00542414	0.00499257	0.84191	0.9529	0.70288
O75369-2	FLNB	filamin B, beta	0.0139747	NA	NA	0.00615977	0.0112532	0.0110675	0.0121941	0.0104209	0.00636695	0.00953736	0.0104625	0.00991734	0.842099	0.92604	0.48075
P49748	ACADVL	acyl-CoA dehydrogenase, very long chain	0.0189273	0.0114948	NA	0.00918271	0.0169204	0.0161521	0.0177643	0.01929	0.00556487	0.0152862	0.0141313	0.0148115	0.843388	0.88947	0.19704
P15559	NQO1	NAD(P)H dehydrogenase, quinone 1	0.0201551	0.008243	0.0142636	0.00583441	0.00984555	0.0160798	0.0131018	0.0103534	0.00589594	0.00980498	0.0116683	0.0110472	0.844375	0.94374	0.59537
Q15019	SEPT2	septin 2	0.0148521	0.0122966	0.015339	0.0113684	0.0117413	0.0165552	0.0151268	0.0115993	0.00887381	0.0118142	0.0131195	0.0127939	0.844472	0.92233	0.3768
Q16718	NDUFA5	NADH dehydrogenase (ubiquinone) 1 alpha subcomplex, 5	0.0164165	NA	NA	0.0114267	0.0125102	NA	0.013761	NA	0.00935876	0.0157156	0.0134511	0.0129451	0.844681	0.96846	0.88193
Q9BZQ8	FAM129A	family with sequence similarity 129, member A	0.0173506	0.0108675	NA	0.0126858	NA	0.0145524	NA	NA	0.00855087	0.0202408	0.0136346	0.014448	0.846979	0.98436	0.97106
O96000	NDUFB10	NADH dehydrogenase (ubiquinone) 1 beta subcomplex, 10, 22kDa	NA	NA	0.0149127	0.00838223	0.0105851	0.0125871	NA	0.0128219	0.00741823	0.0143446	0.0112934	0.0117929	0.847412	0.92561	0.51425
Q9Y696	CLIC4	chloride intracellular channel 4	0.0256715	0.020105	0.0249647	0.0186144	0.022079	0.0238086	0.0228891	0.0243651	0.0153218	0.0229488	0.0222869	0.0218667	0.849721	0.9068	0.2597
Q14980-2	NUMA1	nuclear mitotic apparatus protein 1	0.0384488	0.0355995	0.0463526	0.0315689	0.0321201	NA	NA	0.039306	0.0347327	0.0345733	0.036818	0.036204	0.849977	0.8928	0.24845
P18621	RPL17	ribosomal protein L17	0.0116638	0.0100356	0.0132665	0.00902125	0.0107945	0.0122568	0.0108668	0.0118471	0.00786088	0.0109188	0.0109563	0.0107501	0.850085	0.96951	0.88627
P38117	ETFB	electron-transfer-flavoprotein, beta polypeptide	0.014992	0.0109601	NA	0.0077898	0.0110118	0.0138201	0.0146056	0.0126848	0.00600998	0.0109051	0.0111884	0.0116051	0.850231	0.92543	0.43904
Q14203	DCTN1	dynactin 1	NA	0.0131625	0.0180771	0.0131476	0.0137674	0.0166091	NA	0.0133268	NA	NA	0.0145387	0.0149679	0.85079	0.77239	0.0327
Q93077	HIST1H2AC	histone cluster 1, H2ac	0.00881745	NA	NA	0.00478264	0.00636676	0.00496686	0.00911676	NA	NA	0.0068885	0.00665562	0.0069907	0.851453	0.89782	0.36122
O95336	PGLS	6-phosphogluconolactonase	0.0118152	NA	NA	NA	0.00890628	0.0132291	NA	0.00929148	NA	0.00974483	0.0103608	0.0107551	0.853153	0.88504	0.33277
O15460-2	P4HA2	prolyl 4-hydroxylase, alpha polypeptide II	NA	0.0114825	0.025761	0.009926	0.0105649	0.0164541	0.017928	0.0116478	0.00978203	0.0123247	0.0144336	0.0136273	0.853272	0.7955	0.01814
P09669	COX6C	cytochrome c oxidase subunit VIc	0.0106245	0.00919577	NA	0.00677837	NA	0.0121838	0.0107455	NA	0.00558153	0.00835116	0.0088662	0.0092155	0.856213	0.96658	0.8728
P15924	DSP	desmoplakin	NA	0.0499584	0.00242075	NA	NA	NA	NA	NA	0.00735412	0.0595062	0.0261896	0.0334301	0.85654	0.84393	0.20711
P40121	CAPG	capping protein (actin filament), gelsolin-like	0.0101641	0.00719937	0.0113161	0.00537652	0.00689629	0.0107896	0.00803112	0.00916053	0.00356954	0.00788495	0.00819048	0.00788715	0.856788	0.96731	0.86487
P13797	PLS3	plastin 3	0.0147094	0.0123089	0.0146795	0.0112689	0.0109426	0.0173094	0.0135474	0.0114549	0.00895818	0.0111194	0.0127819	0.0124779	0.857609	0.94937	0.66102
Q9UBQ7	GRHPR	glyoxylate reductase/hydroxypyruvate reductase	NA	0.00949897	NA	0.00945547	NA	0.0129384	0.0106876	NA	0.00604253	NA	0.00947722	0.00988951	0.857871	0.95524	0.77453
O75533	SF3B1	splicing factor 3b, subunit 1, 155kDa	0.0296607	0.0280384	0.0367901	0.0294788	0.0273945	0.0307277	0.0329657	0.0310819	0.0262816	0.0284173	0.0302725	0.0298948	0.858572	0.92421	0.39341
P55084	HADHB	hydroxyacyl-CoA dehydrogenase/3-ketoacyl-CoA thiolase/enoyl-CoA hydratase (trifunctional protein), beta subunit	0.0135331	0.0104686	0.0150566	0.00897216	0.0107488	0.0174176	0.0124065	0.0100447	0.00640681	0.010564	0.0117559	0.0113679	0.859698	0.96841	0.87576
Q00341	HDLBP	high density lipoprotein binding protein	0.0268557	0.0246049	0.0291252	0.0229087	0.0220721	0.0319576	0.0275888	0.022725	0.0199324	0.0209847	0.0251133	0.0246377	0.860377	0.94818	0.64707
P04040	CAT	catalase	0.0207503	NA	0.0286619	NA	NA	0.0273786	NA	0.0238505	NA	NA	0.0247061	0.0256145	0.860534	0.94642	0.69383
Q8TEA8	DTD1	D-tyrosyl-tRNA deacylase 1	0.0134362	0.0100453	0.0134714	0.00910977	0.0111815	0.0134945	0.0125103	0.0127097	0.00506243	0.0118485	0.0114488	0.0111251	0.860801	0.82413	0.02843
P62318	SNRPD3	small nuclear ribonucleoprotein D3 polypeptide 18kDa	0.0127237	NA	NA	0.0101854	0.0118167	0.0120719	NA	0.0131439	0.00860661	0.0115757	0.0115753	0.0113495	0.860802	0.91368	0.42191
P07355	ANXA2	annexin A2	0.0123255	0.00915772	0.0137447	0.00645392	0.00940508	0.0136387	0.0124669	0.00949423	0.00444552	0.00918675	0.0102174	0.00984643	0.860918	0.91958	0.3535
P48739	PITPNB	phosphatidylinositol transfer protein, beta	NA	0.0178605	NA	0.0147129	NA	0.0167972	0.0176781	NA	0.0131719	NA	0.0162867	0.0158824	0.861877	0.88678	0.34119
P09486	SPARC	secreted protein, acidic, cysteine-rich (osteonectin)	NA	NA	0.187284	0.172121	0.136868	0.134979	NA	0.204772	0.111563	0.190781	0.165424	0.160524	0.862168	0.92311	0.49396
P09936	UCHL1	ubiquitin carboxyl-terminal esterase L1 (ubiquitin thiolesterase)	0.0122814	0.00660041	NA	0.00609801	0.0087951	NA	0.00997847	0.0104056	0.00434533	0.0105259	0.00844374	0.00881382	0.862852	0.94662	0.67712
Q96P70	IPO9	importin 9	0.0139332	0.00953487	NA	0.00903541	0.0128664	0.0113865	0.0150222	0.0144842	0.00651109	0.0110358	0.0113425	0.011688	0.864054	0.95408	0.73484
Q9P2E9	RRBP1	ribosome binding protein 1	0.0204948	0.0177932	0.0230018	0.0183284	0.0191097	0.0275783	0.0209395	0.0186782	0.0141347	0.0195177	0.0197456	0.0201697	0.864241	0.93032	0.45105
P29373	CRABP2	cellular retinoic acid binding protein 2	0.0309733	0.0207551	0.0304171	0.0144274	0.0193257	0.0299103	0.0265508	0.0221652	0.0127262	0.0207328	0.0231797	0.022417	0.86559	0.92224	0.37598
P27487	DPP4	dipeptidyl-peptidase 4	0.00825202	0.0148784	0.00962875	0.0115598	0.00931254	0.0254937	0.00532764	0.00723658	0.00835917	NA	0.0107263	0.0116043	0.865737	0.78647	0.01429
O75531	BANF1	barrier to autointegration factor 1	0.0122002	NA	0.0127608	0.00727692	0.00874064	0.0112164	0.0119031	0.0102334	0.00659266	0.00985322	0.0102446	0.00995977	0.866201	0.93772	0.55815
Q9H4M9	EHD1	EH-domain containing 1	0.0125958	0.0193584	0.0165635	0.0175999	0.0134785	0.0226517	0.016168	0.016736	0.0101172	0.0159727	0.0159192	0.0163291	0.866915	0.97283	0.91578
P49411	TUFM	Tu translation elongation factor, mitochondrial	0.0109842	0.00831774	0.0120663	0.0080626	0.00844839	0.0115786	NA	0.009772	0.00525587	0.0105635	0.00957584	0.00929249	0.867789	0.93725	0.55328
Q14008-2	CKAP5	cytoskeleton associated protein 5	0.0377447	0.0262545	NA	0.0289767	NA	0.028337	0.0280981	0.0354244	NA	0.0293276	0.0309919	0.0302968	0.869049	0.8326	0.08469
P60033	CD81	CD81 molecule	0.0301674	0.030122	0.0341262	0.0274098	0.018925	0.0427301	0.0315695	0.0187811	0.0206365	0.0226656	0.0281501	0.0272766	0.869798	0.92972	0.44515
Q9NZM1-6	MYOF	myoferlin	0.0131119	0.0108333	0.0144068	0.00948083	0.0102549	0.0168886	0.0125497	0.0098644	0.00684469	0.0103131	0.0116175	0.0112921	0.869898	0.96242	0.81309
P35914	HMGCL	3-hydroxymethyl-3-methylglutaryl-CoA lyase	NA	0.00856868	NA	0.00812569	NA	NA	0.00981732	NA	0.00610976	NA	0.00834719	0.00796354	0.870254	0.96563	0.81423
P62942	FKBP1A	FK506 binding protein 1A, 12kDa	0.0135182	0.00999421	NA	0.00908216	0.0107503	0.0146152	0.0125756	0.0120832	0.00667241	0.00964793	0.0108362	0.0111189	0.870277	0.9822	0.97463
P12110	COL6A2	collagen, type VI, alpha 2	0.187499	0.140247	0.173512	0.119922	0.105557	0.147049	0.140056	0.180909	0.143915	0.129865	0.145347	0.148359	0.870801	0.94573	0.61839
P53621	COPA	coatomer protein complex, subunit alpha	0.0175853	0.0145193	NA	0.0150626	0.0148216	0.0179978	0.016661	0.0159226	0.0114723	0.0143148	0.0154972	0.0152737	0.871158	0.9451	0.6365
O94832	MYO1D	myosin ID	0.0237065	0.0238434	NA	0.0185589	0.0159862	0.0372963	0.021376	0.0148921	0.0137985	0.019189	0.0205237	0.0213104	0.871841	0.8488	0.07228
P61586	RHOA	ras homolog family member A	0.0315885	NA	0.0313802	0.02249	0.0254536	0.0345736	0.0273228	0.0269181	0.0160991	0.0305415	0.0277281	0.027091	0.872032	0.93977	0.57951
Q9NVI7-2	ATAD3A	ATPase family, AAA domain containing 3A	NA	0.0081099	0.0134616	0.00735363	0.00808672	0.0121816	NA	NA	0.00481094	NA	0.00925297	0.00849628	0.87343	0.92228	0.5219
Q9BVK6	TMED9	transmembrane emp24 protein transport domain containing 9	0.0145872	0.0113223	NA	0.0113852	0.0114723	NA	0.0146031	0.0121405	0.00939468	0.011742	0.0121918	0.0119701	0.873757	0.87648	0.17422
Q15417	CNN3	calponin 3, acidic	NA	0.0168169	NA	0.0204104	0.0193411	0.0310916	0.0183544	0.0159953	0.0142212	0.011711	0.0188561	0.0182747	0.876567	0.87179	0.15691
P07954-2	FH	fumarate hydratase	0.0112887	0.00932832	0.0122811	0.00761002	0.00893857	0.0125297	0.0118657	0.0107012	0.00596243	0.00953727	0.00988935	0.0101192	0.876656	0.94241	0.58017
P61009	SPCS3	signal peptidase complex subunit 3 homolog (S. cerevisiae)	0.013989	0.0105426	0.0126383	0.00960689	0.0106989	NA	0.0130178	0.0102041	NA	0.0118192	0.0114951	0.0116804	0.876836	0.94544	0.66522
P63279	UBE2I	ubiquitin-conjugating enzyme E2I	NA	NA	NA	0.0182617	0.0193046	0.0232952	NA	NA	0.0157381	NA	0.0187832	0.0195167	0.878161	0.972	0.85381
P40926	MDH2	malate dehydrogenase 2, NAD (mitochondrial)	0.0103856	0.00854149	0.011761	0.00884949	0.00865665	0.0111713	0.0113909	0.00985067	0.00502388	0.00971596	0.00963884	0.00943055	0.878888	0.8879	0.16056
P62805	HIST1H4I	histone cluster 1, H4i	0.00763649	0.00292176	0.00943316	0.00123417	0.00510522	0.00328943	0.00674903	0.00825289	0.00108981	0.00544124	0.00526616	0.00496448	0.881568	0.94776	0.64205
O60762	DPM1	dolichyl-phosphate mannosyltransferase polypeptide 1, catalytic subunit	0.0144907	0.0136893	0.0139032	NA	0.0127424	0.0169879	NA	0.0114534	NA	NA	0.0137064	0.0142207	0.883214	0.95934	0.81463
O43795-2	MYO1B	myosin IB	0.0188085	0.0168748	NA	0.0144767	0.018138	0.0237229	0.0197337	0.0159612	0.0125059	0.015081	0.0170745	0.0174009	0.886126	0.97316	0.92036
Q07955	SRSF1	serine/arginine-rich splicing factor 1	0.0157095	0.0124015	NA	0.012263	0.01538	0.0145272	0.0158168	NA	0.0106338	NA	0.0139385	0.0136592	0.886386	0.87865	0.22053
P61019	RAB2A	RAB2A, member RAS oncogene family	0.020021	0.0181986	0.0207046	0.0174473	0.0175777	0.0202396	0.0193424	0.0183323	0.016981	0.0184227	0.0187898	0.0186636	0.886895	0.93721	0.52241
P22307-2	SCP2	sterol carrier protein 2	0.0164795	0.014941	0.017544	0.0116963	0.0129147	0.0211524	0.0149017	0.0142576	0.00975794	0.0118749	0.0147151	0.0143889	0.887052	0.96873	0.87882
Q8WWI1-3	LMO7	LIM domain 7	0.0241171	0.0188625	0.0221481	0.0182255	0.0222221	0.0288044	0.0197117	0.0223469	0.0146871	0.0180861	0.021115	0.0207272	0.887354	0.95825	0.76578
P22234	PAICS	phosphoribosylaminoimidazole carboxylase, phosphoribosylaminoimidazole succinocarboxamide synthetase	0.0113797	0.0113216	NA	0.00708279	0.0123499	0.0100625	0.0118386	0.01234	0.00726947	0.010136	0.0105335	0.0103293	0.894278	0.83869	0.05584
P31937	HIBADH	3-hydroxyisobutyrate dehydrogenase	0.0117066	0.010533	NA	0.00740012	NA	0.0144815	0.0109937	NA	0.0054348	NA	0.0098799	0.0103033	0.894583	0.96362	0.84715
P36776	LONP1	lon peptidase 1, mitochondrial	0.0119013	0.00919416	NA	0.00764601	0.0112053	NA	0.014581	0.0108947	0.00523436	0.010443	0.00998668	0.0102883	0.89474	0.97577	0.93903
P30044-2	PRDX5	peroxiredoxin 5	0.0119113	0.0107502	0.0116841	0.00789094	0.00866652	0.0141519	0.0111164	0.0086459	0.00635018	0.00960089	0.0101806	0.00997306	0.896173	0.98249	0.97709
Q92616	GCN1L1	GCN1 general control of amino-acid synthesis 1-like 1 (yeast)	0.0146149	0.011894	NA	0.0123208	0.0123053	0.0147391	0.0139386	0.0138712	0.00851251	0.0119899	0.0127837	0.0126103	0.896482	0.86935	0.12101
P00367	GLUD1	glutamate dehydrogenase 1	0.0127487	0.00923364	0.0170704	0.0101884	0.00983506	0.0157458	0.0139823	0.0135576	0.00541713	0.0119112	0.0118152	0.0121228	0.896852	0.97823	0.95498
P67812	SEC11A	SEC11 homolog A (S. cerevisiae)	0.0121258	0.0100283	NA	0.00959668	0.0104573	NA	0.0111141	0.0118945	0.00812067	NA	0.010552	0.0103764	0.899468	0.95947	0.8142
O14579	COPE	coatomer protein complex, subunit epsilon	0.0139694	0.0143994	0.0194375	0.0140342	NA	0.0167626	0.0165655	0.0152625	0.0123766	NA	0.0154601	0.0152418	0.900555	0.95017	0.71292
P09493	TPM1	tropomyosin 1 (alpha)	0.0338742	NA	0.0414005	NA	NA	0.0615849	0.025572	0.0297561	0.0288808	NA	0.0376374	0.0364485	0.903938	0.82818	0.10374
Q13263-2	TRIM28	tripartite motif containing 28	NA	0.0217095	0.0295347	NA	NA	NA	0.0286025	0.0240095	NA	0.0224231	0.0256221	0.0250117	0.904801	0.86693	0.25421
P36405	ARL3	ADP-ribosylation factor-like 3	0.016299	0.0135139	NA	0.00864165	0.0130937	0.0156154	0.0170052	0.0137757	0.00711634	0.0123468	0.012887	0.0131719	0.906143	0.91704	0.3683
P26373	RPL13	ribosomal protein L13	0.0119043	0.0105717	0.0139409	0.00985408	0.0117267	0.0132275	0.0110549	0.0131148	0.00801445	0.011887	0.0115995	0.0114597	0.908753	0.95905	0.77498
Q14165	MLEC	malectin	0.00969764	0.0089821	NA	0.00825358	NA	NA	0.0135534	NA	0.00554648	NA	0.00897777	0.00954995	0.909728	0.96001	0.80808
P13674	P4HA1	prolyl 4-hydroxylase, alpha polypeptide I	NA	NA	0.0143586	0.00796677	NA	0.0129603	0.0136881	0.00984024	NA	0.0100001	0.0111627	0.0116222	0.91019	0.91223	0.45122
Q15758	SLC1A5	solute carrier family 1 (neutral amino acid transporter), member 5	0.0474441	0.0398882	NA	NA	0.0470862	0.0473668	NA	0.0452601	0.0376252	0.0473775	0.0448062	0.0444074	0.910958	0.7474	0.01192
P61006	RAB8A	RAB8A, member RAS oncogene family	0.0169916	0.0129214	NA	0.0115436	0.0134313	0.0173144	NA	NA	0.00894081	NA	0.013722	0.0131276	0.911056	0.93669	0.63262
P00387-2	CYB5R3	cytochrome b5 reductase 3	0.0134215	0.0107984	0.0123176	0.00912029	0.00865172	0.014296	0.0130246	0.00987387	0.00683088	0.00936615	0.0108619	0.0106783	0.912815	0.9581	0.76404
P13804	ETFA	electron-transfer-flavoprotein, alpha polypeptide	0.0132998	0.00935345	0.0115518	0.00649076	0.00839107	0.0112826	0.0128736	0.00952981	0.00490163	0.00950552	0.00981738	0.00961864	0.914368	0.95599	0.73941
Q16881-5	TXNRD1	thioredoxin reductase 1	0.0186995	0.0104332	0.0169181	0.00945881	NA	0.0151046	0.0146355	0.0158123	0.0105093	0.0147495	0.0138774	0.0141622	0.914452	0.91454	0.34893
O60701	UGDH	UDP-glucose 6-dehydrogenase	0.0143535	0.0131449	NA	0.0131202	0.0139228	0.0168438	0.0144975	0.0133735	0.0106694	0.0122023	0.0136354	0.0135173	0.918207	0.95842	0.78168
O95197-3	RTN3	reticulon 3	NA	0.0105878	0.0133718	0.00857488	0.0116839	0.0136456	0.0111196	0.0121962	0.00625124	0.0112367	0.0110546	0.0108899	0.920893	0.9135	0.34116
Q99798	ACO2	aconitase 2, mitochondrial	0.0121385	0.010339	NA	0.0078677	0.00852446	0.0118006	0.0124705	0.0091353	0.00583282	0.0101163	0.00971742	0.0098711	0.922031	0.95176	0.7094
O94973	AP2A2	adaptor-related protein complex 2, alpha 2 subunit	0.0134683	0.0107257	NA	0.00928542	NA	0.0133226	0.0138952	NA	0.00570499	0.0107993	0.0111598	0.0109305	0.922404	0.89081	0.27893
P11586	MTHFD1	methylenetetrahydrofolate dehydrogenase (NADP+ dependent) 1, methenyltetrahydrofolate cyclohydrolase, formyltetrahydrofolate synthetase	0.0109597	0.00778214	NA	0.00598008	0.00884766	0.00806729	0.00982003	0.0104714	0.00459228	0.00827568	0.0083924	0.00824534	0.922513	0.95402	0.73417
Q09666	AHNAK	AHNAK nucleoprotein	0.0197858	0.0146197	0.0204947	0.0122545	0.0135789	0.020866	0.0188331	0.0151387	0.00975065	0.0148841	0.0161467	0.0158945	0.92335	0.92825	0.43092
P10599	TXN	thioredoxin	0.0106841	0.00782348	0.0107786	0.00768131	0.0089028	0.0112653	0.0104004	0.00867799	0.0058028	0.00917519	0.00917406	0.00906433	0.926508	0.94119	0.56631
Q15181	PPA1	pyrophosphatase (inorganic) 1	0.0131145	0.0116016	NA	0.0103386	0.011924	0.0146323	0.0124111	NA	0.00752586	NA	0.0117447	0.0115231	0.927068	0.9526	0.75327
P12956	XRCC6	X-ray repair complementing defective repair in Chinese hamster cells 6	0.0164644	0.0139882	0.0199462	0.0130231	0.01427	0.0149561	0.0176119	0.0156243	0.0134434	0.0153876	0.0155384	0.0154047	0.927293	0.92573	0.40721
Q96FQ6	S100A16	S100 calcium binding protein A16	0.0228803	NA	NA	0.0199724	0.0172598	0.0262003	NA	NA	0.0136275	0.019125	0.0200375	0.0196509	0.929306	0.99289	0.99503
P11021	HSPA5	heat shock 70kDa protein 5 (glucose-regulated protein, 78kDa)	0.0106818	0.0109132	0.0117349	0.00982192	0.010442	0.0135543	0.0109866	0.00975378	0.00889287	0.0100089	0.0107188	0.0106393	0.929861	0.92207	0.37457
P46821	MAP1B	microtubule-associated protein 1B	0.0193591	0.0209916	0.0208711	0.0196944	0.0176655	0.0272876	0.0198294	0.0191283	0.0158892	0.0173895	0.0197163	0.0199048	0.93084	0.85273	0.0626
Q14914	PTGR1	prostaglandin reductase 1	NA	0.00765893	NA	0.00696652	0.00885966	0.00907888	0.01046	0.00748896	0.00477833	NA	0.00782837	0.00795154	0.931028	0.97071	0.90349
P17931	LGALS3	lectin, galactoside-binding, soluble, 3	0.0159258	0.0141697	0.0151135	0.00994074	0.0102116	0.0212884	0.0132764	0.0104325	0.00819259	0.0110245	0.0130723	0.0128429	0.932096	0.91725	0.3346
P78527-2	PRKDC	protein kinase, DNA-activated, catalytic polypeptide	0.0131354	NA	NA	0.00948047	0.0111602	NA	0.0139738	NA	0.00891583	0.0113596	0.0112587	0.0114164	0.934872	0.94498	0.69952
P84095	RHOG	ras homolog family member G	0.0140331	0.0117545	NA	0.00991668	0.0108484	0.0141436	0.0138349	NA	0.00754738	NA	0.0116382	0.011842	0.936229	0.89968	0.32907
P26447	S100A4	S100 calcium binding protein A4	0.0113715	0.0113998	0.0150176	0.00821648	0.00655863	0.0207385	0.0115197	0.00705263	0.00605388	0.00592211	0.0105128	0.0102574	0.938375	0.863	0.08277
P52294	KPNA1	karyopherin alpha 1 (importin alpha 5)	NA	0.0263386	NA	0.019432	NA	NA	NA	0.0287434	0.0156977	NA	0.0228853	0.0222206	0.938645	0.93527	0.62568
P43307	SSR1	signal sequence receptor, alpha	0.0156663	0.0142683	0.0174234	NA	0.014107	0.0185057	NA	0.0149275	0.013098	NA	0.0153662	0.0155104	0.940137	0.93812	0.62185
P08240	SRPR	signal recognition particle receptor (docking protein)	0.014681	0.0196356	NA	0.0190783	NA	0.0201704	0.0187693	0.0185166	0.0131383	0.0176159	0.0177983	0.0176421	0.940448	0.85346	0.10324
P35998	PSMC2	proteasome (prosome, macropain) 26S subunit, ATPase, 2	NA	0.0133335	NA	0.0126871	0.0126574	0.0141879	0.0151585	0.0149573	0.00895281	0.0116834	0.0128927	0.012988	0.940466	0.91651	0.40216
Q9NVA2	SEPT11	septin 11	0.0137828	0.0112017	0.0136506	0.0103285	0.0112527	0.0170322	0.0141419	0.010004	0.00756906	0.0121587	0.0120433	0.0121812	0.940967	0.97762	0.95118
P48735	IDH2	isocitrate dehydrogenase 2 (NADP+), mitochondrial	0.00984428	0.00742153	0.0123341	0.00517757	0.00905708	0.0101177	0.0119345	0.00797167	0.00359409	0.00954173	0.00876691	0.00863193	0.943663	0.94987	0.66693
O95881	TXNDC12	thioredoxin domain containing 12 (endoplasmic reticulum)	0.0136029	0.0111678	NA	0.0097405	0.0117174	0.0109112	0.0125392	0.013675	0.0087653	0.0114839	0.0115572	0.0114749	0.944981	0.95766	0.77358
P61513	RPL37A	ribosomal protein L37a	0.0120058	NA	NA	0.00961008	0.0104395	0.0112312	NA	0.0121778	0.00734533	0.0123595	0.0106851	0.0107784	0.948349	0.87535	0.20658
P49189	ALDH9A1	aldehyde dehydrogenase 9 family, member A1	NA	0.00909675	NA	0.00785735	0.00974406	0.0126533	0.00992842	0.00748266	0.00604376	0.00796201	0.00889938	0.00881404	0.94882	0.95336	0.74501
O75390	CS	citrate synthase	0.0102487	0.00782197	NA	0.00711183	0.00870696	NA	0.0100621	0.0102638	0.00487456	0.00907448	0.00847235	0.00856874	0.949044	0.88832	0.22574
Q9NZB2	FAM120A	family with sequence similarity 120A	NA	0.0162913	NA	0.0128724	0.0152293	0.0177057	0.0154547	NA	NA	0.0116489	0.0147977	0.0149364	0.949723	0.95411	0.77342
P06396-2	GSN	gelsolin	0.0120919	0.0116102	0.0108184	0.00835819	0.0061851	0.0201882	0.0112464	0.00489676	0.00567725	0.00605101	0.00981276	0.00961192	0.950443	0.86282	0.08237
P55060	CSE1L	CSE1 chromosome segregation 1-like (yeast)	0.0152349	NA	NA	0.00877674	NA	0.00961047	0.0131598	0.0163506	0.00784092	0.0117714	0.0120058	0.0117466	0.950572	0.94154	0.65259
P06756	ITGAV	integrin, alpha V	0.0270749	0.0307323	NA	0.0291966	NA	0.0388246	0.035128	0.0221312	0.0185845	NA	0.0290013	0.0286671	0.950812	0.9832	0.9736
O94760	DDAH1	dimethylarginine dimethylaminohydrolase 1	0.011773	0.0102979	NA	0.00640739	NA	0.0130339	0.0123497	0.006858	0.00508389	NA	0.00949275	0.00933139	0.951899	0.88913	0.27017
Q9HC38-2	GLOD4	glyoxalase domain containing 4	0.0106641	0.00802459	NA	0.00742587	0.00798668	0.00984943	0.0105463	NA	0.00551977	NA	0.00852532	0.00863849	0.952197	0.91992	0.4688
Q99536	VAT1	vesicle amine transport 1	0.0103137	0.0106381	0.0115687	0.00828007	0.00754738	0.0170986	0.00914706	0.00706592	0.00586687	0.00851241	0.00966958	0.00953817	0.952767	0.87868	0.12602
O75352	MPDU1	mannose-P-dolichol utilization defect 1	0.011231	NA	NA	0.00555693	0.00953647	0.011388	NA	NA	0.00641894	0.00810858	0.00877478	0.00863849	0.954173	0.91764	0.48853
P61225	RAP2B	RAP2B, member of RAS oncogene family	NA	NA	NA	0.00910738	0.0131289	0.0159156	NA	NA	0.00558373	NA	0.0111181	0.0107496	0.955752	0.98006	0.90235
P12109	COL6A1	collagen, type VI, alpha 1	0.123135	0.109551	0.120124	0.0997174	0.0891552	0.121525	0.101054	0.113118	0.0968285	0.106948	0.108336	0.107895	0.955829	0.95125	0.68331
P20700	LMNB1	lamin B1	0.00901091	0.00369313	0.0112257	0.00130618	0.00449882	0.00360995	NA	0.00826862	NA	0.00557507	0.00594695	0.00581788	0.956374	0.9551	0.76238
P26599	PTBP1	polypyrimidine tract binding protein 1	0.0144155	0.0107339	0.0166879	0.0098428	0.0121616	0.0132884	0.0149215	0.0138214	0.00953169	0.0127066	0.0127684	0.0128539	0.95726	0.96894	0.88089
P46779	RPL28	ribosomal protein L28	0.0126397	0.0114887	0.0139702	0.0104632	0.0120703	0.0136213	0.011705	0.0139681	0.00802554	0.0129902	0.0121264	0.012062	0.959843	0.89592	0.19753
Q70UQ0	IKBIP	IKBKB interacting protein	0.0130378	0.00924158	0.0171565	0.00972612	0.010934	0.00983083	0.0119641	0.0125791	NA	0.0140553	0.0120192	0.0121073	0.959942	0.92472	0.4327
P50454	SERPINH1	serpin peptidase inhibitor, clade H (heat shock protein 47), member 1, (collagen binding protein 1)	0.0174621	0.0130762	0.0131389	0.00915526	0.0119795	0.0185234	0.013447	0.0105079	0.0108318	0.0119959	0.0129624	0.0130612	0.961429	0.90202	0.23052
Q9H299	SH3BGRL3	SH3 domain binding glutamate-rich protein like 3	0.0179104	NA	NA	0.0111463	0.0140927	0.017715	0.0154476	0.0151705	0.0110721	0.0130926	0.0143831	0.0144996	0.961805	0.92348	0.45871
Q9NSD9	FARSB	phenylalanyl-tRNA synthetase, beta subunit	NA	0.00833101	NA	0.00619985	0.00913667	0.00879353	NA	0.00932846	0.00517757	0.00800109	0.00788918	0.00782516	0.961886	0.86698	0.17462
Q12965	MYO1E	myosin IE	NA	0.0273549	NA	NA	0.0108661	0.0182483	0.0255951	NA	0.0215464	0.0129589	0.0191105	0.0195872	0.963754	0.93966	0.65648
Q07065	CKAP4	cytoskeleton-associated protein 4	0.0111262	0.00760383	0.01167	0.005655	0.00845106	0.0112054	0.0102194	0.00895871	0.00567913	0.00815869	0.0089012	0.00884428	0.97001	0.92189	0.37295
Q9Y2A7	NCKAP1	NCK-associated protein 1	0.0167069	0.0135908	NA	0.0122469	NA	0.0171164	0.0156249	0.0146971	0.0106745	0.0131279	0.0141815	0.0142482	0.970735	0.96864	0.88712
O75165	DNAJC13	DnaJ (Hsp40) homolog, subfamily C, member 13	0.0130149	0.0135181	NA	0.0114724	0.0116415	0.0138409	0.0129538	0.0142917	0.00903221	0.011741	0.0124117	0.0123719	0.971496	0.9127	0.33525
Q9Y6B6	SAR1B	secretion associated, Ras related GTPase 1B	0.0206781	NA	NA	NA	0.0178602	0.0206163	0.0181585	0.0192189	NA	NA	0.0192691	0.0193312	0.973122	0.86704	0.25465
Q7Z3J2	C16orf62	chromosome 16 open reading frame 62	0.0159562	0.0127328	NA	0.0132941	NA	0.0177883	NA	NA	0.0105106	NA	0.0139944	0.0141494	0.973153	0.97185	0.88698
P62330	ARF6	ADP-ribosylation factor 6	0.0140366	0.0120224	0.0154373	0.00996698	0.0106488	0.0179048	0.0132014	0.0124156	0.00624187	0.0120209	0.0124224	0.0123569	0.97633	0.97665	0.94475
P05141	SLC25A5	solute carrier family 25 (mitochondrial carrier; adenine nucleotide translocator), member 5	0.0125854	0.0088389	0.0143119	0.00807612	0.0117131	0.0113061	0.0118858	0.0142438	0.00708871	0.0107543	0.0111051	0.0110558	0.976769	0.94344	0.59194
P02452	COL1A1	collagen, type I, alpha 1	0.179148	0.183365	0.178537	0.1709	0.160339	0.168789	0.182825	0.190206	0.15883	0.172644	0.174458	0.174659	0.977233	0.95955	0.78075
P13073	COX4I1	cytochrome c oxidase subunit IV isoform 1	0.0133262	0.0110758	NA	0.00820681	0.010408	0.0142293	0.0131908	0.0108166	0.00618088	0.00960722	0.0107542	0.010805	0.9779	0.96011	0.79947
P16152	CBR1	carbonyl reductase 1	0.01206	0.00943843	0.0129433	0.00849952	NA	0.0123057	0.0109678	0.0122205	0.00576616	0.0126456	0.0107353	0.0107811	0.978771	0.84419	0.06428
P17858	PFKL	phosphofructokinase, liver	NA	NA	NA	0.00762994	0.009705	NA	0.0109908	NA	0.00649686	NA	0.00866747	0.00874383	0.979177	0.96195	0.79119
Q9Y617	PSAT1	phosphoserine aminotransferase 1	0.0241893	0.0118049	0.0141241	0.0126832	0.0192947	0.0143955	0.0200208	0.0177049	0.0104618	0.0191448	0.0164192	0.0163456	0.980555	0.95107	0.68119
P68371	TUBB4B	tubulin, beta 4B class IVb	NA	0.00618512	0.0127977	NA	NA	NA	0.00919241	0.0141192	0.00611189	0.00815606	0.00949142	0.0093949	0.982207	0.89048	0.32074
P78559	MAP1A	microtubule-associated protein 1A	0.0214726	0.0178232	0.0219189	0.0134501	0.0144657	0.0249811	0.019046	0.0162388	0.0128647	0.0163011	0.0178261	0.0178863	0.98257	0.9508	0.67792
P09488	GSTM1	glutathione S-transferase mu 1	NA	NA	0.0125339	0.0114239	0.00887289	NA	0.0134808	NA	NA	0.00826479	0.0109436	0.0108728	0.983181	0.91619	0.5057
P16403	HIST1H1C	histone cluster 1, H1c	0.01471	0.00791149	0.0184258	0.00462438	0.00934429	NA	0.0169321	NA	0.00503569	0.0112643	0.0110032	0.0110774	0.986839	0.93374	0.55075
Q96KK5	HIST1H2AH	histone cluster 1, H2ah	NA	0.00349457	0.0108062	0.00385855	0.00534468	NA	0.00687324	0.00950898	0.00166435	0.00559034	0.005876	0.00590923	0.989184	0.95882	0.79879
P56537	EIF6	eukaryotic translation initiation factor 6	0.0197913	NA	NA	NA	0.016351	NA	0.0205663	0.0168853	NA	0.0166642	0.0180711	0.0180386	0.9892	0.81457	0.10595
O00203	AP3B1	adaptor-related protein complex 3, beta 1 subunit	0.0139968	0.0129034	NA	0.0100292	NA	0.014863	0.0133349	0.012184	0.00877234	NA	0.0123098	0.0122886	0.990826	0.93424	0.58753
P99999	CYCS	cytochrome c, somatic	0.0102704	0.00734372	0.0107477	0.00732689	0.0100864	0.0088689	0.0102898	0.0108453	0.00519067	0.0105284	0.00915502	0.00914462	0.993767	0.82764	0.03134
Q9H4A4	RNPEP	arginyl aminopeptidase (aminopeptidase B)	NA	0.00866867	NA	0.00837061	0.00869962	0.0103315	0.00861677	0.00521064	NA	0.0101979	0.00857963	0.00858919	0.99412	0.82486	0.07149
Q15149-4	PLEC	plectin	0.012876	0.00919792	0.0135354	0.00872851	0.00900043	0.0141561	0.0119168	NA	0.00587564	NA	0.0106677	0.0106495	0.995074	0.92679	0.48737
P06703	S100A6	S100 calcium binding protein A6	0.0107287	0.00931295	0.0121529	0.00667505	0.00746213	0.0149257	0.0109035	0.00801323	0.00499875	0.00754268	0.00926634	0.00927678	0.995939	0.96672	0.85889
O43175	PHGDH	phosphoglycerate dehydrogenase	0.0187843	0.00979588	NA	0.00761092	0.013709	0.00946587	0.0161337	0.0132018	0.00998331	0.0135584	0.012475	0.0124686	0.998237	0.94737	0.66127
P02545-2	LMNA	lamin A/C	0.0122857	0.00868716	0.0153605	0.0078453	0.00735597	0.0145357	0.0142766	0.00903437	0.00545454	0.00825024	0.0103069	0.0103103	0.998896	0.89793	0.20792
P10619	CTSA	cathepsin A	0.0141866	0.0190905	NA	0.00948674	0.0112364	0.0238018	0.0116694	0.0119078	0.0113417	0.00875549	0.0135001	0.0134953	0.998906	0.8276	0.04197
O15143	ARPC1B	actin related protein 2/3 complex, subunit 1B, 41kDa	NA	0.0112843	NA	0.00928591	0.0125942	0.0136761	0.0127328	NA	0.00676591	NA	0.0110548	0.0110583	0.998939	0.90802	0.4235
P45974-2	USP5	ubiquitin specific peptidase 5 (isopeptidase T)	0.0100634	0.010072	NA	0.00935299	0.0120506	0.0117376	0.0115176	0.0110813	0.00674415	0.010838	0.0103848	0.0103837	0.999271	0.8687	0.11907
P26640	VARS	valyl-tRNA synthetase	NA	0.00822307	NA	0.00829837	0.0117596	0.0105468	0.00901796	0.0109485	0.0071061	0.00951932	0.00942701	0.00942774	0.999598	0.97181	0.91178
Q9Y3D6	FIS1	fission 1 (mitochondrial outer membrane) homolog (S. cerevisiae)	0.0217847	0.0170553	NA	0.0158151	0.0167403	0.0243723	0.0200478	NA	0.010909	0.0160646	0.0178488	0.0178484	0.999905	0.96118	0.82123
P61201	COPS2	COP9 signalosome subunit 2	NA	NA	NA	0.0103457	NA	NA	NA	NA	0.00669405	0.00669131	0.0103457	0.00669268	#DIV/0!	0.75056	0.00124
P02538	KRT6A	keratin 6A	NA	NA	NA	NA	0.00328544	0.000901927	NA	NA	NA	0.00328791	0.00328544	0.00209492	#DIV/0!	0.75078	0.00171
O60716-32	CTNND1	catenin (cadherin-associated protein), delta 1	NA	NA	NA	0.0214268	NA	0.0291966	NA	NA	0.0210674	0.021367	0.0214268	0.023877	#DIV/0!	0.66657	0.00441
Q9UNX3	RPL26L1	ribosomal protein L26-like 1	0.0105899	0.00794226	NA	NA	0.0106609	NA	0.0107527	NA	NA	NA	0.00973102	0.0107527	#DIV/0!	0.67618	0.00591
O60749	SNX2	sorting nexin 2	0.00335453	0.0101365	NA	0.01018	NA	NA	NA	NA	NA	NA	0.00789035	#DIV/0!	#DIV/0!	0.75479	0.01059
Q9NZU5	LMCD1	LIM and cysteine-rich domains 1	NA	0.0235246	NA	0.0247856	0.0233467	NA	NA	0.00865726	NA	NA	0.0238857	0.00865726	#DIV/0!	0.7052	0.01332
O95298	NDUFC2	NADH dehydrogenase (ubiquinone) 1, subcomplex unknown, 2, 14.5kDa	0.0131411	NA	NA	0.00919518	0.00922743	NA	NA	NA	NA	NA	0.0105212	#DIV/0!	#DIV/0!	0.75613	0.01357
A0AVT1-2	UBA6	ubiquitin-like modifier activating enzyme 6	NA	0.00984359	NA	NA	NA	NA	0.0120952	NA	NA	0.00986332	0.00984359	0.0109793	#DIV/0!	0.75657	0.01456
Q6PGP7	TTC37	tetratricopeptide repeat domain 37	NA	0.0156718	NA	NA	NA	NA	NA	0.0157382	0.0110174	NA	0.0156718	0.0133778	#DIV/0!	0.76054	0.02342
O75937	DNAJC8	DnaJ (Hsp40) homolog, subfamily C, member 8	0.0301434	NA	0.0409062	0.0285873	NA	0.0297699	NA	NA	NA	NA	0.0332123	0.0297699	#DIV/0!	0.73549	0.02798
Q02218	OGDH	oxoglutarate (alpha-ketoglutarate) dehydrogenase (lipoamide)	NA	0.0117876	NA	NA	NA	0.0119812	0.0127978	NA	0.00588447	NA	0.0117876	0.0102212	#DIV/0!	0.75309	0.04127
O75844	ZMPSTE24	zinc metallopeptidase STE24	0.0135346	NA	NA	NA	NA	0.0137469	NA	0.0135403	NA	NA	0.0135346	0.0136436	#DIV/0!	0.77044	0.04573
Q9H2M9	RAB3GAP2	RAB3 GTPase activating protein subunit 2 (non-catalytic)	NA	NA	NA	NA	0.0160468	0.0183624	NA	0.0187075	0.00420593	NA	0.0160468	0.0137586	#DIV/0!	0.76068	0.04838
Q9Y5S9-2	RBM8A	RNA binding motif protein 8A	0.0243836	NA	NA	NA	0.024265	0.0206438	NA	NA	NA	NA	0.0243243	0.0206438	#DIV/0!	0.77376	0.05329
P00491	PNP	purine nucleoside phosphorylase	NA	NA	NA	0.0135234	NA	0.00596276	NA	NA	0.00623231	NA	0.0135234	0.00609753	#DIV/0!	0.7767	0.06002
P05413	FABP3	fatty acid binding protein 3, muscle and heart (mammary-derived growth inhibitor)	0.00169999	0.0247098	NA	0.0275942	0.00150433	NA	0.00517978	NA	NA	NA	0.0138771	0.00517978	#DIV/0!	0.78535	0.06123
P43034	PAFAH1B1	platelet-activating factor acetylhydrolase 1b, regulatory subunit 1 (45kDa)	NA	NA	NA	0.0113977	NA	NA	NA	0.0146554	0.0110765	0.0145456	0.0113977	0.0134259	#DIV/0!	0.78274	0.0747
O75832	PSMD10	proteasome (prosome, macropain) 26S subunit, non-ATPase, 10	NA	NA	NA	NA	0.0122208	NA	NA	NA	0.00794948	0.0124614	0.0122208	0.0102054	#DIV/0!	0.78988	0.09056
P28838-2	LAP3	leucine aminopeptidase 3	NA	NA	NA	0.0170814	NA	0.010416	NA	0.00956753	0.00868914	NA	0.0170814	0.00955754	#DIV/0!	0.79445	0.09264
Q96AC1	FERMT2	fermitin family member 2	NA	NA	NA	0.0217076	NA	NA	NA	0.0163848	0.0150438	0.0158762	0.0217076	0.0157683	#DIV/0!	0.79481	0.09323
Q9GZS3	WDR61	WD repeat domain 61	0.0116986	0.0127537	NA	0.0172536	NA	NA	0.0114112	NA	NA	NA	0.013902	0.0114112	#DIV/0!	0.79615	0.09549
Q9NUJ1	ABHD10	abhydrolase domain containing 10	0.00942164	0.0080259	NA	0.00917706	NA	NA	NA	NA	0.00357191	NA	0.00887486	0.00357191	#DIV/0!	0.79899	0.10042
Q9H4A6	GOLPH3	golgi phosphoprotein 3 (coat-protein)	NA	0.0264227	NA	NA	NA	0.0348602	NA	0.0343525	NA	NA	0.0264227	0.0346063	#DIV/0!	0.79496	0.10253
O60506-4	SYNCRIP	synaptotagmin binding, cytoplasmic RNA interacting protein	0.0144954	NA	NA	NA	NA	0.0141449	NA	NA	0.00870708	NA	0.0144954	0.011426	#DIV/0!	0.79524	0.10319
Q15847	ADIRF	adipogenesis regulatory factor	0.0142023	NA	NA	NA	NA	NA	0.0147125	NA	NA	0.00750414	0.0142023	0.0111083	#DIV/0!	0.8028	0.12119
Q9UHB9	SRP68	signal recognition particle 68kDa	NA	0.0120478	NA	0.0140454	NA	NA	NA	NA	NA	0.0142069	0.0130466	0.0142069	#DIV/0!	0.80575	0.12831
Q9NYF8-3	BCLAF1	BCL2-associated transcription factor 1	0.0200683	NA	0.0265953	NA	NA	0.0195345	NA	NA	NA	NA	0.0233318	0.0195345	#DIV/0!	0.80635	0.12975
Q8N5K1	CISD2	CDGSH iron sulfur domain 2	0.0162438	0.0128395	NA	NA	NA	NA	0.0159822	NA	NA	NA	0.0145417	0.0159822	#DIV/0!	0.80727	0.13197
P51648	ALDH3A2	aldehyde dehydrogenase 3 family, member A2	NA	NA	0.0187547	NA	NA	NA	NA	0.011711	0.0122579	NA	0.0187547	0.0119845	#DIV/0!	0.80785	0.13339
Q9UBF2	COPG2	coatomer protein complex, subunit gamma 2	NA	NA	NA	0.0217816	NA	0.0220032	0.0149771	NA	0.0134635	NA	0.0217816	0.0168146	#DIV/0!	0.81645	0.13514
Q9UHB6-4	LIMA1	LIM domain and actin binding 1	0.024046	0.0233876	NA	NA	NA	NA	NA	0.0156911	NA	NA	0.0237168	0.0156911	#DIV/0!	0.80871	0.13546
P02794	FTH1	ferritin, heavy polypeptide 1	0.0723261	NA	NA	NA	0.0676566	NA	NA	NA	0.0144695	NA	0.0699913	0.0144695	#DIV/0!	0.81011	0.13886
Q5SSJ5	HP1BP3	heterochromatin protein 1, binding protein 3	0.0163983	0.0124656	NA	NA	NA	0.0160763	NA	NA	NA	NA	0.0144319	0.0160763	#DIV/0!	0.81096	0.14094
Q9UNL2	SSR3	signal sequence receptor, gamma (translocon-associated protein gamma)	NA	NA	0.0295431	0.0168307	NA	NA	NA	NA	0.015623	NA	0.0231869	0.015623	#DIV/0!	0.81454	0.14969
Q14156-3	EFR3A	EFR3 homolog A (S. cerevisiae)	NA	NA	NA	0.0331608	0.0298539	NA	NA	NA	0.0294907	NA	0.0315073	0.0294907	#DIV/0!	0.82342	0.17174
P63220	RPS21	ribosomal protein S21	0.0118082	NA	NA	0.00878768	0.0114796	NA	NA	NA	NA	NA	0.0106918	#DIV/0!	#DIV/0!	0.83052	0.18966
Q15257-3	PPP2R4	protein phosphatase 2A activator, regulatory subunit 4	NA	NA	NA	NA	NA	0.0130621	0.0123956	NA	0.00695656	NA	#DIV/0!	0.0108047	#DIV/0!	0.83079	0.19033
Q13347	EIF3I	eukaryotic translation initiation factor 3, subunit I	NA	NA	NA	NA	NA	0.0319017	NA	0.0329866	0.0231771	NA	#DIV/0!	0.0293551	#DIV/0!	0.83182	0.19297
Q9ULC4-2	MCTS1	malignant T cell amplified sequence 1	NA	NA	NA	NA	0.00953614	NA	NA	0.00969056	NA	0.00951657	0.00953614	0.00960356	#DIV/0!	0.83318	0.19646
Q13618-2	CUL3	cullin 3	NA	0.0260992	NA	0.0192888	NA	NA	NA	NA	0.0200562	NA	0.022694	0.0200562	#DIV/0!	0.83332	0.1968
P49321	NASP	nuclear autoantigenic sperm protein (histone-binding)	0.0200007	0.0113503	NA	NA	NA	0.0102372	NA	NA	NA	NA	0.0156755	0.0102372	#DIV/0!	0.83427	0.19923
Q96FJ2	DYNLL2	dynein, light chain, LC8-type 2	NA	NA	NA	0.0170475	NA	NA	NA	NA	0.00889764	0.0161183	0.0170475	0.012508	#DIV/0!	0.83427	0.19925
Q9UJU6	DBNL	drebrin-like	NA	0.0131072	NA	NA	NA	NA	0.012451	NA	0.00744315	NA	0.0131072	0.00994707	#DIV/0!	0.8356	0.20265
P10515	DLAT	dihydrolipoamide S-acetyltransferase	NA	0.00998275	NA	0.00609832	NA	NA	NA	0.010492	NA	NA	0.00804054	0.010492	#DIV/0!	0.83563	0.20274
Q15155	NOMO1	NODAL modulator 1	NA	0.0349452	NA	0.0343019	NA	NA	0.0397031	NA	NA	NA	0.0346235	0.0397031	#DIV/0!	0.83792	0.20865
Q16706	MAN2A1	mannosidase, alpha, class 2A, member 1	NA	0.0650917	NA	NA	NA	0.0363037	0.0323447	NA	NA	NA	0.0650917	0.0343242	#DIV/0!	0.83919	0.21195
Q8TDX7	NEK7	NIMA-related kinase 7	NA	NA	NA	0.0239592	NA	NA	0.0246477	NA	0.0190139	NA	0.0239592	0.0218308	#DIV/0!	0.84012	0.21438
P23527	HIST1H2BO	histone cluster 1, H2bo	0.00882272	0.00356097	NA	NA	NA	NA	NA	0.00817385	NA	NA	0.00619185	0.00817385	#DIV/0!	0.84091	0.21644
Q99426	TBCB	tubulin folding cofactor B	0.0200372	NA	NA	0.0182134	NA	NA	0.0203024	NA	NA	NA	0.0191253	0.0203024	#DIV/0!	0.84349	0.22318
P62333	PSMC6	proteasome (prosome, macropain) 26S subunit, ATPase, 6	NA	NA	NA	0.00944974	NA	0.0102738	NA	NA	NA	0.0101672	0.00944974	0.0102205	#DIV/0!	0.84518	0.22765
O94979-6	SEC31A	SEC31 homolog A (S. cerevisiae)	0.0273888	NA	NA	NA	0.0209829	NA	NA	0.0199722	NA	NA	0.0241858	0.0199722	#DIV/0!	0.85006	0.2406
P00325	ADH1B	alcohol dehydrogenase 1B (class I), beta polypeptide	0.016096	0.0166848	NA	0.0124188	NA	NA	NA	NA	NA	NA	0.0150665	#DIV/0!	#DIV/0!	0.85129	0.2439
Q9ULZ3-3	PYCARD	PYD and CARD domain containing	0.014026	NA	NA	0.00969408	0.00964969	0.016322	NA	NA	NA	NA	0.0111233	0.016322	#DIV/0!	0.85553	0.24459
P54578	USP14	ubiquitin specific peptidase 14 (tRNA-guanine transglycosylase)	NA	NA	NA	0.00846756	NA	0.00878892	NA	0.00947983	0.00587307	0.00255802	0.00846756	0.00667496	#DIV/0!	0.86573	0.24955
Q8WVM8	SCFD1	sec1 family domain containing 1	0.0171888	0.0145116	NA	0.0124425	0.0121505	NA	NA	0.0116105	NA	NA	0.0140733	0.0116105	#DIV/0!	0.86682	0.25379
P13987	CD59	CD59 molecule, complement regulatory protein	NA	NA	NA	0.011235	NA	NA	0.0193301	NA	0.00984525	NA	0.011235	0.0145877	#DIV/0!	0.8572	0.2599
Q14789	GOLGB1	golgin B1	0.0269247	NA	NA	NA	NA	0.0347153	0.0334852	NA	NA	NA	0.0269247	0.0341002	#DIV/0!	0.86501	0.28147
P20936-2	RASA1	RAS p21 protein activator (GTPase activating protein) 1	NA	NA	NA	NA	0.0165057	0.0118162	NA	NA	0.010156	0.0170644	0.0165057	0.0130122	#DIV/0!	0.86906	0.294
Q9Y4E8-2	USP15	ubiquitin specific peptidase 15	NA	NA	NA	0.021339	NA	NA	0.0186953	NA	0.0151481	0.0150653	0.021339	0.0163029	#DIV/0!	0.87021	0.29851
Q08378	GOLGA3	golgin A3	0.0140668	NA	0.0214589	NA	0.0201933	NA	NA	NA	NA	NA	0.018573	#DIV/0!	#DIV/0!	0.87402	0.30702
Q63HN8	RNF213	ring finger protein 213	NA	0.018944	NA	0.0174783	NA	NA	0.0192504	NA	NA	NA	0.0182112	0.0192504	#DIV/0!	0.87513	0.3102
P08648	ITGA5	integrin, alpha 5 (fibronectin receptor, alpha polypeptide)	0.0438752	NA	NA	0.0508197	NA	NA	NA	NA	NA	0.0424228	0.0473475	0.0424228	#DIV/0!	0.8752	0.31041
Q9UEY8-2	ADD3	adducin 3 (gamma)	0.0190951	NA	NA	0.0235812	NA	NA	NA	NA	0.0198758	NA	0.0213381	0.0198758	#DIV/0!	0.87591	0.31247
Q9H583	HEATR1	HEAT repeat containing 1	NA	NA	NA	NA	0.0287573	NA	0.0346542	0.0274968	NA	NA	0.0287573	0.0310755	#DIV/0!	0.87729	0.31649
P52788	SMS	spermine synthase	NA	NA	NA	0.00574066	NA	0.011293	NA	0.0103096	0.0043542	0.00622533	0.00574066	0.00804553	#DIV/0!	0.88593	0.33703
Q15819	UBE2V2	ubiquitin-conjugating enzyme E2 variant 2	0.0154428	NA	NA	0.0105522	NA	NA	NA	NA	0.00918354	NA	0.0129975	0.00918354	#DIV/0!	0.90453	0.40008
Q92621	NUP205	nucleoporin 205kDa	NA	0.00828943	NA	NA	NA	0.00914344	NA	NA	NA	0.0119085	0.00828943	0.010526	#DIV/0!	0.91496	0.43483
Q15046	KARS	lysyl-tRNA synthetase	NA	0.0137066	NA	0.0125408	NA	0.00881717	NA	NA	NA	NA	0.0131237	0.00881717	#DIV/0!	0.9164	0.43979
Q15631	TSN	translin	0.0140852	NA	NA	0.0134934	0.0111093	NA	NA	NA	NA	0.0116603	0.012896	0.0116603	#DIV/0!	0.90417	0.45209
Q9BXJ9	NAA15	N(alpha)-acetyltransferase 15, NatA auxiliary subunit	NA	NA	NA	0.0166003	NA	0.0127451	NA	NA	0.0114941	NA	0.0166003	0.0121196	#DIV/0!	0.92021	0.45306
O43493-2	TGOLN2	trans-golgi network protein 2	0.0721401	NA	NA	NA	NA	NA	NA	NA	0.0788595	0.051568	0.0721401	0.0652138	#DIV/0!	0.92091	0.45556
P10412	HIST1H1E	histone cluster 1, H1e	0.0154822	0.00803521	NA	NA	0.00964332	0.00635222	NA	NA	NA	NA	0.0110536	0.00635222	#DIV/0!	0.90508	0.45672
P60891	PRPS1	phosphoribosyl pyrophosphate synthetase 1	NA	0.0109738	NA	NA	NA	NA	NA	0.00886819	0.0173685	NA	0.0109738	0.0131183	#DIV/0!	0.92177	0.45861
A2RRP1-2	NBAS	neuroblastoma amplified sequence	NA	0.0140399	NA	NA	NA	0.0166682	0.0145446	NA	0.011594	0.0114994	0.0140399	0.0135765	#DIV/0!	0.90958	0.46507
Q8NE71-2	ABCF1	ATP-binding cassette, sub-family F (GCN20), member 1	NA	NA	NA	NA	0.0187298	NA	0.0174454	NA	NA	0.0137298	0.0187298	0.0155876	#DIV/0!	0.92695	0.4773
Q53TN4	CYBRD1	cytochrome b reductase 1	0.0175934	0.022691	NA	0.018913	NA	NA	NA	NA	NA	NA	0.0197325	#DIV/0!	#DIV/0!	0.92805	0.48137
P06899	HIST1H2BJ	histone cluster 1, H2bj	NA	NA	0.00998837	NA	NA	0.00364449	NA	NA	0.00141397	NA	0.00998837	0.00252923	#DIV/0!	0.92875	0.48396
P14324	FDPS	farnesyl diphosphate synthase	NA	NA	NA	0.0231818	NA	0.0167978	0.00806502	NA	0.0093544	NA	0.0231818	0.0114057	#DIV/0!	0.91071	0.48619
Q9Y6E2	BZW2	basic leucine zipper and W2 domains 2	0.00532813	NA	NA	NA	NA	0.0290992	0.025945	0.0160811	0.0242647	0.0207432	0.00532813	0.0232266	#DIV/0!	0.91852	0.49478
Q96SL4	GPX7	glutathione peroxidase 7	NA	NA	NA	NA	0.0165236	NA	NA	0.0189244	0.0254834	NA	0.0165236	0.0222039	#DIV/0!	0.93302	0.50002
O60684	KPNA6	karyopherin alpha 6 (importin alpha 7)	NA	NA	NA	0.0217285	NA	NA	0.0269415	0.0255416	NA	NA	0.0217285	0.0262416	#DIV/0!	0.93333	0.50122
P20339	RAB5A	RAB5A, member RAS oncogene family	0.0203823	0.0175839	NA	0.015759	0.0177891	NA	NA	0.0154063	NA	NA	0.0178786	0.0154063	#DIV/0!	0.91573	0.50276
Q9Y305-3	ACOT9	acyl-CoA thioesterase 9	NA	0.00811623	NA	NA	NA	NA	0.010136	0.0107755	0.00494504	NA	0.00811623	0.00861887	#DIV/0!	0.91388	0.50322
Q9H223	EHD4	EH-domain containing 4	NA	NA	0.0211728	NA	NA	0.0145552	NA	0.0163407	NA	NA	0.0211728	0.0154479	#DIV/0!	0.93402	0.50384
P23219-2	PTGS1	prostaglandin-endoperoxide synthase 1 (prostaglandin G/H synthase and cyclooxygenase)	NA	NA	0.0198998	NA	NA	0.0110088	NA	0.0232136	NA	NA	0.0198998	0.0171112	#DIV/0!	0.93492	0.50735
Q9NZ01	TECR	trans-2,3-enoyl-CoA reductase	0.0135424	NA	NA	NA	NA	NA	NA	0.0122228	0.0086912	NA	0.0135424	0.010457	#DIV/0!	0.93518	0.50836
Q9Y6D6	ARFGEF1	ADP-ribosylation factor guanine nucleotide-exchange factor 1 (brefeldin A-inhibited)	0.0199425	NA	NA	NA	NA	NA	0.0162191	0.0167073	0.0266524	0.013359	0.0199425	0.0182345	#DIV/0!	0.91671	0.50893
P51571	SSR4	signal sequence receptor, delta	0.023654	NA	NA	0.0200921	NA	0.0226825	NA	NA	NA	NA	0.0218731	0.0226825	#DIV/0!	0.93559	0.50992
Q96BM9	ARL8A	ADP-ribosylation factor-like 8A	NA	NA	NA	0.0110787	NA	0.0140799	0.0129989	NA	NA	0.0133073	0.0110787	0.0134621	#DIV/0!	0.91562	0.51267
P55060-3	CSE1L	CSE1 chromosome segregation 1-like (yeast)	NA	0.010406	0.0182095	NA	0.0125628	NA	NA	NA	NA	NA	0.0137261	#DIV/0!	#DIV/0!	0.93749	0.51739
Q96I99	SUCLG2	succinate-CoA ligase, GDP-forming, beta subunit	NA	0.00974498	NA	NA	0.00824565	0.0136471	NA	NA	NA	NA	0.00899532	0.0136471	#DIV/0!	0.93812	0.51987
P09417	QDPR	quinoid dihydropteridine reductase	NA	0.00751626	NA	NA	0.00609539	NA	0.00649283	NA	NA	NA	0.00680583	0.00649283	#DIV/0!	0.93923	0.52429
O75694-2	NUP155	nucleoporin 155kDa	NA	NA	NA	0.0135029	NA	0.00857702	0.0154929	NA	NA	NA	0.0135029	0.0120349	#DIV/0!	0.94333	0.54095
P42167-2	TMPO	thymopoietin	NA	0.00520773	NA	0.00254408	0.00943683	0.00515339	NA	NA	NA	NA	0.00572954	0.00515339	#DIV/0!	0.92274	0.55239
Q86X83	COMMD2	COMM domain containing 2	0.0162684	NA	NA	NA	NA	0.0143739	0.00992537	NA	NA	NA	0.0162684	0.0121496	#DIV/0!	0.94873	0.56375
Q15021	NCAPD2	non-SMC condensin I complex, subunit D2	0.0288876	NA	NA	NA	NA	0.0126053	0.0239725	NA	NA	NA	0.0288876	0.0182889	#DIV/0!	0.95026	0.57045
Q9Y2X3	NOP58	NOP58 ribonucleoprotein	NA	0.00609539	NA	0.00898751	0.00311789	NA	NA	0.00974982	NA	NA	0.00606693	0.00974982	#DIV/0!	0.92667	0.575
P15924-2	DSP	desmoplakin	0.0051416	NA	NA	NA	0.0628764	NA	0.0452812	NA	NA	NA	0.034009	0.0452812	#DIV/0!	0.95163	0.57651
O00116	AGPS	alkylglycerone phosphate synthase	NA	0.0153656	NA	0.0127374	NA	NA	NA	0.0165333	NA	NA	0.0140515	0.0165333	#DIV/0!	0.95298	0.58254
O76003	GLRX3	glutaredoxin 3	NA	0.017316	NA	NA	0.0100165	0.0206039	NA	NA	NA	NA	0.0136662	0.0206039	#DIV/0!	0.95433	0.58869
Q9HDC9-2	APMAP	adipocyte plasma membrane associated protein	0.0137905	NA	0.0126939	NA	NA	NA	0.010303	NA	NA	NA	0.0132422	0.010303	#DIV/0!	0.95611	0.59691
Q96C19	EFHD2	EF-hand domain family, member D2	0.0166849	0.0136403	NA	NA	NA	NA	0.0180912	NA	NA	NA	0.0151626	0.0180912	#DIV/0!	0.95679	0.60008
Q9UPN3	MACF1	microtubule-actin crosslinking factor 1	NA	0.0246638	NA	NA	NA	0.0251871	0.0234989	NA	NA	0.0215815	0.0246638	0.0234225	#DIV/0!	0.93135	0.60237
P28331	NDUFS1	NADH dehydrogenase (ubiquinone) Fe-S protein 1, 75kDa (NADH-coenzyme Q reductase)	NA	0.0201954	NA	0.0178207	NA	NA	NA	NA	0.012729	NA	0.0190081	0.012729	#DIV/0!	0.95773	0.60452
P27361	MAPK3	mitogen-activated protein kinase 3	NA	0.0104941	NA	NA	NA	NA	0.0130424	NA	0.00510157	NA	0.0104941	0.009072	#DIV/0!	0.95899	0.61055
P55263-2	ADK	adenosine kinase	NA	0.00842454	NA	NA	NA	0.0106737	0.0153515	NA	NA	NA	0.00842454	0.0130126	#DIV/0!	0.96064	0.61855
Q5JRX3	PITRM1	pitrilysin metallopeptidase 1	NA	0.0111364	NA	NA	NA	0.0182151	0.0163471	NA	0.00833878	NA	0.0111364	0.0143003	#DIV/0!	0.93649	0.63306
O95202	LETM1	leucine zipper-EF-hand containing transmembrane protein 1	0.0112811	NA	0.0137951	NA	NA	NA	NA	NA	0.00626849	NA	0.0125381	0.00626849	#DIV/0!	0.96456	0.63833
Q9H4G4	GLIPR2	GLI pathogenesis-related 2	NA	0.0173798	NA	0.0124181	NA	NA	NA	NA	0.00991621	NA	0.0148989	0.00991621	#DIV/0!	0.96506	0.64089
Q14554	PDIA5	protein disulfide isomerase family A, member 5	NA	NA	NA	NA	0.0110153	NA	NA	0.00912305	0.00540134	NA	0.0110153	0.0072622	#DIV/0!	0.96581	0.64481
O14907	TAX1BP3	Tax1 (human T-cell leukemia virus type I) binding protein 3	0.031671	NA	NA	0.0290919	NA	NA	NA	NA	NA	0.024066	0.0303815	0.024066	#DIV/0!	0.96665	0.64923
O60506	SYNCRIP	synaptotagmin binding, cytoplasmic RNA interacting protein	NA	0.0142327	NA	0.012735	NA	NA	NA	0.0132432	NA	NA	0.0134839	0.0132432	#DIV/0!	0.96673	0.64969
P42765	ACAA2	acetyl-CoA acyltransferase 2	NA	NA	NA	NA	0.0111206	0.0147708	NA	0.0114672	0.00593109	NA	0.0111206	0.010723	#DIV/0!	0.93984	0.65336
O60711	LPXN	leupaxin	NA	NA	NA	0.0148075	NA	NA	NA	0.016762	0.00573783	0.00922063	0.0148075	0.0105735	#DIV/0!	0.94013	0.6551
P61619	SEC61A1	Sec61 alpha 1 subunit (S. cerevisiae)	0.0223655	NA	NA	NA	NA	0.0286857	NA	0.0211536	0.0181027	NA	0.0223655	0.0226473	#DIV/0!	0.94054	0.65763
Q92905	COPS5	COP9 signalosome subunit 5	NA	0.00974117	NA	NA	NA	0.013681	0.0126322	NA	0.00796489	NA	0.00974117	0.0114261	#DIV/0!	0.9416	0.6641
Q9H1H9-3	KIF13A	kinesin family member 13A	NA	0.0176362	NA	0.015866	NA	NA	0.0185948	NA	NA	NA	0.0167511	0.0185948	#DIV/0!	0.97136	0.6752
P20674	COX5A	cytochrome c oxidase subunit Va	0.0113615	NA	NA	0.00785503	NA	0.0176288	NA	NA	NA	NA	0.00960827	0.0176288	#DIV/0!	0.97409	0.69125
Q96G03	PGM2	phosphoglucomutase 2	NA	0.00755653	NA	0.00901408	0.00848931	NA	NA	NA	NA	NA	0.0083533	#DIV/0!	#DIV/0!	0.97455	0.69398
Q16795	NDUFA9	NADH dehydrogenase (ubiquinone) 1 alpha subcomplex, 9, 39kDa	NA	0.0140605	NA	NA	NA	0.0160358	0.0150019	0.0124543	0.00954416	NA	0.0140605	0.0132591	#DIV/0!	0.94516	0.70263
P16104	H2AFX	H2A histone family, member X	0.00847773	0.0029094	NA	0.00430918	0.00551063	NA	NA	NA	NA	0.00537719	0.00530173	0.00537719	#DIV/0!	0.94561	0.70579
Q96A33-2	CCDC47	coiled-coil domain containing 47	NA	NA	0.0205324	0.0196417	NA	NA	NA	0.0180976	NA	NA	0.0200871	0.0180976	#DIV/0!	0.97657	0.70648
O00764-3	PDXK	pyridoxal (pyridoxine, vitamin B6) kinase	NA	NA	NA	0.00625107	NA	0.0117021	NA	NA	NA	0.00826836	0.00625107	0.00998521	#DIV/0!	0.97799	0.7156
Q9H2U2-3	PPA2	pyrophosphatase (inorganic) 2	NA	0.00932671	NA	NA	NA	0.0125348	0.0113469	NA	NA	NA	0.00932671	0.0119408	#DIV/0!	0.97806	0.71606
Q6P587	FAHD1	fumarylacetoacetate hydrolase domain containing 1	NA	NA	NA	NA	0.00744483	NA	NA	NA	0.00300321	0.0100627	0.00744483	0.00653294	#DIV/0!	0.97824	0.71722
O43493-4	TGOLN2	trans-golgi network protein 2	NA	0.0790212	NA	0.0903816	NA	NA	NA	0.0601129	NA	NA	0.0847014	0.0601129	#DIV/0!	0.97969	0.72691
Q6YN16-2	HSDL2	hydroxysteroid dehydrogenase like 2	NA	0.00871462	NA	NA	NA	0.0135177	0.0116949	NA	NA	NA	0.00871462	0.0126063	#DIV/0!	0.98101	0.73596
P78527	PRKDC	protein kinase, DNA-activated, catalytic polypeptide	NA	0.0104002	NA	NA	NA	0.0116811	NA	0.0124808	NA	NA	0.0104002	0.0120809	#DIV/0!	0.98249	0.7465
Q14011	CIRBP	cold inducible RNA binding protein	NA	NA	NA	0.0310287	NA	NA	NA	0.0249959	0.0211697	NA	0.0310287	0.0230828	#DIV/0!	0.98358	0.75458
Q13885	TUBB2A	tubulin, beta 2A class IIa	NA	NA	NA	0.0158538	NA	NA	NA	0.00745033	0.00203387	NA	0.0158538	0.0047421	#DIV/0!	0.98467	0.7629
P30533	LRPAP1	low density lipoprotein receptor-related protein associated protein 1	NA	NA	0.0238837	0.0134953	NA	NA	NA	0.017613	NA	NA	0.0186895	0.017613	#DIV/0!	0.98588	0.77255
P31689	DNAJA1	DnaJ (Hsp40) homolog, subfamily A, member 1	NA	0.0624248	NA	NA	0.0575653	NA	NA	0.0594922	NA	NA	0.0599951	0.0594922	#DIV/0!	0.98592	0.77288
Q15424	SAFB	scaffold attachment factor B	0.0212427	NA	0.026729	0.0168217	NA	0.0197713	NA	NA	NA	NA	0.0215978	0.0197713	#DIV/0!	0.96109	0.7858
Q13151	HNRNPA0	heterogeneous nuclear ribonucleoprotein A0	0.029412	0.0283247	NA	NA	0.0267184	NA	NA	NA	NA	NA	0.0281517	#DIV/0!	#DIV/0!	0.98778	0.78841
Q9BYT8	NLN	neurolysin (metallopeptidase M3 family)	0.0146693	0.0119124	NA	0.00984614	0.0138679	NA	NA	NA	NA	0.0157841	0.0125739	0.0157841	#DIV/0!	0.95867	0.7987
O60814	HIST1H2BK	histone cluster 1, H2bk	NA	NA	0.0102232	NA	NA	0.00382386	0.00779314	NA	0.00155725	NA	0.0102232	0.00439141	#DIV/0!	0.96343	0.80044
O75436	VPS26A	vacuolar protein sorting 26 homolog A (S. pombe)	0.0207874	NA	NA	NA	NA	0.0156886	NA	NA	0.00836167	NA	0.0207874	0.0120251	#DIV/0!	0.9894	0.80298
O60888-3	CUTA	cutA divalent cation tolerance homolog (E. coli)	0.0110072	NA	NA	0.00689454	0.00929659	NA	NA	NA	0.00561486	NA	0.0090661	0.00561486	#DIV/0!	0.96481	0.80912
Q9Y3A3-2	MOB4	MOB family member 4, phocein	NA	NA	NA	NA	0.015903	NA	NA	0.0148994	NA	0.0134808	0.015903	0.0141901	#DIV/0!	0.99031	0.81165
P09038-2	FGF2	fibroblast growth factor 2 (basic)	NA	0.0277145	NA	NA	NA	NA	NA	NA	0.0373554	0.0208834	0.0277145	0.0291194	#DIV/0!	0.99039	0.81251
Q08AF3	SLFN5	schlafen family member 5	NA	NA	NA	0.0414562	NA	0.039724	0.0479152	0.0441849	NA	NA	0.0414562	0.0439414	#DIV/0!	0.96705	0.82312
O60271-4	SPAG9	sperm associated antigen 9	NA	0.0204059	NA	NA	NA	0.0221667	0.0179823	NA	NA	NA	0.0204059	0.0200745	#DIV/0!	0.9917	0.82579
P10606	COX5B	cytochrome c oxidase subunit Vb	0.0145709	NA	NA	0.00877718	NA	NA	NA	NA	NA	0.0112156	0.011674	0.0112156	#DIV/0!	0.99172	0.82598
Q6GMV3	PTRHD1	peptidyl-tRNA hydrolase domain containing 1	NA	NA	NA	0.00954776	0.00749216	NA	NA	NA	0.00598651	NA	0.00851996	0.00598651	#DIV/0!	0.99211	0.83017
Q9NQL2-2	RRAGD	Ras-related GTP binding D	NA	NA	NA	NA	0.0102885	NA	NA	0.0111902	NA	0.0118663	0.0102885	0.0115282	#DIV/0!	0.99323	0.84271
Q9Y5B9	SUPT16H	suppressor of Ty 16 homolog (S. cerevisiae)	NA	NA	NA	0.0256686	NA	0.0205096	0.0324414	NA	NA	NA	0.0256686	0.0264755	#DIV/0!	0.99394	0.85117
Q93034	CUL5	cullin 5	0.0180355	0.0134625	NA	0.0144692	NA	NA	NA	NA	0.00852728	NA	0.0153224	0.00852728	#DIV/0!	0.97271	0.85821
P60059	SEC61G	Sec61 gamma subunit	0.0200065	NA	NA	NA	0.0202426	NA	NA	NA	NA	0.0204262	0.0201245	0.0204262	#DIV/0!	0.99482	0.86237
P51636-2	CAV2	caveolin 2	NA	NA	0.0127304	0.00196763	0.00773052	NA	NA	NA	0.00449882	NA	0.00747618	0.00449882	#DIV/0!	0.97357	0.86344
Q15366	PCBP2	poly(rC) binding protein 2	NA	NA	NA	NA	NA	NA	0.0227413	NA	0.016227	0.0198756	#DIV/0!	0.0196147	#DIV/0!	0.99521	0.86768
Q9NYL9	TMOD3	tropomodulin 3 (ubiquitous)	NA	NA	NA	NA	NA	0.0218283	0.0197779	NA	0.0172059	NA	#DIV/0!	0.019604	#DIV/0!	0.99577	0.87573
Q15029	EFTUD2	elongation factor Tu GTP binding domain containing 2	NA	NA	NA	NA	0.0139174	0.0184925	NA	0.0079235	0.0128966	0.0152713	0.0139174	0.013646	#DIV/0!	0.97021	0.87663
Q9UHA4	LAMTOR3	late endosomal/lysosomal adaptor, MAPK and MTOR activator 3	0.010373	NA	NA	0.00789759	NA	NA	NA	NA	0.00481676	NA	0.00913528	0.00481676	#DIV/0!	0.99606	0.88
P16278-3	GLB1	galactosidase, beta 1	NA	NA	NA	0.00875154	0.00669131	NA	NA	NA	0.00502586	NA	0.00772142	0.00502586	#DIV/0!	0.99627	0.8833
O75955	FLOT1	flotillin 1	NA	NA	NA	0.0094137	NA	NA	NA	0.00777048	0.00577264	NA	0.0094137	0.00677156	#DIV/0!	0.99685	0.89272
Q15746-5	MYLK	myosin light chain kinase	0.0222213	NA	NA	NA	NA	0.0283449	NA	0.0150982	0.0102329	NA	0.0222213	0.017892	#DIV/0!	0.97924	0.89752
P13674-2	P4HA1	prolyl 4-hydroxylase, alpha polypeptide I	0.0153095	0.0120606	NA	NA	0.0103383	NA	NA	NA	0.00851914	NA	0.0125695	0.00851914	#DIV/0!	0.97948	0.89896
P22413	ENPP1	ectonucleotide pyrophosphatase/phosphodiesterase 1	0.0176492	NA	NA	NA	NA	0.026553	NA	NA	NA	0.0102035	0.0176492	0.0183783	#DIV/0!	0.99736	0.90174
O94925-3	GLS	glutaminase	NA	0.0329524	NA	NA	NA	0.0377169	0.0293688	NA	0.0249239	0.0404858	0.0329524	0.0331239	#DIV/0!	0.97486	0.90541
P05120	SERPINB2	serpin peptidase inhibitor, clade B (ovalbumin), member 2	NA	NA	NA	NA	NA	NA	0.0189698	0.0240671	0.014232	0.0108311	#DIV/0!	0.017025	#DIV/0!	0.9816	0.91135
Q86UP2	KTN1	kinectin 1 (kinesin receptor)	NA	NA	0.0144183	NA	NA	0.0128831	NA	0.0115737	NA	NA	0.0144183	0.0122284	#DIV/0!	0.99791	0.91259
P23634-7	ATP2B4	ATPase, Ca++ transporting, plasma membrane 4	NA	0.0114247	NA	0.00955824	NA	NA	NA	NA	0.00738801	NA	0.0104915	0.00738801	#DIV/0!	0.99812	0.91709
P20020-5	ATP2B1	ATPase, Ca++ transporting, plasma membrane 1	0.0162415	0.0129905	NA	0.0104918	NA	NA	NA	NA	0.00846783	NA	0.0132413	0.00846783	#DIV/0!	0.9835	0.9222
Q13740-2	ALCAM	activated leukocyte cell adhesion molecule	0.0235954	NA	NA	0.0194942	NA	0.0214058	NA	NA	NA	NA	0.0215448	0.0214058	#DIV/0!	0.99847	0.92528
P09661	SNRPA1	small nuclear ribonucleoprotein polypeptide A'	0.0107746	NA	NA	NA	NA	NA	0.0132578	NA	NA	0.00795062	0.0107746	0.0106042	#DIV/0!	0.99863	0.92922
Q8TCT9-5	HM13	histocompatibility (minor) 13	0.0231604	0.0223319	NA	NA	NA	NA	0.0214	NA	NA	NA	0.0227461	0.0214	#DIV/0!	0.99885	0.93526
Q9NR12	PDLIM7	PDZ and LIM domain 7 (enigma)	NA	NA	NA	0.0149305	NA	NA	0.0125725	NA	NA	0.0138188	0.0149305	0.0131956	#DIV/0!	0.99892	0.9371
Q08209-2	PPP3CA	protein phosphatase 3, catalytic subunit, alpha isozyme	NA	0.0174184	NA	NA	NA	NA	0.0139121	0.0155887	NA	NA	0.0174184	0.0147504	#DIV/0!	0.99936	0.95183
Q13263	TRIM28	tripartite motif containing 28	0.0223236	NA	NA	0.021093	NA	0.0199634	NA	NA	NA	NA	0.0217083	0.0199634	#DIV/0!	0.99939	0.95277
Q9Y2V2	CARHSP1	calcium regulated heat stable protein 1, 24kDa	NA	NA	NA	0.0134999	0.0161445	0.014877	NA	NA	NA	NA	0.0148222	0.014877	#DIV/0!	0.99943	0.95435
Q9NX63	CHCHD3	coiled-coil-helix-coiled-coil-helix domain containing 3	0.00973071	0.00743309	NA	NA	0.00828664	NA	NA	0.00905441	NA	NA	0.00848348	0.00905441	#DIV/0!	0.99014	0.95817
P36543	ATP6V1E1	ATPase, H+ transporting, lysosomal 31kDa, V1 subunit E1	0.0326767	0.0304131	NA	0.0251542	NA	NA	0.0285061	NA	NA	NA	0.0294147	0.0285061	#DIV/0!	0.99015	0.95822
P51151	RAB9A	RAB9A, member RAS oncogene family	NA	NA	NA	0.0173068	0.0193045	NA	NA	NA	NA	0.0154479	0.0183056	0.0154479	#DIV/0!	0.99957	0.9603
Q02818	NUCB1	nucleobindin 1	0.0599458	0.0537517	NA	NA	NA	NA	NA	0.0478567	NA	NA	0.0568487	0.0478567	#DIV/0!	0.9998	0.97272
P12277	CKB	creatine kinase, brain	NA	NA	NA	NA	NA	0.00776769	0.0110468	NA	0.00464038	NA	#DIV/0!	0.00781829	#DIV/0!	0.99981	0.97387
P35613-2	BSG	basigin (Ok blood group)	NA	NA	0.0241701	NA	NA	NA	NA	0.0174171	0.0109759	NA	0.0241701	0.0141965	#DIV/0!	0.99981	0.97394
Q15643	TRIP11	thyroid hormone receptor interactor 11	0.0364015	0.038817	0.0423922	0.0328478	0.0373297	NA	NA	NA	NA	NA	0.0375576	#DIV/0!	#DIV/0!	0.98862	0.97462
Q99685	MGLL	monoglyceride lipase	0.0295011	NA	NA	NA	NA	0.0213333	0.0252418	NA	0.017487	NA	0.0295011	0.021354	#DIV/0!	0.99354	0.97484
Q27J81-2	INF2	inverted formin, FH2 and WH2 domain containing	NA	NA	NA	NA	0.0123058	0.0179434	0.0151726	NA	NA	NA	0.0123058	0.016558	#DIV/0!	0.9999	0.98121
O15372	EIF3H	eukaryotic translation initiation factor 3, subunit H	0.019047	0.0201018	NA	NA	0.017459	NA	NA	0.0221434	NA	NA	0.0188693	0.0221434	#DIV/0!	0.99531	0.98279
Q01844-2	EWSR1	EWS RNA-binding protein 1	0.0146916	NA	0.0192054	0.0100665	NA	NA	NA	NA	NA	NA	0.0146545	#DIV/0!	#DIV/0!	0.99995	0.98656
P55735	SEC13	SEC13 homolog (S. cerevisiae)	NA	NA	NA	NA	NA	0.0180266	0.0144505	0.0124292	0.00942001	NA	#DIV/0!	0.0135816	#DIV/0!	0.9979	0.99329
Q9BPX5	ARPC5L	actin related protein 2/3 complex, subunit 5-like	0.0155931	NA	NA	0.0113025	0.0130679	NA	NA	NA	0.00833919	NA	0.0133211	0.00833919	#DIV/0!	0.99828	0.99465
Q92878	RAD50	RAD50 homolog (S. cerevisiae)	NA	0.0126539	NA	NA	NA	0.0112132	0.0153184	0.0141186	0.0131538	NA	0.0126539	0.013451	#DIV/0!	0.99596	0.99584
Q8TDZ2-2	MICAL1	microtubule associated monooxygenase, calponin and LIM domain containing 1	NA	NA	NA	NA	NA	0.0188428	0.0127607	NA	0.00663379	NA	#DIV/0!	0.0127457	#DIV/0!	1	0.99596
P22061	PCMT1	protein-L-isoaspartate (D-aspartate) O-methyltransferase	0.0123403	NA	NA	NA	NA	NA	NA	NA	0.00714132	0.00973641	0.0123403	0.00843886	#DIV/0!	1	0.99813
Q8IXM3	MRPL41	mitochondrial ribosomal protein L41	0.0153992	NA	NA	NA	NA	NA	NA	NA	NA	NA	0.0153992	#DIV/0!	#DIV/0!	--	--
P62854	RPS26	ribosomal protein S26	0.0134815	NA	NA	NA	NA	NA	0.0117955	NA	NA	NA	0.0134815	0.0117955	#DIV/0!	--	--
P62273	RPS29	ribosomal protein S29	0.0110355	NA	NA	NA	NA	0.0116299	NA	NA	NA	NA	0.0110355	0.0116299	#DIV/0!	--	--
Q8TD47	RPS4Y2	ribosomal protein S4, Y-linked 2	0.0126335	NA	NA	NA	NA	NA	0.0134453	NA	NA	NA	0.0126335	0.0134453	#DIV/0!	--	--
P63173	RPL38	ribosomal protein L38	0.00989857	NA	NA	NA	NA	NA	NA	NA	NA	NA	0.00989857	#DIV/0!	#DIV/0!	--	--
Q6DKI1	RPL7L1	ribosomal protein L7-like 1	0.0744334	NA	NA	NA	NA	NA	NA	NA	NA	NA	0.0744334	#DIV/0!	#DIV/0!	--	--
P56385	ATP5I	ATP synthase, H+ transporting, mitochondrial Fo complex, subunit E	0.0102885	NA	NA	NA	NA	NA	NA	NA	NA	0.0080518	0.0102885	0.0080518	#DIV/0!	--	--
P18859	ATP5J	ATP synthase, H+ transporting, mitochondrial Fo complex, subunit F6	0.0101418	NA	NA	NA	NA	NA	NA	NA	NA	NA	0.0101418	#DIV/0!	#DIV/0!	--	--
O15523	DDX3Y	DEAD (Asp-Glu-Ala-Asp) box helicase 3, Y-linked	0.0251346	NA	NA	NA	NA	NA	NA	NA	NA	NA	0.0251346	#DIV/0!	#DIV/0!	--	--
O95817	BAG3	BCL2-associated athanogene 3	0.0423772	NA	NA	NA	NA	NA	NA	NA	NA	NA	0.0423772	#DIV/0!	#DIV/0!	--	--
Q9UHQ4	BCAP29	B-cell receptor-associated protein 29	0.0157346	NA	NA	0.0101554	NA	NA	NA	NA	NA	NA	0.012945	#DIV/0!	#DIV/0!	--	--
P07711	CTSL	cathepsin L	0.0221685	NA	NA	0.0373641	NA	NA	NA	NA	NA	NA	0.0297663	#DIV/0!	#DIV/0!	--	--
P21926	CD9	CD9 molecule	0.0102078	NA	NA	NA	NA	0.0236595	NA	NA	NA	NA	0.0102078	0.0236595	#DIV/0!	--	--
O43633	CHMP2A	charged multivesicular body protein 2A	0.0421306	NA	NA	NA	NA	NA	NA	NA	NA	NA	0.0421306	#DIV/0!	#DIV/0!	--	--
O43809	NUDT21	nudix (nucleoside diphosphate linked moiety X)-type motif 21	0.0227264	NA	NA	NA	0.0222734	NA	NA	NA	NA	NA	0.0224999	#DIV/0!	#DIV/0!	--	--
Q99417	MYCBP	MYC binding protein	0.0207991	NA	NA	0.00790106	NA	NA	NA	NA	NA	NA	0.0143501	#DIV/0!	#DIV/0!	--	--
Q9P299	COPZ2	coatomer protein complex, subunit zeta 2	0.0176333	NA	NA	NA	NA	NA	NA	NA	NA	NA	0.0176333	#DIV/0!	#DIV/0!	--	--
Q9H0A8	COMMD4	COMM domain containing 4	0.0211579	NA	NA	NA	NA	0.0205155	NA	NA	NA	NA	0.0211579	0.0205155	#DIV/0!	--	--
Q9BPX3	NCAPG	non-SMC condensin I complex, subunit G	0.0214958	NA	NA	NA	NA	NA	0.0169138	NA	NA	NA	0.0214958	0.0169138	#DIV/0!	--	--
Q9BT78	COPS4	COP9 signalosome subunit 4	0.0123371	NA	NA	NA	NA	NA	NA	NA	NA	NA	0.0123371	#DIV/0!	#DIV/0!	--	--
O00244	ATOX1	antioxidant 1 copper chaperone	0.014167	NA	NA	NA	NA	NA	NA	NA	NA	NA	0.014167	#DIV/0!	#DIV/0!	--	--
P50238	CRIP1	cysteine-rich protein 1 (intestinal)	0.0143218	NA	NA	NA	NA	NA	NA	NA	NA	0.01771	0.0143218	0.01771	#DIV/0!	--	--
O43169	CYB5B	cytochrome b5 type B (outer mitochondrial membrane)	0.011581	NA	NA	NA	NA	NA	NA	NA	NA	NA	0.011581	#DIV/0!	#DIV/0!	--	--
P33991	MCM4	minichromosome maintenance complex component 4	0.02822	NA	NA	NA	NA	0.0184943	NA	NA	NA	NA	0.02822	0.0184943	#DIV/0!	--	--
Q9NZN3	EHD3	EH-domain containing 3	0.0121624	NA	NA	NA	NA	0.0179829	NA	NA	NA	NA	0.0121624	0.0179829	#DIV/0!	--	--
Q9UBC2	EPS15L1	epidermal growth factor receptor pathway substrate 15-like 1	0.0146337	NA	NA	NA	NA	0.0335097	NA	NA	NA	NA	0.0146337	0.0335097	#DIV/0!	--	--
Q9UBQ5	EIF3K	eukaryotic translation initiation factor 3, subunit K	0.0154199	NA	NA	NA	NA	0.0192762	NA	NA	NA	NA	0.0154199	0.0192762	#DIV/0!	--	--
P06730	EIF4E	eukaryotic translation initiation factor 4E	0.0142542	NA	NA	NA	NA	NA	NA	NA	NA	NA	0.0142542	#DIV/0!	#DIV/0!	--	--
Q08945	SSRP1	structure specific recognition protein 1	0.0257286	NA	NA	NA	NA	NA	NA	NA	NA	NA	0.0257286	#DIV/0!	#DIV/0!	--	--
P35555	FBN1	fibrillin 1	0.229935	NA	NA	NA	NA	NA	NA	NA	NA	NA	0.229935	#DIV/0!	#DIV/0!	--	--
Q9BWH2	FUNDC2	FUN14 domain containing 2	0.0213014	NA	NA	NA	NA	NA	NA	NA	NA	NA	0.0213014	#DIV/0!	#DIV/0!	--	--
O95166	GABARAP	GABA(A) receptor-associated protein	0.124093	NA	NA	NA	NA	NA	NA	NA	NA	NA	0.124093	#DIV/0!	#DIV/0!	--	--
O00461	GOLIM4	golgi integral membrane protein 4	0.0415318	NA	NA	NA	NA	NA	NA	NA	NA	NA	0.0415318	#DIV/0!	#DIV/0!	--	--
Q9HAV7	GRPEL1	GrpE-like 1, mitochondrial (E. coli)	0.0214888	NA	NA	NA	NA	NA	NA	NA	NA	NA	0.0214888	#DIV/0!	#DIV/0!	--	--
Q9NPE3	NOP10	NOP10 ribonucleoprotein	0.0112765	NA	NA	NA	NA	NA	NA	NA	NA	0.0103461	0.0112765	0.0103461	#DIV/0!	--	--
O15347	HMGB3	high mobility group box 3	0.0168048	NA	NA	NA	NA	NA	NA	NA	NA	NA	0.0168048	#DIV/0!	#DIV/0!	--	--
P37235	HPCAL1	hippocalcin-like 1	0.0158109	NA	NA	NA	NA	0.0163757	NA	NA	NA	NA	0.0158109	0.0163757	#DIV/0!	--	--
P0C0S5	H2AFZ	H2A histone family, member Z	0.018186	NA	NA	NA	NA	NA	NA	NA	NA	NA	0.018186	#DIV/0!	#DIV/0!	--	--
Q13596-2	SNX1	sorting nexin 1	0.00794024	NA	NA	NA	NA	NA	NA	NA	NA	NA	0.00794024	#DIV/0!	#DIV/0!	--	--
O43852-2	CALU	calumenin	0.0165559	NA	NA	NA	NA	NA	NA	NA	NA	NA	0.0165559	#DIV/0!	#DIV/0!	--	--
Q6YHK3-2	CD109	CD109 molecule	0.0397737	NA	NA	NA	NA	NA	NA	NA	NA	NA	0.0397737	#DIV/0!	#DIV/0!	--	--
Q9GZT6-2	CCDC90B	coiled-coil domain containing 90B	0.01403	NA	NA	NA	NA	NA	NA	NA	NA	NA	0.01403	#DIV/0!	#DIV/0!	--	--
Q9NR28-2	DIABLO	diablo, IAP-binding mitochondrial protein	0.0124772	NA	NA	NA	NA	NA	NA	NA	NA	NA	0.0124772	#DIV/0!	#DIV/0!	--	--
Q9UPT5-2	EXOC7	exocyst complex component 7	0.0225801	NA	NA	NA	NA	NA	NA	NA	NA	NA	0.0225801	#DIV/0!	#DIV/0!	--	--
Q7Z4V5-2	HDGFRP2	hepatoma-derived growth factor-related protein 2	0.021118	NA	NA	NA	NA	0.0206376	NA	NA	NA	NA	0.021118	0.0206376	#DIV/0!	--	--
Q06033-2	ITIH3	inter-alpha-trypsin inhibitor heavy chain 3	NA	NA	NA	0.000870982	0.00434055	NA	NA	NA	NA	NA	0.00260576	#DIV/0!	#DIV/0!	--	--
Q9GZZ1-2	NAA50	N(alpha)-acetyltransferase 50, NatE catalytic subunit	0.0461122	NA	NA	NA	NA	NA	NA	NA	NA	NA	0.0461122	#DIV/0!	#DIV/0!	--	--
Q0ZGT2-2	NEXN	nexilin (F actin binding protein)	0.0143404	NA	NA	NA	NA	NA	NA	NA	NA	NA	0.0143404	#DIV/0!	#DIV/0!	--	--
Q9NR30-2	DDX21	DEAD (Asp-Glu-Ala-Asp) box helicase 21	0.0510494	NA	NA	NA	NA	NA	NA	NA	NA	NA	0.0510494	#DIV/0!	#DIV/0!	--	--
Q9Y3B8-2	REXO2	RNA exonuclease 2	0.0224881	NA	NA	0.0190551	NA	NA	NA	NA	NA	NA	0.0207716	#DIV/0!	#DIV/0!	--	--
Q9BRP8-2	WIBG	within bgcn homolog (Drosophila)	0.00354549	NA	NA	NA	NA	NA	NA	NA	NA	NA	0.00354549	#DIV/0!	#DIV/0!	--	--
Q13310-2	PABPC4	poly(A) binding protein, cytoplasmic 4 (inducible form)	0.0139821	0.0151682	NA	NA	NA	NA	NA	NA	NA	NA	0.0145752	#DIV/0!	#DIV/0!	--	--
Q8N8S7-2	ENAH	enabled homolog (Drosophila)	0.0133812	NA	0.0178187	NA	NA	NA	NA	NA	NA	NA	0.0156	#DIV/0!	#DIV/0!	--	--
P06454-2	PTMA	prothymosin, alpha	0.0195633	NA	NA	NA	NA	NA	NA	NA	NA	0.0193042	0.0195633	0.0193042	#DIV/0!	--	--
Q9Y383-2	LUC7L2	LUC7-like 2 (S. cerevisiae)	0.0215089	0.017985	NA	NA	NA	NA	NA	NA	NA	NA	0.019747	#DIV/0!	#DIV/0!	--	--
Q68EM7-2	ARHGAP17	Rho GTPase activating protein 17	0.0176954	NA	NA	NA	NA	NA	NA	NA	NA	NA	0.0176954	#DIV/0!	#DIV/0!	--	--
Q8IYB3-2	SRRM1	serine/arginine repetitive matrix 1	0.0169843	NA	NA	NA	NA	NA	NA	NA	NA	NA	0.0169843	#DIV/0!	#DIV/0!	--	--
Q9UQ35-2	SRRM2	serine/arginine repetitive matrix 2	0.0463961	NA	NA	NA	NA	NA	NA	NA	NA	NA	0.0463961	#DIV/0!	#DIV/0!	--	--
Q9NTI5-2	PDS5B	PDS5, regulator of cohesion maintenance, homolog B (S. cerevisiae)	0.0216639	NA	NA	NA	NA	NA	NA	NA	NA	NA	0.0216639	#DIV/0!	#DIV/0!	--	--
Q9UMY4-2	SNX12	sorting nexin 12	0.018284	NA	NA	NA	NA	NA	NA	NA	NA	NA	0.018284	#DIV/0!	#DIV/0!	--	--
Q8NBJ7-2	SUMF2	sulfatase modifying factor 2	0.0193601	0.0129838	NA	NA	NA	NA	NA	NA	NA	NA	0.016172	#DIV/0!	#DIV/0!	--	--
Q9Y2Z0-2	SUGT1	SGT1, suppressor of G2 allele of SKP1 (S. cerevisiae)	0.0213392	NA	0.0246328	NA	NA	NA	NA	NA	NA	NA	0.022986	#DIV/0!	#DIV/0!	--	--
Q6NUQ4-2	TMEM214	transmembrane protein 214	0.0393132	NA	NA	NA	NA	NA	NA	NA	NA	NA	0.0393132	#DIV/0!	#DIV/0!	--	--
Q13428-2	TCOF1	Treacher Collins-Franceschetti syndrome 1	0.0109288	NA	NA	NA	NA	NA	NA	NA	NA	NA	0.0109288	#DIV/0!	#DIV/0!	--	--
Q8WYA6-3	CTNNBL1	catenin, beta like 1	0.0247585	NA	NA	NA	NA	NA	NA	NA	NA	NA	0.0247585	#DIV/0!	#DIV/0!	--	--
Q13439-3	GOLGA4	golgin A4	0.0324024	NA	0.0359301	NA	NA	NA	NA	NA	NA	NA	0.0341663	#DIV/0!	#DIV/0!	--	--
O14974-3	PPP1R12A	protein phosphatase 1, regulatory subunit 12A	0.0169001	NA	NA	NA	NA	NA	NA	NA	NA	NA	0.0169001	#DIV/0!	#DIV/0!	--	--
Q69YN4-3	KIAA1429	KIAA1429	0.0526552	NA	NA	NA	NA	NA	NA	NA	NA	NA	0.0526552	#DIV/0!	#DIV/0!	--	--
P22105-3	TNXB	tenascin XB	0.225427	0.198808	NA	NA	NA	NA	NA	NA	NA	NA	0.212117	#DIV/0!	#DIV/0!	--	--
Q9Y4E1-3	FAM21C	family with sequence similarity 21, member C	0.0219615	NA	NA	NA	NA	NA	NA	NA	NA	NA	0.0219615	#DIV/0!	#DIV/0!	--	--
Q9NYF8-4	BCLAF1	BCL2-associated transcription factor 1	0.02031	NA	NA	NA	NA	0.0194446	NA	NA	NA	NA	0.02031	0.0194446	#DIV/0!	--	--
Q9UNZ2-6	NSFL1C	NSFL1 (p97) cofactor (p47)	0.0188148	NA	NA	NA	NA	NA	NA	0.0132129	NA	NA	0.0188148	0.0132129	#DIV/0!	--	--
Q15637-4	SF1	splicing factor 1	0.0251888	NA	NA	0.0266327	NA	NA	NA	NA	NA	NA	0.0259108	#DIV/0!	#DIV/0!	--	--
Q8N766-4	EMC1	ER membrane protein complex subunit 1	0.02465	NA	NA	NA	NA	NA	NA	NA	NA	NA	0.02465	#DIV/0!	#DIV/0!	--	--
P20810-7	CAST	calpastatin	0.0142306	NA	NA	NA	NA	0.0139327	NA	NA	NA	NA	0.0142306	0.0139327	#DIV/0!	--	--
Q92804-2	TAF15	TAF15 RNA polymerase II, TATA box binding protein (TBP)-associated factor, 68kDa	0.015084	NA	NA	NA	0.0156611	NA	NA	NA	NA	NA	0.0153725	#DIV/0!	#DIV/0!	--	--
P14678-2	SNRPB	small nuclear ribonucleoprotein polypeptides B and B1	0.0134699	NA	NA	NA	NA	NA	NA	NA	NA	NA	0.0134699	#DIV/0!	#DIV/0!	--	--
P13645	KRT10	keratin 10	NA	NA	NA	0.00158312	NA	NA	NA	NA	NA	NA	0.00158312	#DIV/0!	#DIV/0!	--	--
P08779	KRT16	keratin 16	NA	NA	NA	0.00106219	NA	NA	NA	NA	NA	NA	0.00106219	#DIV/0!	#DIV/0!	--	--
P35527	KRT9	keratin 9	NA	NA	NA	0.00156015	NA	NA	NA	NA	NA	NA	0.00156015	#DIV/0!	#DIV/0!	--	--
O15066	KIF3B	kinesin family member 3B	0.0204639	NA	NA	NA	NA	NA	NA	NA	NA	NA	0.0204639	#DIV/0!	#DIV/0!	--	--
P42166	TMPO	thymopoietin	0.0107438	NA	NA	NA	NA	NA	NA	NA	NA	NA	0.0107438	#DIV/0!	#DIV/0!	--	--
P42167	TMPO	thymopoietin	0.00978415	NA	NA	NA	NA	NA	NA	NA	NA	NA	0.00978415	#DIV/0!	#DIV/0!	--	--
Q9Y608	LRRFIP2	leucine rich repeat (in FLII) interacting protein 2	0.0223186	NA	NA	NA	NA	0.0195388	NA	NA	NA	NA	0.0223186	0.0195388	#DIV/0!	--	--
Q93052	LPP	LIM domain containing preferred translocation partner in lipoma	0.017038	NA	NA	NA	NA	NA	NA	NA	NA	0.0113818	0.017038	0.0113818	#DIV/0!	--	--
P33908	MAN1A1	mannosidase, alpha, class 1A, member 1	0.0721822	NA	NA	NA	NA	NA	NA	NA	NA	NA	0.0721822	#DIV/0!	#DIV/0!	--	--
O15173	PGRMC2	progesterone receptor membrane component 2	0.013972	NA	NA	NA	NA	NA	NA	NA	NA	NA	0.013972	#DIV/0!	#DIV/0!	--	--
Q8NI22	MCFD2	multiple coagulation factor deficiency 2	0.0153519	NA	NA	NA	0.0135294	NA	NA	NA	NA	NA	0.0144407	#DIV/0!	#DIV/0!	--	--
Q9Y266	NUDC	nudC nuclear distribution protein	0.0204876	0.0033696	NA	NA	NA	NA	NA	NA	NA	NA	0.0119286	#DIV/0!	#DIV/0!	--	--
Q8N1F7	NUP93	nucleoporin 93kDa	0.0154342	NA	NA	NA	NA	NA	NA	NA	NA	NA	0.0154342	#DIV/0!	#DIV/0!	--	--
P80303	NUCB2	nucleobindin 2	0.0211796	NA	0.0286685	NA	NA	NA	NA	NA	NA	NA	0.0249241	#DIV/0!	#DIV/0!	--	--
Q8TAD7	C12orf75	chromosome 12 open reading frame 75	0.0199339	NA	NA	NA	NA	NA	NA	NA	NA	NA	0.0199339	#DIV/0!	#DIV/0!	--	--
O75475	PSIP1	PC4 and SFRS1 interacting protein 1	0.0344179	NA	NA	NA	NA	NA	NA	NA	NA	NA	0.0344179	#DIV/0!	#DIV/0!	--	--
O60925	PFDN1	prefoldin subunit 1	0.0178712	NA	NA	NA	NA	NA	NA	NA	NA	NA	0.0178712	#DIV/0!	#DIV/0!	--	--
Q9NQP4	PFDN4	prefoldin subunit 4	0.0127569	NA	NA	NA	NA	NA	NA	NA	NA	NA	0.0127569	#DIV/0!	#DIV/0!	--	--
P12004	PCNA	proliferating cell nuclear antigen	0.00483863	NA	NA	NA	NA	0.0161356	NA	NA	NA	NA	0.00483863	0.0161356	#DIV/0!	--	--
Q9H7Z7	PTGES2	prostaglandin E synthase 2	0.0110794	NA	NA	NA	NA	NA	NA	NA	NA	NA	0.0110794	#DIV/0!	#DIV/0!	--	--
P61289	PSME3	proteasome (prosome, macropain) activator subunit 3 (PA28 gamma; Ki)	0.0315992	NA	NA	0.0380948	NA	NA	NA	NA	NA	NA	0.034847	#DIV/0!	#DIV/0!	--	--
Q9Y2B0	CNPY2	canopy FGF signaling regulator 2	0.0122287	NA	NA	NA	NA	NA	NA	NA	NA	NA	0.0122287	#DIV/0!	#DIV/0!	--	--
Q8WZA0	LZIC	leucine zipper and CTNNBIP1 domain containing	0.0159312	NA	NA	NA	NA	0.0137519	NA	NA	NA	NA	0.0159312	0.0137519	#DIV/0!	--	--
Q15435	PPP1R7	protein phosphatase 1, regulatory subunit 7	0.0115051	NA	NA	NA	NA	NA	NA	NA	NA	NA	0.0115051	#DIV/0!	#DIV/0!	--	--
Q5XKP0	C19orf70	chromosome 19 open reading frame 70	0.0176581	NA	NA	NA	NA	NA	NA	NA	NA	NA	0.0176581	#DIV/0!	#DIV/0!	--	--
O15258	RER1	retention in endoplasmic reticulum sorting receptor 1	0.0153305	NA	NA	NA	NA	NA	NA	0.014421	NA	NA	0.0153305	0.014421	#DIV/0!	--	--
P06702	S100A9	S100 calcium binding protein A9	NA	NA	0.00101746	NA	NA	NA	NA	NA	NA	NA	0.00101746	#DIV/0!	#DIV/0!	--	--
Q6IAA8	LAMTOR1	late endosomal/lysosomal adaptor, MAPK and MTOR activator 1	0.0164913	NA	NA	0.0117293	NA	NA	NA	NA	NA	NA	0.0141103	#DIV/0!	#DIV/0!	--	--
P35244	RPA3	replication protein A3, 14kDa	0.0183467	NA	NA	0.00492711	NA	NA	NA	NA	NA	NA	0.0116369	#DIV/0!	#DIV/0!	--	--
P16083	NQO2	NAD(P)H dehydrogenase, quinone 2	0.0112805	NA	NA	NA	NA	NA	NA	NA	NA	NA	0.0112805	#DIV/0!	#DIV/0!	--	--
P82979	SARNP	SAP domain containing ribonucleoprotein	0.0224265	NA	NA	NA	NA	NA	NA	NA	NA	NA	0.0224265	#DIV/0!	#DIV/0!	--	--
Q13523	PRPF4B	pre-mRNA processing factor 4B	0.0229717	NA	NA	NA	NA	NA	NA	0.0219555	NA	NA	0.0229717	0.0219555	#DIV/0!	--	--
Q15427	SF3B4	splicing factor 3b, subunit 4, 49kDa	0.0227029	NA	NA	NA	NA	NA	NA	0.0225382	NA	NA	0.0227029	0.0225382	#DIV/0!	--	--
Q9UQE7	SMC3	structural maintenance of chromosomes 3	0.0194719	NA	NA	NA	NA	0.019926	NA	NA	NA	NA	0.0194719	0.019926	#DIV/0!	--	--
Q9UH99	SUN2	Sad1 and UNC84 domain containing 2	0.0291338	NA	NA	NA	NA	NA	NA	NA	NA	NA	0.0291338	#DIV/0!	#DIV/0!	--	--
Q9UMS6	SYNPO2	synaptopodin 2	0.0252351	NA	NA	NA	NA	NA	0.0170669	NA	NA	NA	0.0252351	0.0170669	#DIV/0!	--	--
Q99757	TXN2	thioredoxin 2	0.0179035	NA	NA	0.0134474	NA	NA	NA	NA	NA	NA	0.0156754	#DIV/0!	#DIV/0!	--	--
Q9H3N1	TMX1	thioredoxin-related transmembrane protein 1	0.0145043	NA	NA	0.0111702	NA	NA	NA	NA	NA	NA	0.0128372	#DIV/0!	#DIV/0!	--	--
P23919	DTYMK	deoxythymidylate kinase (thymidylate kinase)	0.0124071	NA	NA	NA	NA	0.00914864	NA	NA	NA	NA	0.0124071	0.00914864	#DIV/0!	--	--
Q14232	EIF2B1	eukaryotic translation initiation factor 2B, subunit 1 alpha, 26kDa	0.0130199	0.0133392	NA	NA	NA	NA	NA	NA	NA	NA	0.0131795	#DIV/0!	#DIV/0!	--	--
Q9Y3A6	TMED5	transmembrane emp24 protein transport domain containing 5	0.0165119	NA	0.0156555	NA	NA	NA	NA	NA	NA	NA	0.0160837	#DIV/0!	#DIV/0!	--	--
Q9BTV4	TMEM43	transmembrane protein 43	0.0180097	NA	NA	NA	NA	NA	NA	NA	NA	NA	0.0180097	#DIV/0!	#DIV/0!	--	--
P08579	SNRPB2	small nuclear ribonucleoprotein polypeptide B	0.0182725	NA	NA	NA	NA	NA	NA	NA	NA	0.0212328	0.0182725	0.0212328	#DIV/0!	--	--
O15116	LSM1	LSM1, U6 small nuclear RNA associated	0.0134472	NA	NA	NA	NA	NA	NA	NA	NA	NA	0.0134472	#DIV/0!	#DIV/0!	--	--
Q9Y333	LSM2	LSM2 homolog, U6 small nuclear RNA associated (S. cerevisiae)	0.0120893	NA	NA	NA	NA	NA	NA	NA	NA	NA	0.0120893	#DIV/0!	#DIV/0!	--	--
Q9Y4Z0	LSM4	LSM4 homolog, U6 small nuclear RNA associated (S. cerevisiae)	0.0134488	NA	NA	NA	NA	NA	NA	NA	NA	NA	0.0134488	#DIV/0!	#DIV/0!	--	--
Q9UK45	LSM7	LSM7 homolog, U6 small nuclear RNA associated (S. cerevisiae)	0.013699	NA	NA	NA	NA	NA	NA	NA	NA	NA	0.013699	#DIV/0!	#DIV/0!	--	--
Q8WUH6	TMEM263	transmembrane protein 263	0.0267612	NA	NA	NA	NA	NA	NA	NA	NA	NA	0.0267612	#DIV/0!	#DIV/0!	--	--
P54725	RAD23A	RAD23 homolog A (S. cerevisiae)	0.0154826	NA	NA	NA	NA	NA	NA	NA	NA	NA	0.0154826	#DIV/0!	#DIV/0!	--	--
P27449	ATP6V0C	ATPase, H+ transporting, lysosomal 16kDa, V0 subunit c	0.0108164	NA	NA	NA	NA	NA	NA	NA	NA	NA	0.0108164	#DIV/0!	#DIV/0!	--	--
Q9C0C2	TNKS1BP1	tankyrase 1 binding protein 1, 182kDa	NA	0.0219283	NA	NA	NA	NA	NA	NA	NA	0.0213499	0.0219283	0.0213499	#DIV/0!	--	--
Q9Y2R5	MRPS17	mitochondrial ribosomal protein S17	NA	0.00978768	NA	NA	NA	NA	NA	NA	NA	NA	0.00978768	#DIV/0!	#DIV/0!	--	--
O00400	SLC33A1	solute carrier family 33 (acetyl-CoA transporter), member 1	NA	0.0147125	NA	NA	NA	NA	0.0134503	NA	NA	NA	0.0147125	0.0134503	#DIV/0!	--	--
P30520	ADSS	adenylosuccinate synthase	NA	0.0214114	NA	NA	NA	NA	NA	NA	NA	NA	0.0214114	#DIV/0!	#DIV/0!	--	--
P36542	ATP5C1	ATP synthase, H+ transporting, mitochondrial F1 complex, gamma polypeptide 1	NA	0.00636213	NA	NA	NA	NA	0.0106353	NA	NA	NA	0.00636213	0.0106353	#DIV/0!	--	--
P13861	PRKAR2A	protein kinase, cAMP-dependent, regulatory, type II, alpha	NA	0.00903509	NA	NA	NA	NA	NA	NA	0.00653452	NA	0.00903509	0.00653452	#DIV/0!	--	--
P31944	CASP14	caspase 14, apoptosis-related cysteine peptidase	NA	NA	0.00189894	NA	NA	NA	NA	0.00264143	NA	NA	0.00189894	0.00264143	#DIV/0!	--	--
P01040	CSTA	cystatin A (stefin A)	NA	0.00144984	NA	NA	NA	NA	NA	NA	NA	NA	0.00144984	#DIV/0!	#DIV/0!	--	--
O14972	DSCR3	Down syndrome critical region gene 3	NA	0.0108052	NA	NA	NA	NA	NA	NA	NA	NA	0.0108052	#DIV/0!	#DIV/0!	--	--
P49792	RANBP2	RAN binding protein 2	NA	0.00499265	NA	NA	NA	NA	NA	NA	NA	NA	0.00499265	#DIV/0!	#DIV/0!	--	--
O94822	LTN1	listerin E3 ubiquitin protein ligase 1	NA	0.0280226	NA	NA	NA	NA	NA	NA	NA	NA	0.0280226	#DIV/0!	#DIV/0!	--	--
Q9NZ08	ERAP1	endoplasmic reticulum aminopeptidase 1	NA	0.0169384	NA	0.00385994	NA	NA	NA	NA	NA	NA	0.0103992	#DIV/0!	#DIV/0!	--	--
Q9GZV4	EIF5A2	eukaryotic translation initiation factor 5A2	NA	0.0124388	NA	NA	NA	NA	NA	NA	NA	NA	0.0124388	#DIV/0!	#DIV/0!	--	--
Q96KP1	EXOC2	exocyst complex component 2	NA	0.0132744	NA	NA	NA	NA	0.0147702	NA	NA	NA	0.0132744	0.0147702	#DIV/0!	--	--
P09104	ENO2	enolase 2 (gamma, neuronal)	NA	0.00592452	NA	NA	NA	NA	NA	NA	NA	NA	0.00592452	#DIV/0!	#DIV/0!	--	--
P49915	GMPS	guanine monphosphate synthase	NA	0.02291	NA	NA	NA	NA	NA	NA	NA	NA	0.02291	#DIV/0!	#DIV/0!	--	--
P07305	H1F0	H1 histone family, member 0	NA	0.00917774	NA	NA	NA	NA	NA	NA	NA	NA	0.00917774	#DIV/0!	#DIV/0!	--	--
P29218	IMPA1	inositol(myo)-1(or 4)-monophosphatase 1	NA	0.00908893	NA	NA	NA	NA	0.0107585	NA	NA	NA	0.00908893	0.0107585	#DIV/0!	--	--
P20073-2	ANXA7	annexin A7	NA	0.0117525	NA	NA	NA	NA	NA	NA	NA	NA	0.0117525	#DIV/0!	#DIV/0!	--	--
Q9Y673-2	ALG5	ALG5, dolichyl-phosphate beta-glucosyltransferase	NA	0.0112235	NA	NA	NA	NA	NA	NA	NA	NA	0.0112235	#DIV/0!	#DIV/0!	--	--
Q7Z2Z2-2	EFTUD1	elongation factor Tu GTP binding domain containing 1	NA	0.0121519	NA	NA	NA	NA	NA	NA	NA	NA	0.0121519	#DIV/0!	#DIV/0!	--	--
Q9NTX5-2	ECHDC1	enoyl CoA hydratase domain containing 1	NA	0.0132481	NA	NA	NA	NA	NA	NA	NA	NA	0.0132481	#DIV/0!	#DIV/0!	--	--
Q9BY44-2	EIF2A	eukaryotic translation initiation factor 2A, 65kDa	NA	0.00124492	NA	0.00286271	NA	NA	NA	NA	NA	NA	0.00205381	#DIV/0!	#DIV/0!	--	--
Q92990-2	GLMN	glomulin, FKBP associated protein	NA	0.011214	NA	NA	NA	NA	NA	NA	NA	NA	0.011214	#DIV/0!	#DIV/0!	--	--
P09488-2	GSTM1	glutathione S-transferase mu 1	NA	0.0136462	NA	NA	NA	NA	NA	NA	NA	NA	0.0136462	#DIV/0!	#DIV/0!	--	--
Q9Y316-2	MEMO1	mediator of cell motility 1	NA	0.0153266	NA	NA	NA	NA	NA	NA	NA	NA	0.0153266	#DIV/0!	#DIV/0!	--	--
Q460N5-3	PARP14	poly (ADP-ribose) polymerase family, member 14	NA	0.0453197	NA	0.0292998	NA	NA	NA	NA	NA	NA	0.0373097	#DIV/0!	#DIV/0!	--	--
Q9NQC3-3	RTN4	reticulon 4	NA	0.0125025	NA	NA	NA	NA	NA	NA	NA	0.0114006	0.0125025	0.0114006	#DIV/0!	--	--
Q6YHK3-4	CD109	CD109 molecule	NA	0.0761313	NA	NA	NA	NA	0.0518008	NA	NA	NA	0.0761313	0.0518008	#DIV/0!	--	--
A0FGR8-4	ESYT2	extended synaptotagmin-like protein 2	NA	0.0102783	NA	NA	NA	NA	NA	0.0162264	NA	NA	0.0102783	0.0162264	#DIV/0!	--	--
Q709C8-4	VPS13C	vacuolar protein sorting 13 homolog C (S. cerevisiae)	NA	0.0190476	NA	NA	NA	NA	NA	NA	NA	NA	0.0190476	#DIV/0!	#DIV/0!	--	--
Q96M27-5	PRRC1	proline-rich coiled-coil 1	NA	0.0158223	NA	NA	NA	NA	NA	NA	NA	NA	0.0158223	#DIV/0!	#DIV/0!	--	--
O75369-6	FLNB	filamin B, beta	NA	0.0103755	0.013654	NA	NA	NA	NA	NA	NA	NA	0.0120148	#DIV/0!	#DIV/0!	--	--
P40763-2	STAT3	signal transducer and activator of transcription 3 (acute-phase response factor)	NA	0.0479783	NA	NA	NA	NA	NA	NA	NA	NA	0.0479783	#DIV/0!	#DIV/0!	--	--
Q04637-6	EIF4G1	eukaryotic translation initiation factor 4 gamma, 1	NA	0.0235691	NA	NA	NA	0.026123	NA	NA	NA	NA	0.0235691	0.026123	#DIV/0!	--	--
O60488-2	ACSL4	acyl-CoA synthetase long-chain family member 4	NA	0.0394317	NA	NA	NA	NA	NA	NA	NA	NA	0.0394317	#DIV/0!	#DIV/0!	--	--
Q02978	SLC25A11	solute carrier family 25 (mitochondrial carrier; oxoglutarate carrier), member 11	NA	0.0072204	NA	0.0104345	NA	NA	NA	NA	NA	NA	0.00882746	#DIV/0!	#DIV/0!	--	--
O94826	TOMM70A	translocase of outer mitochondrial membrane 70 homolog A (S. cerevisiae)	NA	0.0160843	NA	NA	NA	NA	NA	NA	NA	NA	0.0160843	#DIV/0!	#DIV/0!	--	--
Q9UI09	NDUFA12	NADH dehydrogenase (ubiquinone) 1 alpha subcomplex, 12	NA	0.0202024	NA	NA	NA	NA	NA	NA	0.0113807	NA	0.0202024	0.0113807	#DIV/0!	--	--
O43676	NDUFB3	NADH dehydrogenase (ubiquinone) 1 beta subcomplex, 3, 12kDa	NA	0.0116828	NA	0.00906441	NA	NA	NA	NA	NA	NA	0.0103736	#DIV/0!	#DIV/0!	--	--
O95139	NDUFB6	NADH dehydrogenase (ubiquinone) 1 beta subcomplex, 6, 17kDa	NA	0.0136678	NA	NA	NA	NA	0.0150027	NA	NA	NA	0.0136678	0.0150027	#DIV/0!	--	--
P17568	NDUFB7	NADH dehydrogenase (ubiquinone) 1 beta subcomplex, 7, 18kDa	NA	0.0101147	NA	NA	NA	NA	NA	NA	0.00755268	NA	0.0101147	0.00755268	#DIV/0!	--	--
P19404	NDUFV2	NADH dehydrogenase (ubiquinone) flavoprotein 2, 24kDa	NA	0.0143989	NA	0.0140384	NA	NA	NA	NA	NA	NA	0.0142186	#DIV/0!	#DIV/0!	--	--
O43181	NDUFS4	NADH dehydrogenase (ubiquinone) Fe-S protein 4, 18kDa (NADH-coenzyme Q reductase)	NA	0.0348993	NA	NA	NA	NA	NA	NA	NA	NA	0.0348993	#DIV/0!	#DIV/0!	--	--
P22570	FDXR	ferredoxin reductase	NA	0.00989565	NA	NA	NA	NA	NA	NA	0.00641833	NA	0.00989565	0.00641833	#DIV/0!	--	--
O43847	NRD1	nardilysin (N-arginine dibasic convertase)	NA	0.00201519	NA	0.0306468	NA	NA	NA	NA	NA	NA	0.016331	#DIV/0!	#DIV/0!	--	--
P07205	PGK2	phosphoglycerate kinase 2	NA	0.00871537	NA	NA	NA	NA	NA	NA	NA	NA	0.00871537	#DIV/0!	#DIV/0!	--	--
Q15365	PCBP1	poly(rC) binding protein 1	NA	0.0222317	NA	NA	NA	NA	0.0234955	NA	NA	NA	0.0222317	0.0234955	#DIV/0!	--	--
O60831	PRAF2	PRA1 domain family, member 2	NA	0.0134993	NA	0.0089819	NA	NA	NA	NA	NA	NA	0.0112406	#DIV/0!	#DIV/0!	--	--
Q08257	CRYZ	crystallin, zeta (quinone reductase)	NA	0.00787845	NA	NA	NA	NA	NA	NA	NA	NA	0.00787845	#DIV/0!	#DIV/0!	--	--
Q9H446	RWDD1	RWD domain containing 1	NA	0.0156782	NA	NA	NA	NA	NA	NA	NA	NA	0.0156782	#DIV/0!	#DIV/0!	--	--
Q14151	SAFB2	scaffold attachment factor B2	NA	0.0200864	0.029797	NA	NA	NA	NA	NA	NA	NA	0.0249417	#DIV/0!	#DIV/0!	--	--
Q9H9B4	SFXN1	sideroflexin 1	NA	0.00808949	NA	NA	NA	NA	NA	NA	NA	NA	0.00808949	#DIV/0!	#DIV/0!	--	--
P53597	SUCLG1	succinate-CoA ligase, alpha subunit	NA	0.0104893	NA	NA	NA	NA	NA	NA	NA	NA	0.0104893	#DIV/0!	#DIV/0!	--	--
Q9HC07	TMEM165	transmembrane protein 165	NA	0.0279923	NA	NA	NA	NA	NA	NA	NA	NA	0.0279923	#DIV/0!	#DIV/0!	--	--
Q9Y3I0	RTCB	RNA 2',3'-cyclic phosphate and 5'-OH ligase	NA	0.0122217	NA	NA	0.00867466	NA	NA	NA	NA	NA	0.0104482	#DIV/0!	#DIV/0!	--	--
O14683	TP53I11	tumor protein p53 inducible protein 11	NA	0.0202968	NA	NA	NA	NA	NA	NA	0.0101632	NA	0.0202968	0.0101632	#DIV/0!	--	--
Q9BVG4	PBDC1	polysaccharide biosynthesis domain containing 1	NA	0.0200482	NA	NA	NA	NA	NA	NA	NA	NA	0.0200482	#DIV/0!	#DIV/0!	--	--
Q9BZF9	UACA	uveal autoantigen with coiled-coil domains and ankyrin repeats	NA	NA	0.00241897	NA	NA	0.00164393	NA	NA	NA	NA	0.00241897	0.00164393	#DIV/0!	--	--
Q2M389	KIAA1033	KIAA1033	NA	0.0129801	NA	NA	NA	NA	NA	NA	0.0106059	NA	0.0129801	0.0106059	#DIV/0!	--	--
Q8IZT6	ASPM	asp (abnormal spindle) homolog, microcephaly associated (Drosophila)	NA	NA	0.00932898	NA	NA	NA	NA	NA	NA	0.00901464	0.00932898	0.00901464	#DIV/0!	--	--
P52895	AKR1C2	aldo-keto reductase family 1, member C2	NA	NA	0.0197416	NA	NA	0.00920473	NA	NA	NA	NA	0.0197416	0.00920473	#DIV/0!	--	--
Q15517	CDSN	corneodesmosin	NA	NA	0.000834184	NA	NA	NA	NA	NA	NA	NA	0.000834184	#DIV/0!	#DIV/0!	--	--
P81605	DCD	dermcidin	NA	NA	NA	0.000939183	NA	NA	NA	NA	NA	NA	0.000939183	#DIV/0!	#DIV/0!	--	--
P17301	ITGA2	integrin, alpha 2 (CD49B, alpha 2 subunit of VLA-2 receptor)	NA	NA	0.033214	NA	NA	NA	0.0207582	NA	NA	NA	0.033214	0.0207582	#DIV/0!	--	--
P28074-2	PSMB5	proteasome (prosome, macropain) subunit, beta type, 5	NA	NA	0.0140206	NA	NA	NA	NA	0.0107712	NA	NA	0.0140206	0.0107712	#DIV/0!	--	--
P30622-2	CLIP1	CAP-GLY domain containing linker protein 1	NA	NA	0.0287235	NA	NA	NA	NA	NA	NA	NA	0.0287235	#DIV/0!	#DIV/0!	--	--
Q9UIQ6-3	LNPEP	leucyl/cystinyl aminopeptidase	NA	NA	0.0194351	NA	NA	NA	NA	NA	0.0112451	NA	0.0194351	0.0112451	#DIV/0!	--	--
Q96CV9-3	OPTN	optineurin	NA	NA	0.0252446	NA	NA	NA	NA	NA	0.0149349	NA	0.0252446	0.0149349	#DIV/0!	--	--
Q9UPN3-4	MACF1	microtubule-actin crosslinking factor 1	NA	NA	0.0287415	NA	NA	NA	NA	NA	NA	NA	0.0287415	#DIV/0!	#DIV/0!	--	--
P42892-3	ECE1	endothelin converting enzyme 1	NA	NA	0.0557729	NA	NA	NA	NA	NA	NA	NA	0.0557729	#DIV/0!	#DIV/0!	--	--
Q99442	SEC62	SEC62 homolog (S. cerevisiae)	NA	NA	0.0244128	NA	NA	NA	NA	NA	0.0128785	NA	0.0244128	0.0128785	#DIV/0!	--	--
P12955	PEPD	peptidase D	NA	NA	0.0128939	NA	NA	NA	NA	NA	NA	NA	0.0128939	#DIV/0!	#DIV/0!	--	--
Q9NPJ3	ACOT13	acyl-CoA thioesterase 13	NA	NA	NA	0.00619814	NA	NA	NA	NA	NA	NA	0.00619814	#DIV/0!	#DIV/0!	--	--
Q9P2R3	ANKFY1	ankyrin repeat and FYVE domain containing 1	NA	NA	NA	0.0173972	NA	NA	NA	NA	NA	NA	0.0173972	#DIV/0!	#DIV/0!	--	--
P46063	RECQL	RecQ helicase-like	NA	NA	NA	0.017636	NA	0.0165297	NA	NA	NA	NA	0.017636	0.0165297	#DIV/0!	--	--
O15155	BET1	Bet1 golgi vesicular membrane trafficking protein	NA	NA	NA	0.0129589	NA	NA	NA	NA	NA	NA	0.0129589	#DIV/0!	#DIV/0!	--	--
Q5VW32	BROX	BRO1 domain and CAAX motif containing	NA	NA	NA	0.0172036	NA	NA	NA	NA	0.011773	NA	0.0172036	0.011773	#DIV/0!	--	--
P48729	CSNK1A1	casein kinase 1, alpha 1	NA	NA	NA	0.130096	NA	NA	NA	NA	NA	NA	0.130096	#DIV/0!	#DIV/0!	--	--
P42574	CASP3	caspase 3, apoptosis-related cysteine peptidase	NA	NA	NA	0.015116	NA	NA	NA	NA	NA	NA	0.015116	#DIV/0!	#DIV/0!	--	--
P35222	CTNNB1	catenin (cadherin-associated protein), beta 1, 88kDa	NA	NA	NA	0.040801	NA	NA	NA	NA	0.0351601	NA	0.040801	0.0351601	#DIV/0!	--	--
Q13617	CUL2	cullin 2	NA	NA	NA	0.0122569	NA	NA	NA	NA	NA	NA	0.0122569	#DIV/0!	#DIV/0!	--	--
Q13011	ECH1	enoyl CoA hydratase 1, peroxisomal	NA	NA	NA	0.00655935	NA	NA	NA	NA	0.00672247	NA	0.00655935	0.00672247	#DIV/0!	--	--
P09622	DLD	dihydrolipoamide dehydrogenase	NA	NA	NA	0.00766414	NA	NA	NA	NA	0.00588447	NA	0.00766414	0.00588447	#DIV/0!	--	--
Q9UHY7	ENOPH1	enolase-phosphatase 1	NA	NA	NA	0.00857559	NA	NA	NA	NA	NA	NA	0.00857559	#DIV/0!	#DIV/0!	--	--
P30042	C21orf33	chromosome 21 open reading frame 33	NA	NA	NA	0.0068799	NA	NA	NA	NA	NA	NA	0.0068799	#DIV/0!	#DIV/0!	--	--
Q8NBQ5	HSD17B11	hydroxysteroid (17-beta) dehydrogenase 11	NA	NA	NA	0.0141712	NA	NA	NA	NA	NA	NA	0.0141712	#DIV/0!	#DIV/0!	--	--
Q9HAV4	XPO5	exportin 5	NA	NA	NA	0.0339386	NA	NA	NA	NA	NA	NA	0.0339386	#DIV/0!	#DIV/0!	--	--
Q9UIA9	XPO7	exportin 7	NA	NA	NA	0.00833126	NA	NA	NA	NA	NA	NA	0.00833126	#DIV/0!	#DIV/0!	--	--
Q53EP0	FNDC3B	fibronectin type III domain containing 3B	NA	NA	NA	0.0506049	NA	NA	NA	NA	NA	NA	0.0506049	#DIV/0!	#DIV/0!	--	--
Q14254	FLOT2	flotillin 2	NA	NA	NA	0.00511707	NA	NA	NA	NA	0.00462634	NA	0.00511707	0.00462634	#DIV/0!	--	--
P01112	HRAS	Harvey rat sarcoma viral oncogene homolog	NA	NA	NA	0.0118897	NA	NA	NA	NA	NA	NA	0.0118897	#DIV/0!	#DIV/0!	--	--
Q9H0R5	GBP3	guanylate binding protein 3	NA	NA	NA	0.0224259	NA	NA	NA	NA	NA	NA	0.0224259	#DIV/0!	#DIV/0!	--	--
P50502	ST13	suppression of tumorigenicity 13 (colon carcinoma) (Hsp70 interacting protein)	NA	NA	NA	0.0281014	NA	NA	NA	0.0185049	NA	NA	0.0281014	0.0185049	#DIV/0!	--	--
Q9H2U2	PPA2	pyrophosphatase (inorganic) 2	NA	NA	NA	0.00663354	NA	NA	NA	NA	0.00565433	NA	0.00663354	0.00565433	#DIV/0!	--	--
P32456	GBP2	guanylate binding protein 2, interferon-inducible	NA	NA	NA	0.0159437	NA	NA	NA	NA	NA	NA	0.0159437	#DIV/0!	#DIV/0!	--	--
P19525	EIF2AK2	eukaryotic translation initiation factor 2-alpha kinase 2	NA	NA	NA	0.0185231	NA	NA	NA	NA	NA	0.0186358	0.0185231	0.0186358	#DIV/0!	--	--
Q9C0C2-2	TNKS1BP1	tankyrase 1 binding protein 1, 182kDa	NA	NA	NA	0.0146731	NA	NA	NA	NA	NA	NA	0.0146731	#DIV/0!	#DIV/0!	--	--
Q9Y2Y0-2	ARL2BP	ADP-ribosylation factor-like 2 binding protein	NA	NA	NA	0.0657778	NA	NA	NA	NA	0.0362557	NA	0.0657778	0.0362557	#DIV/0!	--	--
P28288-2	ABCD3	ATP-binding cassette, sub-family D (ALD), member 3	NA	NA	NA	0.0149962	NA	NA	NA	NA	NA	NA	0.0149962	#DIV/0!	#DIV/0!	--	--
Q7L1Q6-2	BZW1	basic leucine zipper and W2 domains 1	NA	NA	NA	0.0372654	NA	0.0285676	NA	NA	NA	NA	0.0372654	0.0285676	#DIV/0!	--	--
Q9Y6M1-1	IGF2BP2	insulin-like growth factor 2 mRNA binding protein 2	NA	NA	NA	0.010357	0.0105742	NA	NA	NA	NA	NA	0.0104656	#DIV/0!	#DIV/0!	--	--
Q9BZF1-2	OSBPL8	oxysterol binding protein-like 8	NA	NA	NA	0.0267278	NA	NA	NA	NA	0.0208902	NA	0.0267278	0.0208902	#DIV/0!	--	--
O75592-2	MYCBP2	MYC binding protein 2, E3 ubiquitin protein ligase	NA	NA	NA	0.0122919	NA	NA	NA	NA	NA	NA	0.0122919	#DIV/0!	#DIV/0!	--	--
Q9H6T3-2	RPAP3	RNA polymerase II associated protein 3	NA	NA	NA	0.0010281	NA	NA	NA	NA	NA	NA	0.0010281	#DIV/0!	#DIV/0!	--	--
Q9Y3Z3-2	SAMHD1	SAM domain and HD domain 1	NA	NA	NA	0.00742402	NA	NA	NA	NA	NA	NA	0.00742402	#DIV/0!	#DIV/0!	--	--
O95352-2	ATG7	autophagy related 7	NA	NA	NA	0.00796245	NA	NA	NA	NA	0.00565277	NA	0.00796245	0.00565277	#DIV/0!	--	--
Q2M389-2	KIAA1033	KIAA1033	NA	NA	NA	0.0137934	NA	NA	NA	NA	NA	NA	0.0137934	#DIV/0!	#DIV/0!	--	--
O95831-3	AIFM1	apoptosis-inducing factor, mitochondrion-associated, 1	NA	NA	NA	0.00455914	NA	NA	NA	NA	0.00134215	NA	0.00455914	0.00134215	#DIV/0!	--	--
Q07666-3	KHDRBS1	KH domain containing, RNA binding, signal transduction associated 1	NA	NA	NA	0.016628	NA	NA	NA	NA	NA	NA	0.016628	#DIV/0!	#DIV/0!	--	--
Q8TDZ2-3	MICAL1	microtubule associated monooxygenase, calponin and LIM domain containing 1	NA	NA	NA	0.00779781	NA	NA	NA	NA	NA	NA	0.00779781	#DIV/0!	#DIV/0!	--	--
Q92841-3	DDX17	DEAD (Asp-Glu-Ala-Asp) box helicase 17	NA	NA	NA	0.0242643	NA	NA	NA	NA	NA	NA	0.0242643	#DIV/0!	#DIV/0!	--	--
O00560-3	SDCBP	syndecan binding protein (syntenin)	NA	NA	NA	0.0224075	NA	NA	NA	NA	NA	NA	0.0224075	#DIV/0!	#DIV/0!	--	--
Q9BUJ2-4	HNRNPUL1	heterogeneous nuclear ribonucleoprotein U-like 1	NA	NA	NA	0.00730519	NA	NA	NA	NA	NA	NA	0.00730519	#DIV/0!	#DIV/0!	--	--
Q8WX93-4	PALLD	palladin, cytoskeletal associated protein	NA	NA	NA	0.0224812	NA	NA	NA	NA	NA	NA	0.0224812	#DIV/0!	#DIV/0!	--	--
P36969-2	GPX4	glutathione peroxidase 4	NA	NA	NA	0.0145572	NA	NA	NA	NA	0.012379	NA	0.0145572	0.012379	#DIV/0!	--	--
Q01433-3	AMPD2	adenosine monophosphate deaminase 2	NA	NA	NA	0.011061	NA	NA	NA	NA	NA	NA	0.011061	#DIV/0!	#DIV/0!	--	--
P04150-5	NR3C1	nuclear receptor subfamily 3, group C, member 1 (glucocorticoid receptor)	NA	NA	NA	0.056962	NA	NA	NA	NA	NA	NA	0.056962	#DIV/0!	#DIV/0!	--	--
P09496-2	CLTA	clathrin, light chain A	NA	NA	NA	0.0193133	NA	NA	NA	NA	0.0101119	NA	0.0193133	0.0101119	#DIV/0!	--	--
O14495	PPAP2B	phosphatidic acid phosphatase type 2B	NA	NA	NA	0.052658	NA	NA	0.0654005	NA	NA	NA	0.052658	0.0654005	#DIV/0!	--	--
O95573	ACSL3	acyl-CoA synthetase long-chain family member 3	NA	NA	NA	0.0250528	NA	NA	NA	NA	NA	NA	0.0250528	#DIV/0!	#DIV/0!	--	--
Q5JRA6	MIA3	melanoma inhibitory activity family, member 3	NA	NA	NA	0.0111024	NA	NA	NA	NA	0.0182045	NA	0.0111024	0.0182045	#DIV/0!	--	--
Q96PK2	NA	NA	NA	NA	NA	0.0186548	0.0236765	NA	NA	NA	NA	NA	0.0211657	#DIV/0!	#DIV/0!	--	--
Q9Y6C9	MTCH2	mitochondrial carrier 2	NA	NA	NA	0.00849053	NA	NA	NA	NA	0.0040019	NA	0.00849053	0.0040019	#DIV/0!	--	--
P56556	NDUFA6	NADH dehydrogenase (ubiquinone) 1 alpha subcomplex, 6, 14kDa	NA	NA	NA	0.0306644	0.0350254	NA	NA	NA	NA	NA	0.0328449	#DIV/0!	#DIV/0!	--	--
Q9UHQ9	CYB5R1	cytochrome b5 reductase 1	NA	NA	NA	0.0108389	NA	NA	0.0118	NA	NA	NA	0.0108389	0.0118	#DIV/0!	--	--
P43490	NAMPT	nicotinamide phosphoribosyltransferase	NA	NA	NA	0.0141846	NA	NA	NA	0.0124319	NA	NA	0.0141846	0.0124319	#DIV/0!	--	--
P57740	NUP107	nucleoporin 107kDa	NA	NA	NA	0.0102675	NA	NA	NA	NA	NA	NA	0.0102675	#DIV/0!	#DIV/0!	--	--
Q12769	NUP160	nucleoporin 160kDa	NA	NA	NA	0.00795683	NA	NA	NA	NA	NA	NA	0.00795683	#DIV/0!	#DIV/0!	--	--
O00567	NOP56	NOP56 ribonucleoprotein	NA	NA	NA	0.0117559	NA	0.0129673	NA	NA	NA	NA	0.0117559	0.0129673	#DIV/0!	--	--
Q8WVJ2	NUDCD2	NudC domain containing 2	NA	NA	NA	0.0105318	NA	NA	NA	NA	NA	NA	0.0105318	#DIV/0!	#DIV/0!	--	--
Q9NQR4	NIT2	nitrilase family, member 2	NA	NA	NA	0.00873928	NA	NA	NA	NA	NA	NA	0.00873928	#DIV/0!	#DIV/0!	--	--
O43447	PPIH	peptidylprolyl isomerase H (cyclophilin H)	NA	NA	NA	0.00718951	NA	0.0101076	NA	NA	NA	NA	0.00718951	0.0101076	#DIV/0!	--	--
Q9H2H8	PPIL3	peptidylprolyl isomerase (cyclophilin)-like 3	NA	NA	NA	0.0092809	NA	NA	0.0160959	NA	NA	NA	0.0092809	0.0160959	#DIV/0!	--	--
P42356	PI4KA	phosphatidylinositol 4-kinase, catalytic, alpha	NA	NA	NA	0.0149753	0.0141863	NA	NA	NA	NA	NA	0.0145808	#DIV/0!	#DIV/0!	--	--
P26196	DDX6	DEAD (Asp-Glu-Ala-Asp) box helicase 6	NA	NA	NA	0.0305703	NA	0.0269408	NA	NA	NA	NA	0.0305703	0.0269408	#DIV/0!	--	--
O00507	USP9Y	ubiquitin specific peptidase 9, Y-linked	NA	NA	NA	0.0191228	NA	0.0232097	NA	NA	NA	NA	0.0191228	0.0232097	#DIV/0!	--	--
P35080	PFN2	profilin 2	NA	NA	NA	0.00833866	NA	NA	NA	NA	NA	0.010325	0.00833866	0.010325	#DIV/0!	--	--
Q15042	RAB3GAP1	RAB3 GTPase activating protein subunit 1 (catalytic)	NA	NA	NA	0.0226848	NA	NA	NA	NA	NA	0.0171444	0.0226848	0.0171444	#DIV/0!	--	--
P62834	RAP1A	RAP1A, member of RAS oncogene family	NA	NA	NA	0.0134678	NA	NA	NA	NA	0.00887227	NA	0.0134678	0.00887227	#DIV/0!	--	--
P52758	HRSP12	heat-responsive protein 12	NA	NA	NA	0.00765602	NA	NA	NA	NA	0.00843779	NA	0.00765602	0.00843779	#DIV/0!	--	--
P61011	SRP54	signal recognition particle 54kDa	NA	NA	NA	0.0220514	NA	NA	NA	NA	NA	NA	0.0220514	#DIV/0!	#DIV/0!	--	--
P52630	STAT2	signal transducer and activator of transcription 2, 113kDa	NA	NA	NA	0.048895	NA	NA	NA	NA	NA	NA	0.048895	#DIV/0!	#DIV/0!	--	--
P61956	SUMO2	small ubiquitin-like modifier 2	NA	NA	NA	0.0218527	0.0222236	NA	NA	NA	NA	NA	0.0220382	#DIV/0!	#DIV/0!	--	--
P31040	SDHA	succinate dehydrogenase complex, subunit A, flavoprotein (Fp)	NA	NA	NA	0.0104009	NA	NA	NA	NA	NA	NA	0.0104009	#DIV/0!	#DIV/0!	--	--
P61764	STXBP1	syntaxin binding protein 1	NA	NA	NA	0.0148323	NA	NA	NA	NA	NA	NA	0.0148323	#DIV/0!	#DIV/0!	--	--
Q9Y2W1	THRAP3	thyroid hormone receptor associated protein 3	NA	NA	NA	0.0148607	NA	0.0174617	NA	NA	NA	NA	0.0148607	0.0174617	#DIV/0!	--	--
O75663	TIPRL	TOR signaling pathway regulator	NA	NA	NA	0.0163334	NA	NA	NA	NA	NA	NA	0.0163334	#DIV/0!	#DIV/0!	--	--
P07947	YES1	YES proto-oncogene 1, Src family tyrosine kinase	NA	NA	NA	0.0142909	NA	NA	NA	NA	0.00262029	NA	0.0142909	0.00262029	#DIV/0!	--	--
Q5T2E6	C10orf76	chromosome 10 open reading frame 76	NA	NA	NA	0.016282	NA	NA	NA	NA	NA	NA	0.016282	#DIV/0!	#DIV/0!	--	--
P21283	ATP6V1C1	ATPase, H+ transporting, lysosomal 42kDa, V1 subunit C1	NA	NA	NA	0.0190698	NA	NA	NA	NA	0.012035	NA	0.0190698	0.012035	#DIV/0!	--	--
P52815	MRPL12	mitochondrial ribosomal protein L12	NA	NA	NA	NA	0.00960921	0.0122964	NA	NA	NA	NA	0.00960921	0.0122964	#DIV/0!	--	--
Q99714	HSD17B10	hydroxysteroid (17-beta) dehydrogenase 10	NA	NA	NA	NA	0.0104665	NA	NA	NA	NA	0.010523	0.0104665	0.010523	#DIV/0!	--	--
P00966	ASS1	argininosuccinate synthase 1	NA	NA	NA	NA	0.0215745	NA	NA	0.0118367	NA	NA	0.0215745	0.0118367	#DIV/0!	--	--
Q9NVP1	DDX18	DEAD (Asp-Glu-Ala-Asp) box polypeptide 18	NA	NA	NA	NA	0.0270071	NA	NA	NA	NA	NA	0.0270071	#DIV/0!	#DIV/0!	--	--
P47985	UQCRFS1	ubiquinol-cytochrome c reductase, Rieske iron-sulfur polypeptide 1	NA	NA	NA	NA	0.0113761	NA	NA	NA	NA	NA	0.0113761	#DIV/0!	#DIV/0!	--	--
Q9Y295	DRG1	developmentally regulated GTP binding protein 1	NA	NA	NA	NA	0.024144	NA	NA	NA	NA	NA	0.024144	#DIV/0!	#DIV/0!	--	--
P53634	CTSC	cathepsin C	NA	NA	NA	NA	0.00442132	NA	NA	NA	NA	NA	0.00442132	#DIV/0!	#DIV/0!	--	--
P11388	TOP2A	topoisomerase (DNA) II alpha 170kDa	NA	NA	NA	NA	0.136583	NA	NA	0.179011	NA	NA	0.136583	0.179011	#DIV/0!	--	--
O95163	IKBKAP	inhibitor of kappa light polypeptide gene enhancer in B-cells, kinase complex-associated protein	NA	NA	NA	NA	0.0137065	NA	NA	NA	NA	NA	0.0137065	#DIV/0!	#DIV/0!	--	--
P08754	GNAI3	guanine nucleotide binding protein (G protein), alpha inhibiting activity polypeptide 3	NA	NA	NA	NA	0.0196684	NA	NA	NA	NA	NA	0.0196684	#DIV/0!	#DIV/0!	--	--
Q5JTH9-2	RRP12	ribosomal RNA processing 12 homolog (S. cerevisiae)	NA	NA	NA	NA	0.0189527	NA	NA	NA	NA	NA	0.0189527	#DIV/0!	#DIV/0!	--	--
P27361-3	MAPK3	mitogen-activated protein kinase 3	NA	NA	NA	NA	0.00936206	NA	NA	0.0134503	NA	NA	0.00936206	0.0134503	#DIV/0!	--	--
Q9UHD8-3	SEPT9	septin 9	NA	NA	NA	NA	0.0104368	NA	NA	0.010951	NA	NA	0.0104368	0.010951	#DIV/0!	--	--
P52701-2	MSH6	mutS homolog 6	NA	NA	NA	NA	0.045935	NA	NA	NA	NA	NA	0.045935	#DIV/0!	#DIV/0!	--	--
O00507-2	USP9Y	ubiquitin specific peptidase 9, Y-linked	NA	NA	NA	NA	0.018214	NA	NA	NA	NA	NA	0.018214	#DIV/0!	#DIV/0!	--	--
P60660-2	MYL6	myosin, light chain 6, alkali, smooth muscle and non-muscle	NA	NA	NA	NA	0.0242775	NA	NA	NA	NA	0.0210474	0.0242775	0.0210474	#DIV/0!	--	--
Q13907	IDI1	isopentenyl-diphosphate delta isomerase 1	NA	NA	NA	NA	0.0161133	NA	NA	NA	NA	NA	0.0161133	#DIV/0!	#DIV/0!	--	--
P12035	KRT3	keratin 3	NA	NA	NA	NA	0.000970519	NA	NA	NA	NA	NA	0.000970519	#DIV/0!	#DIV/0!	--	--
Q9H492	MAP1LC3A	microtubule-associated protein 1 light chain 3 alpha	NA	NA	NA	NA	0.0287322	NA	NA	NA	NA	0.0219078	0.0287322	0.0219078	#DIV/0!	--	--
Q9UMX5	NENF	neudesin neurotrophic factor	NA	NA	NA	NA	0.0103399	NA	NA	NA	NA	NA	0.0103399	#DIV/0!	#DIV/0!	--	--
Q9NYL4	FKBP11	FK506 binding protein 11, 19 kDa	NA	NA	NA	NA	0.0130698	NA	NA	NA	NA	NA	0.0130698	#DIV/0!	#DIV/0!	--	--
O75323	GBAS	glioblastoma amplified sequence	NA	NA	NA	NA	0.00792074	NA	NA	NA	NA	NA	0.00792074	#DIV/0!	#DIV/0!	--	--
P15153	RAC2	ras-related C3 botulinum toxin substrate 2 (rho family, small GTP binding protein Rac2)	NA	NA	NA	NA	0.0136592	NA	NA	NA	NA	NA	0.0136592	#DIV/0!	#DIV/0!	--	--
P34897	SHMT2	serine hydroxymethyltransferase 2 (mitochondrial)	NA	NA	NA	NA	0.0147972	NA	NA	NA	NA	NA	0.0147972	#DIV/0!	#DIV/0!	--	--
P55854	SUMO3	small ubiquitin-like modifier 3	NA	NA	NA	NA	0.0214094	NA	NA	NA	NA	NA	0.0214094	#DIV/0!	#DIV/0!	--	--
Q99470	SDF2	stromal cell-derived factor 2	NA	NA	NA	NA	0.0130161	NA	NA	NA	NA	NA	0.0130161	#DIV/0!	#DIV/0!	--	--
Q14683	SMC1A	structural maintenance of chromosomes 1A	NA	NA	NA	NA	0.0174327	0.0188135	NA	NA	NA	NA	0.0174327	0.0188135	#DIV/0!	--	--
Q9UNM6	PSMD13	proteasome (prosome, macropain) 26S subunit, non-ATPase, 13	NA	NA	NA	NA	NA	0.0104952	NA	NA	NA	NA	#DIV/0!	0.0104952	#DIV/0!	--	--
Q9BWD1	ACAT2	acetyl-CoA acetyltransferase 2	NA	NA	NA	NA	NA	0.0019252	NA	NA	NA	NA	#DIV/0!	0.0019252	#DIV/0!	--	--
P63261	ACTG1	actin, gamma 1	NA	NA	NA	NA	NA	0.0140278	NA	NA	NA	NA	#DIV/0!	0.0140278	#DIV/0!	--	--
P36404	ARL2	ADP-ribosylation factor-like 2	NA	NA	NA	NA	NA	0.0519371	NA	NA	NA	NA	#DIV/0!	0.0519371	#DIV/0!	--	--
O43488	AKR7A2	aldo-keto reductase family 7, member A2 (aflatoxin aldehyde reductase)	NA	NA	NA	NA	NA	0.0142513	NA	NA	NA	NA	#DIV/0!	0.0142513	#DIV/0!	--	--
Q9Y2D5	AKAP2	A kinase (PRKA) anchor protein 2	NA	NA	NA	NA	NA	0.0296111	NA	NA	NA	NA	#DIV/0!	0.0296111	#DIV/0!	--	--
P14550	AKR1A1	aldo-keto reductase family 1, member A1 (aldehyde reductase)	NA	NA	NA	NA	NA	0.014654	NA	NA	0.00697856	NA	#DIV/0!	0.0108163	#DIV/0!	--	--
Q12904	AIMP1	aminoacyl tRNA synthetase complex-interacting multifunctional protein 1	NA	NA	NA	NA	NA	0.0156926	NA	NA	NA	NA	#DIV/0!	0.0156926	#DIV/0!	--	--
P17174	GOT1	glutamic-oxaloacetic transaminase 1, soluble	NA	NA	NA	NA	NA	0.00824597	NA	NA	NA	NA	#DIV/0!	0.00824597	#DIV/0!	--	--
P00505	GOT2	glutamic-oxaloacetic transaminase 2, mitochondrial	NA	NA	NA	NA	NA	0.00922528	NA	NA	NA	NA	#DIV/0!	0.00922528	#DIV/0!	--	--
O43681	ASNA1	arsA arsenite transporter, ATP-binding, homolog 1 (bacterial)	NA	NA	NA	NA	NA	0.0147659	NA	NA	NA	NA	#DIV/0!	0.0147659	#DIV/0!	--	--
Q8NE71	ABCF1	ATP-binding cassette, sub-family F (GCN20), member 1	NA	NA	NA	NA	NA	0.0191439	NA	NA	NA	NA	#DIV/0!	0.0191439	#DIV/0!	--	--
Q9Y376	CAB39	calcium binding protein 39	NA	NA	NA	NA	NA	0.02762	NA	NA	0.0182991	NA	#DIV/0!	0.0229595	#DIV/0!	--	--
P27658	COL8A1	collagen, type VIII, alpha 1	NA	NA	NA	NA	NA	0.016119	NA	NA	NA	0.00900201	#DIV/0!	0.0125605	#DIV/0!	--	--
P12111	COL6A3	collagen, type VI, alpha 3	NA	NA	NA	NA	NA	0.138323	NA	NA	NA	NA	#DIV/0!	0.138323	#DIV/0!	--	--
O75131	CPNE3	copine III	NA	NA	NA	NA	NA	0.0153984	NA	NA	0.00969531	NA	#DIV/0!	0.0125469	#DIV/0!	--	--
Q96BY6	DOCK10	dedicator of cytokinesis 10	NA	NA	NA	NA	NA	0.0233429	NA	NA	NA	NA	#DIV/0!	0.0233429	#DIV/0!	--	--
Q9Y371	SH3GLB1	SH3-domain GRB2-like endophilin B1	NA	NA	NA	NA	NA	0.0298163	NA	NA	NA	NA	#DIV/0!	0.0298163	#DIV/0!	--	--
O60869	EDF1	endothelial differentiation-related factor 1	NA	NA	NA	NA	NA	0.0524265	NA	NA	NA	NA	#DIV/0!	0.0524265	#DIV/0!	--	--
O15371	EIF3D	eukaryotic translation initiation factor 3, subunit D	NA	NA	NA	NA	NA	0.017261	NA	NA	NA	NA	#DIV/0!	0.017261	#DIV/0!	--	--
O75223	GGCT	gamma-glutamylcyclotransferase	NA	NA	NA	NA	NA	0.00877823	NA	NA	NA	NA	#DIV/0!	0.00877823	#DIV/0!	--	--
P07203	GPX1	glutathione peroxidase 1	NA	NA	NA	NA	NA	0.0158564	NA	NA	NA	NA	#DIV/0!	0.0158564	#DIV/0!	--	--
Q12931	TRAP1	TNF receptor-associated protein 1	NA	NA	NA	NA	NA	0.0135465	NA	NA	NA	NA	#DIV/0!	0.0135465	#DIV/0!	--	--
Q99880	HIST1H2BL	histone cluster 1, H2bl	NA	NA	NA	NA	NA	0.00368641	NA	NA	NA	NA	#DIV/0!	0.00368641	#DIV/0!	--	--
Q8N257	HIST3H2BB	histone cluster 3, H2bb	NA	NA	NA	NA	NA	0.00333527	NA	NA	NA	NA	#DIV/0!	0.00333527	#DIV/0!	--	--
P52292	KPNA2	karyopherin alpha 2 (RAG cohort 1, importin alpha 1)	NA	NA	NA	NA	NA	0.126073	NA	NA	NA	NA	#DIV/0!	0.126073	#DIV/0!	--	--
Q12906	ILF3	interleukin enhancer binding factor 3, 90kDa	NA	NA	NA	NA	NA	0.0130868	NA	NA	NA	NA	#DIV/0!	0.0130868	#DIV/0!	--	--
O60502-2	MGEA5	meningioma expressed antigen 5 (hyaluronidase)	NA	NA	NA	NA	NA	0.0301163	NA	NA	NA	NA	#DIV/0!	0.0301163	#DIV/0!	--	--
O00154-2	ACOT7	acyl-CoA thioesterase 7	NA	NA	NA	NA	NA	0.00678806	NA	NA	NA	NA	#DIV/0!	0.00678806	#DIV/0!	--	--
Q96KP4-2	CNDP2	CNDP dipeptidase 2 (metallopeptidase M20 family)	NA	NA	NA	NA	NA	0.0117004	NA	NA	NA	NA	#DIV/0!	0.0117004	#DIV/0!	--	--
Q9Y394-2	DHRS7	dehydrogenase/reductase (SDR family) member 7	NA	NA	NA	NA	NA	0.016472	NA	NA	0.00687268	NA	#DIV/0!	0.0116723	#DIV/0!	--	--
Q9NV70-2	EXOC1	exocyst complex component 1	NA	NA	NA	NA	NA	0.0202754	NA	NA	NA	NA	#DIV/0!	0.0202754	#DIV/0!	--	--
A0FGR8-2	ESYT2	extended synaptotagmin-like protein 2	NA	NA	NA	NA	NA	0.0171273	NA	NA	0.0102832	NA	#DIV/0!	0.0137053	#DIV/0!	--	--
Q16363-2	LAMA4	laminin, alpha 4	NA	NA	NA	NA	NA	0.164795	NA	NA	0.130623	NA	#DIV/0!	0.147709	#DIV/0!	--	--
O43684-2	BUB3	BUB3 mitotic checkpoint protein	NA	NA	NA	NA	NA	0.02547	NA	NA	NA	NA	#DIV/0!	0.02547	#DIV/0!	--	--
O60610-2	DIAPH1	diaphanous-related formin 1	NA	NA	NA	NA	NA	0.0108052	NA	NA	NA	NA	#DIV/0!	0.0108052	#DIV/0!	--	--
Q9UHB9-2	SRP68	signal recognition particle 68kDa	NA	NA	NA	NA	NA	0.0122484	NA	NA	0.0114167	NA	#DIV/0!	0.0118326	#DIV/0!	--	--
Q9NTJ3-2	SMC4	structural maintenance of chromosomes 4	NA	NA	NA	NA	NA	0.0169562	NA	NA	NA	NA	#DIV/0!	0.0169562	#DIV/0!	--	--
Q6YHK3-3	CD109	CD109 molecule	NA	NA	NA	NA	NA	0.0150309	NA	NA	NA	NA	#DIV/0!	0.0150309	#DIV/0!	--	--
Q9UPN3-3	MACF1	microtubule-actin crosslinking factor 1	NA	NA	NA	NA	NA	0.0259787	NA	NA	NA	NA	#DIV/0!	0.0259787	#DIV/0!	--	--
O15013-7	ARHGEF10	Rho guanine nucleotide exchange factor (GEF) 10	NA	NA	NA	NA	NA	0.0261283	NA	NA	NA	NA	#DIV/0!	0.0261283	#DIV/0!	--	--
A5YKK6-4	CNOT1	CCR4-NOT transcription complex, subunit 1	NA	NA	NA	NA	NA	0.0165383	NA	NA	NA	NA	#DIV/0!	0.0165383	#DIV/0!	--	--
Q14157-4	UBAP2L	ubiquitin associated protein 2-like	NA	NA	NA	NA	NA	0.0289904	NA	NA	NA	NA	#DIV/0!	0.0289904	#DIV/0!	--	--
P18583-2	SON	SON DNA binding protein	NA	NA	NA	NA	NA	0.0554555	NA	NA	NA	NA	#DIV/0!	0.0554555	#DIV/0!	--	--
Q9Y2J2-2	EPB41L3	erythrocyte membrane protein band 4.1-like 3	NA	NA	NA	NA	NA	0.015989	NA	0.00946136	NA	NA	#DIV/0!	0.0127252	#DIV/0!	--	--
Q00839-2	HNRNPU	heterogeneous nuclear ribonucleoprotein U (scaffold attachment factor A)	NA	NA	NA	NA	NA	0.0152684	NA	NA	NA	NA	#DIV/0!	0.0152684	#DIV/0!	--	--
O96008	TOMM40	translocase of outer mitochondrial membrane 40 homolog (yeast)	NA	NA	NA	NA	NA	0.00844637	NA	NA	NA	NA	#DIV/0!	0.00844637	#DIV/0!	--	--
Q6UB35	MTHFD1L	methylenetetrahydrofolate dehydrogenase (NADP+ dependent) 1-like	NA	NA	NA	NA	NA	0.0113424	NA	NA	NA	0.0112585	#DIV/0!	0.0113004	#DIV/0!	--	--
O95182	NDUFA7	NADH dehydrogenase (ubiquinone) 1 alpha subcomplex, 7, 14.5kDa	NA	NA	NA	NA	NA	0.0291353	NA	NA	NA	NA	#DIV/0!	0.0291353	#DIV/0!	--	--
P48163	ME1	malic enzyme 1, NADP(+)-dependent, cytosolic	NA	NA	NA	NA	NA	0.0142781	NA	NA	NA	NA	#DIV/0!	0.0142781	#DIV/0!	--	--
Q8WXH0	SYNE2	spectrin repeat containing, nuclear envelope 2	NA	NA	NA	NA	NA	0.0224425	NA	NA	NA	NA	#DIV/0!	0.0224425	#DIV/0!	--	--
P61601	NCALD	neurocalcin delta	NA	NA	NA	NA	NA	0.0150099	NA	NA	NA	NA	#DIV/0!	0.0150099	#DIV/0!	--	--
Q14980	NUMA1	nuclear mitotic apparatus protein 1	NA	NA	NA	NA	NA	0.0344394	0.0499527	NA	NA	NA	#DIV/0!	0.042196	#DIV/0!	--	--
P09874	PARP1	poly (ADP-ribose) polymerase 1	NA	NA	NA	NA	NA	0.0181083	NA	NA	NA	NA	#DIV/0!	0.0181083	#DIV/0!	--	--
Q10471	GALNT2	polypeptide N-acetylgalactosaminyltransferase 2	NA	NA	NA	NA	NA	0.00535967	NA	NA	0.0165733	NA	#DIV/0!	0.0109665	#DIV/0!	--	--
O00469	PLOD2	procollagen-lysine, 2-oxoglutarate 5-dioxygenase 2	NA	NA	NA	NA	NA	0.0301757	NA	NA	NA	NA	#DIV/0!	0.0301757	#DIV/0!	--	--
Q8N163	CCAR2	cell cycle and apoptosis regulator 2	NA	NA	NA	NA	NA	0.0185419	NA	NA	NA	NA	#DIV/0!	0.0185419	#DIV/0!	--	--
O75695	RP2	retinitis pigmentosa 2 (X-linked recessive)	NA	NA	NA	NA	NA	0.0113947	NA	NA	NA	NA	#DIV/0!	0.0113947	#DIV/0!	--	--
Q86VI3	IQGAP3	IQ motif containing GTPase activating protein 3	NA	NA	NA	NA	NA	0.0106911	NA	NA	NA	NA	#DIV/0!	0.0106911	#DIV/0!	--	--
Q9Y3L5	RAP2C	RAP2C, member of RAS oncogene family	NA	NA	NA	NA	NA	0.0209312	NA	NA	NA	NA	#DIV/0!	0.0209312	#DIV/0!	--	--
Q9Y3F4	STRAP	serine/threonine kinase receptor associated protein	NA	NA	NA	NA	NA	0.0193256	NA	0.0176538	NA	NA	#DIV/0!	0.0184897	#DIV/0!	--	--
P55809	OXCT1	3-oxoacid CoA transferase 1	NA	NA	NA	NA	NA	0.00808393	NA	NA	0.00392916	NA	#DIV/0!	0.00600655	#DIV/0!	--	--
Q9UBE0	SAE1	SUMO1 activating enzyme subunit 1	NA	NA	NA	NA	NA	0.0135837	NA	NA	NA	NA	#DIV/0!	0.0135837	#DIV/0!	--	--
Q15582	TGFBI	transforming growth factor, beta-induced, 68kDa	NA	NA	NA	NA	NA	0.127217	NA	0.201487	NA	NA	#DIV/0!	0.164352	#DIV/0!	--	--
Q16851	UGP2	UDP-glucose pyrophosphorylase 2	NA	NA	NA	NA	NA	0.0126354	NA	NA	NA	NA	#DIV/0!	0.0126354	#DIV/0!	--	--
O75351	VPS4B	vacuolar protein sorting 4 homolog B (S. cerevisiae)	NA	NA	NA	NA	NA	0.0219064	NA	NA	NA	NA	#DIV/0!	0.0219064	#DIV/0!	--	--
Q12768	KIAA0196	KIAA0196	NA	NA	NA	NA	NA	0.0164991	0.0124723	NA	NA	NA	#DIV/0!	0.0144857	#DIV/0!	--	--
Q13084	MRPL28	mitochondrial ribosomal protein L28	NA	NA	NA	NA	NA	NA	0.0175308	NA	NA	NA	#DIV/0!	0.0175308	#DIV/0!	--	--
P84077	ARF1	ADP-ribosylation factor 1	NA	NA	NA	NA	NA	NA	0.0210199	NA	NA	NA	#DIV/0!	0.0210199	#DIV/0!	--	--
P61966	AP1S1	adaptor-related protein complex 1, sigma 1 subunit	NA	NA	NA	NA	NA	NA	0.0151695	NA	NA	NA	#DIV/0!	0.0151695	#DIV/0!	--	--
Q9Y6G9	DYNC1LI1	dynein, cytoplasmic 1, light intermediate chain 1	NA	NA	NA	NA	NA	NA	0.0145022	NA	NA	NA	#DIV/0!	0.0145022	#DIV/0!	--	--
P17661	DES	desmin	NA	NA	NA	NA	NA	NA	0.0138944	0.010129	NA	NA	#DIV/0!	0.0120117	#DIV/0!	--	--
O60884	DNAJA2	DnaJ (Hsp40) homolog, subfamily A, member 2	NA	NA	NA	NA	NA	NA	0.0263153	NA	NA	NA	#DIV/0!	0.0263153	#DIV/0!	--	--
Q9UDY4	DNAJB4	DnaJ (Hsp40) homolog, subfamily B, member 4	NA	NA	NA	NA	NA	NA	0.0429483	NA	NA	NA	#DIV/0!	0.0429483	#DIV/0!	--	--
O60313	OPA1	optic atrophy 1 (autosomal dominant)	NA	NA	NA	NA	NA	NA	0.018112	NA	0.00913747	NA	#DIV/0!	0.0136247	#DIV/0!	--	--
Q96A65	EXOC4	exocyst complex component 4	NA	NA	NA	NA	NA	NA	0.0150925	NA	NA	NA	#DIV/0!	0.0150925	#DIV/0!	--	--
Q9Y2D4	EXOC6B	exocyst complex component 6B	NA	NA	NA	NA	NA	NA	0.0151379	NA	0.00851327	NA	#DIV/0!	0.0118256	#DIV/0!	--	--
Q9NZ56	FMN2	formin 2	NA	NA	NA	NA	NA	NA	0.0147622	NA	NA	NA	#DIV/0!	0.0147622	#DIV/0!	--	--
Q92820	GGH	gamma-glutamyl hydrolase (conjugase, folylpolygammaglutamyl hydrolase)	NA	NA	NA	NA	NA	NA	0.0066884	NA	NA	NA	#DIV/0!	0.0066884	#DIV/0!	--	--
Q96QV6	HIST1H2AA	histone cluster 1, H2aa	NA	NA	NA	NA	NA	NA	0.00737089	0.00842371	NA	NA	#DIV/0!	0.0078973	#DIV/0!	--	--
Q14573	ITPR3	inositol 1,4,5-trisphosphate receptor, type 3	NA	NA	NA	NA	NA	NA	0.0122616	NA	0.00329864	NA	#DIV/0!	0.00778011	#DIV/0!	--	--
P07093-2	SERPINE2	serpin peptidase inhibitor, clade E (nexin, plasminogen activator inhibitor type 1), member 2	NA	NA	NA	NA	NA	NA	0.13123	NA	0.115462	NA	#DIV/0!	0.123346	#DIV/0!	--	--
Q06210-2	GFPT1	glutamine--fructose-6-phosphate transaminase 1	NA	NA	NA	NA	NA	NA	0.0156089	NA	0.0131237	NA	#DIV/0!	0.0143663	#DIV/0!	--	--
Q15746-2	MYLK	myosin light chain kinase	NA	NA	NA	NA	NA	NA	0.018097	NA	NA	0.0136455	#DIV/0!	0.0158713	#DIV/0!	--	--
Q9Y4I1-2	MYO5A	myosin VA (heavy chain 12, myoxin)	NA	NA	NA	NA	NA	NA	0.0137035	NA	NA	NA	#DIV/0!	0.0137035	#DIV/0!	--	--
Q9Y6Y8-2	SEC23IP	SEC23 interacting protein	NA	NA	NA	NA	NA	NA	0.0126522	NA	NA	NA	#DIV/0!	0.0126522	#DIV/0!	--	--
Q5SSJ5-3	HP1BP3	heterochromatin protein 1, binding protein 3	NA	NA	NA	NA	NA	NA	0.0177751	NA	NA	0.0120823	#DIV/0!	0.0149287	#DIV/0!	--	--
P61978-3	HNRNPK	heterogeneous nuclear ribonucleoprotein K	NA	NA	NA	NA	NA	NA	0.0218964	NA	NA	NA	#DIV/0!	0.0218964	#DIV/0!	--	--
Q5GLZ8-3	HERC4	HECT and RLD domain containing E3 ubiquitin protein ligase 4	NA	NA	NA	NA	NA	NA	0.0159721	NA	0.00857567	NA	#DIV/0!	0.0122739	#DIV/0!	--	--
Q9Y2D5-6	AKAP2	A kinase (PRKA) anchor protein 2	NA	NA	NA	NA	NA	NA	0.0233942	NA	NA	NA	#DIV/0!	0.0233942	#DIV/0!	--	--
Q9NZL9-4	MAT2B	methionine adenosyltransferase II, beta	NA	NA	NA	NA	NA	NA	0.0164842	NA	0.0113138	NA	#DIV/0!	0.013899	#DIV/0!	--	--
Q15063-4	POSTN	periostin, osteoblast specific factor	NA	NA	NA	NA	NA	NA	0.140695	NA	NA	NA	#DIV/0!	0.140695	#DIV/0!	--	--
Q14203-2	DCTN1	dynactin 1	NA	NA	NA	NA	NA	NA	0.0147652	NA	NA	NA	#DIV/0!	0.0147652	#DIV/0!	--	--
Q13423	NNT	nicotinamide nucleotide transhydrogenase	NA	NA	NA	NA	NA	NA	0.00946099	NA	NA	NA	#DIV/0!	0.00946099	#DIV/0!	--	--
Q8TAT6	NPLOC4	nuclear protein localization 4 homolog (S. cerevisiae)	NA	NA	NA	NA	NA	NA	0.01372	NA	NA	NA	#DIV/0!	0.01372	#DIV/0!	--	--
Q15751	HERC1	HECT and RLD domain containing E3 ubiquitin protein ligase family member 1	NA	NA	NA	NA	NA	NA	0.0285974	NA	NA	0.0212239	#DIV/0!	0.0249106	#DIV/0!	--	--
P53992	SEC24C	SEC24 family member C	NA	NA	NA	NA	NA	NA	0.0190336	NA	NA	NA	#DIV/0!	0.0190336	#DIV/0!	--	--
Q08623	HDHD1	haloacid dehalogenase-like hydrolase domain containing 1	NA	NA	NA	NA	NA	NA	0.00662959	NA	0.00358918	NA	#DIV/0!	0.00510938	#DIV/0!	--	--
P61421	ATP6V0D1	ATPase, H+ transporting, lysosomal 38kDa, V0 subunit d1	NA	NA	NA	NA	NA	NA	0.0129753	NA	0.00900058	NA	#DIV/0!	0.0109879	#DIV/0!	--	--
P55263	ADK	adenosine kinase	NA	NA	NA	NA	NA	NA	NA	0.00974708	NA	NA	#DIV/0!	0.00974708	#DIV/0!	--	--
Q9HDC9	APMAP	adipocyte plasma membrane associated protein	NA	NA	NA	NA	NA	NA	NA	0.00825773	NA	NA	#DIV/0!	0.00825773	#DIV/0!	--	--
P47895	ALDH1A3	aldehyde dehydrogenase 1 family, member A3	NA	NA	NA	NA	NA	NA	NA	0.0245299	NA	NA	#DIV/0!	0.0245299	#DIV/0!	--	--
Q9Y6D5	ARFGEF2	ADP-ribosylation factor guanine nucleotide-exchange factor 2 (brefeldin A-inhibited)	NA	NA	NA	NA	NA	NA	NA	0.0159218	NA	NA	#DIV/0!	0.0159218	#DIV/0!	--	--
O75718	CRTAP	cartilage associated protein	NA	NA	NA	NA	NA	NA	NA	0.0116828	0.0122649	NA	#DIV/0!	0.0119738	#DIV/0!	--	--
P83916	CBX1	chromobox homolog 1	NA	NA	NA	NA	NA	NA	NA	0.029551	NA	NA	#DIV/0!	0.029551	#DIV/0!	--	--
P46977	STT3A	STT3A, subunit of the oligosaccharyltransferase complex (catalytic)	NA	NA	NA	NA	NA	NA	NA	0.00940805	NA	NA	#DIV/0!	0.00940805	#DIV/0!	--	--
P54852	EMP3	epithelial membrane protein 3	NA	NA	NA	NA	NA	NA	NA	0.0128596	NA	NA	#DIV/0!	0.0128596	#DIV/0!	--	--
Q8IYD1	GSPT2	G1 to S phase transition 2	NA	NA	NA	NA	NA	NA	NA	0.0175648	NA	NA	#DIV/0!	0.0175648	#DIV/0!	--	--
O75821	EIF3G	eukaryotic translation initiation factor 3, subunit G	NA	NA	NA	NA	NA	NA	NA	0.0208622	NA	NA	#DIV/0!	0.0208622	#DIV/0!	--	--
P78344	EIF4G2	eukaryotic translation initiation factor 4 gamma, 2	NA	NA	NA	NA	NA	NA	NA	0.0305228	NA	NA	#DIV/0!	0.0305228	#DIV/0!	--	--
O43432	EIF4G3	eukaryotic translation initiation factor 4 gamma, 3	NA	NA	NA	NA	NA	NA	NA	0.0224307	NA	NA	#DIV/0!	0.0224307	#DIV/0!	--	--
P16402	HIST1H1D	histone cluster 1, H1d	NA	NA	NA	NA	NA	NA	NA	0.0155622	NA	NA	#DIV/0!	0.0155622	#DIV/0!	--	--
Q6NXT2	H3F3C	H3 histone, family 3C	NA	NA	NA	NA	NA	NA	NA	0.00756662	NA	NA	#DIV/0!	0.00756662	#DIV/0!	--	--
P01891	NA	NA	NA	NA	NA	NA	NA	NA	NA	0.0614235	NA	NA	#DIV/0!	0.0614235	#DIV/0!	--	--
P16278-2	GLB1	galactosidase, beta 1	NA	NA	NA	NA	NA	NA	NA	0.00769518	NA	NA	#DIV/0!	0.00769518	#DIV/0!	--	--
Q96N66-2	MBOAT7	membrane bound O-acyltransferase domain containing 7	NA	NA	NA	NA	NA	NA	NA	0.00996573	NA	NA	#DIV/0!	0.00996573	#DIV/0!	--	--
Q9NR12-2	PDLIM7	PDZ and LIM domain 7 (enigma)	NA	NA	NA	NA	NA	NA	NA	0.0142709	NA	NA	#DIV/0!	0.0142709	#DIV/0!	--	--
P23193-2	TCEA1	transcription elongation factor A (SII), 1	NA	NA	NA	NA	NA	NA	NA	0.0452984	NA	NA	#DIV/0!	0.0452984	#DIV/0!	--	--
P20810-3	CAST	calpastatin	NA	NA	NA	NA	NA	NA	NA	0.0115352	NA	0.0100433	#DIV/0!	0.0107892	#DIV/0!	--	--
Q9Y6I3-3	EPN1	epsin 1	NA	NA	NA	NA	NA	NA	NA	0.0123205	NA	0.0144145	#DIV/0!	0.0133675	#DIV/0!	--	--
P20810-5	CAST	calpastatin	NA	NA	NA	NA	NA	NA	NA	0.011396	NA	NA	#DIV/0!	0.011396	#DIV/0!	--	--
O60271-5	SPAG9	sperm associated antigen 9	NA	NA	NA	NA	NA	NA	NA	0.0200115	NA	NA	#DIV/0!	0.0200115	#DIV/0!	--	--
Q15149-7	PLEC	plectin	NA	NA	NA	NA	NA	NA	NA	0.0122546	NA	0.0106488	#DIV/0!	0.0114517	#DIV/0!	--	--
P33527-8	ABCC1	ATP-binding cassette, sub-family C (CFTR/MRP), member 1	NA	NA	NA	NA	NA	NA	NA	0.0189224	NA	NA	#DIV/0!	0.0189224	#DIV/0!	--	--
Q9NZB2-4	FAM120A	family with sequence similarity 120A	NA	NA	NA	NA	NA	NA	NA	0.0137055	0.00996096	NA	#DIV/0!	0.0118332	#DIV/0!	--	--
Q15113	PCOLCE	procollagen C-endopeptidase enhancer	NA	NA	NA	NA	NA	NA	NA	0.162803	0.175196	NA	#DIV/0!	0.169	#DIV/0!	--	--
O14974	PPP1R12A	protein phosphatase 1, regulatory subunit 12A	NA	NA	NA	NA	NA	NA	NA	0.0149691	NA	NA	#DIV/0!	0.0149691	#DIV/0!	--	--
P22087	FBL	fibrillarin	NA	NA	NA	NA	NA	NA	NA	0.00930181	0.00647516	NA	#DIV/0!	0.00788848	#DIV/0!	--	--
O00186	STXBP3	syntaxin binding protein 3	NA	NA	NA	NA	NA	NA	NA	0.0133838	NA	NA	#DIV/0!	0.0133838	#DIV/0!	--	--
P51178	PLCD1	phospholipase C, delta 1	NA	NA	NA	NA	NA	NA	NA	NA	0.00592805	NA	#DIV/0!	0.00592805	#DIV/0!	--	--
P54619	PRKAG1	protein kinase, AMP-activated, gamma 1 non-catalytic subunit	NA	NA	NA	NA	NA	NA	NA	NA	0.0107232	NA	#DIV/0!	0.0107232	#DIV/0!	--	--
Q13510	ASAH1	N-acylsphingosine amidohydrolase (acid ceramidase) 1	NA	NA	NA	NA	NA	NA	NA	NA	0.0148551	NA	#DIV/0!	0.0148551	#DIV/0!	--	--
Q92747	ARPC1A	actin related protein 2/3 complex, subunit 1A, 41kDa	NA	NA	NA	NA	NA	NA	NA	NA	0.00724253	NA	#DIV/0!	0.00724253	#DIV/0!	--	--
Q9Y4W6	AFG3L2	AFG3-like AAA ATPase 2	NA	NA	NA	NA	NA	NA	NA	NA	0.0041447	NA	#DIV/0!	0.0041447	#DIV/0!	--	--
Q92572	AP3S1	adaptor-related protein complex 3, sigma 1 subunit	NA	NA	NA	NA	NA	NA	NA	NA	0.0128594	NA	#DIV/0!	0.0128594	#DIV/0!	--	--
P14868	DARS	aspartyl-tRNA synthetase	NA	NA	NA	NA	NA	NA	NA	NA	0.00959261	NA	#DIV/0!	0.00959261	#DIV/0!	--	--
Q96BJ3	AIDA	axin interactor, dorsalization associated	NA	NA	NA	NA	NA	NA	NA	NA	0.0100106	NA	#DIV/0!	0.0100106	#DIV/0!	--	--
P50583	NUDT2	nudix (nucleoside diphosphate linked moiety X)-type motif 2	NA	NA	NA	NA	NA	NA	NA	NA	0.00777115	NA	#DIV/0!	0.00777115	#DIV/0!	--	--
Q13976	PRKG1	protein kinase, cGMP-dependent, type I	NA	NA	NA	NA	NA	NA	NA	NA	0.0100598	NA	#DIV/0!	0.0100598	#DIV/0!	--	--
Q13616	CUL1	cullin 1	NA	NA	NA	NA	NA	NA	NA	NA	0.0176401	NA	#DIV/0!	0.0176401	#DIV/0!	--	--
P49589	CARS	cysteinyl-tRNA synthetase	NA	NA	NA	NA	NA	NA	NA	NA	0.00829482	NA	#DIV/0!	0.00829482	#DIV/0!	--	--
P21399	ACO1	aconitase 1, soluble	NA	NA	NA	NA	NA	NA	NA	NA	0.0214824	NA	#DIV/0!	0.0214824	#DIV/0!	--	--
P07585	DCN	decorin	NA	NA	NA	NA	NA	NA	NA	NA	0.143096	NA	#DIV/0!	0.143096	#DIV/0!	--	--
P61916	NPC2	Niemann-Pick disease, type C2	NA	NA	NA	NA	NA	NA	NA	NA	0.0259177	0.0145407	#DIV/0!	0.0202292	#DIV/0!	--	--
Q9NZD2	GLTP	glycolipid transfer protein	NA	NA	NA	NA	NA	NA	NA	NA	0.00993884	NA	#DIV/0!	0.00993884	#DIV/0!	--	--
P62873	GNB1	guanine nucleotide binding protein (G protein), beta polypeptide 1	NA	NA	NA	NA	NA	NA	NA	NA	0.0121572	NA	#DIV/0!	0.0121572	#DIV/0!	--	--
P50213	IDH3A	isocitrate dehydrogenase 3 (NAD+) alpha	NA	NA	NA	NA	NA	NA	NA	NA	0.00581153	NA	#DIV/0!	0.00581153	#DIV/0!	--	--
Q99714-2	HSD17B10	hydroxysteroid (17-beta) dehydrogenase 10	NA	NA	NA	NA	NA	NA	NA	NA	0.00715789	NA	#DIV/0!	0.00715789	#DIV/0!	--	--
Q6NVY1-2	HIBCH	3-hydroxyisobutyryl-CoA hydrolase	NA	NA	NA	NA	NA	NA	NA	NA	0.0065831	NA	#DIV/0!	0.0065831	#DIV/0!	--	--
Q9H3Z4-2	DNAJC5	DnaJ (Hsp40) homolog, subfamily C, member 5	NA	NA	NA	NA	NA	NA	NA	NA	0.00733031	NA	#DIV/0!	0.00733031	#DIV/0!	--	--
Q8TC07-2	TBC1D15	TBC1 domain family, member 15	NA	NA	NA	NA	NA	NA	NA	NA	0.0178212	NA	#DIV/0!	0.0178212	#DIV/0!	--	--
Q5H9R7-3	PPP6R3	protein phosphatase 6, regulatory subunit 3	NA	NA	NA	NA	NA	NA	NA	NA	0.0319815	0.0206723	#DIV/0!	0.0263269	#DIV/0!	--	--
P17096-2	HMGA1	high mobility group AT-hook 1	NA	NA	NA	NA	NA	NA	NA	NA	0.0141329	NA	#DIV/0!	0.0141329	#DIV/0!	--	--
Q08722-2	CD47	CD47 molecule	NA	NA	NA	NA	NA	NA	NA	NA	0.00629006	NA	#DIV/0!	0.00629006	#DIV/0!	--	--
O14494	PPAP2A	phosphatidic acid phosphatase type 2A	NA	NA	NA	NA	NA	NA	NA	NA	0.00414941	NA	#DIV/0!	0.00414941	#DIV/0!	--	--
O95299	NDUFA10	NADH dehydrogenase (ubiquinone) 1 alpha subcomplex, 10, 42kDa	NA	NA	NA	NA	NA	NA	NA	NA	0.007214	NA	#DIV/0!	0.007214	#DIV/0!	--	--
Q9Y3E5	PTRH2	peptidyl-tRNA hydrolase 2	NA	NA	NA	NA	NA	NA	NA	NA	0.0115361	NA	#DIV/0!	0.0115361	#DIV/0!	--	--
Q8WUJ3	CEMIP	cell migration inducing protein, hyaluronan binding	NA	NA	NA	NA	NA	NA	NA	NA	0.113577	NA	#DIV/0!	0.113577	#DIV/0!	--	--
Q12765	SCRN1	secernin 1	NA	NA	NA	NA	NA	NA	NA	NA	0.00550596	NA	#DIV/0!	0.00550596	#DIV/0!	--	--
P67775	PPP2CA	protein phosphatase 2, catalytic subunit, alpha isozyme	NA	NA	NA	NA	NA	NA	NA	NA	0.00455595	NA	#DIV/0!	0.00455595	#DIV/0!	--	--
P62714	PPP2CB	protein phosphatase 2, catalytic subunit, beta isozyme	NA	NA	NA	NA	NA	NA	NA	NA	0.023818	NA	#DIV/0!	0.023818	#DIV/0!	--	--
P54709	ATP1B3	ATPase, Na+/K+ transporting, beta 3 polypeptide	NA	NA	NA	NA	NA	NA	NA	NA	0.017481	NA	#DIV/0!	0.017481	#DIV/0!	--	--
Q9UBT2	UBA2	ubiquitin-like modifier activating enzyme 2	NA	NA	NA	NA	NA	NA	NA	NA	0.0128607	NA	#DIV/0!	0.0128607	#DIV/0!	--	--
Q9BRG1	VPS25	vacuolar protein sorting 25 homolog (S. cerevisiae)	NA	NA	NA	NA	NA	NA	NA	NA	0.0129464	NA	#DIV/0!	0.0129464	#DIV/0!	--	--
Q12907	LMAN2	lectin, mannose-binding 2	NA	NA	NA	NA	NA	NA	NA	NA	0.00953981	NA	#DIV/0!	0.00953981	#DIV/0!	--	--
Q16527	CSRP2	cysteine and glycine-rich protein 2	NA	NA	NA	NA	NA	NA	NA	NA	NA	0.00970519	#DIV/0!	0.00970519	#DIV/0!	--	--
Q9H7D0	DOCK5	dedicator of cytokinesis 5	NA	NA	NA	NA	NA	NA	NA	NA	NA	0.0120152	#DIV/0!	0.0120152	#DIV/0!	--	--
P32321	DCTD	dCMP deaminase	NA	NA	NA	NA	NA	NA	NA	NA	NA	0.0107867	#DIV/0!	0.0107867	#DIV/0!	--	--
Q01518-2	CAP1	CAP, adenylate cyclase-associated protein 1 (yeast)	NA	NA	NA	NA	NA	NA	NA	NA	NA	0.00974331	#DIV/0!	0.00974331	#DIV/0!	--	--
P09493-6	TPM1	tropomyosin 1 (alpha)	NA	NA	NA	NA	NA	NA	NA	NA	NA	0.0242738	#DIV/0!	0.0242738	#DIV/0!	--	--
Q96N66	MBOAT7	membrane bound O-acyltransferase domain containing 7	NA	NA	NA	NA	NA	NA	NA	NA	NA	0.00854519	#DIV/0!	0.00854519	#DIV/0!	--	--
Q16822	PCK2	phosphoenolpyruvate carboxykinase 2 (mitochondrial)	NA	NA	NA	NA	NA	NA	NA	NA	NA	0.0158238	#DIV/0!	0.0158238	#DIV/0!	--	--
P61758	VBP1	von Hippel-Lindau binding protein 1	NA	NA	NA	NA	NA	NA	NA	NA	NA	0.0107835	#DIV/0!	0.0107835	#DIV/0!	--	--
Q9BT73	PSMG3	proteasome (prosome, macropain) assembly chaperone 3	NA	NA	NA	NA	NA	NA	NA	NA	NA	0.0107961	#DIV/0!	0.0107961	#DIV/0!	--	--
Q8NHP8	PLBD2	phospholipase B domain containing 2	NA	NA	NA	NA	NA	NA	NA	NA	NA	0.00620872	#DIV/0!	0.00620872	#DIV/0!	--	--
Q9Y2Q5	LAMTOR2	late endosomal/lysosomal adaptor, MAPK and MTOR activator 2	NA	NA	NA	NA	NA	NA	NA	NA	NA	0.00764882	#DIV/0!	0.00764882	#DIV/0!	--	--
Q9HBL0	TNS1	tensin 1	NA	NA	NA	NA	NA	NA	NA	NA	NA	0.0417671	#DIV/0!	0.0417671	#DIV/0!	--	--
