# Supplementary material for: Modeling SILAC Data to Assess Protein Turnover in a Cellular Model of Diabetic Nephropathy
Source: Int J Mol Sci. 2023 Feb 1;24(3):2811. doi: 10.3390/ijms24032811 (PMC9917874; doi:10.3390/ijms24032811)
Supplement: Supplementary file 1 [file ijms-24-02811-s001.zip › Supplementary material/Table S3_Revised.xlsx]

## Sheet: Estimate of protein half-life
Protein ID	GENE_NAME	PROT_DESCR	Diab1 half-life (h)	Diab2 half-life (h)	Diab3 half-life (h)	Diab4 half-life (h)	Diab5 half-life (h)	Nephro1 half-life (h)	Nephro2 half-life (h)	Nephro3 half-life (h)	Nephro4 half-life (h)	Nephro5 half-life (h)	# measurements	Diab + Nephro average half-life (h)	Diab average half-life (h)	Nephro average half -life (h)
P22105-3	TNXB	tenascin XB	3.07482	3.48652									2	3.28067	3.28067	#DIV/0!
P02452	COL1A1	collagen, type I, alpha 1	3.86914	3.78015	3.88238	4.05587	4.32302	4.1066	3.79132	3.6442	4.36408	4.0149	10	3.98317	3.98211	3.98422
Q15113	PCOLCE	procollagen C-endopeptidase enhancer								4.25757	3.95641		2	4.10699	#DIV/0!	4.10699
P08123	COL1A2	collagen, type I, alpha 2	3.87297	3.92634	4.08718	4.31793	4.52599	4.15784	4.49851	3.94485	4.73492	4.14656	10	4.22131	4.14608	4.29654
P11047	LAMC1	laminin, gamma 1 (formerly LAMB2)	4.96445	4.53507	3.71257	4.46104		3.36132	4.53067	4.45108	5.14214	4.29524	9	4.38373	4.41828	4.35609
P02751-3	FN1	fibronectin 1	3.8874	4.26647	4.68182	4.47504	4.38575	4.6747	4.57794	4.29935	4.87259	4.15345	10	4.42745	4.3393	4.51561
Q15582	TGFBI	transforming growth factor, beta-induced, 68kDa						5.44855		3.44016			2	4.44436	#DIV/0!	4.44436
P09486	SPARC	secreted protein, acidic, cysteine-rich (osteonectin)			3.70104	4.0271	5.06435	5.13521		3.38497	6.21305	3.63321	7	4.45128	4.26416	4.59161
P11388	TOP2A	topoisomerase (DNA) II alpha 170kDa					5.07493			3.87209			2	4.47351	5.07493	3.87209
P07996	THBS1	thrombospondin 1				5.24063	4.51344	4.88494			5.26864	3.42926	5	4.66738	4.87703	4.52761
P02461	COL3A1	collagen, type III, alpha 1	4.33942	4.31078	4.12261	4.99169	6.37191	4.38227		5.38799	4.94179	3.38708	9	4.69284	4.82728	4.52478
Q16363-2	LAMA4	laminin, alpha 4						4.20611			5.30648		2	4.7563	#DIV/0!	4.7563
P24821-6	TNC	tenascin C	5.28669	4.26918		5.41294	5.32841		3.73048			4.60143	6	4.77152	5.0743	4.16595
P12110	COL6A2	collagen, type VI, alpha 2	3.69681	4.94232	3.9948	5.77998	6.56659	4.71371	4.94908	3.83148	4.81636	5.33746	10	4.86286	4.9961	4.72962
P07942	LAMB1	laminin, beta 1	3.57815	6.21905		5.83926	4.0553	4.9507	5.3324	4.47037	5.67612	5.22189	9	5.03814	4.92294	5.1303
P20908	COL5A1	collagen, type V, alpha 1	4.92682	5.35716	3.64798	5.19181	7.37917	4.12577	5.55608	5.83069	7.70468	5.21678	10	5.49369	5.30059	5.6868
P07093-2	SERPINE2	serpin peptidase inhibitor, clade E (nexin, plasminogen activator inhibitor type 1), member 2							5.28193		6.00323		2	5.64258	#DIV/0!	5.64258
P12109	COL6A1	collagen, type VI, alpha 1	5.62915	6.32719	5.77027	6.95112	7.77461	5.70372	6.85915	6.12763	7.1585	6.48117	10	6.47825	6.49047	6.46603
P12111-2	COL6A3	collagen, type VI, alpha 3	6.99038	6.74972	7.84976	7.08874	9.24393		6.17472	7.57241	7.21218	6.02865	9	7.21228	7.5845	6.74699
P09601	HMOX1	heme oxygenase (decycling) 1	8.23923	7.02352		7.45669		6.36866	7.78577				5	7.37478	7.57315	7.07722
Q99715	COL12A1	collagen, type XII, alpha 1	6.39967				10.7944	6.22339	6.20616			8.17383	5	7.55948	8.59701	6.86779
P41567	EIF1	eukaryotic translation initiation factor 1	8.44094			7.93275	8.97717	9.22671	9.42143	9.74808	10.1722	9.24087	8	9.14502	8.45029	9.56186
Q07954	LRP1	low density lipoprotein receptor-related protein 1	8.88832	7.95034	9.19887	8.57197	9.47737	8.88815	9.16831	8.57802	13.3147	8.74801	10	9.27841	8.81738	9.73945
O43493-4	TGOLN2	trans-golgi network protein 2		8.77166		7.66912				11.5307			3	9.32384	8.22039	11.5307
Q99715-4	COL12A1	collagen, type XII, alpha 1		9.1885	4.53686	11.4039				10.5404	13.0437		5	9.74268	8.37642	11.7921
P17844	DDX5	DEAD (Asp-Glu-Ala-Asp) box helicase 5	11.9018	8.76166	11.1688	9.16221	10.0552	10.696	10.9352	8.48472		9.47421	9	10.0711	10.2099	9.89753
P61769	B2M	beta-2-microglobulin	9.09806			9.30806	10.2688	11.8984	7.56394		14.8127	10.4281	7	10.4826	9.55829	11.1758
O43493-2	TGOLN2	trans-golgi network protein 2	9.60835								8.78964	13.4414	3	10.6131	9.60835	11.1155
Q6YHK3-4	CD109	CD109 molecule		9.10463					13.381				2	11.2428	9.10463	13.381
P31689	DNAJA1	DnaJ (Hsp40) homolog, subfamily A, member 1		11.1037			12.0411			11.6511			3	11.5986	11.5724	11.6511
O14495	PPAP2B	phosphatidic acid phosphatase type 2B				13.1632			10.5985				2	11.8808	13.1632	10.5985
O75534-2	CSDE1	cold shock domain containing E1, RNA-binding		13.4184		9.88792		11.4736	12.7564		12.8391		5	12.0751	11.6531	12.3564
P35221	CTNNA1	catenin (cadherin-associated protein), alpha 1, 102kDa	11.2904	11.6983	9.86758	14.5229	13.4139	10.0227	10.3677	13.2319	18.0535	13.9514	10	12.642	12.1586	13.1254
P05556	ITGB1	integrin, beta 1 (fibronectin receptor, beta polypeptide, antigen CD29 includes MDF2, MSK12)	11.9463	12.2392	11.3648	12.113	12.1579	12.0006	14.0346	11.1062	16.2156	13.951	10	12.7129	11.9643	13.4616
Q02818	NUCB1	nucleobindin 1	11.5629	12.8954						14.4838			3	12.9807	12.2291	14.4838
Q16850-2	CYP51A1	cytochrome P450, family 51, subfamily A, polypeptide 1		11.751			18.7533	10.5504	9.70857			14.2993	5	13.0125	15.2522	11.5194
Q03001	DST	dystonin	13.4303	14.2233	12.7213	15.2382	14.3195	13.0304	14.9819	12.824	18.8647	15.7578	10	14.5391	13.9865	15.0918
Q9Y2Y0-2	ARL2BP	ADP-ribosylation factor-like 2 binding protein				10.5377					19.1183		2	14.828	10.5377	19.1183
O00592-2	PODXL	podocalyxin-like	16.5101	13.1887	10.4989			15.5028		10.3929	24.1888		6	15.047	13.3992	16.6948
P08648	ITGA5	integrin, alpha 5 (fibronectin receptor, alpha polypeptide)	15.7981			13.6393						16.339	3	15.2588	14.7187	16.339
P98082-2	DAB2	Dab, mitogen-responsive phosphoprotein, homolog 2 (Drosophila)	12.0405	15.5458		16.5331	16.6147		14.14	15.2722		17.1661	7	15.3303	15.1835	15.5261
Q14444-2	CAPRIN1	cell cycle associated protein 1	15.3307	13.9401	14.7728	13.591	15.7504	15.9932	15.8668	14.6028	16.9922	17.453	10	15.4293	14.677	16.1816
Q15758	SLC1A5	solute carrier family 1 (neutral amino acid transporter), member 5	14.6098	17.3773			14.7208	14.6336		15.3147	18.4224	14.6303	7	15.6727	15.5693	15.7503
Q08AF3	SLFN5	schlafen family member 5				16.72		17.4491	14.4661	15.6874			4	16.0806	16.72	15.8675
P63208	SKP1	S-phase kinase-associated protein 1	15.3087			17.8318	16.1716	15.6246	14.5589		20.1928	17.7177	7	16.7723	16.4374	17.0235
Q14980	NUMA1	nuclear mitotic apparatus protein 1						20.1266	13.8761				2	17.0013	#DIV/0!	17.0013
Q16706	MAN2A1	mannosidase, alpha, class 2A, member 1		10.6488				19.093	21.43				3	17.0573	10.6488	20.2615
Q9GZZ1	NAA50	N(alpha)-acetyltransferase 50, NatE catalytic subunit				15.6173	15.9072	15.895			21.6413		4	17.2652	15.7623	18.7681
P20290-2	BTF3	basic transcription factor 3	17.4321		16.8251	14.3553	19.3102	15.2221	18.0988	18.0443	18.6229	19.8601	9	17.5301	16.9807	17.9696
P43235	CTSK	cathepsin K	35.1998			15.2407		9.40445			10.7103		4	17.6388	25.2202	10.0574
P62979	RPS27A	ribosomal protein S27a	15.8825	17.0219	15.1011	19.5117	18.5767	17.3664	15.8821	16.9593	23.9937	17.3585	10	17.7654	17.2188	18.312
O00571	DDX3X	DEAD (Asp-Glu-Ala-Asp) box helicase 3, X-linked	18.073	17.597	15.9379	16.5359	19.1413	17.7744	17.9944	17.7426	18.1177	20.3322	10	17.9247	17.457	18.3923
P37108	SRP14	signal recognition particle 14kDa (homologous Alu RNA binding protein)	17.8821			17.9937	18.8284	18.3153				18.4512	5	18.2941	18.2347	18.3833
P35222	CTNNB1	catenin (cadherin-associated protein), beta 1, 88kDa				16.9885					19.714		2	18.3513	16.9885	19.714
Q15643	TRIP11	thyroid hormone receptor interactor 11	19.0417	17.8568	16.3508	21.1018	18.5683						5	18.5839	18.5839	#DIV/0!
P10644	PRKAR1A	protein kinase, cAMP-dependent, regulatory, type I, alpha		15.7576	15.3692	22.7548		18.4716		16.0403	24.1633	20.1046	7	18.9517	17.9606	19.695
Q15155	NOMO1	NODAL modulator 1		19.8353		20.2073			17.4583				3	19.1669	20.0213	17.4583
Q14980-2	NUMA1	nuclear mitotic apparatus protein 1	18.0278	19.4707	14.9538	21.9566	21.5798			17.6347	19.9566	20.0486	8	19.2036	19.1978	19.2133
A6NCE7	MAP1LC3B2	microtubule-associated protein 1 light chain 3 beta 2	14.1943	14.0259		21.7136	17.7451		19.674		21.1394	26.268	7	19.2515	16.9197	22.3604
Q92841	DDX17	DEAD (Asp-Glu-Ala-Asp) box helicase 17	15.5367	25.5574	16.3679		23.1041	23.1259		15.5321	18.1266	16.9193	8	19.2837	20.1415	18.426
Q460N5-3	PARP14	poly (ADP-ribose) polymerase family, member 14		15.2946		23.6571							2	19.4758	19.4758	#DIV/0!
O00483	NDUFA4	NDUFA4, mitochondrial complex associated	14.8604	20.7399	15.2777	23.8896			16.3963	16.8706	33.308	15.6619	8	19.6255	18.6919	20.5592
Q92896	GLG1	golgi glycoprotein 1	17.316		16.9273	17.8448				20.9208	26.0314		5	19.8081	17.3627	23.4761
Q14839	CHD4	chromodomain helicase DNA binding protein 4	17.1827	31.0956			17.2559	18.2893				15.6535	5	19.8954	21.8447	16.9714
P61289	PSME3	proteasome (prosome, macropain) activator subunit 3 (PA28 gamma; Ki)	21.9356			18.1953							2	20.0655	20.0655	#DIV/0!
P69849	NOMO3	NODAL modulator 3	15.7744	19.9201			23.7209	19.7249	17.0646			24.8143	6	20.1699	19.8051	20.5346
Q13439-3	GOLGA4	golgin A4	21.3918		19.2915								2	20.3417	20.3417	#DIV/0!
P09493	TPM1	tropomyosin 1 (alpha)	20.4624		16.7425			11.2551	27.1057	23.2943	24.0003		6	20.4767	18.6024	21.4138
Q13185	CBX3	chromobox homolog 3	20.9311			20.6871	20.9475	20.84		18.4064		21.252	6	20.5107	20.8553	20.1661
P07951-2	TPM2	tropomyosin 2 (beta)	15.535	16.875	12.5869	23.0388	24.7843	14.4053	19.4497	22.2873	29.5632	30.7464	10	20.9272	18.564	23.2904
P56556	NDUFA6	NADH dehydrogenase (ubiquinone) 1 alpha subcomplex, 6, 14kDa				22.6043	19.7898						2	21.1971	21.1971	#DIV/0!
P09493-3	TPM1	tropomyosin 1 (alpha)	21.9996	15.2104	16.3725	19.7883	22.0778	11.3913	33.7593	20.9391	21.8648	28.8132	10	21.2216	19.0897	23.3535
Q7L1Q6-2	BZW1	basic leucine zipper and W2 domains 1				18.6003		24.2634					2	21.4318	18.6003	24.2634
O94925-3	GLS	glutaminase		21.0348				18.3776	23.6015		27.8106	17.1207	5	21.589	21.0348	21.7276
Q13492-3	PICALM	phosphatidylinositol binding clathrin assembly protein	22.0565	24.2434	17.4052	20.405	21.2482	20.1629	22.3035			25.509	8	21.6667	21.0717	22.6585
O75937	DNAJC8	DnaJ (Hsp40) homolog, subfamily C, member 8	22.995		16.9448	24.2467		23.2835					4	21.8675	21.3955	23.2835
Q9H4A6	GOLPH3	golgi phosphoprotein 3 (coat-protein)		26.233				19.8836		20.1775			3	22.098	26.233	20.0306
Q14789	GOLGB1	golgin B1	25.7439					19.9666	20.7001				3	22.1369	25.7439	20.3334
Q14156-3	EFR3A	EFR3 homolog A (S. cerevisiae)				20.9026	23.218				23.5039		3	22.5415	22.0603	23.5039
P02794	FTH1	ferritin, heavy polypeptide 1	9.58364				10.2451				47.9039		3	22.5775	9.91436	47.9039
O95340	PAPSS2	3'-phosphoadenosine 5'-phosphosulfate synthase 2		27.4748	18.1825	20.164	21.2606		23.5384	19.4127	28.3776	22.6901	8	22.6376	21.7705	23.5047
Q7L1Q6	BZW1	basic leucine zipper and W2 domains 1	20.3845	22.5235	19.2173		22.8103		23.1147	20.5128	30.433	24.5443	8	22.9425	21.2339	24.6512
Q14008-2	CKAP5	cytoskeleton associated protein 5	18.3641	26.4011		23.9208		24.4608	24.6688	19.5669		23.6346	7	23.0025	22.8954	23.0828
Q9H583	HEATR1	HEAT repeat containing 1					24.1033		20.0018	25.2083			3	23.1045	24.1033	22.6051
O75533	SF3B1	splicing factor 3b, subunit 1, 155kDa	23.3692	24.7214	18.8406	23.5134	25.3025	22.5577	21.0263	22.3007	26.3738	24.3918	10	23.2397	23.1494	23.3301
P08195-2	SLC3A2	solute carrier family 3 (amino acid transporter heavy chain), member 2	22.4591	16.4803	28.7214			29.0543				20.7331	5	23.4896	22.5536	24.8937
P78344-2	EIF4G2	eukaryotic translation initiation factor 4 gamma, 2	21.6439	22.5827	22.6036	21.6996			24.6265		27.8128	24.2718	7	23.6059	22.1325	25.5704
P36543	ATP6V1E1	ATPase, H+ transporting, lysosomal 31kDa, V1 subunit E1	21.2122	22.791		27.556			24.3158				4	23.9688	23.8531	24.3158
Q16222-3	UAP1	UDP-N-acetylglucosamine pyrophosphorylase 1			23.7968	19.837		25.6583			27.1476		4	24.1099	21.8169	26.4029
Q16222-2	UAP1	UDP-N-acetylglucosamine pyrophosphorylase 1		23.2842			19.4747		29.0074	19.1503		29.7886	5	24.1411	21.3795	25.9821
Q6P2Q9	PRPF8	pre-mRNA processing factor 8	22.4548	25.9325		23.2992	25.906	21.867	20.8181	25.2522	28.0161	23.7963	9	24.1491	24.3981	23.9499
Q92598-2	HSPH1	heat shock 105kDa/110kDa protein 1	28.8914	18.5343		12.9392	30.4387	22.5167	29.625	29.0829	18.608	27.0831	9	24.191	22.7009	25.3831
P26196	DDX6	DEAD (Asp-Glu-Ala-Asp) box helicase 6				22.6739		25.7285					2	24.2012	22.6739	25.7285
Q13347	EIF3I	eukaryotic translation initiation factor 3, subunit I						21.7276		21.013	29.9066		3	24.2157	#DIV/0!	24.2157
Q9Y3A5	SBDS	Shwachman-Bodian-Diamond syndrome	23.9797	25.5546	22.0135				26.2512	24.8739			5	24.5346	23.8493	25.5626
Q9NP72	RAB18	RAB18, member RAS oncogene family			22.0981		22.5853	24.88	26.7513	22.9148		28.4819	6	24.6185	22.3417	25.757
Q13151	HNRNPA0	heterogeneous nuclear ribonucleoprotein A0	23.5668	24.4715			25.9427						3	24.6603	24.6603	#DIV/0!
O14907	TAX1BP3	Tax1 (human T-cell leukemia virus type I) binding protein 3	21.8859			23.8261						28.8019	3	24.838	22.856	28.8019
P07711	CTSL	cathepsin L	31.2672			18.5511							2	24.9092	24.9092	#DIV/0!
O75962-5	TRIO	trio Rho guanine nucleotide exchange factor		22.5962		16.1247	25.0228		30.3206			30.9625	5	25.0053	21.2479	30.6415
Q13283	G3BP1	GTPase activating protein (SH3 domain) binding protein 1	26.4178	24.1602				28.4898		21.1357			4	25.0509	25.289	24.8127
P40616	ARL1	ADP-ribosylation factor-like 1	23.2031	24.5535	23.962	25.101	24.709	23.1828	27.285	23.9075	27.0424	29.8084	10	25.2755	24.3057	26.2452
Q16531	DDB1	damage-specific DNA binding protein 1, 127kDa	23.4872	25.1358		25.8854	27.266	21.8636	20.004		31.442	27.8934	8	25.3722	25.4436	25.3007
P06756	ITGAV	integrin, alpha V	25.6011	22.5544		23.7407		17.8533	19.7321	31.3199	37.2971		7	25.4426	23.9654	26.5506
P09038-2	FGF2	fibroblast growth factor 2 (basic)		25.0103							18.5555	33.1913	3	25.5857	25.0103	25.8734
P63172	DYNLT1	dynein, light chain, Tctex-type 1	20.6691			24.9834	24.1196	23.2483			37.3573		5	26.0756	23.2574	30.3028
P29966	MARCKS	myristoylated alanine-rich protein kinase C substrate	22.0434	27.6015	24.9922	27.4901	25.8161	20.0904	25.1096	31.9543	28.3684	29.5739	10	26.304	25.5887	27.0193
P61586	RHOA	ras homolog family member A	21.943		22.0887	30.8202	27.2318	20.0484	25.3688	25.7502	43.055	22.6953	9	26.5557	25.5209	27.3836
P02786	TFRC	transferrin receptor	25.6324	20.6771	20.9815	26.0214		28.7977	26.1471	26.3523	33.4389	31.2543	9	26.5892	23.3281	29.1981
P60033	CD81	CD81 molecule	22.9767	23.0113	20.3113	25.2883	36.626	16.2215	21.9563	36.9066	33.5885	30.5814	10	26.7468	25.6427	27.8509
Q9NVD7	PARVA	parvin, alpha	23.6003	26.9625		27.708	30.1281	22.3613		28.0178		28.5002	7	26.754	27.0997	26.2931
Q15637-4	SF1	splicing factor 1	27.5181			26.0261							2	26.7721	26.7721	#DIV/0!
Q15382	RHEB	Ras homolog enriched in brain	22.9686	27.5066		27.7364			27.1833	24.1551	31.5486		6	26.8498	26.0705	27.629
P17301	ITGA2	integrin, alpha 2 (CD49B, alpha 2 subunit of VLA-2 receptor)			20.8691				33.3915				2	27.1303	20.8691	33.3915
Q9NP97	DYNLRB1	dynein, light chain, roadblock-type 1	23.1187		26.0886				29.3209			30.0391	4	27.1418	24.6037	29.68
Q9Y5B9	SUPT16H	suppressor of Ty 16 homolog (S. cerevisiae)				27.0037		33.7963	21.3661				3	27.3887	27.0037	27.5812
P19105	MYL12A	myosin, light chain 12A, regulatory, non-sarcomeric	22.2267		22.6911	34.6044	25.1082	25.3312	26.5805	29.6482	35.2568	26.004	9	27.4946	26.1576	28.5641
Q5H9R7-3	PPP6R3	protein phosphatase 6, regulatory subunit 3									21.6734	33.5302	2	27.6018	#DIV/0!	27.6018
Q14011	CIRBP	cold inducible RNA binding protein				22.3389				27.7304	32.7425		3	27.6039	22.3389	30.2364
O75643	SNRNP200	small nuclear ribonucleoprotein 200kDa (U5)		28.3712		29.447	29.0201	26.277	21.7529	27.9955	31.9573	26.5207	8	27.6677	28.9461	26.9007
P43243	MATR3	matrin 3	25.4468	29.4857	23.8407	27.2754	29.3021	30.0034	26.6564	25.2895	32.1649	28.0619	10	27.7527	27.0701	28.4352
P13693	TPT1	tumor protein, translationally-controlled 1	28.4533	25.9247	25.6302	17.0973	29.5851	23.6693	31.3807	31.753	30.8857	33.5802	10	27.7959	25.3381	30.2538
Q9H492	MAP1LC3A	microtubule-associated protein 1 light chain 3 alpha					24.1244					31.6393	2	27.8818	24.1244	31.6393
Q13263-2	TRIM28	tripartite motif containing 28		31.9282	23.4689				24.2338	28.8697		30.9121	5	27.8826	27.6986	28.0052
Q04637-6	EIF4G1	eukaryotic translation initiation factor 4 gamma, 1		29.4091				26.534					2	27.9716	29.4091	26.534
P04040	CAT	catalase	33.4042		24.1836			25.3171		29.0622			4	27.9918	28.7939	27.1896
Q8IZP2	NA	NA	22.6193	23.7541	18.9526				32.471			42.7712	5	28.1136	21.7753	37.6211
Q02809	PLOD1	procollagen-lysine, 2-oxoglutarate 5-dioxygenase 1	24.9353	28.0827		39.7778	31.0215		18.3677		32.4651	22.1908	7	28.1201	30.9543	24.3412
P51153	RAB13	RAB13, member RAS oncogene family	27.4588	26.2256	24.2434	26.0715	28.2402			32.6199	32.501		7	28.1943	26.4479	32.5605
O60684	KPNA6	karyopherin alpha 6 (importin alpha 7)				31.9004			25.7278	27.1379			3	28.2554	31.9004	26.4329
Q15751	HERC1	HECT and RLD domain containing E3 ubiquitin protein ligase family member 1							24.2381			32.6589	2	28.4485	#DIV/0!	28.4485
P80303	NUCB2	nucleobindin 2	32.7271		24.178								2	28.4526	28.4526	#DIV/0!
Q00341	HDLBP	high density lipoprotein binding protein	25.8101	28.1711	23.7988	30.2569	31.4038	21.6896	25.1242	30.5015	34.775	33.0311	10	28.4562	27.8881	29.0243
Q15370	TCEB2	transcription elongation factor B (SIII), polypeptide 2 (18kDa, elongin B)	23.6947	27.0734		31.0255	26.0195	23.5398	27.5449		39.9082	29.2753	8	28.5102	26.9533	30.067
Q13765	NACA	nascent polypeptide-associated complex alpha subunit	28.9372	28.8416	24.9348	25.3694	29.0936	27.2304	30.5817	29.542	35.116	27.8	10	28.7447	27.4353	30.054
Q13620-3	CUL4B	cullin 4B	23.4555	30.8012					24.3745		36.6789		4	28.8275	27.1284	30.5267
Q14151	SAFB2	scaffold attachment factor B2		34.5083	23.2623								2	28.8853	28.8853	#DIV/0!
O94855	SEC24D	SEC24 family member D	25.6638	19.0109		32.8889	31.0584	24.8755	29.6436	25.7717	41.309	31.1284	9	29.0389	27.1555	30.5456
P49458	SRP9	signal recognition particle 9kDa	28.2071	32.8064	21.4355	34.2281	30.9232	29.0862	21.9308	26.3895	33.8799	32.0142	10	29.0901	29.5201	28.6601
Q9UPN3	MACF1	microtubule-actin crosslinking factor 1		28.1039				27.5199	29.497			32.1176	4	29.3096	28.1039	29.7115
Q15459	SF3A1	splicing factor 3a, subunit 1, 120kDa	30.4702	31.4831	25.5241			30.2437	28.8341				5	29.311	29.1591	29.5389
Q04637-5	EIF4G1	eukaryotic translation initiation factor 4 gamma, 1	27.7029		25.1241	26.5157	27.8556		31.0538	28.1005	37.3185	32.4512	8	29.5153	26.7996	32.231
Q9BZF1-2	OSBPL8	oxysterol binding protein-like 8				25.9336					33.1805		2	29.557	25.9336	33.1805
P55010	EIF5	eukaryotic translation initiation factor 5	25.6548				29.577	31.7229				31.9354	4	29.7225	27.6159	31.8291
P08134	RHOC	ras homolog family member C	22.0573	27.2804	22.0887	31.0586	31.5497	22.7479	26.5587		51.501	33.7963	9	29.8487	26.8069	33.651
O60493	SNX3	sorting nexin 3	26.8333	26.7276		28.1625	34.4832	23.3357	27.4776		38.6892	33.3335	8	29.8803	29.0516	30.709
Q02880-2	TOP2B	topoisomerase (DNA) II beta 180kDa		29.9398		36.4619	32.4876	26.0634		25.678			5	30.1261	32.9631	25.8707
Q9Y5S9-2	RBM8A	RNA binding motif protein 8A	28.4267				28.5657	33.5765					3	30.1896	28.4962	33.5765
Q9Y2Z0-2	SUGT1	SGT1, suppressor of G2 allele of SKP1 (S. cerevisiae)	32.4823		28.1392								2	30.3107	30.3107	#DIV/0!
Q15365	PCBP1	poly(rC) binding protein 1		31.1783					29.5012				2	30.3398	31.1783	29.5012
O60716-32	CTNND1	catenin (cadherin-associated protein), delta 1				32.3495		23.7407			32.9014	32.4401	4	30.3579	32.3495	29.6941
P60660	MYL6	myosin, light chain 6, alkali, smooth muscle and non-muscle	23.0455	30.0321	24.6474	35.4539	28.551	26.2583	26.8288	29.8883	46.1891	32.9326	10	30.3827	28.346	32.4194
P42224-2	STAT1	signal transducer and activator of transcription 1, 91kDa	21.3801	28.886		30.8621	25.1171	22.9758	31.8488	37.9626	38.484	36.3384	9	30.4283	26.5613	33.5219
Q14152	EIF3A	eukaryotic translation initiation factor 3, subunit A	30.0725	29.0539	27.3026	28.1244	29.5101	28.7503	32.2194	26.9647	40.5818	32.4575	10	30.5037	28.8127	32.1948
Q15404	RSU1	Ras suppressor protein 1	27.4719	32.1764	29.0304	24.3957	29.5347	20.8618	28.485	36.2964	41.8618	35.7539	10	30.5868	28.5218	32.6518
Q15427	SF3B4	splicing factor 3b, subunit 4, 49kDa	30.5312							30.7544			2	30.6428	30.5312	30.7544
P60660-2	MYL6	myosin, light chain 6, alkali, smooth muscle and non-muscle					28.551					32.9326	2	30.7418	28.551	32.9326
Q99685	MGLL	monoglyceride lipase	23.4956					32.4913	27.4603		39.6378		4	30.7713	23.4956	33.1965
O43809	NUDT21	nudix (nucleoside diphosphate linked moiety X)-type motif 21	30.4997				31.1199						2	30.8098	30.8098	#DIV/0!
P12270	TPR	translocated promoter region, nuclear basket protein	26.2625	33.7263	21.5194	40.7296	31.5515	32.1241		27.9979		32.9734	8	30.8606	30.7579	31.0318
Q13523	PRPF4B	pre-mRNA processing factor 4B	30.1739							31.5705			2	30.8722	30.1739	31.5705
P35611-2	ADD1	adducin 1 (alpha)	20.1297	37.1926		37.0302		20.7257			45.472	24.7532	6	30.8839	31.4508	30.317
O94979-6	SEC31A	SEC31 homolog A (S. cerevisiae)	25.3077				33.0339			34.7056			3	31.0157	29.1708	34.7056
P33991	MCM4	minichromosome maintenance complex component 4	24.5622					37.479					2	31.0206	24.5622	37.479
P50502	ST13	suppression of tumorigenicity 13 (colon carcinoma) (Hsp70 interacting protein)				24.6659				37.4575			2	31.0617	24.6659	37.4575
Q8TCT9-5	HM13	histocompatibility (minor) 13	29.9282	31.0385					32.3901				3	31.1189	30.4833	32.3901
Q96CG8	CTHRC1	collagen triple helix repeat containing 1				32.4719	28.7124			32.7421		30.7292	4	31.1639	30.5921	31.7356
Q8TDX7	NEK7	NIMA-related kinase 7				28.9303			28.1222		36.4548		3	31.1691	28.9303	32.2885
O94979-3	SEC31A	SEC31 homolog A (S. cerevisiae)		31.7902		34.5129		23.4914	27.0427		38.6314	31.9064	6	31.2292	33.1516	30.268
P51571	SSR4	signal sequence receptor, delta	29.3035			34.4985		30.5587					3	31.4536	31.901	30.5587
P61956	SUMO2	small ubiquitin-like modifier 2				31.7191	31.1896						2	31.4544	31.4544	#DIV/0!
Q9Y376	CAB39	calcium binding protein 39						25.0959			37.8787		2	31.4873	#DIV/0!	31.4873
P61619	SEC61A1	Sec61 alpha 1 subunit (S. cerevisiae)	30.9918					24.1635		32.7673	38.2897		4	31.5531	30.9918	31.7402
Q9UBG0	MRC2	mannose receptor, C type 2	27.5624	31.6862	27.4131	35.3982	30.821	23.5741		33.8984	40.3858	36.209	9	31.8831	30.5762	33.5168
P21980	TGM2	transglutaminase 2		27.9484		13.8941		30.8335	36.4962	41.8115	27.7496	44.6561	7	31.9128	20.9213	36.3094
Q9NYF8-3	BCLAF1	BCL2-associated transcription factor 1	34.5394		26.0628			35.4832					3	32.0285	30.3011	35.4832
Q9C0C2	TNKS1BP1	tankyrase 1 binding protein 1, 182kDa		31.6096								32.4661	2	32.0379	31.6096	32.4661
O95373	IPO7	importin 7	30.3899	27.5919		26.7773	30.2277	34.2481	39.3416	28.8059	36.4675	34.6064	9	32.0507	28.7467	34.6939
Q9Y696	CLIC4	chloride intracellular channel 4	27.0007	34.4764	27.7651	37.2372	31.394	29.1134	30.2829	28.4484	45.2391	30.2041	10	32.1161	31.5747	32.6576
P60842	EIF4A1	eukaryotic translation initiation factor 4A1	32.0848	29.9709	27.213	30.5886	29.1626	32.7626	33.3343	30.3695	40.8165	35.9872	10	32.229	29.804	34.654
P48444	ARCN1	archain 1		32.9803		35.1055	31.6357	27.0234		27.2348	42.0552	30.2227	7	32.3225	33.2405	31.634
Q13618-2	CUL3	cullin 3		26.5581		35.9352					34.5602		3	32.3512	31.2467	34.5602
Q13740-2	ALCAM	activated leukocyte cell adhesion molecule	29.3764			35.5567		32.3813					3	32.4381	32.4665	32.3813
P52294	KPNA1	karyopherin alpha 1 (importin alpha 5)		26.3168		35.6704				24.115	44.1559		4	32.5645	30.9936	34.1355
P38919	EIF4A3	eukaryotic translation initiation factor 4A3	32.8616	32.7215		35.0006	31.166	32.2884	32.3885	28.7555	39.577	29.1297	9	32.6543	32.9374	32.4278
Q13263	TRIM28	tripartite motif containing 28	31.0499			32.8616		34.7209					3	32.8775	31.9557	34.7209
O00507	USP9Y	ubiquitin specific peptidase 9, Y-linked				36.2472		29.8646					2	33.0559	36.2472	29.8646
P29373	CRABP2	cellular retinoic acid binding protein 2	22.3789	33.3965	22.7881	48.0438	35.8667	23.1742	26.1064	31.2719	54.4663	33.4324	10	33.0925	32.4948	33.6903
Q8NC51-4	SERBP1	SERPINE1 mRNA binding protein 1	31.0685	32.5484	28.2591	32.837	31.7909	33.452		31.663	39.0558	37.7101	9	33.1539	31.3008	35.4702
Q7Z4V5-2	HDGFRP2	hepatoma-derived growth factor-related protein 2	32.8225					33.5866					2	33.2046	32.8225	33.5866
Q96PK2	NA	NA				37.1565	29.2757						2	33.2161	33.2161	#DIV/0!
Q9Y608	LRRFIP2	leucine rich repeat (in FLII) interacting protein 2	31.0569					35.4755					2	33.2662	31.0569	35.4755
Q9H0A8	COMMD4	COMM domain containing 4	32.7607					33.7866					2	33.2736	32.7607	33.7866
P54920	NAPA	N-ethylmaleimide-sensitive factor attachment protein, alpha	30.2377	31.4511		33.85		23.6632	34.243		41.8921	37.7446	7	33.2974	31.8463	34.3857
P53999	SUB1	SUB1 homolog (S. cerevisiae)	33.9206	37.2929	25.5891	36.3431	36.7517	33.4207	27.3665	31.418	37.1863	33.7582	10	33.3047	33.9795	32.63
Q07866-8	KLC1	kinesin light chain 1		38.6056	27.9647	36.0718	36.5463	30.9892		31.2541		32.4484	7	33.4114	34.7971	31.5639
P52597	HNRNPF	heterogeneous nuclear ribonucleoprotein F	25.9202	33.2019	25.5508	30.1801	34.0961	38.7169		30.4925	45.1205	38.116	9	33.4883	29.7898	38.1115
P18085	ARF4	ADP-ribosylation factor 4	30.4036	32.9579		32.3321	33.1912	29.2982	33.6498		40.7293	35.3783	8	33.4926	32.2212	34.7639
Q9UEY8-2	ADD3	adducin 3 (gamma)	36.2998			29.3941					34.8739		3	33.5226	32.8469	34.8739
Q7Z6Z7-2	HUWE1	HECT, UBA and WWE domain containing 1, E3 ubiquitin protein ligase		34.4451		36.4538		35.7767	32.0776		44.6313	17.8671	6	33.5419	35.4495	32.5882
Q9Y3B8-2	REXO2	RNA exonuclease 2	30.8228			36.3759							2	33.5993	33.5993	#DIV/0!
Q15424	SAFB	scaffold attachment factor B	32.6299		25.9324	41.2055		35.0582					4	33.7065	33.2559	35.0582
Q15233	NONO	non-POU domain containing, octamer-binding			26.9005		34.8771			33.2617	40.537		4	33.8941	30.8888	36.8993
Q9UBC2	EPS15L1	epidermal growth factor receptor pathway substrate 15-like 1	47.3666					20.685					2	34.0258	47.3666	20.685
Q9UMS6	SYNPO2	synaptopodin 2	27.4676						40.6136				2	34.0406	27.4676	40.6136
Q15056-2	EIF4H	eukaryotic translation initiation factor 4H	30.2567			27.5585			33.4444		39.8407	39.4497	5	34.11	28.9076	37.5783
Q8WWI1-3	LMO7	LIM domain 7	28.7409	36.7475	31.296	38.0317	31.1918	24.064	35.1643	31.0177	47.1944	38.3248	10	34.1773	33.2016	35.153
Q9UHB6-4	LIMA1	LIM domain and actin binding 1	28.8259	29.6374						44.1745			3	34.2126	29.2317	44.1745
P60059	SEC61G	Sec61 gamma subunit	34.6461				34.2421					33.9343	3	34.2741	34.4441	33.9343
Q14240	EIF4A2	eukaryotic translation initiation factor 4A2		27.8346	33.7919				37.8844	31.3786	40.8213		5	34.3421	30.8133	36.6947
Q9NZN4	EHD2	EH-domain containing 2	25.9224	36.1498	33.2552	34.9002	42.2803	22.4145	27.4625	38.0516	56.5347	27.4504	10	34.4422	34.5016	34.3827
Q12884	FAP	fibroblast activation protein, alpha	32.2162	25.3425	31.109	32.9318	38.2594			45.278	33.8855	36.6782	8	34.4626	31.9718	38.6139
P13639	EEF2	eukaryotic translation elongation factor 2	38.6714	30.8224	34.7195	24.2871	36.5114	32.6851	38.8985	37.7538	32.6033	38.9571	10	34.591	33.0024	36.1796
O60271-4	SPAG9	sperm associated antigen 9		33.968				31.2698	38.5462				3	34.5946	33.968	34.908
Q92538	GBF1	golgi brefeldin A resistant guanine nucleotide exchange factor 1				34.2668	31.5895	31.2106	27.7555	30.0686	51.896	35.5459	7	34.619	32.9281	35.2953
Q99613	EIF3C	eukaryotic translation initiation factor 3, subunit C		28.759		34.7919		29.0084	38.2841		39.7352	37.2353	6	34.6356	31.7754	36.0657
P61978	HNRNPK	heterogeneous nuclear ribonucleoprotein K	32.8466	35.2554	27.1136	39.3483	35.2173	32.4462		31.7762	43.4433	36.353	9	34.8667	33.9562	36.0047
Q9NYF8-4	BCLAF1	BCL2-associated transcription factor 1	34.1284					35.6472					2	34.8878	34.1284	35.6472
P56192	MARS	methionyl-tRNA synthetase		33.9426		38.6507		30.3777	37.5096	27.2494	51.5933	25.1634	7	34.9267	36.2967	34.3787
Q9Y5X1	SNX9	sorting nexin 9	34.9447	32.3384		33.4846	38.3929			35.6343	35.0984		6	34.9822	34.7901	35.3663
P51149	RAB7A	RAB7A, member RAS oncogene family	33.9404	33.6492	29.0559	33.2186	36.2027	31.9027	34.7043	36.6442	44.1413	37.3731	10	35.0832	33.2134	36.9531
Q9NR31	SAR1A	secretion associated, Ras related GTPase 1A	32.0285	34.2846	31.598	33.0527	36.1254	31.2967	36.3638	36.9837	39.0099	40.6797	10	35.1423	33.4178	36.8668
Q9UQE7	SMC3	structural maintenance of chromosomes 3	35.5974					34.7861					2	35.1917	35.5974	34.7861
Q99729-3	HNRNPAB	heterogeneous nuclear ribonucleoprotein A/B	34.0299	58.076	28.5722	30.4265	32.3137	36.6639	33.5873	29.8175	33.4569	35.1569	10	35.2101	36.6836	33.7365
Q96SL4	GPX7	glutathione peroxidase 7					41.949			36.6271	27.1999		3	35.2587	41.949	31.9135
P08579	SNRPB2	small nuclear ribonucleoprotein polypeptide B	37.934									32.645	2	35.2895	37.934	32.645
P27105	STOM	stomatin	27.4218	31.141	23.7555	38.1357	33.4947	28.1809	30.6333	54.2503	41.95	44.5003	10	35.3463	30.7897	39.9029
Q8TED1	GPX8	glutathione peroxidase 8 (putative)	29.8396	40.4033	27.3458	49.4909	36.6387	30.2819	28.3304	31.9935	45.9535	33.5161	10	35.3794	36.7436	34.0151
Q9Y383-2	LUC7L2	LUC7-like 2 (S. cerevisiae)	32.2261	38.5402									2	35.3831	35.3831	#DIV/0!
Q96AC1-2	FERMT2	fermitin family member 2	35.368	31.3905	42.9493		34.5069	25.4843	43.0688				6	35.4613	36.0536	34.2765
O15372	EIF3H	eukaryotic translation initiation factor 3, subunit H	36.3913	34.4818			39.7014			31.3027			4	35.4693	36.8582	31.3027
Q15042	RAB3GAP1	RAB3 GTPase activating protein subunit 1 (catalytic)				30.5556						40.4299	2	35.4928	30.5556	40.4299
Q53TN4	CYBRD1	cytochrome b reductase 1	39.3982	30.5472		36.6492							3	35.5315	35.5315	#DIV/0!
P30153	PPP2R1A	protein phosphatase 2, regulatory subunit A, alpha	32.2512	34.0707	29.5665	35.1185	36.4056	31.8204	32.6184	38.5532	43.936	41.1058	10	35.5446	33.4825	37.6068
Q99426	TBCB	tubulin folding cofactor B	34.593			38.0569			34.1411				3	35.597	36.3249	34.1411
Q15121	PEA15	phosphoprotein enriched in astrocytes 15	28.7712		32.3854	37.7251	36.0004	30.3381	33.8098	35.5486	51.0744	35.0369	9	35.6322	33.7205	37.1616
P46821	MAP1B	microtubule-associated protein 1B	35.8047	33.0201	33.2109	35.1952	39.2374	25.4016	34.9554	36.2368	43.6239	39.8601	10	35.6546	35.2937	36.0156
P06454-2	PTMA	prothymosin, alpha	35.431									35.9065	2	35.6687	35.431	35.9065
Q9P2E9	RRBP1	ribosome binding protein 1	33.8206	38.9557	30.1345	37.8182	36.2719	25.1338	33.1023	37.1099	49.0387	35.5138	10	35.6899	35.4002	35.9797
Q9NYL9	TMOD3	tropomodulin 3 (ubiquitous)						31.7545	35.0465		40.2855		3	35.6955	#DIV/0!	35.6955
O14602	EIF1AY	eukaryotic translation initiation factor 1A, Y-linked			27.1157	35.4188	35.1374			32.6143	48.5718		5	35.7716	32.5573	40.5931
Q96A33-2	CCDC47	coiled-coil domain containing 47			33.7586	35.2896				38.3005			3	35.7829	34.5241	38.3005
Q9UHB6-2	LIMA1	LIM domain and actin binding 1	28.458	29.5806	28.3914	38.9748	35.897	23.0319	35.6434	44.0841	49.3287	44.5306	10	35.792	32.2603	39.3238
P11142	HSPA8	heat shock 70kDa protein 8	39.7479	28.8643	36.7443	25.9905	40.8407	27.8847	42.2512	38.7971	36.2631	41.2958	10	35.868	34.4375	37.2984
O94832	MYO1D	myosin ID	29.2387	29.0708		37.3486	43.3591	18.5849	32.4264	46.5446	50.2336	36.1221	9	35.881	34.7543	36.7823
Q01995	TAGLN	transgelin	19.9191	36.4572	28.7675	51.4361	26.137	26.6924	33.2082	36.0672	62.737	38.0123	10	35.9434	32.5434	39.3434
Q15021	NCAPD2	non-SMC condensin I complex, subunit D2	23.9946					54.9885	28.9142				3	35.9658	23.9946	41.9514
Q15366	PCBP2	poly(rC) binding protein 2							30.4796		42.7157	34.8742	3	36.0232	#DIV/0!	36.0232
Q9Y6B6	SAR1B	secretion associated, Ras related GTPase 1B	33.5209				38.8096	33.6213	38.172	36.0659			5	36.038	36.1653	35.9531
Q16666-3	IFI16	interferon, gamma-inducible protein 16	29.9921	36.1194		36.2313		42.4712	26.384	39.6363	37.9388	39.5736	8	36.0433	34.1143	37.2008
Q96TA1-2	FAM129B	family with sequence similarity 129, member B	30.4292	39.4667	27.1916	34.4151	39.7285	31.0881	31.4994	34.6388	55.0889	39.8207	10	36.3367	34.2462	38.4272
Q9UNL2	SSR3	signal sequence receptor, gamma (translocon-associated protein gamma)			23.4623	41.1835					44.367		3	36.3376	32.3229	44.367
O00629	KPNA4	karyopherin alpha 4 (importin alpha 3)		35.2123		29.6465					44.8482	35.7833	4	36.3726	32.4294	40.3158
Q32MZ4-3	LRRFIP1	leucine rich repeat (in FLII) interacting protein 1	29.4465		33.7292	24.6515		37.9179	51.8191	25.5501	37.5613	50.6886	8	36.4205	29.2757	40.7074
Q96FQ6	S100A16	S100 calcium binding protein A16	30.2944			34.7052	40.1596	26.4557			50.8638	36.243	6	36.4536	35.0531	37.8542
Q9BQG0	MYBBP1A	MYB binding protein (P160) 1a	36.809			40.4666	37.1705	31.7827	35.387	37.2957			6	36.4852	38.1487	34.8218
P47813	EIF1AX	eukaryotic translation initiation factor 1A, X-linked	30.6386	34.4461				39.3098	37.1601			41.4267	5	36.5963	32.5424	39.2989
Q9BPX3	NCAPG	non-SMC condensin I complex, subunit G	32.2457						40.9811				2	36.6134	32.2457	40.9811
P67809	YBX1	Y box binding protein 1	34.6888	35.712	29.5655	32.1311	38.3596	35.5011	32.7625	39.0989	47.1854	41.5225	10	36.6527	34.0914	39.2141
Q9ULC3	RAB23	RAB23, member RAS oncogene family	29.659	31.3384	33.8515	32.9676	36.9606			41.9058	47.5886	39.1586	8	36.6788	32.9554	42.8843
P63279	UBE2I	ubiquitin-conjugating enzyme E2I				37.9563	35.9057	29.7549			44.0425		4	36.9149	36.931	36.8987
Q96CV9-3	OPTN	optineurin			27.4572						46.4112		2	36.9342	27.4572	46.4112
P16070-12	CD44	CD44 molecule (Indian blood group)	32.8864	37.5464	26.7761	39.1262	35.9342	30.8127	33.0679	36.2978	56.2862	41.0116	10	36.9745	34.4539	39.4952
Q9UL25	RAB21	RAB21, member RAS oncogene family	34.3277	38.8385	30.2668	35.4393	36.1225	35.3843		37.0639	45.9956	40.0556	9	37.0549	34.999	39.6248
P60228	EIF3E	eukaryotic translation initiation factor 3, subunit E		40.1095	33.5473	31.3226	38.7758			33.9584	43.1897	38.8239	7	37.1039	35.9388	38.6573
Q15393	SF3B3	splicing factor 3b, subunit 3, 130kDa		39.3607		40.3209		35.4481	33.2541			37.3305	5	37.1429	39.8408	35.3443
P61019	RAB2A	RAB2A, member RAS oncogene family	34.621	38.0879	33.4779	39.7281	39.4333	34.2471	35.8356	37.8102	40.8189	37.6245	10	37.1685	37.0696	37.2673
P61916	NPC2	Niemann-Pick disease, type C2									26.7442	47.6694	2	37.2068	#DIV/0!	37.2068
O43396	TXNL1	thioredoxin-like 1	31.887	35.3028		38.1079		32.6716	34.8015		50.6754		6	37.241	35.0993	39.3828
P19525	EIF2AK2	eukaryotic translation initiation factor 2-alpha kinase 2				37.4207						37.1943	2	37.3075	37.4207	37.1943
P55769	NHP2L1	NHP2 non-histone chromosome protein 2-like 1 (S. cerevisiae)	31.2484			41.9433		36.8755			39.3177		4	37.3462	36.5958	38.0966
P20337	RAB3B	RAB3B, member RAS oncogene family	31.3593	45.1735	26.4775	37.6201	28.5925	46.8557	31.9216	29.44	56.4951	39.6881	10	37.3623	33.8446	40.8801
Q63HN8	RNF213	ring finger protein 213		36.5892		39.6575			36.007				3	37.4179	38.1233	36.007
Q13435	SF3B2	splicing factor 3b, subunit 2, 145kDa	26.7085	40.9687			32.5286	27.2922	24.8872	35.0323	51.9703	61.0518	8	37.5549	33.4019	40.0468
Q9Y3F4	STRAP	serine/threonine kinase receptor associated protein						35.8669		39.2634			2	37.5651	#DIV/0!	37.5651
O95980	RECK	reversion-inducing-cysteine-rich protein with kazal motifs		28.5635		36.9268	28.9958			55.2829	39.6209		5	37.878	31.4954	47.4519
P08962	CD63	CD63 molecule	25.6037	27.5214	25.2387	61.4347		26.3505	37.4241	39.7566	61.1335		8	38.0579	34.9496	41.1662
P42677	RPS27	ribosomal protein S27	37.361			38.4923		22.8703		37.6164	54.2982	37.9065	6	38.0908	37.9266	38.1729
P63167	DYNLL1	dynein, light chain, LC8-type 1	35.2756	37.2659		32.4626	39.4993	32.2607	37.8015	36.1727	53.984	39.7419	9	38.2738	36.1259	39.9922
Q14683	SMC1A	structural maintenance of chromosomes 1A					39.7614	36.843					2	38.3022	39.7614	36.843
P19338	NCL	nucleolin	35.9769	38.1227	31.0078	37.1687	38.0412	39.1035	44.1093	37.5508	44.8604	37.8465	10	38.3788	36.0635	40.6941
P23588	EIF4B	eukaryotic translation initiation factor 4B	38.2876		34.4195	27.1695				44.8424	44.408	42.4329	6	38.5933	33.2922	43.8944
Q8NF91-4	SYNE1	spectrin repeat containing, nuclear envelope 1	45.6373	27.7466		61.5515	27.7734	24.9831	25.1071	53.7577	54.329	26.4591	9	38.5939	40.6772	36.9272
Q08378	GOLGA3	golgin A3	49.2755		32.3011		34.3255						3	38.634	38.634	#DIV/0!
P20042	EIF2S2	eukaryotic translation initiation factor 2, subunit 2 beta, 38kDa			34.5735	39.2692	33.1682			31.3929	62.6937	30.924	6	38.6703	35.6703	41.6702
P56537	EIF6	eukaryotic translation initiation factor 6	35.0229				42.3918		33.703	41.0503		41.5949	5	38.7526	38.7073	38.7827
P61204	ARF3	ADP-ribosylation factor 3	32.9833	39.3146	30.3888	41.3227	40.0879	35.0868		38.678	48.8803	43.5636	9	38.9229	36.8195	41.5522
P60953	CDC42	cell division cycle 42	34.314	37.6671	30.1852	35.9938	41.5066	31.9402	38.4521	37.6656	60.9749	42.2895	10	39.0989	35.9333	42.2644
P07602	PSAP	prosaposin	35.2563	30.4111	42.8206	44.3991	45.4049	23.8415	32.5215	50.633	39.564	46.3775	10	39.123	39.6584	38.5875
P08238	HSP90AB1	heat shock protein 90kDa alpha (cytosolic), class B member 1	44.2978	33.9292	33.8511	27.826	40.9545	39.4887	43.0144	43.159	36.811	48.0225	10	39.1354	36.1717	42.0991
Q92882	OSTF1	osteoclast stimulating factor 1	29.4699	43.1861						34.0195	53.2906	36.2639	5	39.246	36.328	41.1913
Q92973-2	TNPO1	transportin 1	33.3496	47.4671	31.4504	37.674	44.6401	42.854	34.251	35.4679	49.5017	35.8165	10	39.2472	38.9162	39.5782
P12268	IMPDH2	IMP (inosine 5'-monophosphate) dehydrogenase 2		34.4704		35.9597	40.4365	38.4203	34.5339	40.4046	47.3025	42.7229	8	39.2814	36.9556	40.6769
O76021	RSL1D1	ribosomal L1 domain containing 1			31.6021	34.9392	45.8056	39.7489		36.896		47.1537	6	39.3576	37.449	41.2662
Q9Y6D6	ARFGEF1	ADP-ribosylation factor guanine nucleotide-exchange factor 1 (brefeldin A-inhibited)	34.7572						42.7364	41.4877	26.007	51.8861	5	39.3749	34.7572	40.5293
P53396-2	ACLY	ATP citrate lyase	38.9543	32.1126	36.5749	28.6441	39.8213	35.23	47.0772	42.9816	45.9097	46.4739	10	39.378	35.2215	43.5345
Q16543	CDC37	cell division cycle 37	34.7529	37.6157	33.2811	42.6799	37.8081	35.5617	40.1509	40.4667	54.5702	38.5819	10	39.5469	37.2276	41.8663
Q9H2G2-2	SLK	STE20-like kinase	39.9397	39.7427	33.652	43.4249	36.6457	38.242		37.135	48.199	39.1655	9	39.5718	38.681	40.6854
P30533	LRPAP1	low density lipoprotein receptor-related protein associated protein 1			29.0218	51.3621				39.3543			3	39.9127	40.1919	39.3543
Q93008-1	USP9X	ubiquitin specific peptidase 9, X-linked		31.9102			41.6142	35.5852	37.5056	39.7505	48.311	44.9475	7	39.9463	36.7622	41.22
P08240	SRPR	signal recognition particle receptor (docking protein)	47.2139	35.3006		36.3317		34.3646	36.9298	37.4337	52.7579	39.3479	8	39.96	39.6154	40.1668
Q12965	MYO1E	myosin IE		25.3391			63.7901	37.9843	27.0813		32.1699	53.4882	6	39.9755	44.5646	37.6809
P63244	GNB2L1	guanine nucleotide binding protein (G protein), beta polypeptide 2-like 1	38.4122	39.6731	33.1704	38.3233	41.1724	37.1659	40.1612	38.2335	53.4679	40.4411	10	40.0221	38.1503	41.8939
Q9H1H9-3	KIF13A	kinesin family member 13A		39.3026		43.6877			37.2765				3	40.0889	41.4951	37.2765
Q13637	RAB32	RAB32, member RAS oncogene family	30.1427	35.5338		38.9414	39.6128	41.9882	44.7498	36.9665	50.0797	43.1656	9	40.1312	36.0577	43.39
P27635	RPL10	ribosomal protein L10	35.8995	43.0528	35.1018	41.044	41.0585	35.1876	38.7352	36.8958	56.7608	38.0872	10	40.1823	39.2313	41.1333
P61960	UFM1	ubiquitin-fold modifier 1	34.0453	39.0973		38.963			39.2026		51.7864	38.1647	6	40.2099	37.3685	43.0512
Q9UBF2	COPG2	coatomer protein complex, subunit gamma 2				31.8226		31.502	46.2804		51.4834		4	40.2721	31.8226	43.0886
P20339	RAB5A	RAB5A, member RAS oncogene family	34.0073	39.4194		43.9842	38.9648			44.991			5	40.2733	39.0939	44.991
P51151	RAB9A	RAB9A, member RAS oncogene family				40.0506	35.906					44.8699	3	40.2755	37.9783	44.8699
Q15417	CNN3	calponin 3, acidic		41.2172		33.9606	35.838	22.2937	37.7647	43.3343	48.7406	59.1875	8	40.2921	37.0053	42.2642
Q9Y678	COPG1	coatomer protein complex, subunit gamma 1	33.884	41.6765	34.5588	40.3471	42.6805	34.0624	38.9294	39.1396	53.5763	44.4054	10	40.326	38.6294	42.0226
Q9Y4E8-2	USP15	ubiquitin specific peptidase 15				32.4827			37.076		45.7579	46.0096	4	40.3315	32.4827	42.9478
Q5T4S7-3	UBR4	ubiquitin protein ligase E3 component n-recognin 4	45.0467	39.6145		37.5275	35.7698	37.7162	38.0899	36.5019	51.6891	41.5167	9	40.3858	39.4896	41.1027
Q15691	MAPRE1	microtubule-associated protein, RP/EB family, member 1	32.8851	41.1576		39.8002	35.5211	39.4129	40.0184		56.2964	38.1495	8	40.4052	37.341	43.4693
Q9UBQ5	EIF3K	eukaryotic translation initiation factor 3, subunit K	44.9514					35.9586					2	40.455	44.9514	35.9586
P78559	MAP1A	microtubule-associated protein 1A	32.2806	38.8901	31.6232	51.5349	47.9165	27.7469	36.3933	42.6846	53.8799	42.5215	10	40.5471	40.4491	40.6452
Q12792-4	TWF1	twinfilin actin-binding protein 1	32.948	37.8482	35.3289	41.0037	41.3543	36.0706	41.5733	41.5582	57.3969		9	40.5647	37.6966	44.1497
Q9Y5M8	SRPRB	signal recognition particle receptor, B subunit	38.2828	38.8263		35.8871	39.5626	33.6606	40.8059	41.457	55.2438	41.5356	9	40.5846	38.1397	42.5406
P46063	RECQL	RecQ helicase-like				39.3031		41.9335					2	40.6183	39.3031	41.9335
Q15907	RAB11B	RAB11B, member RAS oncogene family	33.3559	41.5678	33.7272	45.3715	41.5585	34.9622	38.7866	40.6242	50.9831	45.3597	10	40.6297	39.1162	42.1432
Q9HB71	CACYBP	calcyclin binding protein	32.9136	41.0544	28.5702	40.6368	42.6828	44.1583	38.2334	32.5716	64.7257	41.2515	10	40.6798	37.1716	44.1881
P15170	GSPT1	G1 to S phase transition 1	37.4882	37.198		38.3499	36.8937			39.8268	50.5625	44.6502	7	40.7099	37.4824	45.0132
P51148	RAB5C	RAB5C, member RAS oncogene family	34.8118	39.0242	32.8122	40.0348	41.8766	33.9407	39.5371	44.7152	56.0763	44.4172	10	40.7246	37.7119	43.7373
O60841	EIF5B	eukaryotic translation initiation factor 5B	38.0056	38.5588	32.1911	40.7835	41.5551	40.4977	39.6558	40.5117	55.7822		9	40.8379	38.2188	44.1118
P46939	UTRN	utrophin	35.7061	45.3163	30.7764	39.47	45.7825	33.6476	35.392	44.1747	59.3607	39.1024	10	40.8729	39.4103	42.3355
Q9Y3D6	FIS1	fission 1 (mitochondrial outer membrane) homolog (S. cerevisiae)	31.8181	40.6412		43.8283	41.4058	28.44	34.5747		63.5387	43.1474	8	40.9243	39.4233	42.4252
Q9H223	EHD4	EH-domain containing 4			32.7376			47.6221		42.4184			3	40.926	32.7376	45.0202
Q96AC1	FERMT2	fermitin family member 2				31.9311				42.3043	46.0753	43.6594	4	40.9925	31.9311	44.013
P54886-2	ALDH18A1	aldehyde dehydrogenase 18 family, member A1	36.5216			36.7457	45.4038	31.3134	41.4196		55.2708	40.4866	7	41.0231	39.557	42.1226
P53618	COPB1	coatomer protein complex, subunit beta 1	36.0599	43.6852	33.5073	43.2826	41.1793	32.9486	37.8915	41.3601	56.4056	44.4336	10	41.0754	39.5428	42.6079
P35606	COPB2	coatomer protein complex, subunit beta 2 (beta prime)	36.5286	41.3815	33.7878	42.1189	44.387	33.2925	38.3088	42.4372	50.3075	48.4284	10	41.0978	39.6408	42.5549
Q99442	SEC62	SEC62 homolog (S. cerevisiae)			28.3928						53.822		2	41.1074	28.3928	53.822
P05023	ATP1A1	ATPase, Na+/K+ transporting, alpha 1 polypeptide	39.1309	43.6383		43.8763	42.081	34.9989	35.4969	45.684	44.9056	40.8148	9	41.1808	42.1816	40.3801
O43795-2	MYO1B	myosin IB	36.8529	41.0758		47.8802	38.2152	29.2185	35.125	43.427	55.4257	45.9617	9	41.4647	41.006	41.8316
O43592	XPOT	exportin, tRNA		40.0109		45.3415	41.2636	41.6093	34.5621	38.6902	53.1026	37.4381	8	41.5023	42.2053	41.0805
P26368-2	U2AF2	U2 small nuclear RNA auxiliary factor 2	34.6745	41.3006	32.8423	42.4554	42.6446	39.9609		38.6677	57.0462	44.4697	9	41.5624	38.7835	45.0361
P61106	RAB14	RAB14, member RAS oncogene family	35.7475	39.9369	35.5756	40.8626	44.4408	34.9208	40.8412	41.8492	56.4386	45.4368	10	41.605	39.3127	43.8973
P60981	DSTN	destrin (actin depolymerizing factor)	32.5269	38.7589	37.8362	44.2365	40.0942	30.5638	41.0916	46.9749	59.4528	44.961	10	41.6497	38.6905	44.6088
P54652	HSPA2	heat shock 70kDa protein 2	39.9254		36.8994	43.8982	40.9926			41.5328	44.0338	44.4714	7	41.6791	40.4289	43.346
P61923	COPZ1	coatomer protein complex, subunit zeta 1	38.4605	41.6992		46.3726	41.8952	34.1014		41.447	47.9146		7	41.6987	42.1069	41.1544
P08107	HSPA1A	heat shock 70kDa protein 1A	40.2775	29.5327	44.452	22.4859	55.1569	27.5068	46.4597	57.9415	43.8997	49.8872	10	41.76	38.381	45.139
O43237	DYNC1LI2	dynein, cytoplasmic 1, light intermediate chain 2	32.0467	39.7859	36.396	46.8602	46.4311	38.8288	34.9633	38.2369	62.7132	41.6296	10	41.7892	40.304	43.2743
Q9NZU5	LMCD1	LIM and cysteine-rich domains 1		29.4648		27.9657	29.6893			80.0654			4	41.7963	29.0399	80.0654
P38646	HSPA9	heat shock 70kDa protein 9 (mortalin)	42.1145	44.5593	36.1675	41.0859	40.7218	42.2329	39.0019	38.4989	58.1929	35.9641	10	41.854	40.9298	42.7781
P84085	ARF5	ADP-ribosylation factor 5	35.5217	37.2194	36.1591	46.2972	44.6674	32.0226	39.149	44.4829	59.8503	44.4148	10	41.9784	39.9729	43.9839
Q9NRV9	HEBP1	heme binding protein 1	34.9329	42.519		42.9688	40.1978	35.8082	38.946		58.4196	42.805	8	42.0747	40.1546	43.9947
Q9P0K7-3	RAI14	retinoic acid induced 14	36.3134	35.9016		42.4402		30.1968	52.9416	37.3232	60.0607		7	42.1682	38.2184	45.1306
Q13045	FLII	flightless I homolog (Drosophila)		37.0413		39.3588		40.8392	40.6286	39.1024	56.4574		6	42.238	38.2001	44.2569
Q15746-5	MYLK	myosin light chain kinase	31.1929					24.454		45.9093	67.7368		4	42.3233	31.1929	46.0334
Q01105-2	SET	SET nuclear proto-oncogene	39.7381	42.2405	37.7976	42.2661	45.3284	40.4246	38.3405	43.5931	51.3056	42.7284	10	42.3763	41.4741	43.2784
Q8NE71-2	ABCF1	ATP-binding cassette, sub-family F (GCN20), member 1					37.0078		39.7325			50.4849	3	42.4084	37.0078	45.1087
P05455	SSB	Sjogren syndrome antigen B (autoantigen La)	42.723	40.5778	31.2761	43.778	44.9012	39.3101	36.1268	43.29	57.4739	45.0394	10	42.4496	40.6512	44.248
Q14192	FHL2	four and a half LIM domains 2			36.5637	42.4281			44.0294	39.1493	50.3594		5	42.506	39.4959	44.5127
P23219-2	PTGS1	prostaglandin-endoperoxide synthase 1 (prostaglandin G/H synthase and cyclooxygenase)			34.8319			62.9631		29.8595			3	42.5515	34.8319	46.4113
P28331	NDUFS1	NADH dehydrogenase (ubiquinone) Fe-S protein 1, 75kDa (NADH-coenzyme Q reductase)		34.322		38.8957					54.4542		3	42.5573	36.6088	54.4542
O15498	YKT6	YKT6 v-SNARE homolog (S. cerevisiae)		42.9739	34.2839	45.1172	38.4843	40.9561		39.0488	57.0021	43.0171	8	42.6104	40.2148	45.006
P55209	NAP1L1	nucleosome assembly protein 1-like 1	37.7878	39.1235	38.8331	37.3811	42.3331	40.3718	47.8346	39.2157	53.9355	50.1016	10	42.6918	39.0918	46.2919
P61020	RAB5B	RAB5B, member RAS oncogene family	33.5698	40.7425	35.2928		43.3159	33.5674		47.5585	61.8281	46.0357	8	42.7388	38.2302	47.2474
Q05682-5	CALD1	caldesmon 1	32.8048	38.0459	40.4349	46.1858	38.5787	27.0699	38.1951	55.3961	61.8367	48.8797	10	42.7428	39.21	46.2755
O75347	TBCA	tubulin folding cofactor A	35.3664	35.402	34.8844	45.4707	43.2077	39.7685	42.428		61.3886	47.2008	9	42.7908	38.8663	47.6965
P61081	UBE2M	ubiquitin-conjugating enzyme E2M	33.8969	41.6543			43.323	36.5382	37.5982	46.1726	64.3806	40.9876	8	43.0689	39.6247	45.1354
P37235	HPCAL1	hippocalcin-like 1	43.8398					42.3279					2	43.0839	43.8398	42.3279
Q96JJ7	TMX3	thioredoxin-related transmembrane protein 3	37.4575	37.1004		46.5261		38.0287		38.4789	52.4891	51.764	7	43.1207	40.3613	45.1902
Q9Y3A6	TMED5	transmembrane emp24 protein transport domain containing 5	41.9786		44.2749								2	43.1268	43.1268	#DIV/0!
P62495	ETF1	eukaryotic translation termination factor 1	42.7977	43.3375	35.5564	35.3265	43.6573	39.7286	47.7117	41.8941	51.893	49.7596	10	43.1663	40.1351	46.1974
Q9Y2W1	THRAP3	thyroid hormone receptor associated protein 3				46.6429		39.6953					2	43.1691	46.6429	39.6953
O14964-2	HGS	hepatocyte growth factor-regulated tyrosine kinase substrate	36.8819			46.6826				38.574	55.3385	38.6587	5	43.2271	41.7823	44.1904
P04899	GNAI2	guanine nucleotide binding protein (G protein), alpha inhibiting activity polypeptide 2		43.4077		62.2204	40.9356	30.7098	30.4207		52.7657	42.2512	7	43.2444	48.8546	39.0368
P49588	AARS	alanyl-tRNA synthetase	34.3549	47.0096	40.79	46.1347	42.6881	41.4019	37.9028	42.429	55.4588	44.3859	10	43.2556	42.1955	44.3157
P09543-2	CNP	2',3'-cyclic nucleotide 3' phosphodiesterase	34.001	44.3169		40.6056	54.7957	33.2091	30.4456	49.5224	61.0809	42.0446	9	43.3357	43.4298	43.2605
P55884	EIF3B	eukaryotic translation initiation factor 3, subunit B	41.3683	40.9169	34.9143	39.1983	41.3155	40.8926	44.567	41.6363	61.1913	47.379	10	43.3379	39.5426	47.1332
Q00839	HNRNPU	heterogeneous nuclear ribonucleoprotein U (scaffold attachment factor A)	42.3791	43.9102	33.6068	44.7253	46.3109	45.1505	38.3373	41.2761	50.2613	47.7815	10	43.3739	42.1864	44.5614
O14979-3	HNRNPDL	heterogeneous nuclear ribonucleoprotein D-like	47.3203	44.5298	33.814	41.3075	47.1823	41.6431	41.5283	47.2379	45.8825		9	43.3829	42.8308	44.073
Q07666-2	KHDRBS1	KH domain containing, RNA binding, signal transduction associated 1	40.4039	50.7333	32.7933		46.8261	42.3873		41.0154	49.4972	44.6982	8	43.5443	42.6891	44.3995
Q96C19	EFHD2	EF-hand domain family, member D2	41.5435	50.816					38.3142				3	43.5579	46.1797	38.3142
P49327	FASN	fatty acid synthase	43.9652	33.5303		24.7147	52.2331	30.9196	49.5997	56.9586	38.6484	62.7899	9	43.7066	38.6108	47.7832
P50238	CRIP1	cysteine-rich protein 1 (intestinal)	48.3982									39.1388	2	43.7685	48.3982	39.1388
P48739	PITPNB	phosphatidylinositol transfer protein, beta		38.809		47.1116		41.2657	39.2093		52.6231		5	43.8037	42.9603	44.366
P35637-2	FUS	FUS RNA binding protein	46.5672	47.2195	34.06	40.2754	44.8519		49.1005	40.8319	47.0879	44.4596	9	43.8282	42.5948	45.37
P35613-2	BSG	basigin (Ok blood group)			28.6778					39.7969	63.1517		3	43.8755	28.6778	51.4743
Q08211	DHX9	DEAH (Asp-Glu-Ala-His) box helicase 9	43.0031	44.1048		41.0251	45.9433	46.5315	41.1721	40.4045	47.8261	45.7459	9	43.9729	43.519	44.336
P61326	MAGOH	mago-nashi homolog, proliferation-associated (Drosophila)	40.872	44.879		45.2747	42.3827	44.5401			44.3518	46.2287	7	44.0756	43.3521	45.0402
Q99471	PFDN5	prefoldin subunit 5	35.0763			43.81		39.2458			58.5913		4	44.1808	39.4431	48.9185
Q12996	CSTF3	cleavage stimulation factor, 3' pre-RNA, subunit 3, 77kDa	41.3784	54.2725							47.937	33.8211	4	44.3523	47.8255	40.879
P11234	RALB	v-ral simian leukemia viral oncogene homolog B	40.1027		29.5844	50.5492	47.3388		34.4315	43.3609	68.1473	41.6766	8	44.3989	41.8938	46.9041
P22413	ENPP1	ectonucleotide pyrophosphatase/phosphodiesterase 1	39.2736					26.1043				67.9324	3	44.4368	39.2736	47.0183
P05120	SERPINB2	serpin peptidase inhibitor, clade B (ovalbumin), member 2							36.5396	28.8007	48.7033	63.9958	4	44.5098	#DIV/0!	44.5098
Q15746-2	MYLK	myosin light chain kinase							38.3018			50.7966	2	44.5492	#DIV/0!	44.5492
P04792	HSPB1	heat shock 27kDa protein 1	35.8952	37.0877	51.4634	32.4228	43.4768	30.7417	52.8086	58.3404	50.4116	53.2569	10	44.5905	40.0692	49.1118
Q8NBJ7-2	SUMF2	sulfatase modifying factor 2	35.8029	53.3854									2	44.5941	44.5941	#DIV/0!
Q96K17	BTF3L4	basic transcription factor 3-like 4	23.3773			63.3188		51.2957			40.5081		4	44.625	43.348	45.9019
Q9UNZ2-6	NSFL1C	NSFL1 (p97) cofactor (p47)	36.8405							52.4597			2	44.6501	36.8405	52.4597
Q08209-2	PPP3CA	protein phosphatase 3, catalytic subunit, alpha isozyme		39.7939					49.8232	44.4648			3	44.694	39.7939	47.144
Q15942	ZYX	zyxin	33.7191	38.4801	40.2701	48.5229	38.5314	28.8872	44.4266	47.524	70.9664	56.2959	10	44.7624	39.9047	49.62
Q9UKK3	PARP4	poly (ADP-ribose) polymerase family, member 4		33.1982			35.9162		48.2045		61.749		4	44.7669	34.5572	54.9767
Q16643	DBN1	drebrin 1	34.0363	41.536	37.923	48.7576	42.8535	44.366	41.8856	41.3143	66.9985	49.1925	10	44.8863	41.0213	48.7514
Q9Y262	EIF3L	eukaryotic translation initiation factor 3, subunit L	44.2749	42.7751		37.8793	46.8896	40.1123	47.962	41.1571	58.302		8	44.919	42.9547	46.8833
Q8IWE2	FAM114A1	family with sequence similarity 114, member A1	37.9686	47.9068	36.0765	58.4567	45.9392	32.715	40.1331	37.816	63.0707	49.3597	10	44.9442	45.2696	44.6189
Q8WUM4	PDCD6IP	programmed cell death 6 interacting protein	36.2736	42.4806	34.5748	50.0506	44.1306	37.1806	43.6492	44.6604	66.9138	50.004	10	44.9918	41.502	48.4816
Q9H4M9	EHD1	EH-domain containing 1	55.0299	35.8061	41.8479	39.3835	51.4263	30.6002	42.8716	41.4166	68.5117	43.3958	10	45.029	44.6987	45.3592
P08473	MME	membrane metallo-endopeptidase	46.7883	32.0355		35.7465				68.2493	42.6109		5	45.0861	38.1901	55.4301
Q92804-2	TAF15	TAF15 RNA polymerase II, TATA box binding protein (TBP)-associated factor, 68kDa	45.9526				44.2592						2	45.1059	45.1059	#DIV/0!
Q99757	TXN2	thioredoxin 2	38.7158			51.5452							2	45.1305	45.1305	#DIV/0!
Q9Y617	PSAT1	phosphoserine aminotransferase 1	28.6552	58.7167	49.0757	54.6507	35.9243	48.1503	34.6213	39.1499	66.255	36.2055	10	45.1405	45.4045	44.8764
P11940-2	PABPC1	poly(A) binding protein, cytoplasmic 1	46.9808	40.1889	39.2179	36.687	43.0001	43.4333	50.7965	45.4749	53.5605	52.225	10	45.1565	41.215	49.098
Q92614-5	MYO18A	myosin XVIIIA	38.1015			61.8622		40.4332	40.5759				4	45.2432	49.9819	40.5046
Q13148	TARDBP	TAR DNA binding protein		45.4527		44.8652	44.5664	42.7286		37.6074	61.0433	40.4752	7	45.2484	44.9614	45.4636
P62820	RAB1A	RAB1A, member RAS oncogene family	45.6694	49.4598	35.6988	45.0274	46.0173	36.8613	45.2728	45.889	54.1345	48.6034	10	45.2634	44.3745	46.1522
P07910-2	HNRNPC	heterogeneous nuclear ribonucleoprotein C (C1/C2)	44.0196	49.8038	30.6452	49.6286	45.1326	52.7893	34.5086	39.4694	60.3528	46.5789	10	45.2929	43.846	46.7398
P00966	ASS1	argininosuccinate synthase 1					32.1281			58.5591			2	45.3436	32.1281	58.5591
Q8N8S7-2	ENAH	enabled homolog (Drosophila)	51.8002		38.8999								2	45.35	45.35	#DIV/0!
Q12797	ASPH	aspartate beta-hydroxylase	33.9855	42.5653	36.2946	55.4838	44.2891	33.5213	46.2704	45.104	62.4624	53.8121	10	45.3788	42.5236	48.234
P20340	RAB6A	RAB6A, member RAS oncogene family	38.8757	41.0284	37.1351	49.4507	48.4918	40.8793		46.6092	58.6054	47.9404	9	45.4462	42.9964	48.5086
P12956	XRCC6	X-ray repair complementing defective repair in Chinese hamster cells 6	42.0997	49.5523	34.7508	53.2243	48.5738	46.3453	39.3568	44.3635	51.5603	45.0459	10	45.4873	45.6402	45.3344
P43307	SSR1	signal sequence receptor, alpha	44.2446	48.5796	39.7826		49.1349	37.4559		46.4344	52.9199		7	45.5074	45.4354	45.6034
Q09666	AHNAK	AHNAK nucleoprotein	35.0326	47.4118	33.8208	56.5627	51.0458	33.2189	36.8047	45.7866	71.0872	46.5698	10	45.7341	44.7748	46.6934
P53621	COPA	coatomer protein complex, subunit alpha	39.4164	47.7397		46.0178	46.7661	38.513	41.6029	43.5323	60.4191	48.4217	9	45.8254	44.985	46.4978
Q92945-2	KHSRP	KH-type splicing regulatory protein	41.6765	47.616		50.2328	49.0733	40.2475	36.5866	42.8777	55.9686	48.6176	9	45.8774	47.1497	44.8596
O14579	COPE	coatomer protein complex, subunit epsilon	49.619	48.1372	35.6603	49.3899		41.3509	41.8429	45.415	56.0047		8	45.9275	45.7016	46.1534
P07339	CTSD	cathepsin D	37.2175	37.5921	41.963	46.4027	66.066	23.3914	44.2536	47.4092	47.1943	69.6669	10	46.1157	45.8483	46.3831
O00410	IPO5	importin 5	40.3192	45.2438	38.2721	45.2743	42.331	52.4338	44.1326	39.8893	65.6165	47.6602	10	46.1173	42.2881	49.9465
Q92499	DDX1	DEAD (Asp-Glu-Ala-Asp) box helicase 1	38.7654	49.849	36.7814	39.0358	48.5635	39.7046	45.3359	44.5	64.7157	55.0978	10	46.2349	42.599	49.8708
P33176	KIF5B	kinesin family member 5B	39.9505	48.3191	36.087	49.7556	44.9972	45.0376	45.8163	38.4137	65.3768	49.9864	10	46.374	43.8219	48.9262
O60613	SEP15	15 kDa selenoprotein	34.0696			49.2814	45.7997				59.2579	43.4793	5	46.3776	43.0502	51.3686
Q13200	PSMD2	proteasome (prosome, macropain) 26S subunit, non-ATPase, 2	38.0479	41.7461		49.5438	41.6075	43.3351	42.0826	44.2959	62.5069	54.6641	9	46.4256	42.7363	49.3769
Q14247	CTTN	cortactin	39.6504	43.4689	38.2454	45.3616	49.7584		42.7525	47.2951	64.9283		8	46.4326	43.2969	51.6586
O15258	RER1	retention in endoplasmic reticulum sorting receptor 1	45.2136							48.0652			2	46.6394	45.2136	48.0652
P50552	VASP	vasodilator-stimulated phosphoprotein	35.1917	44.988		54.2527		45.4284	42.6594	49.8356		54.2902	7	46.6637	44.8108	48.0534
Q8N5K1	CISD2	CDGSH iron sulfur domain 2	42.6715	53.9853					43.37				3	46.6756	48.3284	43.37
P00325	ADH1B	alcohol dehydrogenase 1B (class I), beta polypeptide	43.0634	41.5435		55.8144							3	46.8071	46.8071	#DIV/0!
P48681	NES	nestin	36.5906	59.5452	35.3784		46.4568	60.1761	39.544			50.3354	7	46.8609	44.4928	50.0185
Q27J81-2	INF2	inverted formin, FH2 and WH2 domain containing					56.3269	38.6297	45.684				3	46.8802	56.3269	42.1569
Q92930	RAB8B	RAB8B, member RAS oncogene family	36.9832	43.7174		49.2677	50.8432	34.1906		54.5683	58.7379		7	46.9012	45.2029	49.1656
Q8NEU8	APPL2	adaptor protein, phosphotyrosine interaction, PH domain and leucine zipper containing 2	33.0195	57.5681		50.2465	35.5269		40.7289	44.0606	67.385		7	46.9336	44.0902	50.7248
Q8WZA0	LZIC	leucine zipper and CTNNBIP1 domain containing	43.5087					50.4037					2	46.9562	43.5087	50.4037
Q9Y2V2	CARHSP1	calcium regulated heat stable protein 1, 24kDa				51.3447	42.9339	46.592					3	46.9569	47.1393	46.592
P21283	ATP6V1C1	ATPase, H+ transporting, lysosomal 42kDa, V1 subunit C1				36.3479					57.5941		2	46.971	36.3479	57.5941
O14787-2	TNPO2	transportin 2	40.58			37.6661		60.4085	37.0403		59.2227		5	46.9835	39.1231	52.2238
Q5SSJ5	HP1BP3	heterochromatin protein 1, binding protein 3	42.2696	55.6046				43.1161					3	46.9968	48.9371	43.1161
P26639	TARS	threonyl-tRNA synthetase	35.4106	49.4502	41.0258	53.5451	42.7244	47.6692	41.463	42.1548	67.9555	49.2633	10	47.0662	44.4312	49.7012
Q7KZF4	SND1	staphylococcal nuclease and tudor domain containing 1	49.5191	48.3658		45.6691	45.2941	38.9762	42.1833	47.9168	58.9276	46.8437	9	47.0773	47.212	46.9695
P17612-2	PRKACA	protein kinase, cAMP-dependent, catalytic, alpha	35.4936		33.6984	55.9006		38.6604			66.4177	52.4329	6	47.1006	41.6975	52.5037
Q9Y490	TLN1	talin 1	36.471	49.4948	38.0636	56.0285	43.3857	38.7184	41.9428	47.1996	71.822	48.0542	10	47.1181	44.6887	49.5474
O00116	AGPS	alkylglycerone phosphate synthase		45.1103		54.4181				41.9242			3	47.1509	49.7642	41.9242
Q9Y3A3-2	MOB4	MOB family member 4, phocein					43.5859			46.5217		51.4175	3	47.1751	43.5859	48.9696
P16615-2	ATP2A2	ATPase, Ca++ transporting, cardiac muscle, slow twitch 2	46.1239	39.7999		41.2498	46.3791	38.1147	43.6896	52.1576	59.7019	57.675	9	47.2102	43.3882	50.2678
O00264	PGRMC1	progesterone receptor membrane component 1	33.8051			43.9785	48.2516	27.9151	41.1154	54.0681	68.1293	61.9361	8	47.3999	42.0117	50.6328
Q6WCQ1-3	MPRIP	myosin phosphatase Rho interacting protein		40.2318		57.1025			29.7683		62.6024		4	47.4262	48.6671	46.1853
O43747	AP1G1	adaptor-related protein complex 1, gamma 1 subunit	41.3472	47.2908		42.2386		40.2397	47.3663	47.4273	66.2339	47.5834	8	47.4659	43.6255	49.7701
Q9NZB2	FAM120A	family with sequence similarity 120A		42.5471		53.8474	45.5141	39.1483	44.8502			59.5032	6	47.5684	47.3029	47.8339
P42356	PI4KA	phosphatidylinositol 4-kinase, catalytic, alpha				46.2859	48.8605						2	47.5732	47.5732	#DIV/0!
Q7L2H7	EIF3M	eukaryotic translation initiation factor 3, subunit M		37.2171		105.267	47.975	37.5871		25.2018	43.6901	36.2512	7	47.5985	63.4865	35.6826
Q9UI09	NDUFA12	NADH dehydrogenase (ubiquinone) 1 alpha subcomplex, 12		34.3102							60.9054		2	47.6078	34.3102	60.9054
Q9Y6E2	BZW2	basic leucine zipper and W2 domains 2	130.092					23.8201	26.716	43.1033	28.5661	33.4156	6	47.6188	130.092	31.1242
O76003	GLRX3	glutaredoxin 3		40.0294			69.2005	33.6415					3	47.6238	54.6149	33.6415
P35241	RDX	radixin	44.0803	53.4003	38.2469	49.4215	46.3628	39.6096	46.239	46.96	58.9601	53.064	10	47.6344	46.3024	48.9665
Q13310-2	PABPC4	poly(A) binding protein, cytoplasmic 4 (inducible form)	49.5737	45.6973									2	47.6355	47.6355	#DIV/0!
Q96JB5	CDK5RAP3	CDK5 regulatory subunit associated protein 3			32.9011	54.9632	48.0492	53.6072	44.4983	52.2616			6	47.7134	45.3045	50.1223
Q9NZN3	EHD3	EH-domain containing 3	56.9908					38.5447					2	47.7677	56.9908	38.5447
Q05193-3	DNM1	dynamin 1	41.5327	47.4558		45.475		34.6197		50.6684	64.466	50.267	7	47.7835	44.8212	50.0053
O75822	EIF3J	eukaryotic translation initiation factor 3, subunit J		39.8819		42.6823	47.0765	47.8607	46.7413	45.7686	60.5333	51.7383	8	47.7854	43.2136	50.5284
O75396	SEC22B	SEC22 vesicle trafficking protein homolog B (S. cerevisiae) (gene/pseudogene)	38.7515	41.608		42.9665	49.4917	37.2158	39.0779	58.286	69.1988	54.356	9	47.8836	43.2044	51.6269
Q14203	DCTN1	dynactin 1		52.6607	38.3439	52.7202	50.347	41.733		52.0116			6	47.9694	48.518	46.8723
P63000	RAC1	ras-related C3 botulinum toxin substrate 1 (rho family, small GTP binding protein Rac1)	39.3613	49.7015	35.9939	50.8199	50.6158	38.6354	42.6861	47.6352	70.7369	53.7988	10	47.9985	45.2985	50.6985
P61026	RAB10	RAB10, member RAS oncogene family	43.0599	45.0909	40.5625	46.9749	50.4522	40.2491	45.2819	51.5476	68.1956	49.9054	10	48.132	45.2281	51.0359
Q5SSJ5-3	HP1BP3	heterochromatin protein 1, binding protein 3							38.9953			57.3689	2	48.1821	#DIV/0!	48.1821
Q8NI22	MCFD2	multiple coagulation factor deficiency 2	45.1506				51.2325						2	48.1915	48.1915	#DIV/0!
P13010	XRCC5	X-ray repair complementing defective repair in Chinese hamster cells 5 (double-strand-break rejoining)	45.8236	52.1101	37.3246	49.9821	52.2732	50.1424	40.8976	46.2454	56.7157	50.643	10	48.2158	47.5027	48.9288
Q16647	PTGIS	prostaglandin I2 (prostacyclin) synthase	42.618	42.5092		58.1566				44.8549	53.1158		5	48.2509	47.7613	48.9853
O95139	NDUFB6	NADH dehydrogenase (ubiquinone) 1 beta subcomplex, 6, 17kDa		50.7139					46.2014				2	48.4576	50.7139	46.2014
P21926	CD9	CD9 molecule	67.9037					29.2967					2	48.6002	67.9037	29.2967
Q06210-2	GFPT1	glutamine--fructose-6-phosphate transaminase 1							44.4073		52.8163		2	48.6118	#DIV/0!	48.6118
Q9UIQ6-3	LNPEP	leucyl/cystinyl aminopeptidase			35.6646						61.6398		2	48.6522	35.6646	61.6398
P19404	NDUFV2	NADH dehydrogenase (ubiquinone) flavoprotein 2, 24kDa		48.139		49.375							2	48.757	48.757	#DIV/0!
Q12768	KIAA0196	KIAA0196						42.0112	55.575				2	48.7931	#DIV/0!	48.7931
P62136	PPP1CA	protein phosphatase 1, catalytic subunit, alpha isozyme	45.3621	41.3904		48.3584	46.2871	36.0157	46.5588	51.1255	72.0454	52.4579	9	48.8446	45.3495	51.6407
P11279	LAMP1	lysosomal-associated membrane protein 1	39.4704	44.9862	38.3406	53.305	53.6427	31.8627	59.1677	51.7708	61.5099	55.2317	10	48.9288	45.949	51.9086
Q01082	SPTBN1	spectrin, beta, non-erythrocytic 1	35.1695	51.4863	36.1855	57.9381	55.332	33.4583	40.6926	51.9273	73.8393	53.3104	10	48.9339	47.2223	50.6456
P23381	WARS	tryptophanyl-tRNA synthetase	36.4824	59.0919	51.5799	54.2985	40.3837	49.6815	45.1945	44.3034	66.3104	43.4104	10	49.0737	48.3673	49.7801
O60506-3	SYNCRIP	synaptotagmin binding, cytoplasmic RNA interacting protein			37.82		52.877		47.9426	52.3397		54.7099	5	49.1378	45.3485	51.6641
P20810-7	CAST	calpastatin	48.7082					49.7498					2	49.229	48.7082	49.7498
O00400	SLC33A1	solute carrier family 33 (acetyl-CoA transporter), member 1		47.1127					51.5339				2	49.3233	47.1127	51.5339
Q9H299	SH3BGRL3	SH3 domain binding glutamate-rich protein like 3	38.7009			62.1865	49.1848	39.1276	44.8708	45.6904	62.6031	52.942	8	49.4133	50.0241	49.0468
Q15369	TCEB1	transcription elongation factor B (SIII), polypeptide 1 (15kDa, elongin C)	40.6918		38.8101	54.4977	45.9682	47.5397	46.2587	50.2957	68.7781	52.5806	9	49.4912	44.992	53.0905
Q96CW1-2	AP2M1	adaptor-related protein complex 2, mu 1 subunit		42.4697	29.5357	48.136		43.5723	40.8996	45.1659	74.8489	71.9178	8	49.5683	40.0472	55.2809
Q96KP1	EXOC2	exocyst complex component 2		52.2167					46.9289				2	49.5728	52.2167	46.9289
Q5VW32	BROX	BRO1 domain and CAAX motif containing				40.2908					58.8762		2	49.5835	40.2908	58.8762
O60518	RANBP6	RAN binding protein 6		42.8684		53.4876	46.5646	72.5282	39.3472	28.1668	70.4276	43.9734	8	49.6705	47.6402	50.8886
P47897	QARS	glutaminyl-tRNA synthetase		39.5338		45.4064	48.0283		40.383		57.746	67.38	6	49.7462	44.3229	55.1696
Q9H0U4	RAB1B	RAB1B, member RAS oncogene family	43.3994	51.1703	37.0244	52.7605	55.284	43.6851	44.4334	47.2351	65.3136	57.4874	10	49.7793	47.9277	51.6309
P22307-2	SCP2	sterol carrier protein 2	42.0612	46.3924	39.5092	59.2619	53.6713	32.7693	46.5146	48.616	71.0342	58.3706	10	49.8201	48.1792	51.4609
Q9Y2A7	NCKAP1	NCK-associated protein 1	41.4888	51.0011		56.5976		40.496	44.3616	47.1622	64.9351	52.7997	8	49.8552	49.6958	49.9509
Q5VYK3	KIAA0368	KIAA0368	41.5218	50.4427		49.8864	45.9288	49.4469	43.6266	42.6963	76.7432	48.8115	9	49.9005	46.9449	52.2649
P22102	GART	phosphoribosylglycinamide formyltransferase, phosphoribosylglycinamide synthetase, phosphoribosylaminoimidazole synthetase		42.0987		40.6835	47.5809		46.231		66.5496	56.725	6	49.9781	43.4543	56.5019
Q1KMD3	HNRNPUL2	heterogeneous nuclear ribonucleoprotein U-like 2	43.6125	53.0483	33.9978	58.8434	55.7929	45.8637	39.764	46.0549	70.0253	54.3941	10	50.1397	49.059	51.2204
Q15436	SEC23A	Sec23 homolog A (S. cerevisiae)		47.2756		43.5792	48.4387		44.9365	55.325	64.0716	47.8568	7	50.2119	46.4311	53.0474
Q5JRA6	MIA3	melanoma inhibitory activity family, member 3				62.4322					38.0755		2	50.2539	62.4322	38.0755
O60437	PPL	periplakin	26.8085	31.6506			67.1838			57.8512	68.3285		5	50.3645	41.881	63.0899
Q6PGP7	TTC37	tetratricopeptide repeat domain 37		44.229						44.0425	62.9138		3	50.3951	44.229	53.4782
P34932	HSPA4	heat shock 70kDa protein 4	47.2651	47.5271	40.7701	46.1265	52.088	44.3954	52.8324	49.6657	64.6653	59.2812	10	50.4617	46.7554	54.168
P68104	EEF1A1	eukaryotic translation elongation factor 1 alpha 1	51.8455	44.0148	46.5556	35.9964	52.1259	43.9173	56.8636	53.7129	59.5776	60.1981	10	50.4808	46.1077	54.8539
Q8IVF2-3	AHNAK2	AHNAK nucleoprotein 2	34.0955	36.5544	41.2997	46.3749	73.4306	33.6702	44.8299	85.1683	51.512	58.4442	10	50.538	46.351	54.7249
Q96AE4	FUBP1	far upstream element (FUSE) binding protein 1	43.971	51.5981	33.5124	66.1838		48.8647			59.1508		6	50.5468	48.8163	54.0078
O43390	HNRNPR	heterogeneous nuclear ribonucleoprotein R	43.1707	49.979	38.283	60.4703	52.9092	52.0142	43.1893	46.2182	64.093	55.28	10	50.5607	48.9624	52.1589
Q6IAA8	LAMTOR1	late endosomal/lysosomal adaptor, MAPK and MTOR activator 1	42.031			59.0954							2	50.5632	50.5632	#DIV/0!
Q9NR12	PDLIM7	PDZ and LIM domain 7 (enigma)				46.4248			55.1321			50.1598	3	50.5722	46.4248	52.6459
P07814	EPRS	glutamyl-prolyl-tRNA synthetase	41.0084	54.6685	46.3782	59.8135	46.1389	45.7642	50.8343	46.4258	69.9458	45.0566	10	50.6034	49.6015	51.6053
P14866	HNRNPL	heterogeneous nuclear ribonucleoprotein L	36.1428			56.5738	49.2134	51.182		43.088	67.3074	50.9854	7	50.6418	47.31	53.1407
P41252	IARS	isoleucyl-tRNA synthetase		60.0799	44.7296	62.3956	45.0278	46.772	45.9809	46.4027	62.0077	42.6455	9	50.6713	53.0582	48.7618
P49591	SARS	seryl-tRNA synthetase	39.1937	53.7385	55.972	53.7134	39.1157	51.9106	51.5313	52.6938	65.1271	43.7232	10	50.6719	48.3466	52.9972
O60762	DPM1	dolichyl-phosphate mannosyltransferase polypeptide 1, catalytic subunit	47.8339	50.6342	49.8554		54.3967	40.8023		60.5186			6	50.6735	50.68	50.6605
Q07960	ARHGAP1	Rho GTPase activating protein 1	45.7032	48.4638	43.5414	50.1809	52.1485	41.5273	49.7883	57.3002	66.1606	52.0514	10	50.6866	48.0076	53.3656
P32455	GBP1	guanylate binding protein 1, interferon-inducible				28.5457	50.8355		61.5323	69.7933	40.1711	53.2724	6	50.6917	39.6906	56.1922
Q01844-2	EWSR1	EWS RNA-binding protein 1	47.1798		36.0913	68.8569							3	50.7093	50.7093	#DIV/0!
P07858	CTSB	cathepsin B	44.8103	44.4906	38.3391	61.023	61.1075	24.2383	50.3964	46.1546	59.7939	77.0349	10	50.7389	49.9541	51.5236
Q93052	LPP	LIM domain containing preferred translocation partner in lipoma	40.6824									60.8996	2	50.791	40.6824	60.8996
P51648	ALDH3A2	aldehyde dehydrogenase 3 family, member A2			36.9586					59.1875	56.5469		3	50.8977	36.9586	57.8672
O75844	ZMPSTE24	zinc metallopeptidase STE24	51.2131					50.4221		51.1912			3	50.9422	51.2131	50.8067
Q71UM5	RPS27L	ribosomal protein S27-like	40.6764	50.6436		72.8787	45.742	37.9685	51.6549	40.1115	70.4687	48.6559	9	50.9778	52.4852	49.7719
Q7Z3J2	C16orf62	chromosome 16 open reading frame 62	43.4407	54.4378		52.1394		38.9666			65.9472		5	50.9863	50.006	52.4569
O75368	SH3BGRL	SH3 domain binding glutamate-rich protein like	37.7946			56.4282	49.5684	40.3839	49.8844		66.6953	56.2249	7	50.9971	47.9304	53.2971
P23246-2	SFPQ	splicing factor proline/glutamine-rich	48.0095	44.3333	37.5375	51.1914	63.3748	47.0665	49.0836	47.5135	69.5055	52.8001	10	51.0416	48.8893	53.1938
O75116	ROCK2	Rho-associated, coiled-coil containing protein kinase 2		47.1288		50.2515	45.6446	38.6095	47.7391	55.0432	72.9921		7	51.0584	47.675	53.596
O15511	ARPC5	actin related protein 2/3 complex, subunit 5, 16kDa	41.3629	52.6803	41.7944	61.6069	49.7091	41.9723	49.8209	47.1579	72.3226	52.8573	10	51.1285	49.4307	52.8262
O14683	TP53I11	tumor protein p53 inducible protein 11		34.1505							68.2019		2	51.1762	34.1505	68.2019
Q07955	SRSF1	serine/arginine-rich splicing factor 1	44.1229	55.8921		56.5235	45.068	47.7138	43.8236		65.1837		7	51.1896	50.4016	52.2403
O14974-4	PPP1R12A	protein phosphatase 1, regulatory subunit 12A	41.287	50.3257	37.9824	44.8184	48.5039				82.0922	53.7552	7	51.2521	44.5835	67.9237
P55072	VCP	valosin containing protein	44.5788	50.2432	41.4204	48.4261	48.428	42.3255	54.8955	52.5768	72.3851	57.7772	10	51.3056	46.6193	55.992
P27816-6	MAP4	microtubule-associated protein 4	41.1497	52.4881	40.9088	61.7545	51.1496	40.3039	46.2784	51.1447	78.1512	52.3165	10	51.5645	49.4901	53.6389
P02511	CRYAB	crystallin, alpha B	44.2044	28.9302	53.5093	28.8675	58.0889	30.8245	59.2953	84.3579	44.9605	82.6265	10	51.5665	42.7201	60.4129
Q99584	S100A13	S100 calcium binding protein A13	38.3333	52.1422	38.4933	61.0518	49.1266	37.923	54.6936	50.6536	80.4278	53.7007	10	51.6546	47.8295	55.4797
Q9NZL9-4	MAT2B	methionine adenosyltransferase II, beta							42.0492		61.2658		2	51.6575	#DIV/0!	51.6575
P01116-2	KRAS	Kirsten rat sarcoma viral oncogene homolog	44.8064			58.4753	56.2844	45.1416		53.6049		51.6535	6	51.661	53.1887	50.1333
A2RRP1-2	NBAS	neuroblastoma amplified sequence		49.3699				41.585	47.6567		59.7851	60.277	5	51.7347	49.3699	52.3259
O60701	UGDH	UDP-glucose 6-dehydrogenase	48.2911	52.7315		52.8304	49.785	41.1515	47.8114	51.8298	64.9662	56.8046	9	51.8002	50.9095	52.5127
P36969-2	GPX4	glutathione peroxidase 4				47.6155					55.9938		2	51.8047	47.6155	55.9938
O60506	SYNCRIP	synaptotagmin binding, cytoplasmic RNA interacting protein		48.7009		54.4286				52.3397			3	51.8231	51.5648	52.3397
P61224	RAP1B	RAP1B, member of RAS oncogene family	47.1178	57.5868	42.696	46.4484	51.2422	42.4248	51.0076	58.0477	66.4095	55.3479	10	51.8329	49.0183	54.6475
Q9Y224	C14orf166	chromosome 14 open reading frame 166	41.7839	54.8223	42.259	38.3647	60.6626	45.4497	50.9136	50.8044	76.0598	57.4599	10	51.858	47.5785	56.1375
Q9UHB9	SRP68	signal recognition particle 68kDa		57.5333		49.3504						48.7894	3	51.891	53.4418	48.7894
P06748-2	NPM1	nucleophosmin (nucleolar phosphoprotein B23, numatrin)	50.524	49.2173	43.4009	46.1576	51.8553	53.526	49.4178	55.648	61.2908	57.9196	10	51.8957	48.231	55.5604
O95394	PGM3	phosphoglucomutase 3				53.1086	50.8101	42.0392		45.231	68.6402		5	51.9658	51.9594	51.9701
Q16881-5	TXNRD1	thioredoxin reductase 1	37.0678	66.4369	40.9708	73.2806		45.8899	47.3607	43.8361	65.9558	46.9946	9	51.977	54.439	50.0074
Q8WVM8	SCFD1	sec1 family domain containing 1	40.3256	47.765		55.708	57.047			59.7003			5	52.1092	50.2114	59.7003
Q02952-3	AKAP12	A kinase (PRKA) anchor protein 12	43.8931	46.8837	39.9625	59.8069	71.7326	29.1651	34.3385	77.4003	55.3097	62.7307	10	52.1223	52.4558	51.7889
Q9UH65	SWAP70	SWAP switching B-cell complex 70kDa subunit	40.2841	49.4561	49.2713	49.555	50.1396	39.5766		66.3252	62.1313	62.516	9	52.1395	47.7412	57.6373
Q9BXJ9	NAA15	N(alpha)-acetyltransferase 15, NatA auxiliary subunit				41.7552		54.3856			60.3043		3	52.1484	41.7552	57.345
Q15185	PTGES3	prostaglandin E synthase 3 (cytosolic)	46.7765	51.7616	40.103	55.6524	55.1924	54.7578	51.1914	43.2033	66.9839	55.934	10	52.1556	49.8972	54.4141
Q13526	PIN1	peptidylprolyl cis/trans isomerase, NIMA-interacting 1	36.9487			55.599			43.5416		72.5604		4	52.1624	46.2738	58.051
Q9Y6I3-3	EPN1	epsin 1								56.2596		48.0869	2	52.1732	#DIV/0!	52.1732
P09496-2	CLTA	clathrin, light chain A				35.8896					68.5479		2	52.2188	35.8896	68.5479
P43490	NAMPT	nicotinamide phosphoribosyltransferase				48.8663				55.7553			2	52.3108	48.8663	55.7553
Q5GLZ8-6	HERC4	HECT and RLD domain containing E3 ubiquitin protein ligase 4		49.0747		72.278	47.6331	45.2116		47.4723			5	52.3339	56.3286	46.342
P20936-2	RASA1	RAS p21 protein activator (GTPase activating protein) 1					41.9943	58.6608			68.2502	40.6196	4	52.3812	41.9943	55.8435
P12081	HARS	histidyl-tRNA synthetase		47.9413		42.9538	47.3652	43.3744	68.6356	44.4045	67.288	57.1153	8	52.3848	46.0868	56.1636
Q15286	RAB35	RAB35, member RAS oncogene family	45.6639	52.9327	38.3094	58.9977	57.7766	43.6215	47.1193	53.5039	73.497	52.6623	10	52.4084	50.7361	54.0808
P09651-3	HNRNPA1	heterogeneous nuclear ribonucleoprotein A1	50.8787	50.375	41.3905	55.0057	49.419	56.2458	51.2502	46.1759	69.466	54.0577	10	52.4264	49.4138	55.4391
P63241	EIF5A	eukaryotic translation initiation factor 5A	42.1474		40.4232	56.145	51.2297	50.7045	48.017	49.6991	79.4084	54.6349	9	52.4899	47.4863	56.4928
O43491	EPB41L2	erythrocyte membrane protein band 4.1-like 2	39.6587	46.3693	35.1932	71.7519	51.5556	35.5893	35.7548	60.8999	80.5547	68.6192	10	52.5947	48.9057	56.2836
Q14232	EIF2B1	eukaryotic translation initiation factor 2B, subunit 1 alpha, 26kDa	53.2377	51.9634									2	52.6005	52.6005	#DIV/0!
Q9Y4F1	FARP1	FERM, RhoGEF (ARHGEF) and pleckstrin domain protein 1 (chondrocyte-derived)		46.7433		60.9425		35.094	45.8903		74.3667		5	52.6074	53.8429	51.7837
P49589-2	CARS	cysteinyl-tRNA synthetase	42.3337	56.4749	47.0184	64.25	50.9478	61.7226	46.2818	53.9458		50.91	9	52.6539	52.205	53.215
P23634-5	ATP2B4	ATPase, Ca++ transporting, plasma membrane 4	50.4085		35.6619		64.2627	39.593	41.4204	68.4444		69.0918	7	52.6975	50.1111	54.6374
Q92878	RAD50	RAD50 homolog (S. cerevisiae)		54.7774				61.815	45.2492	49.0946	52.6957		5	52.7264	54.7774	52.2136
P50995	ANXA11	annexin A11	40.0321	54.782	38.67	60.8244	58.6028	38.5663	43.4249	54.8709	83.6248	56.0872	10	52.9485	50.5822	55.3148
Q9Y5S2	CDC42BPB	CDC42 binding protein kinase beta (DMPK-like)		43.7802			50.4667		43.7742	44.9734	82.604		5	53.1197	47.1235	57.1172
O60763	USO1	USO1 vesicle transport factor	50.781	53.5566	39.8206	56.5403	59.4352	42.6469	49.1491		70.1825	56.4	9	53.168	52.0268	54.5946
Q8TD47	RPS4Y2	ribosomal protein S4, Y-linked 2	54.8656						51.553				2	53.2093	54.8656	51.553
P55060-3	CSE1L	CSE1 chromosome segregation 1-like (yeast)		66.6101	38.0652		55.1748						3	53.2834	53.2834	#DIV/0!
Q16795	NDUFA9	NADH dehydrogenase (ubiquinone) 1 alpha subcomplex, 9, 39kDa		49.2975				43.2249	46.2038	55.6551	72.6253		5	53.4013	49.2975	54.4273
O75436	VPS26A	vacuolar protein sorting 26 homolog A (S. pombe)	33.3445					44.1816			82.8958		3	53.474	33.3445	63.5387
P07900	HSP90AA1	heat shock protein 90kDa alpha (cytosolic), class A member 1	51.5785	45.1989	45.784	40.8525	60.5031	50.9752	53.4643	58.2998	62.0545	66.0667	10	53.4778	48.7834	58.1721
O14617-5	AP3D1	adaptor-related protein complex 3, delta 1 subunit	52.43	53.3959	42.6205	46.4872	55.4251	44.7064	50.2437	54.9752	74.7499	59.7691	10	53.4803	50.0717	56.8889
Q96EK6	GNPNAT1	glucosamine-phosphate N-acetyltransferase 1	42.7279	51.1754		77.9351	49.5946	51.32	42.2647	39.0234	72.1301	55.217	9	53.4876	55.3582	51.991
Q9BZQ8	FAM129A	family with sequence similarity 129, member A	39.9496	63.7816		54.6397		47.6312			81.0616	34.2451	6	53.5515	52.7903	54.3127
Q86X83	COMMD2	COMM domain containing 2	42.607					48.2226	69.8359				3	53.5552	42.607	59.0292
Q9GZS3	WDR61	WD repeat domain 61	59.2504	54.3486		40.174			60.7429				4	53.629	51.2577	60.7429
P62826	RAN	RAN, member RAS oncogene family	46.8915	57.4747	37.609	61.8712	52.6045	55.3929	46.2896	46.9046	77.7773	53.8868	10	53.6702	51.2902	56.0502
Q86V81	ALYREF	Aly/REF export factor	47.8955	63.2258	35.491	57.7749				44.3573	73.3358		6	53.68	51.0968	58.8466
P15924-2	DSP	desmoplakin	134.812				11.024		15.3076				3	53.7144	72.9178	15.3076
Q7L576	CYFIP1	cytoplasmic FMR1 interacting protein 1	45.9055	51.7196		66.6583	53.9801	42.2944	48.9737	53.7116	65.6749	55.0264	9	53.7716	54.5659	53.1362
P05387	RPLP2	ribosomal protein, large, P2	51.1921	55.4544	44.631	53.7525	60.376	49.2921	49.3726	49.9855	68.4134	55.2614	10	53.7731	53.0812	54.465
Q96DB5	RMDN1	regulator of microtubule dynamics 1	51.3331	59.447	46.0738	56.9713	49.6952			53.7158		59.6399	7	53.8394	52.7041	56.6779
Q96FJ2	DYNLL2	dynein, light chain, LC8-type 2				40.6597					77.9023	43.0037	3	53.8553	40.6597	60.453
O75489	NDUFS3	NADH dehydrogenase (ubiquinone) Fe-S protein 3, 30kDa (NADH-coenzyme Q reductase)	45.037	54.7202	44.446	56.6368	56.4343		60.9094	50.0779	70.8367	46.1977	9	53.9218	51.4549	57.0054
Q86UP2	KTN1	kinectin 1 (kinesin receptor)			48.0741			53.8026		59.8901			3	53.9223	48.0741	56.8463
A0FGR8-2	ESYT2	extended synaptotagmin-like protein 2						40.4702			67.4055		2	53.9379	#DIV/0!	53.9379
P30419	NMT1	N-myristoyltransferase 1	44.5959	49.5802	42.7069	62.7809	49.459	48.68	46.5735	51.7567	70.5972	72.6557	10	53.9386	49.8246	58.0526
P61006	RAB8A	RAB8A, member RAS oncogene family	40.7935	53.6435		60.0461	51.6069	40.0329			77.5263		6	53.9415	51.5225	58.7796
P55735	SEC13	SEC13 homolog (S. cerevisiae)						38.4514	47.9671	55.7676	73.5824		4	53.9421	#DIV/0!	53.9421
Q9BYT8	NLN	neurolysin (metallopeptidase M3 family)	47.2515	58.187		70.3979	49.982					43.9143	5	53.9466	56.4546	43.9143
O75935-3	DCTN3	dynactin 3 (p22)	45.8832				59.1793	49.2036				62.5543	4	54.2051	52.5312	55.8789
O43852	CALU	calumenin	39.4947	63.5207	38.9797	68.6424	55.2699	44.7243	46.9365	50.8888	75.7629	58.6514	10	54.2871	53.1815	55.3928
Q96BM9	ARL8A	ADP-ribosylation factor-like 8A				62.5656		49.2296	53.3233			52.0876	4	54.3015	62.5656	51.5469
O15212	PFDN6	prefoldin subunit 6	46.7229		44.614		68.9926	49.7373				61.4466	5	54.3027	53.4431	55.5919
P62140	PPP1CB	protein phosphatase 1, catalytic subunit, beta isozyme		40.7121			46.1481			51.5305	78.9057		4	54.3241	43.4301	65.2181
Q3SY69	ALDH1L2	aldehyde dehydrogenase 1 family, member L2		60.1417		76.8551	50.2042	45.3431	32.8836	44.4879	86.023	38.6696	8	54.326	62.4003	49.4814
O15460-2	P4HA2	prolyl 4-hydroxylase, alpha polypeptide II		60.3658	26.9068	69.8315	65.6082	42.126	38.6629	59.5088	70.8592	56.2407	9	54.4567	55.6781	53.4795
Q16718	NDUFA5	NADH dehydrogenase (ubiquinone) 1 alpha subcomplex, 5	42.2227			60.6601	55.4066		50.3703		74.064	44.1058	6	54.4716	52.7631	56.18
P49321	NASP	nuclear autoantigenic sperm protein (histone-binding)	34.6561	61.0687				67.7088					3	54.4779	47.8624	67.7088
O15145	ARPC3	actin related protein 2/3 complex, subunit 3, 21kDa	42.9977	54.3091	42.3283	65.5633	52.2164	42.5812	53.1654	54.3024	77.9384	59.3902	10	54.4792	51.4829	57.4755
P43034	PAFAH1B1	platelet-activating factor acetylhydrolase 1b, regulatory subunit 1 (45kDa)				60.8148				47.2963	62.5779	47.6534	4	54.5856	60.8148	52.5092
P62191	PSMC1	proteasome (prosome, macropain) 26S subunit, ATPase, 1	42.3797	54.9201		49.5691	55.6535	47.0836	50.3885	60.9662	72.6982	58.4655	9	54.6805	50.6306	57.9204
Q93034	CUL5	cullin 5	38.4324	51.4873		47.905					81.2859		4	54.7776	45.9416	81.2859
Q15029	EFTUD2	elongation factor Tu GTP binding domain containing 2					49.8044	37.4825		87.4799	53.7465	45.3888	5	54.7804	49.8044	56.0244
Q15293	RCN1	reticulocalbin 1, EF-hand calcium binding domain	41.9598	62.6036	46.4114	61.7215	53.8056	39.5188	58.8078	56.8901	71.1424	55.1655	10	54.8026	53.3004	56.3049
P35998	PSMC2	proteasome (prosome, macropain) 26S subunit, ATPase, 2		51.9853		54.6339	54.7624	48.8548	45.7266	46.3418	77.4223	59.3274	8	54.8818	53.7939	55.5346
Q9H3N1	TMX1	thioredoxin-related transmembrane protein 1	47.7891			62.0535							2	54.9213	54.9213	#DIV/0!
P09132	SRP19	signal recognition particle 19kDa		47.021		53.2673	62.8353		57.8677			53.7105	5	54.9404	54.3745	55.7891
O94874-2	UFL1	UFM1-specific ligase 1	41.4763	32.0231		60.2824	50.9356		54.721	55.7692	90.6519	54.0725	8	54.9915	46.1793	63.8036
A0FGR8-4	ESYT2	extended synaptotagmin-like protein 2		67.438						42.7173			2	55.0776	67.438	42.7173
P62854	RPS26	ribosomal protein S26	51.4148						58.7639				2	55.0894	51.4148	58.7639
O76094	SRP72	signal recognition particle 72kDa	44.6626	52.8838	44.1896	61.5887	57.333	49.1581		56.9215	73.3902	56.4894	9	55.1797	52.1315	58.9898
O43399	TPD52L2	tumor protein D52-like 2	40.7133		41.0496	64.0164	55.1513	44.056		57.3669	84.081	55.0159	8	55.1813	50.2326	60.1299
Q9H4G4	GLIPR2	GLI pathogenesis-related 2		39.8824		55.8175					69.9004		3	55.2001	47.8499	69.9004
P52895	AKR1C2	aldo-keto reductase family 1, member C2			35.1109			75.3033					2	55.2071	35.1109	75.3033
Q6IBS0	TWF2	twinfilin actin-binding protein 2		56.6712			58.8117			54.4283		51.0531	4	55.2411	57.7415	52.7407
Q15019	SEPT2	septin 2	46.6701	56.3688	45.1886	60.9712	59.035	41.8688	45.8223	59.7578	78.1116	58.6707	10	55.2465	53.6467	56.8462
P49755	TMED10	transmembrane emp24-like trafficking protein 10 (yeast)	48.0127	58.4665	43.0187	67.5891	54.417	47.7469	49.8418	54.0095	70.9327	59.3423	10	55.3377	54.3008	56.3746
P10301	RRAS	related RAS viral (r-ras) oncogene homolog	33.7226			62.6012	53.122		42.5805	57.5319	89.2639	48.6065	7	55.347	49.8153	59.4957
P38159	RBMX	RNA binding motif protein, X-linked	52.6876		45.8034			68.4006		55.0624			4	55.4885	49.2455	61.7315
P04075	ALDOA	aldolase A, fructose-bisphosphate	47.4194	54.8197	44.9501	64.3139	52.0536	45.3819	51.421	56.9217	77.2091	60.4089	10	55.4899	52.7113	58.2685
P50454	SERPINH1	serpin peptidase inhibitor, clade H (heat shock protein 47), member 1, (collagen binding protein 1)	39.6944	53.0082	52.7552	75.7103	57.8609	37.4202	51.5466	65.9645	63.9918	57.7819	10	55.5734	55.8058	55.341
Q15631	TSN	translin	49.2109			51.3694	62.3933					59.445	4	55.6046	54.3245	59.445
P42330	AKR1C3	aldo-keto reductase family 1, member C3		46.2356		68.5715	59.1301	33.5919	42.0777	74.9182	64.8018		7	55.6181	57.9791	53.8474
P49748	ACADVL	acyl-CoA dehydrogenase, very long chain	36.6215	60.3007		75.4839	40.9653	42.9138	39.019	35.933	124.558	45.3448	9	55.6822	53.3429	57.5537
P26599	PTBP1	polypyrimidine tract binding protein 1	48.0835	64.5754	41.5359	70.4218	56.9946	52.162	46.4529	50.1503	72.7203	54.5502	10	55.7647	56.3222	55.2071
Q9UQ80	PA2G4	proliferation-associated 2G4, 38kDa	46.4571	55.331	46.6861	47.9859	50.4414	63.9894	57.5376	48.7635	82.3621	58.1346	10	55.7689	49.3803	62.1574
O00231	PSMD11	proteasome (prosome, macropain) 26S subunit, non-ATPase, 11	47.13	55.2375	48.2933	53.7506	54.5178	54.4562	59.3761	55.2312	75.9034	53.8013	10	55.7697	51.7858	59.7536
P13987	CD59	CD59 molecule, complement regulatory protein				61.6951			35.8583		70.4042		3	55.9859	61.6951	53.1313
P84098	RPL19	ribosomal protein L19	48.2155	59.0546	46.914	60.1993	54.1843		59.6363	49.1243	74.4545	52.4484	9	56.0257	53.7135	58.9159
Q92616	GCN1L1	GCN1 general control of amino-acid synthesis 1-like 1 (yeast)	47.4273	58.2773		56.2582	56.3293	47.0276	49.7288	49.9703	81.4269	57.811	9	56.0285	54.573	57.1929
O00429-4	DNM1L	dynamin 1-like	42.7073	81.9559		50.7083	55.8573	68.6669	43.5037	44.2276	66.1795	50.8205	9	56.0697	57.8072	54.6796
Q9UHQ4	BCAP29	B-cell receptor-associated protein 29	44.0523			68.2538							2	56.153	56.153	#DIV/0!
P52943	CRIP2	cysteine-rich protein 2	39.4078			90.8772	58.8837	44.9917		47.9707		54.8653	6	56.1661	63.0562	49.2759
O00567	NOP56	NOP56 ribonucleoprotein				58.9614		53.4535					2	56.2075	58.9614	53.4535
P10619	CTSA	cathepsin A	48.8592	36.3085		73.0648	61.6879	29.1216	59.3985	58.2095	61.1147	79.1671	9	56.3258	54.9801	57.4023
P37837	TALDO1	transaldolase 1	47.5493	69.9916	41.3914	73.7575	56.7562	51.3978	46.2214	49.6011	75.412	51.8934	10	56.3972	57.8892	54.9051
Q5JRX3	PITRM1	pitrilysin metallopeptidase 1		62.2413				38.0535	42.4017		83.1233		4	56.455	62.2413	54.5262
P41250	GARS	glycyl-tRNA synthetase	42.9076	62.0287	55.6197	66.6354	48.5072	51.068	49.254	54.7731	81.6973	52.0694	10	56.456	55.1397	57.7723
Q13509	TUBB3	tubulin, beta 3 class III	69.9071	47.2301	55.1167	35.5814	50.8864	53.7111	69.1663	61.8897	56.4626	64.8023	10	56.4754	51.7443	61.2064
P54577	YARS	tyrosyl-tRNA synthetase		59.5097	51.7229	64.9572	53.0182	51.7325	43.8248	58.2726	74.0168	51.4096	9	56.496	57.302	55.8512
Q13561	DCTN2	dynactin 2 (p50)	42.6509	61.0125	42.241	56.8088	57.2057	49.2516	55.0762	54.6792	87.6838	59.3443	10	56.5954	51.9838	61.207
P13797	PLS3	plastin 3	47.1226	56.3128	47.2187	61.5096	63.3437	40.0446	51.1646	60.5108	77.3759	62.3369	10	56.694	55.1015	58.2866
P48643	CCT5	chaperonin containing TCP1, subunit 5 (epsilon)	45.3998	55.6738	42.8905	55.9321	55.5864	60.2888	57.8424	54.2268	81.383	57.926	10	56.715	51.0965	62.3334
P11233	RALA	v-ral simian leukemia viral oncogene homolog A (ras related)	51.9207	54.3575	38.4982	56.1073	58.689	40.4913	47.8213	63.2743	106.546	50.2648	10	56.7971	51.9146	61.6796
Q96FW1	OTUB1	OTU deubiquitinase, ubiquitin aldehyde binding 1	54.1153	56.8733		78.1277		44.3642	50.7262				5	56.8413	63.0388	47.5452
Q9P2J5	LARS	leucyl-tRNA synthetase		56.4513		64.634	50.2	50.4073	54.1961	54.5229	76.085	48.2818	8	56.8473	57.0951	56.6986
P28074-2	PSMB5	proteasome (prosome, macropain) subunit, beta type, 5			49.4378					64.3519			2	56.8948	49.4378	64.3519
O75165	DNAJC13	DnaJ (Hsp40) homolog, subfamily C, member 13	53.2579	51.2757		60.4185	59.5411	50.0795	53.5093	48.5001	76.7417	59.0366	9	56.9289	56.1233	57.5734
P61313	RPL15	ribosomal protein L15	51.7818	61.7705	46.8123	63.3264	54.8283	50.2227	60.8186	49.3065	77.0453	53.8603	10	56.9773	55.7039	58.2507
O60313	OPA1	optic atrophy 1 (autosomal dominant)							38.2701		75.8577		2	57.0639	#DIV/0!	57.0639
P42704	LRPPRC	leucine-rich pentatricopeptide repeat containing	39.8984	38.9208	36.2297	37.4376	45.8588	41.4736	41.0692	41.0022	194.32	55.0893	10	57.1299	39.6691	74.5908
Q9P0L0	VAPA	VAMP (vesicle-associated membrane protein)-associated protein A, 33kDa	44.593	54.033		64.6068	55.2266	48.6824	53.5506	58.9619	79.4716	55.4719	9	57.1775	54.6149	59.2277
P83731	RPL24	ribosomal protein L24	51.8674	55.6514	47.1536	66.0534	57.1906	50.2324	55.604	51.6466	80.6175	56.1098	10	57.2127	55.5833	58.8421
P47755	CAPZA2	capping protein (actin filament) muscle Z-line, alpha 2	44.8325	56.304	46.5538	68.8876		48.486	53.028	58.2166	81.6127		8	57.2402	54.1445	60.3358
P36405	ARL3	ADP-ribosylation factor-like 3	42.5271	51.2914		80.2101	52.9375	44.3886	40.7609	50.3168	97.4023	56.1399	9	57.3305	56.7415	57.8017
Q9HDC9-2	APMAP	adipocyte plasma membrane associated protein	50.2626		54.6049				67.276				3	57.3812	52.4338	67.276
P27695	APEX1	APEX nuclease (multifunctional DNA repair enzyme) 1				59.2514	63.0825	49.4467	47.4518	54.4926	70.6797		6	57.4008	61.167	55.5177
Q53GQ0	HSD17B12	hydroxysteroid (17-beta) dehydrogenase 12	55.1696	53.6716	49.5447	49.0963		49.2835	57.4691	65.1055	79.9958		8	57.417	51.8705	62.9635
Q9UHD8-7	SEPT9	septin 9	46.6901	53.6182	43.8565	67.9105		39.2573	44.8988		96.5448	66.7046	8	57.4351	53.0188	61.8514
P17931	LGALS3	lectin, galactoside-binding, soluble, 3	43.5237	48.9175	45.8626	69.7279	67.8786	32.5599	52.2088	66.441	84.6066	62.8732	10	57.46	55.1821	59.7379
Q32P28	LEPRE1	leucine proline-enriched proteoglycan (leprecan) 1	44.7183	63.8043	43.8768	74.4631	71.2529	45.0336	45.4592	57.4692	71.5491		9	57.5141	59.6231	54.8777
P52272-2	HNRNPM	heterogeneous nuclear ribonucleoprotein M	45.8396	61.833	38.215	66.6482	59.9673	55.1666		50.4368	86.9258	52.9797	9	57.5569	54.5006	61.3772
P40261	NNMT	nicotinamide N-methyltransferase	44.2581	43.4658	58.6094	64.3553	49.1147	35.29	58.2964	91.8133	62.397	68.3555	10	57.5956	51.9607	63.2304
P58546	MTPN	myotrophin	44.4065	54.4278	46.8362	64.6958	58.4189	48.6483	53.068	53.49	90.1876	62.0578	10	57.6237	53.757	61.4903
O95292	VAPB	VAMP (vesicle-associated membrane protein)-associated protein B and C		41.3621		70.4594	58.3514			59.3895		58.8343	5	57.6793	56.7243	59.1119
Q99460-2	PSMD1	proteasome (prosome, macropain) 26S subunit, non-ATPase, 1	44.8638	58.4216	41.6656	62.2515	64.1814	56.6386	57.9393	56.5089	79.4145	55.7792	10	57.7664	54.2768	61.2561
O95782-2	AP2A1	adaptor-related protein complex 2, alpha 1 subunit	50.11	52.2517		55.9863	60.0909	45.9567	49.5969	57.0459	85.1318	63.8539	9	57.7805	54.6097	60.317
P14324	FDPS	farnesyl diphosphate synthase				29.9005		41.2642	85.9448		74.0985		4	57.802	29.9005	67.1025
Q04446	GBE1	glucan (1,4-alpha-), branching enzyme 1	63.0804	57.1133	48.38	62.383	58.575	46.4052	50.4643	56.5879	77.2926		9	57.8091	57.9063	57.6875
O75718	CRTAP	cartilage associated protein								59.3307	56.5148		2	57.9228	#DIV/0!	57.9228
P49368	CCT3	chaperonin containing TCP1, subunit 3 (gamma)	50.8449	53.84	42.1628	58.586	57.1879	57.6428	57.1591	54.5784	78.853	68.4703	10	57.9325	52.5243	63.3407
Q96D15	RCN3	reticulocalbin 3, EF-hand calcium binding domain	45.149	37.3728			57.1736			51.6706	91.3632	64.964	6	57.9489	46.5651	69.3326
P50570-2	DNM2	dynamin 2	37.8248	51.1082		84.6569		49.8971	44.2972	49.1247	87.58	59.4948	8	57.998	57.8633	58.0788
Q9NQC3-3	RTN4	reticulon 4		55.4406								60.7993	2	58.1199	55.4406	60.7993
O00203	AP3B1	adaptor-related protein complex 3, beta 1 subunit	49.5219	53.7183		69.1132		46.6358	51.9799	56.8898	79.0151		7	58.1249	57.4511	58.6302
P12236	SLC25A6	solute carrier family 25 (mitochondrial carrier; adenine nucleotide translocator), member 6	62.7406	60.6199	44.433	53.943	59.1459	43.4521	60.237	54.3697	80.5251	62.371	10	58.1837	56.1765	60.191
P17980	PSMC3	proteasome (prosome, macropain) 26S subunit, ATPase, 3	46.1779	59.3972		57.7992	54.4272	50.8687	52.4954	50.8421	98.3179	53.5629	9	58.2098	54.4504	61.2174
O75131	CPNE3	copine III						45.0141			71.493		2	58.2536	#DIV/0!	58.2536
Q16181-2	SEPT7	septin 7	45.2747	56.8696	44.3786	68.7127	61.4812	46.0623	47.4634	56.5595	96.0929	59.9649	10	58.286	55.3434	61.2286
Q9Y2J2-2	EPB41L3	erythrocyte membrane protein band 4.1-like 3						43.3516		73.2608			2	58.3062	#DIV/0!	58.3062
P05114	HMGN1	high mobility group nucleosome binding domain 1	42.3191	56.2487		86.9489		51.1492		39.102	89.5936	43.4677	7	58.4042	61.8389	55.8281
Q9BVK6	TMED9	transmembrane emp24 protein transport domain containing 9	47.5174	61.2198		60.8815	60.419		47.4657	57.0938	73.7808	59.0313	8	58.4262	57.5094	59.3429
Q9NQC3-2	RTN4	reticulon 4	48.5892	55.5267	50.7638	60.9544	51.6847	49.3808	58.117	53.1461	95.9396	60.7993	10	58.4902	53.5038	63.4765
P22090	RPS4Y1	ribosomal protein S4, Y-linked 1	59.9082	76.8329					33.7421			63.5441	4	58.5068	68.3706	48.6431
P13489	RNH1	ribonuclease/angiogenin inhibitor 1	48.4133	62.5867	45.9166	64.3488	57.4996	47.4488	60.9724	57.1469	85.2967	55.8306	10	58.546	55.753	61.3391
Q12906-5	ILF3	interleukin enhancer binding factor 3, 90kDa	47.359	62.3359	42.1251	70.2149	62.0974		46.4442	53.5011	81.6803	61.3146	9	58.5636	56.8265	60.7351
Q9UHB9-2	SRP68	signal recognition particle 68kDa						56.591			60.7133		2	58.6521	#DIV/0!	58.6521
Q10567-3	AP1B1	adaptor-related protein complex 1, beta 1 subunit	59.6425	59.9358	43.6408	42.3043	57.9762	51.7752	55.5162	59.341	94.3878	62.7815	10	58.7301	52.6999	64.7603
P68036	UBE2L3	ubiquitin-conjugating enzyme E2L 3	42.5214			67.1917		49.6191	50.2425		85.5999	57.3227	6	58.7495	54.8566	60.696
P27824	CANX	calnexin	55.4112	60.0805	45.8446	58.4348	56.0905	52.7674	55.115	61.4057	80.0266	62.6644	10	58.7841	55.1723	62.3958
O75369-6	FLNB	filamin B, beta		66.8062	50.7651								2	58.7856	58.7856	#DIV/0!
P46779	RPL28	ribosomal protein L28	54.8388	60.3329	49.6162	66.2462	57.4258	50.8871	59.2182	49.6237	86.3677	53.3592	10	58.7916	57.692	59.8912
Q9ULZ3-3	PYCARD	PYD and CARD domain containing	49.4187			71.5021	71.831	42.4671					4	58.8047	64.2506	42.4671
O60506-4	SYNCRIP	synaptotagmin binding, cytoplasmic RNA interacting protein	47.8184					49.0035			79.6073		3	58.8098	47.8184	64.3054
P22314	UBA1	ubiquitin-like modifier activating enzyme 1	48.2328	60.7766	42.4944	55.3772	62.5049	52.3056	52.5508	61.0961	90.9047	62.3058	10	58.8549	53.8772	63.8326
Q9H2H8	PPIL3	peptidylprolyl isomerase (cyclophilin)-like 3				74.6853			43.0636				2	58.8745	74.6853	43.0636
Q6DD88	ATL3	atlastin GTPase 3	49.9555	60.694	44.2164	65.5092	55.3346	54.1929		51.5453	91.171	57.4974	9	58.9018	55.142	63.6016
O75694-2	NUP155	nucleoporin 155kDa				51.3332		80.8145	44.7398				3	58.9625	51.3332	62.7771
P00167-2	CYB5A	cytochrome b5 type A (microsomal)	47.7632	50.7065		64.3844	57.062		58.0175	71.8861	63.0491		7	58.9812	54.979	64.3175
Q96AY3	FKBP10	FK506 binding protein 10, 65 kDa	37.5199	60.5135	45.5081	82.0831	65.9953	41.0516	52.9916	60.4288	81.3809	62.37	10	58.9843	58.324	59.6446
P39019	RPS19	ribosomal protein S19	55.7928	60.2114	49.5664	60.64	59.8352	51.4514	61.0888	53.507	79.7894	59.2342	10	59.1117	57.2092	61.0142
P67936-2	TPM4	tropomyosin 4	43.3639	58.254	46.1948	67.9166	60.4882	39.2403	47.4141	61.9083	101.978	64.5694	10	59.1328	55.2435	63.022
P31948	STIP1	stress-induced phosphoprotein 1	51.0763	53.966	45.0033	56.56	64.1537	57.0564	57.1903	60.1219	76.6989	69.7475	10	59.1574	54.1518	64.163
P17661	DES	desmin							49.8869	68.4321			2	59.1595	#DIV/0!	59.1595
Q2M389	KIAA1033	KIAA1033		53.4008							65.3548		2	59.3778	53.4008	65.3548
Q13813-3	SPTAN1	spectrin, alpha, non-erythrocytic 1				72.2819	59.1001	45.9462				60.2898	4	59.4045	65.691	53.118
Q14974	KPNB1	karyopherin (importin) beta 1	47.9684	64.9895	45.2884	59.1079	58.5632	62.7103	54.0099	55.1304	80.6058	65.7389	10	59.4113	55.1835	63.6391
P61981	YWHAG	tyrosine 3-monooxygenase/tryptophan 5-monooxygenase activation protein, gamma	51.9474	55.0972	48.8479	58.052	60.8039	52.7207	56.5761	64.0874	80.2222	66.27	10	59.4625	54.9497	63.9753
O15260-2	SURF4	surfeit 4	50.7104	62.5711	45.3431	60.4931		50.9949	57.5076	60.8102	85.7002	61.2987	9	59.4921	54.7794	63.2623
P61353	RPL27	ribosomal protein L27	55.742	60.2291	51.1357	63.6895	58.2893	53.737	58.0071	52.547	82.5007	59.1626	10	59.504	57.8171	61.1909
Q70UQ0	IKBIP	IKBKB interacting protein	53.1646	75.0031	40.4014	71.2665	63.394	70.5075	57.9354	55.1032		49.3156	9	59.5657	60.6459	58.2154
P31150	GDI1	GDP dissociation inhibitor 1		51.1893	46.4599	46.5748	64.5931	51.917	49.1498	68.5486	85.0894	73.7185	9	59.6934	52.2043	65.6847
Q15363	TMED2	transmembrane emp24 domain trafficking protein 2	51.2106	62.7818	46.9329	69.631	59.4117	49.0649	48.9276	64.3376	81.8831	63.2397	10	59.7421	57.9936	61.4906
O95816	BAG2	BCL2-associated athanogene 2	38.9912	52.7161	51.6513	67.6934	61.0141	37.8179	47.693	79.1151	84.6076	76.3553	10	59.7655	54.4132	65.1178
O43175	PHGDH	phosphoglycerate dehydrogenase	36.9003	70.759		91.0727	50.5615	73.2259	42.9627	52.504	69.4306	51.123	9	59.8377	62.3234	57.8492
Q9NVA2	SEPT11	septin 11	50.2908	61.8787	50.7778	67.1099	61.5982	40.6962	49.0137	69.2868	91.5763	57.0083	10	59.9237	58.3311	61.5163
Q99832	CCT7	chaperonin containing TCP1, subunit 7 (eta)	51.3881	55.8954	43.9023	52.4409	55.9389	57.0023	57.8805	57.2568	101.163	66.9612	10	59.9829	51.9131	68.0527
O00299	CLIC1	chloride intracellular channel 1	46.1452	63.1286	44.1705	57.6567	56.5072	52.0422	53.7913	57.704	103.411	65.297	10	59.9854	53.5216	66.4492
P27658	COL8A1	collagen, type VIII, alpha 1						43.002				76.9991	2	60.0006	#DIV/0!	60.0006
P54136	RARS	arginyl-tRNA synthetase	53.994	62.4666	45.256	61.6652	61.2755	50.8594	56.3882	61.5044	76.4539	70.3542	10	60.0217	56.9315	63.112
P30041	PRDX6	peroxiredoxin 6	42.2366	62.4313	52.1156	73.4074	53.2987	51.2955	52.2816	61.6479	100.829	51.2598	10	60.0803	56.6979	63.4627
Q9NZB2-4	FAM120A	family with sequence similarity 120A								50.5745	69.5864		2	60.0804	#DIV/0!	60.0804
P47756-2	CAPZB	capping protein (actin filament) muscle Z-line, beta	46.0665	59.8913		67.5043	59.5775	45.8956	54.6758	58.0488	88.1882	60.9411	9	60.0877	58.2599	61.5499
P78371	CCT2	chaperonin containing TCP1, subunit 2 (beta)	51.4692	57.5593	46.8766	57.6985	57.7866	58.981	60.5899	58.5281	88.1971	63.5686	10	60.1255	54.278	65.9729
P45877	PPIC	peptidylprolyl isomerase C (cyclophilin C)	40.1849	42.958		85.3083	71.4741	51.5033	24.8102	78.2307	79.0701	67.7477	9	60.143	59.9813	60.2724
P62070	RRAS2	related RAS viral (r-ras) oncogene homolog 2	37.7873	52.2801	39.5814	73.5238	61.1469		42.5537	66.9354	110.157	57.7743	9	60.1933	52.8639	69.3551
Q9Y4L1	HYOU1	hypoxia up-regulated 1	61.6277	58.3123	48.6831	57.338	58.5148	54.4515	60.4462	71.0708	69.2795	62.4853	10	60.2209	56.8952	63.5467
Q92688-2	ANP32B	acidic (leucine-rich) nuclear phosphoprotein 32 family, member B	51.4383			58.2504		59.4018		48.6211	80.2405	63.3869	6	60.2232	54.8444	62.9126
P62330	ARF6	ADP-ribosylation factor 6	49.3813	57.6547	44.9007	69.5444	65.0915	38.713	52.5056	55.8287	111.048	57.6619	10	60.233	57.3145	63.1514
P51572	BCAP31	B-cell receptor-associated protein 31	53.3405	59.5486	45.8049	64.701	59.7745	53.6713	59.5259	62.2158	81.1205	63.7315	10	60.3435	56.6339	64.053
Q9NVJ2	ARL8B	ADP-ribosylation factor-like 8B	52.4385	54.5284		60.4997	62.3459	46.6535	57.3696	61.9313	84.8137	62.7163	9	60.3663	57.4531	62.6969
P60891	PRPS1	phosphoribosyl pyrophosphate synthetase 1		63.1637						78.1611	39.9083		3	60.411	63.1637	59.0347
Q13813	SPTAN1	spectrin, alpha, non-erythrocytic 1	45.2636	60.8301	46.5045			46.0237	50.5591	70.2471	103.883	60.1551	8	60.4333	50.8661	66.1736
Q9BPX5	ARPC5L	actin related protein 2/3 complex, subunit 5-like	44.4522			61.3268	53.0422				83.1193		4	60.4851	52.9404	83.1193
P62888	RPL30	ribosomal protein L30	55.2713	67.3772	47.889	64.1358	61.0714	52.163	62.9192	52.1966	82.8438	59.0834	10	60.4951	59.1489	61.8412
P78527	PRKDC	protein kinase, DNA-activated, catalytic polypeptide		66.6474				59.3394		55.5372			3	60.508	66.6474	57.4383
P20810-4	CAST	calpastatin		54.4485	42.1431	61.0661	63.5592		54.8957		86.9472		6	60.51	55.3042	70.9215
Q99417	MYCBP	MYC binding protein	33.3258			87.7284							2	60.5271	60.5271	#DIV/0!
P05198	EIF2S1	eukaryotic translation initiation factor 2, subunit 1 alpha, 35kDa				57.4405	54.8562	52.8548		59.0235	79.0153		5	60.638	56.1483	63.6312
Q13126	MTAP	methylthioadenosine phosphorylase	55.3789	69.1671		63.6587		64.538	61.6726	49.5692			6	60.6641	62.7349	58.5932
P62424	RPL7A	ribosomal protein L7a	55.7047	60.6176	49.9938	63.6113	59.9059	51.6715	63.1813	55.0598	83.9828	63.0133	10	60.6742	57.9667	63.3817
Q16555	DPYSL2	dihydropyrimidinase-like 2	55.5131	55.388	56.7633	58.5447	60.3851	41.1623	57.5789	67.967	83.9552	69.7013	10	60.6959	57.3188	64.0729
Q9NSE4	IARS2	isoleucyl-tRNA synthetase 2, mitochondrial		64.0441		42.7341		51.9326	47.5734		97.2438		5	60.7056	53.3891	65.5833
O14737	PDCD5	programmed cell death 5	27.1519			42.6021	40.4566	28.2096			192.2	33.6966	6	60.7194	36.7368	84.702
P04179	SOD2	superoxide dismutase 2, mitochondrial	81.4656			54.3406	52.9257	36.9885			70.4587	68.2592	6	60.7397	62.9106	58.5688
P62263	RPS14	ribosomal protein S14	53.8602	61.5341	51.252	62.1472	60.8289	54.5962	62.7398	56.3578	82.9384	61.1774	10	60.7432	57.9245	63.5619
Q96AG4	LRRC59	leucine rich repeat containing 59	51.3215	63.9528	48.3285	66.6623	66.6288	48.9052	54.6106	60.999	80.3942	65.7862	10	60.7589	59.3788	62.139
P62269	RPS18	ribosomal protein S18	57.5194	61.0909	51.0194	63.3855	59.9328	54.0864	60.9601	53.8012	86.0411	60.0605	10	60.7897	58.5896	62.9899
Q15149-7	PLEC	plectin								56.5622		65.0915	2	60.8269	#DIV/0!	60.8269
P61009	SPCS3	signal peptidase complex subunit 3 homolog (S. cerevisiae)	49.5495	65.7471	54.845	72.151	64.7867		53.246	67.9281		58.6459	8	60.8624	61.4159	59.94
Q14315-2	FLNC	filamin C, gamma	56.7883	61.0269	46.785	71.8291	54.0674	56.7692	51.9541	68.0117	73.1476	68.7012	10	60.908	58.0993	63.7168
P20020-5	ATP2B1	ATPase, Ca++ transporting, plasma membrane 1	42.6776	53.3578		66.0659					81.8566		4	60.9895	54.0338	81.8566
Q04828	AKR1C1	aldo-keto reductase family 1, member C1	51.1445	63.2559		77.8728	60.4783		45.3146	51.7567	73.0957	65.2114	8	61.0162	63.1878	58.8446
Q04917	YWHAH	tyrosine 3-monooxygenase/tryptophan 5-monooxygenase activation protein, eta	47.7915	69.3278	46.3373	64.5336	64.003	61.5243	53.973	52.0996	91.3124	59.7165	10	61.0619	58.3987	63.7252
P62273	RPS29	ribosomal protein S29	62.8107					59.6002					2	61.2055	62.8107	59.6002
P40227	CCT6A	chaperonin containing TCP1, subunit 6A (zeta 1)	53.492	57.0929	50.875	59.1009	59.0606	59.7717	64.4596	59.3326	87.4385	62.1548	10	61.2778	55.9243	66.6314
P62841	RPS15	ribosomal protein S15	54.0872	59.3025		66.5256	60.1953	51.764	60.0194	56.305	82.5984	60.8232	9	61.2912	60.0276	62.302
P18077	RPL35A	ribosomal protein L35a	49.991	60.061	50.4403	66.0315	60.2302		60.8379	53.4539	93.0232	57.7802	9	61.3166	57.3508	66.2738
Q6UB35	MTHFD1L	methylenetetrahydrofolate dehydrogenase (NADP+ dependent) 1-like						61.1114				61.5665	2	61.3389	#DIV/0!	61.3389
P26641	EEF1G	eukaryotic translation elongation factor 1 gamma	59.1014	59.3735	50.8092	49.8136	67.7255	53.4744	62.8246	60.9141	82.2023	67.2107	10	61.3449	57.3646	65.3252
Q9UHQ9	CYB5R1	cytochrome b5 reductase 1				63.9499			58.7412				2	61.3456	63.9499	58.7412
Q14195	DPYSL3	dihydropyrimidinase-like 3	55.8826	55.8705	47.1048	71.5978	54.9688	48.9176	61.9582	55.2459	101.36	60.7195	10	61.3626	57.0849	65.6403
O95881	TXNDC12	thioredoxin domain containing 12 (endoplasmic reticulum)	50.9557	62.0666		71.1613	59.1554	63.5259	55.2783	50.6871	79.0785	60.3581	9	61.363	60.8347	61.7856
P46783	RPS10	ribosomal protein S10	58.9548			62.5462	57.3768	52.785			73.9042	62.7543	6	61.3869	59.6259	63.1478
Q13404-6	UBE2V1	ubiquitin-conjugating enzyme E2 variant 1				55.8092	51.8732		52.3084		85.6643		4	61.4138	53.8412	68.9864
P31946-2	YWHAB	tyrosine 3-monooxygenase/tryptophan 5-monooxygenase activation protein, beta	50.8648	62.348	47.6191	58.7425	61.0899	50.9235	60.1111	63.2743	94.3258	64.8828	10	61.4182	56.1329	66.7035
Q15046	KARS	lysyl-tRNA synthetase		50.5703		55.2712		78.6133					3	61.4849	52.9207	78.6133
Q7Z4H8-3	KDELC2	KDEL (Lys-Asp-Glu-Leu) containing 2			38.8002	81.2861	61.8253			62.2046	63.4175		5	61.5067	60.6372	62.8111
P23528	CFL1	cofilin 1 (non-muscle)	47.7982	58.5869	44.898	67.2297	60.4458	49.4136	54.8969	61.6735	102.944	67.2861	10	61.5172	55.7917	67.2427
P63010	AP2B1	adaptor-related protein complex 2, beta 1 subunit	50.5597	57.6708	45.4753	67.3901	64.2682	49.3671	56.0439	64.2614	94.3887	66.2434	10	61.5668	57.0728	66.0609
P26373	RPL13	ribosomal protein L13	58.2265	65.5662	49.7204	70.3411	59.1087	52.4022	62.7004	52.8521	86.4872	58.3112	10	61.5716	60.5926	62.5506
P42766	RPL35	ribosomal protein L35	56.8375	63.2251	49.4418	70.389	58.8815	53.3031	60.4854	53.3909	89.2726	60.6636	10	61.589	59.755	63.4231
O43776	NARS	asparaginyl-tRNA synthetase				57.9438	54.5763	61.9509			71.9252		4	61.599	56.26	66.938
Q14204	DYNC1H1	dynein, cytoplasmic 1, heavy chain 1	45.8938	61.4108	45.7157	65.4493	60.5438	56.95	51.5169	57.0808	110.284	61.1498	10	61.5995	55.8027	67.3964
P27708	CAD	carbamoyl-phosphate synthetase 2, aspartate transcarbamylase, and dihydroorotase		61.5459			67.5934	62.4654	62.2479	52.75		62.9956	6	61.5997	64.5696	60.1147
P62318	SNRPD3	small nuclear ribonucleoprotein D3 polypeptide 18kDa	54.4771			68.0528	58.6583	57.4181		52.7351	80.5366	59.8795	7	61.6796	60.3961	62.6423
Q86UP2-2	KTN1	kinectin 1 (kinesin receptor)	51.6157	54.8074	48.0741	64.4436	58.9248		55.2464	59.914	84.6976	77.5336	9	61.6953	55.5731	69.3479
Q9Y3B3	TMED7	transmembrane emp24 protein transport domain containing 7	61.498			62.9094	56.8177	59.6871		60.3757	69.7963	61.1149	7	61.7427	60.4084	62.7435
Q15181	PPA1	pyrophosphatase (inorganic) 1	52.8533	59.7456		67.0449	58.1305	47.371	55.8488		92.102		7	61.8709	59.4436	65.1073
P84095	RHOG	ras homolog family member G	49.3939	58.9686		69.8971	63.8938	49.0078	50.1013		91.8394		7	61.8717	60.5384	63.6495
P21291	CSRP1	cysteine and glycine-rich protein 1	46.1182	52.7309	53.6071	69.3986	56.2388	53.3837	57.9536	61.2723	99.8259	68.2688	10	61.8798	55.6187	68.1409
O43615	TIMM44	translocase of inner mitochondrial membrane 44 homolog (yeast)	54.6859		51.3468		54.9937	48.6932			99.8645		5	61.9168	53.6755	74.2789
Q15819	UBE2V2	ubiquitin-conjugating enzyme E2 variant 2	44.8848			65.6878					75.4771		3	62.0166	55.2863	75.4771
P05386	RPLP1	ribosomal protein, large, P1	58.8179	72.9143	51.0699	51.7151	62.5957	58.0463	58.2035	61.7383	76.5548	68.5143	10	62.017	59.4226	64.6114
Q5GLZ8-3	HERC4	HECT and RLD domain containing E3 ubiquitin protein ligase 4							43.3975		80.8271		2	62.1123	#DIV/0!	62.1123
P52306-2	RAP1GDS1	RAP1, GTP-GDP dissociation stimulator 1	48.4032	60.4154				44.0951	54.4389	55.1548	121.369	51.6604	7	62.2196	54.4093	65.3437
P62280	RPS11	ribosomal protein S11	58.7752	65.1223	51.1023	71.9201	57.5437	52.5964	60.3876	59.0994	84.763	62.072	10	62.3382	60.8927	63.7837
P10809	HSPD1	heat shock 60kDa protein 1 (chaperonin)	62.6335	59.6756	47.6742	50.6198	69.6134	64.6265	56.7215	58.921	89.6914	63.5273	10	62.3704	58.0433	66.6975
Q9BS26	ERP44	endoplasmic reticulum protein 44	56.7654	94.2703	42.91	67.426	63.5603	48.4766	56.7231	55.7401	75.8379	62.1784	10	62.3888	64.9864	59.7912
P50991	CCT4	chaperonin containing TCP1, subunit 4 (delta)	54.0291	58.2901	51.6295	61.7199	61.6261	64.5904	62.9829	59.6748	85.57	64.2328	10	62.4346	57.4589	67.4102
Q14764	MVP	major vault protein	45.5089	47.7944	47.1686	64.5055	66.1821	37.7292	60.1859	72.7078	105.438	78.1022	10	62.5323	54.2319	70.8327
Q9NZ01	TECR	trans-2,3-enoyl-CoA reductase	51.1835							56.7092	79.7527		3	62.5485	51.1835	68.231
P61160	ACTR2	ARP2 actin-related protein 2 homolog (yeast)	45.0942	56.961	51.1193	74.9456	56.8845	47.9097	62.2939	58.5473	107.329	64.4022	10	62.5487	57.0009	68.0965
Q9NQL2-2	RRAGD	Ras-related GTP binding D					67.3711			61.9426		58.4133	3	62.5757	67.3711	60.1779
P38606	ATP6V1A	ATPase, H+ transporting, lysosomal 70kDa, V1 subunit A	48.5297	68.0163	48.7567	56.3962	70.1369	41.0828	63.9554	68.8254	90.301	70.1781	10	62.6178	58.3672	66.8685
P24534	EEF1B2	eukaryotic translation elongation factor 1 beta 2	59.3058	62.031	50.9149	55.9306	62.1457	54.1461	63.7111	61.538	91.0738	66.1449	10	62.6942	58.0656	67.3228
P55060	CSE1L	CSE1 chromosome segregation 1-like (yeast)	45.4974			78.9755		72.1242	52.6716	42.3928	88.4012	58.884	7	62.7067	62.2365	62.8948
P78527-2	PRKDC	protein kinase, DNA-activated, catalytic polypeptide	52.7692			73.1132	62.1088		49.6035		77.7434	61.0186	6	62.7261	62.6637	62.7885
Q15847	ADIRF	adipogenesis regulatory factor	48.8053						47.1129			92.3686	3	62.7623	48.8053	69.7408
P07099	EPHX1	epoxide hydrolase 1, microsomal (xenobiotic)		46.4177		53.274	64.0438		66.0107	84.2287	59.3556	66.0362	7	62.7667	54.5785	68.9078
P10606	COX5B	cytochrome c oxidase subunit Vb	47.5706			78.9715						61.802	3	62.7814	63.271	61.802
P27361-3	MAPK3	mitogen-activated protein kinase 3					74.0379			51.5339			2	62.7859	74.0379	51.5339
P13674-2	P4HA1	prolyl 4-hydroxylase, alpha polypeptide I	45.2756	57.4723			67.0465				81.3635		4	62.7895	56.5981	81.3635
P20674	COX5A	cytochrome c oxidase subunit Va	61.0084			88.2425		39.3191					3	62.8566	74.6254	39.3191
O95302	FKBP9	FK506 binding protein 9, 63 kDa	38.7969	53.6307	52.0043	77.4529	84.4566	41.9291	50.3541	79.5624	64.8919	87.2382	10	63.0317	61.2683	64.7951
P60983	GMFB	glia maturation factor, beta	48.4825	64.4302		68.3954		50.6928	60.0506	63.1361	87.1752	62.5106	8	63.1092	60.4361	64.7131
P30050	RPL12	ribosomal protein L12	54.1428	64.7867	49.951	62.1926	63.2542	58.1211	62.9478	57.9175	89.2065	68.8484	10	63.1369	58.8655	67.4082
P13674	P4HA1	prolyl 4-hydroxylase, alpha polypeptide I			48.2739	87.0048		53.4824	50.6388	70.44		69.3137	6	63.1923	67.6394	60.9688
P32969	RPL9	ribosomal protein L9	60.215	67.6858	52.7009	54.8272	62.3615	58.1539	65.9224	58.2142	86.9379	65.3746	10	63.2393	59.5581	66.9206
P0CW22	RPS17	ribosomal protein S17	59.2152	66.6101	49.0265	69.257	62.1492	56.2434	64.515	56.2374	88.0968	61.7473	10	63.3098	61.2516	65.368
P50990	CCT8	chaperonin containing TCP1, subunit 8 (theta)	54.9936	57.2287	51.0929	61.4476	64.3545	64.8904	61.5813	64.32	84.8297	68.7868	10	63.3526	57.8235	68.8817
Q6YN16-2	HSDL2	hydroxysteroid dehydrogenase like 2		79.5384				51.277	59.2691				3	63.3615	79.5384	55.2731
P18206-2	VCL	vinculin	51.1487	56.1178	54.393	66.6855	63.8836	42.2848	59.4498	75.0884	89.4085	76.0883	10	63.4549	58.4457	68.464
P62917	RPL8	ribosomal protein L8	58.2419	64.856	50.7423	73.3002	58.477	56.7146	65.9481	55.2065	91.073	60.1058	10	63.4665	61.1235	65.8096
Q07020	RPL18	ribosomal protein L18	57.4717	64.2789	47.8388	67.0736	61.9081	54.462	63.0879	54.3796	99.9529	64.8368	10	63.529	59.7142	67.3438
P62847-2	RPS24	ribosomal protein S24	59.2455	63.3167	53.3029	67.646	60.8686	54.6465	64.1055	58.1137	89.7144	64.3952	10	63.5355	60.8759	66.195
P27348	YWHAQ	tyrosine 3-monooxygenase/tryptophan 5-monooxygenase activation protein, theta	51.4838	66.9139	42.7012	73.7223	63.248	59.0466	53.4231	53.7955	105.63	65.6436	10	63.5608	59.6138	67.5078
Q9H2U2-3	PPA2	pyrophosphatase (inorganic) 2		74.3185				55.2979	61.0871				3	63.5678	74.3185	58.1925
Q9Y2D4	EXOC6B	exocyst complex component 6B							45.7887		81.4196		2	63.6042	#DIV/0!	63.6042
O14818	PSMA7	proteasome (prosome, macropain) subunit, alpha type, 7	52.731				65.0271			65.5906		71.1218	4	63.6176	58.8791	68.3562
O96000	NDUFB10	NADH dehydrogenase (ubiquinone) 1 beta subcomplex, 10, 22kDa			46.4803	82.6924	65.4833	55.0681		54.0596	93.4383	48.3213	7	63.649	64.8853	62.7218
P51858	HDGF	hepatoma-derived growth factor	46.1239	74.6989	37.7863	75.064	76.4928	53.5352	48.4878	56.9232	103.75		9	63.6513	62.0332	65.674
P36578	RPL4	ribosomal protein L4	57.1594	65.1834	52.692	70.1162	61.722	57.7683	64.4121	54.1168	93.2988	60.4133	10	63.6882	61.3746	66.0019
O15305	PMM2	phosphomannomutase 2	51.1912	55.4904		71.7288	60.9166	48.3926		64.5448	85.8848	71.3981	8	63.6934	59.8318	67.5551
P62899	RPL31	ribosomal protein L31	62.2876	62.316	50.9578	68.5311	59.6959	59.7159	67.6526	56.0715	97.293	52.7207	10	63.7242	60.7577	66.6907
P20618	PSMB1	proteasome (prosome, macropain) subunit, beta type, 1	55.5044		47.3365	68.1547	65.1443	57.574	57.2853		91.0225	67.814	8	63.7295	59.035	68.424
P62750	RPL23A	ribosomal protein L23a	58.6679	70.1753	50.8784	68.1512	63.0478	55.9911	64.4902	55.6003	85.6289	65.2806	10	63.7912	62.1841	65.3982
P61254	RPL26	ribosomal protein L26	58.3239	60.2403	51.8484	75.9229	61.2134	58.2253	62.967	55.9931	88.9697	64.6009	10	63.8305	61.5098	66.1512
Q8NBJ5	COLGALT1	collagen beta(1-O)galactosyltransferase 1	51.053	60.9165		80.1359	56.6153			59.3076	75.4611		6	63.9149	62.1802	67.3844
P00367	GLUD1	glutamate dehydrogenase 1	54.3699	75.0676	40.6052	68.0331	70.4772	44.021	49.5731	51.1262	127.955	58.1927	10	63.9421	61.7106	66.1735
P09429	HMGB1	high mobility group box 1	54.4284	75.3405	42.1969	93.7757	73.4412	69.9046	43.9046	50.6338	72.2711	63.8988	10	63.9796	67.8366	60.1226
P62195	PSMC5	proteasome (prosome, macropain) 26S subunit, ATPase, 5		72.2096	48.3509	62.5293		55.1711	65.2196	60.5229	84.7604	63.2631	8	64.0034	61.0299	65.7874
Q9NZM1-6	MYOF	myoferlin	52.864	63.9828	48.1127	73.1104	67.5921	41.0422	55.2322	70.2675	101.268	67.2101	10	64.0682	61.1324	67.004
P47914	RPL29	ribosomal protein L29	56.9384	64.8309	52.6715	70.5204	60.0597	55.4651	66.3848	55.6075	93.0929	65.1868	10	64.0758	61.0042	67.1474
P49207	RPL34	ribosomal protein L34	62.7151			70.0356	64.5192	58.011				65.1071	5	64.0776	65.7566	61.559
P55263-2	ADK	adenosine kinase		82.2771				64.9398	45.1518				3	64.1229	82.2771	55.0458
Q96P70	IPO9	importin 9	49.7479	72.696		76.7145	53.8724	60.8743	46.1415	47.8556	106.456	62.809	9	64.1297	63.2577	64.8274
P50395	GDI2	GDP dissociation inhibitor 2	53.9516	66.522	50.6921	66.792	64.2164	54.1485	59.6527	61.8209	96.0745	67.7832	10	64.1654	60.4348	67.8959
P40429	RPL13A	ribosomal protein L13a	59.4781	69.4147	50.2419	69.2421	62.0959	54.6442	66.6091	55.6483	89.4613	65.1265	10	64.1962	62.0946	66.2979
Q9NPE3	NOP10	NOP10 ribonucleoprotein	61.4684									66.9957	2	64.232	61.4684	66.9957
Q9UKM9-2	RALY	RALY heterogeneous nuclear ribonucleoprotein			29.472	54.6568	46.2286	42.1888		38.2517	200.525	38.3716	7	64.242	43.4525	79.8342
P52815	MRPL12	mitochondrial ribosomal protein L12					72.1336	56.3698					2	64.2517	72.1336	56.3698
P52907	CAPZA1	capping protein (actin filament) muscle Z-line, alpha 1	50.7393	62.7911	47.0467	76.1518	64.3125	54.6971	57.3153	59.4442	101.925	68.161	10	64.2584	60.2083	68.3085
O60831	PRAF2	PRA1 domain family, member 2		51.3469		77.1716							2	64.2592	64.2592	#DIV/0!
O75915	ARL6IP5	ADP-ribosylation factor-like 6 interacting protein 5	46.6692	58.3294		52.3483			50.8304	79.7406	97.9581		6	64.3127	52.449	76.1764
Q13642-1	FHL1	four and a half LIM domains 1	40.7015	58.322	55.1971		65.9679		43.0384	100.017	85.1821	66.1374	8	64.3204	55.0471	73.5937
P55084	HADHB	hydroxyacyl-CoA dehydrogenase/3-ketoacyl-CoA thiolase/enoyl-CoA hydratase (trifunctional protein), beta subunit	51.2186	66.2121	46.0362	77.2554	64.4858	39.7958	55.8697	69.0064	108.189	65.614	10	64.3683	61.0416	67.695
O75083	WDR1	WD repeat domain 1	55.4961	62.4655	51.1333	64.7604	59.9944	50.0438	57.2942	65.029	106.469	71.2818	10	64.3967	58.7699	70.0235
Q9UIJ7	AK3	adenylate kinase 3	48.7389	57.1292			54.6262		104.015	57.6892			5	64.4398	53.4981	80.8522
Q86VP6	CAND1	cullin-associated and neddylation-dissociated 1	53.391	63.2509	51.9026	73.5269	64.9205	53.8437	61.6084	65.9919	89.0898	67.2288	10	64.4754	61.3984	67.5525
P20810-3	CAST	calpastatin								60.0898		69.0161	2	64.553	#DIV/0!	64.553
P30085	CMPK1	cytidine monophosphate (UMP-CMP) kinase 1, cytosolic	51.1779	68.9614	47.5161	76.3188	66.6919	52.8504	56.0385	65.0919	97.9535	64.3498	10	64.695	62.1332	67.2568
Q13409-6	DYNC1I2	dynein, cytoplasmic 1, intermediate chain 2	47.6682	58.43		67.9624		55.4875	55.2864	54.5956	114.688	63.4452	8	64.6954	58.0202	68.7006
P62834	RAP1A	RAP1A, member of RAS oncogene family				51.467					78.1252		2	64.7961	51.467	78.1252
Q00610-2	CLTC	clathrin, heavy chain (Hc)	54.2329	66.3966	48.7172	61.3228	65.6509	52.3096	60.1775	68.6726	98.7922	71.768	10	64.8041	59.2641	70.344
P62249	RPS16	ribosomal protein S16	60.4265	65.9437	53.3085	70.2491	62.4886	55.0406	66.4069	60.2139	89.6622	64.349	10	64.8089	62.4833	67.1345
O43242	PSMD3	proteasome (prosome, macropain) 26S subunit, non-ATPase, 3	58.6882	71.5626	48.3679	68.8504	60.0817	56.2781		64.1177	90.5764		8	64.8154	61.5101	70.3241
P28838-2	LAP3	leucine aminopeptidase 3				40.5791		66.5467		72.4478	79.7717		4	64.8363	40.5791	72.9221
Q9UHD8-3	SEPT9	septin 9					66.4136			63.2954			2	64.8545	66.4136	63.2954
P46776	RPL27A	ribosomal protein L27a	58.8686	68.266	53.1927	70.0276	62.5285	55.1699	68.1589	59.1827	89.3273	63.9752	10	64.8697	62.5767	67.1628
P20962	PTMS	parathymosin	76.9087	68.6579		82.0476		43.1921		79.853	38.6278		6	64.8812	75.8714	53.891
Q00765	REEP5	receptor accessory protein 5	51.5311	58.9958	51.1857	76.7637	63.5024	52.4302	59.6039	72.9531	97.2424	64.8448	10	64.9053	60.3957	69.4149
P29692	EEF1D	eukaryotic translation elongation factor 1 delta (guanine nucleotide exchange protein)	53.4583	61.9026	47.4911	57.2045	52.9249	45.7888	64.1176	62.9985	74.9515	130.003	10	65.0841	54.5963	75.5719
Q9Y3U8	RPL36	ribosomal protein L36	59.6012	68.081	51.8681	74.0614	62.9985	59.2421	65.8179	56.9203	88.7791	63.485	10	65.0854	63.322	66.8489
P53680	AP2S1	adaptor-related protein complex 2, sigma 1 subunit	54.5084	71.1685		65.9986	58.3528	49.8066	59.927	63.7465	99.8442	62.484	9	65.0929	62.5071	67.1617
P62158	CALM1	calmodulin 1 (phosphorylase kinase, delta)	48.355		49.9679		65.4522	52.7399		67.3176	106.806		6	65.1065	54.5917	75.6213
Q8TDZ2-2	MICAL1	microtubule associated monooxygenase, calponin and LIM domain containing 1						36.7858	54.3191		104.487		3	65.1974	#DIV/0!	65.1974
Q06323	PSME1	proteasome (prosome, macropain) activator subunit 1 (PA28 alpha)	46.1663	57.4004	57.1448	80.8171		43.4237	58.2888	76.5494	86.2577	80.7363	9	65.1983	60.3821	69.0512
P61421	ATP6V0D1	ATPase, H+ transporting, lysosomal 38kDa, V0 subunit d1							53.4207		77.0114		2	65.216	#DIV/0!	65.216
P18621	RPL17	ribosomal protein L17	59.4272	69.069	52.2479	76.835	64.2129	56.552	63.7857	58.5077	88.1767	63.4822	10	65.2296	64.3584	66.1009
Q8NBS9	TXNDC5	thioredoxin domain containing 5 (endoplasmic reticulum)	51.8555	67.5583	47.8894	72.4485	72.0224	51.6811	56.7543	67.2795	89.4781	75.4631	10	65.243	62.3548	68.1312
P05388	RPLP0	ribosomal protein, large, P0	58.3034	67.8325	53.9387	66.4944	64.9828	56.8311	62.9129	62.8949	92.331	66.1267	10	65.2648	62.3104	68.2193
P21964-2	COMT	catechol-O-methyltransferase	52.3227	60.0587		69.5836	60.5233	49.1423	65.3314	70.7042	95.572	64.8165	9	65.3394	60.6221	69.1133
P18124	RPL7	ribosomal protein L7	60.3565	71.429	51.1559	67.5721	63.469	57.1446	67.9433	58.6191	92.1925	63.7133	10	65.3595	62.7965	67.9226
P46782	RPS5	ribosomal protein S5	60.5913	67.4871	54.1685	67.129	62.8313	57.9921	69.336	57.8057	89.0797	67.2269	10	65.3648	62.4415	68.2881
P10620	MGST1	microsomal glutathione S-transferase 1	49.661			75.7251	58.7892	56.5376		66.4698	85.5643	65.7458	7	65.499	61.3918	68.5794
P61604	HSPE1	heat shock 10kDa protein 1	66.6853	56.3045	53.3482	54.1598	74.4438	56.2081	60.0049	82.2865	83.3457	68.8179	10	65.5605	60.9883	70.1326
Q9UBS4	DNAJB11	DnaJ (Hsp40) homolog, subfamily B, member 11	61.2237	65.8843	54.72	76.1283	66.0377	63.5457		65.5748		71.394	8	65.5636	64.7988	66.8382
P62081	RPS7	ribosomal protein S7	58.5501	65.8266	50.2812	66.3063	65.5684	57.047	66.4573	58.1315	97.1663	70.4283	10	65.5763	61.3065	69.8461
P50914	RPL14	ribosomal protein L14	58.8335	71.1613	52.3684	72.4325	62.5021	55.3822	71.2381	59.5004	88.741	63.8498	10	65.6009	63.4596	67.7423
P62241	RPS8	ribosomal protein S8	62.6099	66.1317	53.5839	69.2945	62.3407	57.4362	66.204	58.5184	93.0955	67.0772	10	65.6292	62.7922	68.4663
Q9Y2Q3-3	GSTK1	glutathione S-transferase kappa 1	52.7037	58.0263	45.8276	87.9626	60.7898	42.4001	58.1255	70.7198	106.028	73.9542	10	65.6538	61.062	70.2455
P54727	RAD23B	RAD23 homolog B (S. cerevisiae)	43.248	49.388		78.0461	65.3392		52.7726	72.5809	97.6032	66.2604	8	65.6548	59.0053	72.3043
P35749	MYH11	myosin, heavy chain 11, smooth muscle				81.0163	71.6759	49.0314				60.918	4	65.6604	76.3461	54.9747
Q99439	CNN2	calponin 2	42.5895	56.7773		71.3711	60.2662	35.6335	70.2674	81.6955	87.0628	85.3105	9	65.6638	57.751	71.9939
P11021	HSPA5	heat shock 70kDa protein 5 (glucose-regulated protein, 78kDa)	64.8907	63.5143	59.0674	70.5714	66.3809	51.1387	63.0903	71.0645	77.9442	69.253	10	65.6915	64.8849	66.4981
Q9P0S9	TMEM14C	transmembrane protein 14C	50.886	63.0691		54.549	64.7182		53.1008	74.7516	102.82	61.9458	8	65.73	58.3056	73.1545
P62277	RPS13	ribosomal protein S13	58.8929	70.4583	53.1391	68.9595	62.4751	54.2219	69.1085	60.0548	90.449	69.6355	10	65.7395	62.785	68.6939
P05141	SLC25A5	solute carrier family 25 (mitochondrial carrier; adenine nucleotide translocator), member 5	55.0755	78.4201	48.4316	85.8267	59.1771	61.3071	58.317	48.663	97.7819	64.453	10	65.7453	65.3862	66.1044
P08865	RPSA	ribosomal protein SA	60.6705	59.762	51.7079	63.1185	69.6711	58.4127	61.5337	55.6421	103.857	73.3528	10	65.7728	60.986	70.5596
P61163	ACTR1A	ARP1 actin-related protein 1 homolog A, centractin alpha (yeast)	55.5967	69.593	42.8259	71.2532	68.2765	57.8197	58.4206	68.9165	93.5216	71.7703	10	65.7994	61.509	70.0898
P23919	DTYMK	deoxythymidylate kinase (thymidylate kinase)	55.867					75.765					2	65.816	55.867	75.765
P62851	RPS25	ribosomal protein S25	62.9648	64.9465	55.6976	69.6876	63.1794	55.1162	66.6452	59.5796	92.757	67.7387	10	65.8313	63.2952	68.3674
P62913-2	RPL11	ribosomal protein L11	57.9229	70.293	53.3715	74.0184	62.9095	55.4631	65.5885	59.7043	90.3073	68.7477	10	65.8326	63.7031	67.9622
P38117	ETFB	electron-transfer-flavoprotein, beta polypeptide	46.2344	63.2425		88.9813	62.9459	50.1549	47.4578	54.6441	115.333	63.5619	9	65.8395	65.3511	66.2303
P17987	TCP1	t-complex 1	57.8314	60.6474	47.8662	60.4248	63.1709	65.4935	73.261	60.7718	92.1289	76.827	10	65.8423	57.9881	73.6964
Q9BSJ8	ESYT1	extended synaptotagmin-like protein 1	40.1185	62.6989		77.8278	62.6627	56.7058	54.9499	57.0206	117.174	63.6289	9	65.8652	60.827	69.8958
P09488	GSTM1	glutathione S-transferase mu 1			55.3016	60.6751	78.1197		51.4174			83.8675	5	65.8763	64.6988	67.6424
Q99733	NAP1L4	nucleosome assembly protein 1-like 4	45.0852	58.1743	44.8812	82.8084	59.8567	67.311	56.8798	67.4903	107.021	69.5153	10	65.9023	58.1612	73.6435
P62910	RPL32	ribosomal protein L32	59.922	69.2658	51.3394	74.7815	64.5229	59.0081	66.3157	55.5355	93.7655	64.7432	10	65.92	63.9663	67.8736
Q92905	COPS5	COP9 signalosome subunit 5		71.1565				50.6649	54.8713		87.0253		4	65.9295	71.1565	64.1871
Q9BRA2	TXNDC17	thioredoxin domain containing 17	54.5525	64.4652		71.9959			62.7046		76.1153	65.7845	6	65.9363	63.6712	68.2015
P63220	RPS21	ribosomal protein S21	58.7005			78.8772	60.3807						3	65.9861	65.9861	#DIV/0!
P43487	RANBP1	RAN binding protein 1	61.432	76.1382	51.7781	92.376	65.011		58.6034	61.5318	64.5326	62.5615	9	65.9961	69.3471	61.8073
A0AVT1-2	UBA6	ubiquitin-like modifier activating enzyme 6		70.4161					57.3075			70.2752	3	65.9996	70.4161	63.7913
Q99714	HSD17B10	hydroxysteroid (17-beta) dehydrogenase 10					66.2254					65.8696	2	66.0475	66.2254	65.8696
P43686	PSMC4	proteasome (prosome, macropain) 26S subunit, ATPase, 4	52.2074				61.235		61.5883	61.8891	94.4217	65.1729	6	66.0857	56.7212	70.768
Q12905	ILF2	interleukin enhancer binding factor 2	59.9475	69.4122	45.2287	59.4342	68.5594	70.5255	61.8889	54.5033	102.199	69.2041	10	66.0902	60.5164	71.6641
P51991-2	HNRNPA3	heterogeneous nuclear ribonucleoprotein A3	57.4312	64.9556	48.8708	70.5272	68.4782	55.6507	54.3077	62.9906	108.645	69.398	10	66.1255	62.0526	70.1985
P35268	RPL22	ribosomal protein L22	59.4018	63.7542	57.9455	66.3669	66.4581	56.1204	65.8414	66.298	86.8703	72.7293	10	66.1786	62.7853	69.5719
Q9Y6M1-1	IGF2BP2	insulin-like growth factor 2 mRNA binding protein 2				66.9256	65.5507						2	66.2382	66.2382	#DIV/0!
P22626	HNRNPA2B1	heterogeneous nuclear ribonucleoprotein A2/B1	52.4595	75.9652	42.0412	89.8814	64.6095	65.0247	55.4932	55.108	97.6156	64.9131	10	66.3111	64.9914	67.6309
P62942	FKBP1A	FK506 binding protein 1A, 12kDa	51.2752	69.3549		76.3196	64.4769	47.4266	55.1184	57.3645	103.883	71.8442	9	66.3403	65.3567	67.1272
Q9UFN0	NIPSNAP3A	nipsnap homolog 3A (C. elegans)	58.1215			78.7671	75.1349			68.6179		51.126	5	66.3535	70.6745	59.872
Q16851-2	UGP2	UDP-glucose pyrophosphorylase 2	50.6019	52.5117	48.8675	81.2913	69.4253		64.1052	61.6076	88.1393	81.1532	9	66.4115	60.5395	73.7514
O15143	ARPC1B	actin related protein 2/3 complex, subunit 1B, 41kDa		61.4256		74.645	55.037	50.6831	54.4381		102.447		6	66.446	63.7025	69.1894
P39023	RPL3	ribosomal protein L3	63.724	68.0231	52.5997	70.9019	63.465	57.5051	67.1768	58.2441	96.4115	66.425	10	66.4476	63.7428	69.1525
P61513	RPL37A	ribosomal protein L37a	57.7346			72.1271	66.3966	61.7164		56.919	94.3657	56.0823	7	66.4774	65.4194	67.2709
O00505	KPNA3	karyopherin alpha 3 (importin alpha 4)		32.6572		175.992		36.7136		40.6857		46.4671	5	66.5032	104.325	41.2888
O75832	PSMD10	proteasome (prosome, macropain) 26S subunit, non-ATPase, 10					56.7188				87.1941	55.6236	3	66.5122	56.7188	71.4088
Q15717	ELAVL1	ELAV like RNA binding protein 1	177.517	39.873				39.2855		33.5971	42.409		5	66.5364	108.695	38.4305
P21912	SDHB	succinate dehydrogenase complex, subunit B, iron sulfur (Ip)	50.0727	61.4584		69.8283	61.4207			59.207	100.769	63.6169	7	66.6247	60.695	74.5309
O95197-3	RTN3	reticulon 3		65.4664	51.8365	80.8347	59.3247	50.7965	62.3357	56.8329	110.881	61.6862	9	66.6661	64.3656	68.5066
Q8TEA8	DTD1	D-tyrosyl-tRNA deacylase 1	51.5882	69.0022	51.4531	76.0883	61.9906	51.3651	55.406	54.5368	136.92	58.5006	10	66.6851	62.0245	71.3457
P12814-2	ACTN1	actinin, alpha 1	51.169	62.9111	61.6066	69.7713	55.9997	51.3237	69.6556	70.7498	104.242	69.5408	10	66.6969	60.2915	73.1023
P62701	RPS4X	ribosomal protein S4, X-linked	64.1418	70.3882	52.836	68.2371	64.2452	57.7212	66.5167	61.899	89.6935	72.0174	10	66.7696	63.9696	69.5696
Q6NZI2	PTRF	polymerase I and transcript release factor	51.654	66.3278	50.0847	85.3351	72.3399	41.5528	47.6452	71.5171	118.036	63.2807	10	66.7773	65.1483	68.4063
P28482	MAPK1	mitogen-activated protein kinase 1				75.5566	63.9444	50.513	59.5935	49.4122	105.283	63.4575	7	66.8228	69.7505	65.6518
P62266	RPS23	ribosomal protein S23	61.1097	66.3062	55.5175	74.8784	63.67	56.7308	66.0488	63.8347	92.4764	68.02	10	66.8593	64.2964	69.4221
Q02878	RPL6	ribosomal protein L6	60.6981	71.1011	51.627	74.2558	64.6073	56.8851	74.0457	57.2035	92.3566	66.0579	10	66.8838	64.4578	69.3098
Q9P035	PTPLAD1	protein tyrosine phosphatase-like A domain containing 1		62.9664	44.1727			69.0791	60.4458	64.1677	100.499		6	66.8885	53.5695	73.5479
O95336	PGLS	6-phosphogluconolactonase	58.6655				77.8268	52.3957		74.6003		71.1298	5	66.9236	68.2462	66.0419
Q14103-3	HNRNPD	heterogeneous nuclear ribonucleoprotein D (AU-rich element RNA binding protein 1, 37kDa)	61.6434	68.5733		83.1175			44.5596	77.1974			5	67.0182	71.1114	60.8785
Q00325-2	SLC25A3	solute carrier family 25 (mitochondrial carrier; phosphate carrier), member 3	60.2785	68.099	50.8669	73.0897	66.3515	47.3698	59.3052	67.2957	107.493	70.3175	10	67.0467	63.7371	70.3563
Q9UJU6	DBNL	drebrin-like		52.8828					55.6701		93.1255		3	67.2261	52.8828	74.3978
P25786	PSMA1	proteasome (prosome, macropain) subunit, alpha type, 1	54.2058	67.7424	53.1195	70.6173		59.7918	62.3786	65.6278	93.8105	77.8661	9	67.24	61.4212	71.895
P67812	SEC11A	SEC11 homolog A (S. cerevisiae)	57.1628	69.1188		72.2278	66.2837		62.3664	58.2748	85.3559		7	67.2558	66.1983	68.6657
Q5SSJ5-2	HP1BP3	heterochromatin protein 1, binding protein 3				81.011	59.0969			52.1378	76.8674		4	67.2783	70.0539	64.5026
Q14847	LASP1	LIM and SH3 protein 1	47.064	64.1845	48.8297	81.9188	68.8098	42.5527	56.3313	73.5831	113.573	76.3549	10	67.3202	62.1613	72.4791
P23396	RPS3	ribosomal protein S3	62.6984	68.8124	51.9893	70.273	64.2427	58.277	73.9043	62.8377	89.8838	70.3411	10	67.326	63.6032	71.0488
P62753	RPS6	ribosomal protein S6	62.2089	69.3497	55.0525	69.5048	66.2255	57.7447	69.6273	63.7843	91.8865	68.1029	10	67.3487	64.4683	70.2291
O14818-2	PSMA7	proteasome (prosome, macropain) subunit, alpha type, 7		63.7598	51.5472	80.105		53.6496	62.2793		93.561		6	67.4836	65.1373	69.8299
Q9BUT1-2	BDH2	3-hydroxybutyrate dehydrogenase, type 2		48.9178		48.904	69.5362			85.0535	67.7818	84.9462	6	67.5232	55.786	79.2605
P00387-2	CYB5R3	cytochrome b5 reductase 3	51.6445	64.1899	56.2729	76.0005	80.1167	48.4855	53.2182	70.2001	101.473	74.0055	10	67.5606	65.6449	69.4764
Q9UM54-5	MYO6	myosin VI		50.3085		55.1451		49.5242	42.6074		140.25		5	67.567	52.7268	77.4605
P61247	RPS3A	ribosomal protein S3A	62.6922	69.7103	56.5104	71.6578	66.9807	57.1287	66.5097	63.6688	94.9426	66.6789	10	67.648	65.5103	69.7857
P35579	MYH9	myosin, heavy chain 9, non-muscle	47.4918	68.738	55.8257	72.2711	62.7566	48.5137	61.4475	68.8803	121.472	69.4724	10	67.6869	61.4166	73.9571
O95298	NDUFC2	NADH dehydrogenase (ubiquinone) 1, subcomplex unknown, 2, 14.5kDa	52.7465			75.3816	75.1181						3	67.7487	67.7487	#DIV/0!
Q9UJ70	NAGK	N-acetylglucosamine kinase	57.4044	66.3678		66.2844	64.0233	64.5033	60.6568		95.4102		7	67.8072	63.52	73.5234
Q01518	CAP1	CAP, adenylate cyclase-associated protein 1 (yeast)	56.0221	67.727	53.6303	67.2489	65.0175	56.5496	65.1294	69.7837	106.716	71.1408	10	67.8965	61.9291	73.8639
O43676	NDUFB3	NADH dehydrogenase (ubiquinone) 1 beta subcomplex, 3, 12kDa		59.3304		76.4691							2	67.8998	67.8998	#DIV/0!
P09661	SNRPA1	small nuclear ribonucleoprotein polypeptide A'	64.3316						52.2823			87.1815	3	67.9318	64.3316	69.7319
O60664-3	PLIN3	perilipin 3	50.7433	63.156	47.6595	74.9323	75.9354	48.2798	58.4623	76.804	103.108	80.7242	10	67.9805	62.4853	73.4757
P62829	RPL23	ribosomal protein L23	62.232	74.2988	54.4234	70.9923	66.9257	60.8999	69.4559	56.695	95.2144	70.1999	10	68.1337	65.7744	70.493
P25789	PSMA4	proteasome (prosome, macropain) subunit, alpha type, 4	52.1153	64.9903	53.7312	80.5283	67.3394	57.5985	65.1226	68.3801	100.058	71.8094	10	68.1674	63.7409	72.5938
P04844	RPN2	ribophorin II	57.1342	78.145	48.3457	58.9794	75.2825	58.7317	60.0373	75.4659	90.5425	79.8855	10	68.255	63.5774	72.9326
Q9NYU2-2	UGGT1	UDP-glucose glycoprotein glucosyltransferase 1	58.5542	64.3794		73.0356	70.4731	58.8678	58.6711	70.6429	90.5764	69.2681	9	68.2743	66.6106	69.6053
P46459	NSF	N-ethylmaleimide-sensitive factor	49.6099	70.5487		74.7791	68.0897	55.5185	56.3612	66.5914	94.186	78.9232	9	68.2897	65.7568	70.3161
Q9Y3I0	RTCB	RNA 2',3'-cyclic phosphate and 5'-OH ligase		56.7145			79.9049						2	68.3097	68.3097	#DIV/0!
P07737	PFN1	profilin 1	50.3643	71.9594	52.3854	78.05	63.3968	58.093	63.0692	65.9775	110.457	69.5192	10	68.3272	63.2312	73.4232
O94973	AP2A2	adaptor-related protein complex 2, alpha 2 subunit	51.4649	64.625		74.649		52.0277	49.8839		121.498	64.1846	7	68.3334	63.5796	71.8986
P13073	COX4I1	cytochrome c oxidase subunit IV isoform 1	52.014	62.5823		84.46	66.5974	48.7126	52.5478	64.082	112.144	72.1486	9	68.3654	66.4134	69.9269
P62244	RPS15A	ribosomal protein S15a	65.5087	68.5082	54.2072	71.4227	63.3591	59.611	69.5607	64.335	97.9532	69.2068	10	68.3673	64.6012	72.1333
P16152	CBR1	carbonyl reductase 1	57.4751	73.4389	53.5525	81.5513		56.3274	63.1985	56.72	120.209	54.8135	9	68.5874	66.5044	70.2538
P45974-2	USP5	ubiquitin specific peptidase 5 (isopeptidase T)	68.8778	68.8194		74.1097	57.5195	59.0535	60.1815	62.5511	102.778	63.9555	9	68.6495	67.3316	69.7038
P26038	MSN	moesin	56.4464	66.7086	48.9991	79.4073	68.1189	54.7081	58.0889	68.6019	114.212	71.213	10	68.6505	63.9361	73.3648
P08758	ANXA5	annexin A5	60.954	64.1345	58.983	69.9734	67.9407	51.0895	64.444	81.1449	95.2895	72.5628	10	68.6516	64.3971	72.9062
Q96I99	SUCLG2	succinate-CoA ligase, GDP-forming, beta subunit		71.1286			84.0622	50.7908					3	68.6605	77.5954	50.7908
P28066	PSMA5	proteasome (prosome, macropain) subunit, alpha type, 5	51.9632	67.2739	54.5805	78.1925	64.2527	62.9614	62.1273	70.916	95.7897	78.6025	10	68.666	63.2525	74.0794
P21333-2	FLNA	filamin A, alpha	46.7463	68.6038	56.9471	85.2849	62.2665	47.2169	58.1706	70.9736	123.74	68.1589	10	68.8109	63.9697	73.652
Q16658	FSCN1	fascin actin-bundling protein 1	49.8399	64.8296	46.1749	90.9431	75.5853	51.5104	56.0519	63.8293	112.081	77.4945	10	68.834	65.4746	72.1934
P39687	ANP32A	acidic (leucine-rich) nuclear phosphoprotein 32 family, member A	50.2273			72.4076		51.6957			101.05		4	68.8451	61.3174	76.3728
Q16401	PSMD5	proteasome (prosome, macropain) 26S subunit, non-ATPase, 5		60.4671		47.7686					104.886	62.3217	4	68.8608	54.1178	83.6038
Q9Y680-3	FKBP7	FK506 binding protein 7	47.8924	62.8745		93.9206	83.7184		51.0635	82.5866		60.0657	7	68.8745	72.1015	64.5719
P51665	PSMD7	proteasome (prosome, macropain) 26S subunit, non-ATPase, 7	55.6553	68.6313	47.6163	81.3298	60.0999	59.0266	71.1299	72.8248	97.9567	74.6582	10	68.8929	62.6665	75.1192
Q15075	EEA1	early endosome antigen 1	56.1651	60.5871	56.5426	69.3153	71.6458	48.2459	75.0869	79.2177	92.695	79.4589	10	68.896	62.8512	74.9409
P46781	RPS9	ribosomal protein S9	61.6305	69.7317	53.211	71.5079	65.6577	60.7247	73.8215	62.2492	99.0847	71.5081	10	68.9127	64.3478	73.4776
Q13464	ROCK1	Rho-associated, coiled-coil containing protein kinase 1		38.4844			46.7282	150.392		37.2719	71.8856		5	68.9525	42.6063	86.5166
P62906	RPL10A	ribosomal protein L10a	64.9705	70.8785	51.146	78.3879	65.5481	61.4018	68.5013	61.4019	99.5623	67.7287	10	68.9527	66.1862	71.7192
Q07021	C1QBP	complement component 1, q subcomponent binding protein	62.6014	73.176	49.011	71.6789	75.9305	59.0925	60.8181	66.9233	101.722	68.9318	10	68.9885	66.4796	71.4975
P46778	RPL21	ribosomal protein L21	62.9719	71.6483	55.4583	78.1159	69.1978	59.6083	71.0038	67.2355	88.2456	68.2026	10	69.1688	67.4785	70.8592
Q9NTK5	OLA1	Obg-like ATPase 1	60.9857	69.5848	51.7029	69.4853	67.4897	65.4636	65.9953	63.5414	102.476	75.1025	10	69.1827	63.8497	74.5157
Q06830	PRDX1	peroxiredoxin 1	54.2035	71.0824	50.3012	86.2784	69.7063	58.4852	58.8537	69.568	103.526	70.0565	10	69.2061	66.3144	72.0979
P00492	HPRT1	hypoxanthine phosphoribosyltransferase 1	57.0956	77.088	50.4902	84.556	70.3707	73.9763		64.6224		75.5815	8	69.2226	67.9201	71.3934
P22234	PAICS	phosphoribosylaminoimidazole carboxylase, phosphoribosylaminoimidazole succinocarboxamide synthetase	60.9106	61.2237		97.8636	56.1256	68.8839	58.5499	56.171	95.3505	68.3847	9	69.2737	69.0309	69.468
P62316	SNRPD2	small nuclear ribonucleoprotein D2 polypeptide 16.5kDa	66.6514	75.7863	51.029	77.87	69.7858	75.8042	59.7769	61.5567	88.686	66.3134	10	69.326	68.2245	70.4274
O00232	PSMD12	proteasome (prosome, macropain) 26S subunit, non-ATPase, 12	58.8851	74.9317	49.4569	60.1262	61.1328	65.3349	63.7703	66.0979	115.002	78.7038	10	69.3441	60.9066	77.7817
Q15257-3	PPP2R4	protein phosphatase 2A activator, regulatory subunit 4						53.0657	55.9188		99.6394		3	69.5413	#DIV/0!	69.5413
P62333	PSMC6	proteasome (prosome, macropain) 26S subunit, ATPase, 6				73.3509		67.4675				68.1748	3	69.6644	73.3509	67.8212
Q9Y4G6	TLN2	talin 2	75.86	68.281	40.2808	55.9748	68.6047	59.6253	55.9958	72.0561	119.159	83.3594	10	69.9197	61.8003	78.0391
P46777	RPL5	ribosomal protein L5	64.4574	74.6769	53.8067	79.4462	65.1347	60.4839	70.1134	61.4372	99.7337	71.0523	10	70.0342	67.5044	72.5641
P49721	PSMB2	proteasome (prosome, macropain) subunit, beta type, 2	56.7038				73.7747	73.4412		67.6099		78.9776	5	70.1014	65.2392	73.3429
Q15149-4	PLEC	plectin	53.8327	75.3591	51.2098	79.4118	77.0127	48.9646	58.1654		117.97		8	70.2407	67.3652	75.0332
Q9BY32	ITPA	inosine triphosphatase (nucleoside triphosphate pyrophosphatase)				103.906	67.8818	48.9472	64.4035			66.194	5	70.2664	85.8936	59.8483
P29218	IMPA1	inositol(myo)-1(or 4)-monophosphatase 1		76.2628					64.4277				2	70.3453	76.2628	64.4277
P62258	YWHAE	tyrosine 3-monooxygenase/tryptophan 5-monooxygenase activation protein, epsilon	53.2632	67.7421	51.1595	86.3146	68.9135	58.537	59.0632	71.9508	112.368	74.8371	10	70.4149	65.4786	75.3512
Q14697-2	GANAB	glucosidase, alpha; neutral AB	52.7818	69.2769	52.2368	96.8519	73.3409	60.2057	56.1632	68.9269	99.1294	75.4541	10	70.4368	68.8976	71.9759
Q9UNX3	RPL26L1	ribosomal protein L26-like 1	65.4533	87.2733			65.0179		64.4628				4	70.5518	72.5815	64.4628
P09525	ANXA4	annexin A4	64.5878	62.4904		67.2979	84.3138	42.8718	70.3784		95.8354	76.9806	8	70.5945	69.6725	71.5165
Q9NRX4	PHPT1	phosphohistidine phosphatase 1	52.2071	63.3826		84.4656			51.2481		102.536	70.0015	6	70.64	66.6851	74.595
O14980	XPO1	exportin 1	54.5077	80.6498	39.7716	83.6793	66.027	65.5715	54.9547	58.0107	132.568	71.2311	10	70.6972	64.9271	76.4673
Q9H2M9	RAB3GAP2	RAB3 GTPase activating protein subunit 2 (non-catalytic)					43.1953	37.7481		37.0519	164.802		4	70.6994	43.1953	79.8674
P31949	S100A11	S100 calcium binding protein A11	55.7502	77.4649	52.7719	76.5401	67.2318	58.4919	62.6462	69.3877	119.062	67.9338	10	70.7281	65.9518	75.5043
P15559	NQO1	NAD(P)H dehydrogenase, quinone 1	34.3907	84.0892	48.5956	118.803	70.4021	43.1066	52.9048	66.9485	117.563	70.6934	10	70.7498	71.2562	70.2433
P21589	NT5E	5'-nucleotidase, ecto (CD73)	57.7602	73.1457	41.2785	94.6933	73.8198	54.641	51.2025	69.7451	114.32	76.9768	10	70.7583	68.1395	73.377
P15880	RPS2	ribosomal protein S2	65.8281	72.0531	56.9904	76.873	68.6576	60.2303	69.9015	63.5167	100.794	73.9167	10	70.8762	68.0804	73.6719
Q99436	PSMB7	proteasome (prosome, macropain) subunit, beta type, 7	60.0547	67.945		82.0625	81.12	66.8753	67.0949	59.8602		82.3824	8	70.9244	72.7956	69.0532
Q13838	DDX39B	DEAD (Asp-Glu-Ala-Asp) box polypeptide 39B	59.2091	74.2722	49.1243	83.5772	67.804	68.2541		54.9615	109.123	72.4538	9	70.9755	66.7974	76.1982
P04083	ANXA1	annexin A1	51.0938	80.1566	46.3899	92.5528	70.7727	59.9714	58.7565	62.4158	120.03	67.7905	10	70.993	68.1931	73.7928
Q02543	RPL18A	ribosomal protein L18a	61.8472	79.6631	56.7951	78.2049	64.7266	60.8245	80.7962	65.5944	91.3295	70.1893	10	70.9971	68.2474	73.7468
P15311	EZR	ezrin	53.897	88.2487	52.2454	87.2762	71.2688	82.4685	62.1589	58.6206	83.7808	70.219	10	71.0184	70.5872	71.4496
O60711	LPXN	leupaxin				46.8106				41.3523	120.803	75.1735	4	71.0349	46.8106	79.1096
P49720	PSMB3	proteasome (prosome, macropain) subunit, beta type, 3	56.9554	71.3711		63.2184	69.4384	60.4785	65.4133	77.0416	101.989	74.3305	9	71.1374	65.2458	75.8506
P11177-2	PDHB	pyruvate dehydrogenase (lipoamide) beta		74.8893			90.776	49.5361	48.867		91.8299		5	71.1797	82.8327	63.411
P23526	AHCY	adenosylhomocysteinase	60.968	65.7563	55.8834	75.481	76.2701	59.4845	71.9531	80.0587	92.9117	73.0405	10	71.1807	66.8717	75.4897
P26885	FKBP2	FK506 binding protein 2, 13kDa	58.5149			71.8668	69.3699	59.0994		85.0262	88.3107	66.2148	7	71.2004	66.5838	74.6628
P25787	PSMA2	proteasome (prosome, macropain) subunit, alpha type, 2	60.521	73.6622	49.1711	79.4624	70.6387	61.26	70.5337	72.0542	97.49	77.2914	10	71.2085	66.6911	75.7258
O43583	DENR	density-regulated protein	51.2035	69.2341		70.8112		59.7892			105.277		5	71.2631	63.7496	82.5333
P60900	PSMA6	proteasome (prosome, macropain) subunit, alpha type, 6	59.378	66.8955	52.7871	84.1384	67.3162	66.8985	70.1254	69.5767	104.149	71.4393	10	71.2705	66.103	76.4379
Q96IU4-2	ABHD14B	abhydrolase domain containing 14B	61.8717	68.4785	54.3785	71.3177	83.9058	47.4791	75.7772	75.339	87.1888	87.2715	10	71.3008	67.9904	74.6111
Q9Y394-2	DHRS7	dehydrogenase/reductase (SDR family) member 7						42.0803			100.855		2	71.4679	#DIV/0!	71.4679
P42765	ACAA2	acetyl-CoA acyltransferase 2					62.3299	46.927		60.4462	116.867		4	71.6425	62.3299	74.7467
Q9BTT0	ANP32E	acidic (leucine-rich) nuclear phosphoprotein 32 family, member E	37.5381			77.1861		80.8082			91.2471		4	71.6949	57.3621	86.0276
Q9ULV4	CORO1C	coronin, actin binding protein, 1C	57.9224	73.3133	54.7358	83.1443	68.0675	56.067	62.3736	67.6632	118.789	75.467	10	71.7543	67.4367	76.072
P25398	RPS12	ribosomal protein S12	64.663	67.3553	55.4769	80.3732	71.089	60.7822	69.541	66.7402	104.631	77.7683	10	71.842	67.7915	75.8925
P55786	NPEPPS	aminopeptidase puromycin sensitive	45.3362	61.5053		83.852	79.1726	50.585	60.5151	78.0363	100.084	87.8511	9	71.882	67.4665	75.4143
O75531	BANF1	barrier to autointegration factor 1	56.8146		54.3183	95.2528	79.3017	61.7975	58.2323	67.7338	105.139	70.3473	9	72.1042	71.4218	72.65
P22392-2	NME2	NME/NM23 nucleoside diphosphate kinase 2	59.035	70.8147	57.5024	76.9167	70.7188	57.2282	68.4862	70.5612	114.694	75.1114	10	72.1068	66.9975	77.2161
P23284	PPIB	peptidylprolyl isomerase B (cyclophilin B)	55.3252	72.3238	54.3685	90.7307	77.5113	55.3125	64.0206	72.5385	103.841	75.3241	10	72.1296	70.0519	74.2074
Q02218	OGDH	oxoglutarate (alpha-ketoglutarate) dehydrogenase (lipoamide)		58.8033				57.8527	54.1612		117.793		4	72.1524	58.8033	76.6022
P04843	RPN1	ribophorin I	57.176	69.7432	50.225	95.4155	75.6237	57.5587	63.1677	73.7131	99.7311	79.4303	10	72.1784	69.6367	74.7202
P17096	HMGA1	high mobility group AT-hook 1	81.356	99.2428		68.8021			40.002		71.4988		5	72.1803	83.1336	55.7504
P04632	CAPNS1	calpain, small subunit 1	55.2513		52.0275	85.304	76.1985	50.6662	60.2475	72.2555	123.374	74.7312	9	72.2284	67.1953	76.2549
Q04760-2	GLO1	glyoxalase I	58.2715	70.1312		67.2264	67.3627	62.4217		75.1937	103.516	73.9208	8	72.2555	65.748	78.763
P30044-2	PRDX5	peroxiredoxin 5	58.1922	64.4777	59.3238	87.8408	79.9799	48.979	62.3536	80.1706	109.154	72.1962	10	72.2668	69.9629	74.5707
P21266	GSTM3	glutathione S-transferase mu 3 (brain)	54.3884	59.4457	57.758	83.29	71.96		65.641	96.1737	78.4082	83.8847	9	72.3277	65.3684	81.0269
Q9ULC4-2	MCTS1	malignant T cell amplified sequence 1					72.6863			71.5281		72.8358	3	72.3501	72.6863	72.182
Q9UBQ0	VPS29	vacuolar protein sorting 29 homolog (S. cerevisiae)	54.2852	87.0199	47.6971	82.7379	80.276	58.5041	58.3493		105.348	77.6862	9	72.4337	70.4032	74.9719
P07195	LDHB	lactate dehydrogenase B	59.7035	70.367	53.32	74.6706	74.5233	69.1002	68.1886	75.1491	95.5101	84.283	10	72.4815	66.5169	78.4462
P00568	AK1	adenylate kinase 1	57.1615	64.8499	56.9258	85.4758	85.5082	54.6745	65.6311	75.7606	99.0925	79.7618	10	72.4842	69.9842	74.9841
Q9UJZ1	STOML2	stomatin (EPB72)-like 2	73.5495	83.094	51.8779	80.5689	79.6695	55.9022	67.8092	69.1059	91.0207		9	72.5108	73.7519	70.9595
Q92621	NUP205	nucleoporin 205kDa		83.6182				75.8081				58.2058	3	72.5441	83.6182	67.007
P36871	PGM1	phosphoglucomutase 1		65.7702		89.7345		54.497	68.7559	78.0802	78.6803		6	72.5864	77.7523	70.0034
Q8NBX0	SCCPDH	saccharopine dehydrogenase (putative)		70.9779		73.9546	77.5629	49.6346		56.5865	106.845		6	72.5937	74.1652	71.0222
P62937	PPIA	peptidylprolyl isomerase A (cyclophilin A)	57.896	70.5408	54.5078	74.6824	76.8078	57.8439	61.9724	72.9408	117.017	81.7797	10	72.5988	66.887	78.3107
P38159-2	RBMX	RNA binding motif protein, X-linked		72.9788		70.1012	58.0897				100.292	61.897	5	72.6717	67.0566	81.0943
Q99873-3	PRMT1	protein arginine methyltransferase 1				189.063	44.3062	43.3826		44.4221		42.2331	5	72.6815	116.685	43.3459
Q14258	TRIM25	tripartite motif containing 25				74.3141	75.2096	50.2301		63.8079	99.9506		5	72.7025	74.7618	71.3295
P61088	UBE2N	ubiquitin-conjugating enzyme E2N	56.4369	69.6792		75.0585	70.3303	64.4518	65.7458	69.5843	108.533	74.5964	9	72.7129	67.8762	76.5823
P60866	RPS20	ribosomal protein S20	66.8644	74.0015	61.4991	80.0156	69.5613	61.1595	71.228	65.1297	101.471	76.5414	10	72.7471	70.3884	75.1058
Q9ULC4	MCTS1	malignant T cell amplified sequence 1	59.1569	70.2501	72.2924	71.7078		65.8957	60.2705		109.917		7	72.7844	68.3518	78.6944
P14314	PRKCSH	protein kinase C substrate 80K-H	59.2123	70.7734	52.324	87.8408	83.4129	60.8887	63.6251	70.6872	96.9563	82.3399	10	72.806	70.7126	74.8994
P07954-2	FH	fumarate hydratase	61.4018	74.3056	56.4401	91.0835	77.5456	55.3204	58.4162	64.7731	116.252	72.6777	10	72.8217	72.1553	73.488
Q9UL46	PSME2	proteasome (prosome, macropain) activator subunit 2 (PA28 beta)	53.0478	69.891	53.1603	99.9071	58.8566	61.3767	57.7577	71.3058	123.847	79.4742	10	72.8624	66.9726	78.7523
P29144	TPP2	tripeptidyl peptidase II		56.2758		65.0206	66.1603	61.4687	66.7921		105.024	89.7085	7	72.9214	62.4856	80.7483
P51970	NDUFA8	NADH dehydrogenase (ubiquinone) 1 alpha subcomplex, 8, 19kDa	59.925		53.5521		70.3616		60.0957		121.06		5	72.9989	61.2796	90.5778
O15144	ARPC2	actin related protein 2/3 complex, subunit 2, 34kDa	57.5677	73.4664	54.8268	87.9333	68.0915	53.6092	67.555	73.372	116.075	77.9886	10	73.0485	68.3772	77.7199
Q96KP4	CNDP2	CNDP dipeptidase 2 (metallopeptidase M20 family)	52.6652	72.5046		75.9048	69.8221		63.1523	76.6766	92.4422	82.4356	8	73.2004	67.7242	78.6767
Q14696	MESDC2	mesoderm development candidate 2	62.2918	81.4808	54.9229	92.35	74.4209	68.1034		76.2849		76.1321	8	73.2483	73.0933	73.5068
O75477	ERLIN1	ER lipid raft associated 1	52.2463	61.3045			72.8308	69.7987		71.394	114.782	70.7701	7	73.3038	62.1272	81.6862
P18669	PGAM1	phosphoglycerate mutase 1 (brain)	59.5997	79.2305	56.4248	75.1427	72.4092	67.2136	64.6716	69.5502	109.293	79.5745	10	73.3109	68.5614	78.0605
P14550	AKR1A1	aldo-keto reductase family 1, member A1 (aldehyde reductase)						47.301			99.3252		2	73.3131	#DIV/0!	73.3131
Q96QK1	VPS35	vacuolar protein sorting 35 homolog (S. cerevisiae)	60.5897	70.0061	52.87	82.3791	72.3973	59.2456	67.5534	75.8921	115.412	77.0856	10	73.3431	67.6484	79.0377
P40939	HADHA	hydroxyacyl-CoA dehydrogenase/3-ketoacyl-CoA thiolase/enoyl-CoA hydratase (trifunctional protein), alpha subunit	57.6226	73.8789	54.7898	80.4623	81.1672	51.1917	60.4411	73.4723	124.942	76.2808	10	73.4248	69.5842	77.2655
P31939	ATIC	5-aminoimidazole-4-carboxamide ribonucleotide formyltransferase/IMP cyclohydrolase	66.803	69.9236	60.2796	68.6907	67.3627	67.2928	75.1128	65.2784	115.881	77.6892	10	73.4313	66.6119	80.2508
P52209	PGD	phosphogluconate dehydrogenase	57.1876	78.9276	67.954	61.3717	72.9103	63.5547	67.9372	75.1725	113.802	77.2914	10	73.6109	67.6702	79.5515
P61158	ACTR3	ARP3 actin-related protein 3 homolog (yeast)		69.9439	59.0971	67.3294	77.7081	54.3748	65.7209	73.972	119.969	74.5077	9	73.6248	68.5196	77.7089
P63104	YWHAZ	tyrosine 3-monooxygenase/tryptophan 5-monooxygenase activation protein, zeta	56.1265	77.016	54.153	78.713	74.7316	59.9397	65.5091	74.6074	120.174	76.7863	10	73.7757	68.148	79.4034
P19367-4	HK1	hexokinase 1	57.7804	83.5974		70.2952	73.2782	50.8658	58.7509	65.0174	138.702	66.7339	9	73.8913	71.2378	76.0141
O75369-2	FLNB	filamin B, beta	49.6002			112.528	61.5958	62.6293	56.843	66.5152	108.866	72.677	8	73.9069	74.5747	73.5062
P53004	BLVRA	biliverdin reductase A				77.6812	67.8734	49.8435	54.8259	76.4036	116.815		6	73.9071	72.7773	74.472
P46940	IQGAP1	IQ motif containing GTPase activating protein 1	55.0569	76.8608	53.0433	85.889	75.5326	56.0199	64.6828	71.4187	124.551	76.5494	10	73.9604	69.2765	78.6444
P14927	UQCRB	ubiquinol-cytochrome c reductase binding protein	53.1042	71.2546	56.6557	95.5613	69.7266	54.6575		86.535	121.939	56.3375	9	73.9746	69.2605	79.8672
P39656	DDOST	dolichyl-diphosphooligosaccharide--protein glycosyltransferase subunit (non-catalytic)	62.2225	75.3426	53.9849	79.8153		67.135	53.8723	88.2109	97.9867	87.9358	9	74.0562	67.8413	79.0281
O95202	LETM1	leucine zipper-EF-hand containing transmembrane protein 1	61.4431		50.246						110.576		3	74.0885	55.8445	110.576
P07384	CAPN1	calpain 1, (mu/I) large subunit	56.4923	77.4713	53.6104	75.6998	78.686	48.3608	62.4782	69.5377	121.23	97.7233	10	74.1289	68.392	79.8659
P61225	RAP2B	RAP2B, member of RAS oncogene family				76.1083	52.7954	43.5516			124.137		4	74.1481	64.4519	83.8443
P62736	ACTA2	actin, alpha 2, smooth muscle, aorta	59.8232	68.4386	65.8781	88.0458	73.0338	52.2877	70.9545	81.745	118.964	64.8353	10	74.4006	71.0439	77.7574
P36776	LONP1	lon peptidase 1, mitochondrial	58.2415	75.3899		90.6547	61.8589		47.5376	63.6227	132.422	66.3745	8	74.5128	71.5363	77.4893
P07237	P4HB	prolyl 4-hydroxylase, beta polypeptide	56.8824	78.7133	51.1411	103.055	78.3055	58.5285	59.8708	71.3294	107.753	79.5925	10	74.5171	73.6194	75.4148
P06576	ATP5B	ATP synthase, H+ transporting, mitochondrial F1 complex, beta polypeptide	61.1485	78.89	52.5132	85.6694	80.0795	62.14	60.778	77.7766	109.57	76.8618	10	74.5428	71.6602	77.4254
Q99798	ACO2	aconitase 2, mitochondrial	57.1031	67.0419		88.1004	81.3127	58.7385	55.5828	75.8757	118.836	68.518	9	74.5677	73.3895	75.5101
P80723	BASP1	brain abundant, membrane attached signal protein 1	67.102	69.2668	49.7388	89.8471	69.5734	53.9928	64.2112	89.8657	114.652	77.6572	10	74.5907	69.1056	80.0757
P35580	MYH10	myosin, heavy chain 10, non-muscle	53.3512	69.2575	58.9294	84.8805	82.6149	62.2994	65.4563	80.8171	106.573	82.0243	10	74.6204	69.8067	79.4341
O00159-2	MYO1C	myosin IC	55.5101	69.8013		88.6403	76.3921	45.5023	56.7818	75.39	136.065	67.6269	9	74.6344	72.586	76.2732
P27487	DPP4	dipeptidyl-peptidase 4	83.9972	46.5876	71.9872	59.962	74.4316	27.1889	130.104	95.7838	82.9206		9	74.7737	67.3931	83.9993
Q9Y230	RUVBL2	RuvB-like AAA ATPase 2	58.0764		46.8178	96.7574	76.4338			69.9852	100.587		6	74.7763	69.5213	85.2863
P02545-2	LMNA	lamin A/C	56.4189	79.7899	45.1253	88.352	94.2292	47.6859	48.5514	76.7234	127.077	84.0154	10	74.7968	72.783	76.8106
P22061	PCMT1	protein-L-isoaspartate (D-aspartate) O-methyltransferase	56.1693								97.0615	71.1912	3	74.8074	56.1693	84.1264
P30101	PDIA3	protein disulfide isomerase family A, member 3	57.8708	75.8739	52.4852	102.377	77.0344	61.1398	61.2383	72.9915	106.343	81.7074	10	74.9062	73.1283	76.6841
P30040	ERP29	endoplasmic reticulum protein 29	63.9997	73.4377	56.0363	82.7875	88.8523	61.8767	76.5339	73.386	91.9405	80.5428	10	74.9393	73.0227	76.856
O14744	PRMT5	protein arginine methyltransferase 5		65.3956		71.4874	60.6966			60.37	116.801		5	74.9501	65.8599	88.5854
P09497-2	CLTB	clathrin, light chain B	48.5827			74.8384				67.514	106.935	77.3834	5	75.0506	61.7105	83.944
P41091	EIF2S3	eukaryotic translation initiation factor 2, subunit 3 gamma, 52kDa	249.633	58.1201		44.2887	48.266	45.25	54.0556	50.7278	64.8208	60.5716	9	75.0815	100.077	55.0851
P35080	PFN2	profilin 2				83.1245						67.1328	2	75.1287	83.1245	67.1328
P49257	LMAN1	lectin, mannose-binding, 1	51.7927			92.5866				59.7225	96.4853		4	75.1468	72.1897	78.1039
P48556	PSMD8	proteasome (prosome, macropain) 26S subunit, non-ATPase, 8	39.7645	45.427		50.3878		43.1942	52.159	236.238	59.4904		7	75.2373	45.1931	97.7704
P00338	LDHA	lactate dehydrogenase A	53.639	81.256	46.3981	110.132	70.646	58.9356	58.427	67.442	113.137	92.9896	10	75.3002	72.4143	78.1861
Q15084	PDIA6	protein disulfide isomerase family A, member 6	56.7153	75.9599	49.8021	101.319	80.3213	62.2002	60.4965	69.5277	115.439	81.7822	10	75.3563	72.8236	77.8891
Q16698	DECR1	2,4-dienoyl CoA reductase 1, mitochondrial	55.2399	63.8825		102.32		47.2464	44.274		139.282		6	75.3741	73.8142	76.934
P26640	VARS	valyl-tRNA synthetase		84.293		83.5281	58.9431	65.7211	76.863	63.3096	97.5426	72.8148	8	75.3769	75.5881	75.2502
P25788-2	PSMA3	proteasome (prosome, macropain) subunit, alpha type, 3				81.9324	73.8938	70.2552		71.0954		80.3194	5	75.4993	77.9131	73.89
Q9BUF5	TUBB6	tubulin, beta 6 class V	56.8986	84.2699	53.3953	82.1422	69.5316	69.323	75.9377	64.2152	118.017	81.752	10	75.5483	69.2475	81.849
P55145	MANF	mesencephalic astrocyte-derived neurotrophic factor	75.0809		55.9981	84.6834	77.5211	72.0021	70.5403	74.0053	99.1384	71.1827	9	75.5725	73.3209	77.3738
Q8IZT6	ASPM	asp (abnormal spindle) homolog, microcephaly associated (Drosophila)			74.3004							76.8913	2	75.5958	74.3004	76.8913
P23634-7	ATP2B4	ATPase, Ca++ transporting, plasma membrane 4		60.6707		72.5183					93.8205		3	75.6699	66.5945	93.8205
P30048	PRDX3	peroxiredoxin 3	59.2568	79.0839	55.3552	111.095	76.7608	60.0031	58.1927	63.0735	126.778	67.3451	10	75.6944	76.3103	75.0785
Q13557-12	CAMK2D	calcium/calmodulin-dependent protein kinase II delta		62.1467		72.2235	69.6767		61.9815	68.077	120.901	75.0912	7	75.7283	68.0156	81.5127
Q9UBQ7	GRHPR	glyoxylate reductase/hydroxypyruvate reductase		72.9707		73.3065		53.5728	64.8555		114.711		5	75.8834	73.1386	77.7132
P59998	ARPC4	actin related protein 2/3 complex, subunit 4, 20kDa	47.7403			84.247		50.5779		83.1193	113.117	78.1897	6	76.1652	65.9936	81.2509
P54819-5	AK2	adenylate kinase 2	66.2699	67.9381		67.5569	79.5409	64.6251	59.4417	84.3281	123.914	71.9286	9	76.1715	70.3265	80.8475
P31937	HIBADH	3-hydroxyisobutyrate dehydrogenase	59.21	65.8072		93.667		47.8642	63.0495		127.539		6	76.1894	72.8947	79.4841
P60709	ACTB	actin, beta	56.2907	66.1175	66.3795	67.842	70.0108		70.9087	79.6289	118.96	89.6463	9	76.1983	65.3281	89.786
P08133	ANXA6	annexin A6	60.3254	69.1548	55.2655	77.0399	77.2242	50.8567	65.5988	89.3915	127.652	89.4818	10	76.1991	67.802	84.5962
P11413	G6PD	glucose-6-phosphate dehydrogenase		63.9625		95.4422	99.4124	44.587	56.8638	71.7138	118.809	59.5862	8	76.2971	86.2724	70.3119
P13667	PDIA4	protein disulfide isomerase family A, member 4	63.1995	74.5194	49.5359	107.281	78.9561	64.4239	62.9018	71.6267	106.323	84.4621	10	76.3229	74.6984	77.9474
P45880-2	VDAC2	voltage-dependent anion channel 2	61.9421	75.9305	58.4313	87.2581	72.3517	61.7044	61.124	72.8723	140.387	72.8147	10	76.4816	71.1827	81.7805
P09211	GSTP1	glutathione S-transferase pi 1	63.2153	81.1091	58.0036	82.9293	80.2852	55.0059	67.9016	81.7443	112.56	84.2703	10	76.7025	73.1085	80.2965
P17655	CAPN2	calpain 2, (m/II) large subunit	65.5523	74.6671	57.1888	75.1938	78.7077	58.5909	59.8871	77.2746	143.929	76.2949	10	76.7286	70.2619	83.1952
P56385	ATP5I	ATP synthase, H+ transporting, mitochondrial Fo complex, subunit E	67.3713									86.086	2	76.7286	67.3713	86.086
P07741	APRT	adenine phosphoribosyltransferase		107.652			75.2634	44.6936	56.7427		101.646	74.4823	6	76.7466	91.4575	69.3911
P40926	MDH2	malate dehydrogenase 2, NAD (mitochondrial)	66.7414	81.1506	58.9361	78.3263	80.071	62.047	60.8507	70.3655	137.971	71.3411	10	76.78	73.0451	80.515
P06744	GPI	glucose-6-phosphate isomerase	60.428	77.1889	51.7437	89.7274	72.1981	71.834	70.7945	76.5976	117.901	81.2602	10	76.9674	70.2572	83.6775
P25705	ATP5A1	ATP synthase, H+ transporting, mitochondrial F1 complex, alpha subunit 1, cardiac muscle	63.9238	80.2971	50.7107	93.4875	79.7506	60.4452	62.9239	79.5798	116.617	82.6331	10	77.0368	73.6339	80.4398
Q969H8	C19orf10	chromosome 19 open reading frame 10	61.9216	80.6783	51.5645	102.684	81.4934	61.5843	62.8673	73.744	114.429	79.7746	10	77.0741	75.6684	78.4797
P14625	HSP90B1	heat shock protein 90kDa beta (Grp94), member 1	60.2447	77.974	50.2177	112.657	69.136	70.6444	58.542	67.2956	122.223	82.7129	10	77.1647	74.0458	80.2836
P10768	ESD	esterase D	63.3732	78.6123	55.8347	79.6137	82.0791	60.3272	69.698	82.1118	112.436	87.6824	10	77.1769	71.9026	82.4511
P32119	PRDX2	peroxiredoxin 2	59.3013	71.2029	61.8998	79.1652	74.8032	55.2212	65.4844	89.1954	119.141	98.3771	10	77.3791	69.2745	85.4838
P07355	ANXA2	annexin A2	56.237	75.69	50.4302	107.399	73.6992	50.8219	55.5991	73.0072	155.92	75.4508	10	77.4255	72.6912	82.1599
P83881	RPL36A	ribosomal protein L36a	66.4102	75.59	59.9768	81.1343	68.8049	74.5321	81.0438	56.8888	143.76	66.4892	10	77.4631	70.3832	84.5429
Q9BRF8-2	CPPED1	calcineurin-like phosphoesterase domain containing 1		66.4169	59.0497				52.6005		132.014		4	77.5203	62.7333	92.3072
Q14103-4	HNRNPD	heterogeneous nuclear ribonucleoprotein D (AU-rich element RNA binding protein 1, 37kDa)			53.6461		71.7891	65.3967			110.457	87.1561	5	77.6891	62.7176	87.67
P36957	DLST	dihydrolipoamide S-succinyltransferase (E2 component of 2-oxo-glutarate complex)	59.9392	77.1944	51.0928	94.5078	79.299	58.9846		69.4256	134.376	74.4662	9	77.6984	72.4066	84.3131
Q9BQE3	TUBA1C	tubulin, alpha 1c		79.0189	52.6037			68.4941	79.5585	70.6944	109.044	85.0746	7	77.784	65.8113	82.573
P13804	ETFA	electron-transfer-flavoprotein, alpha polypeptide	52.1171	74.106	60.0034	106.79	82.6053	61.4351	53.8423	72.7346	141.411	72.9205	10	77.7966	75.1243	80.4688
P49411	TUFM	Tu translation elongation factor, mitochondrial	63.1043	83.3336	57.4449	85.9706	82.0449	59.8644		70.932	131.881	65.6174	9	77.7992	74.3797	82.0736
Q99623	PHB2	prohibitin 2	70.1254	78.5128	56.1693	87.2324	75.4288	64.3989	70.5299	74.9832	126.642	76.0213	10	78.0043	73.4937	82.5149
P10412	HIST1H1E	histone cluster 1, H1e	44.7706	86.2638			71.8785	109.119					4	78.0079	67.6376	109.119
Q9Y281	CFL2	cofilin 2 (muscle)	56.2544	74.705	57.4541	97.2182	75.4008	50.8842	64.8428	87.1155	129.831	87.302	10	78.1008	72.2065	83.9951
P26447	S100A4	S100 calcium binding protein A4	60.9548	60.8032	46.1556	84.3606	105.685	33.4233	60.1707	98.2821	114.496	117.044	10	78.1375	71.5918	84.6833
Q99536	VAT1	vesicle amine transport 1	67.2067	65.1572	59.9155	83.7128	91.8394	40.5383	75.7781	98.0972	118.146	81.4279	10	78.1819	73.5663	82.7975
Q16836	HADH	hydroxyacyl-CoA dehydrogenase	76.0042	95.2216		48.6721	84.8811	62.7023	65.1756	75.4724	117.574		8	78.213	76.1948	80.2312
P49773	HINT1	histidine triad nucleotide binding protein 1	86.0577		52.5198	72.3991	70.1255	70.7444		75.148	124.127	75.1342	8	78.282	70.2755	86.2885
P16949	STMN1	stathmin 1	38.4173	84.6964	29.9422	156.266	47.6377	107.513	45.2179	31.6006	181.562	60.2543	10	78.3107	71.3919	85.2295
P29401	TKT	transketolase	61.3881	69.7645	65.08	72.9357	90.15	62.8973	69.9843	102.147	96.85	94.3049	10	78.5502	71.8636	85.2368
P00558	PGK1	phosphoglycerate kinase 1	62.7686	76.7817	58.2505	92.6375	70.3407	66.2345	69.7019	86.0828	117.294	85.7346	10	78.5827	72.1558	85.0095
O75367-2	H2AFY	H2A histone family, member Y	68.5044	91.1565	50.0064	120.589	75.6494	75.3552		69.0604			7	78.6173	81.1812	72.2078
P11766	ADH5	alcohol dehydrogenase 5 (class III), chi polypeptide	57.2927	70.3158		84.1928	73.5633	51.8272	72.361	108.061	100.723	91.2937	9	78.8479	71.3412	84.8533
P10599	TXN	thioredoxin	64.8763	88.5984	64.3078	90.2381	77.8572	61.5293	66.6465	79.8742	119.45	75.5458	10	78.8924	77.1756	80.6092
Q96HE7	ERO1L	ERO1-like (S. cerevisiae)		80.4993		75.9207	72.4045	67.1751			83.762	93.6213	6	78.8971	76.2748	81.5194
P52565	ARHGDIA	Rho GDP dissociation inhibitor (GDI) alpha	62.5641	81.5841	56.4256	90.7317	78.8185	63.0263	71.6367	75.7919	126.044	84.4829	10	79.1106	74.0248	84.1963
P15121	AKR1B1	aldo-keto reductase family 1, member B1 (aldose reductase)	36.268	90.2766		102.216	78.8259	66.6924	66.306	70.7065	112.236	89.1125	9	79.1822	76.8966	81.0106
P46439	GSTM5	glutathione S-transferase mu 5	57.662	49.3058						118.025		91.8444	4	79.2094	53.4839	104.935
O43707	ACTN4	actinin, alpha 4	55.9879	78.6413	55.2075	100.549	73.0506	64.6577	66.7048	74.6211	143.836	79.8591	10	79.3115	72.6872	85.9358
P35232	PHB	prohibitin	90.9461	82.975		79.9993	72.7987	65.8849	68.2444	63.0779	123.077	66.9548	9	79.3286	81.6798	77.4477
P07437	TUBB	tubulin, beta class I	61.7743	91.8967	59.4533	77.7669	69.223	82.5103	74.7881	65.7154	125.897	85.143	10	79.4168	72.0228	86.8108
P16403	HIST1H1C	histone cluster 1, H1c	47.1208	87.6127	37.6182	149.89	74.1787		40.9369		137.647	61.5346	8	79.5673	79.284	80.0395
P14618	PKM	pyruvate kinase, muscle	55.9248	83.7805	51.3942	98.0489	76.9991	63.9587	64.2495	72.0989	141.024	89.9697	10	79.7448	73.2295	86.2601
Q99497	PARK7	parkinson protein 7	63.3509	79.5074	65.5509	98.0149	79.021	60.7549	69.253	81.4495	115.145	86.101	10	79.8149	77.089	82.5407
P99999	CYCS	cytochrome c, somatic	67.4901	94.3863	64.4926	94.6032	68.7208	78.1548	67.3627	63.9119	133.537	65.836	10	79.8495	77.9386	81.7605
O00151	PDLIM1	PDZ and LIM domain 1	43.9301	70.5998	56.6382	112.477	86.1348	50.3449	73.4202	81.8185	130.923	94.772	10	80.1059	73.9559	86.2558
P17568	NDUFB7	NADH dehydrogenase (ubiquinone) 1 beta subcomplex, 7, 18kDa		68.5289							91.775		2	80.152	68.5289	91.775
P07305-2	H1F0	H1 histone family, member 0	54.7641		50.3887	85.2089		65.8129		91.7578	123.089	90.1447	7	80.1665	63.4539	92.701
P30086	PEBP1	phosphatidylethanolamine binding protein 1	62.8833	74.4392	53.4086	92.0597	89.2872	62.5462	69.5898	85.6864	118.788	93.2673	10	80.1956	74.4156	85.9756
Q6NUK1-2	SLC25A24	solute carrier family 25 (mitochondrial carrier; phosphate carrier), member 24	73.3022	84.3391						53.806	117.898	71.9078	5	80.2506	78.8207	81.2039
P04350	TUBB4A	tubulin, beta 4A class IVa	64.7115	82.4767	56.2455	85.2985	67.6952	74.1059	80.1235	74.4629	143.631	73.8129	10	80.2564	71.2855	89.2272
P78417	GSTO1	glutathione S-transferase omega 1	79.2101	82.6161	60.8404	83.6738	78.7245	68.3322	84.2136	72.2081	108.935	85.6411	10	80.4395	77.013	83.866
P68363	TUBA1B	tubulin, alpha 1b	58.7595	84.7349	57.8986	85.6048	73.8186	74.8207	74.3642	73.1193	138.715	83.0187	10	80.4855	72.1633	88.8077
P15144	ANPEP	alanyl (membrane) aminopeptidase	63.8078	74.2441	40.8782	98.2363	88.1405	55.3556	60.7307	78.3207	161.768	83.7591	10	80.5242	73.0614	87.9869
Q9Y5Z4-2	HEBP2	heme binding protein 2	61.8129		68.082	115.872	78.7713		75.7623	88.3622		77.8059	7	80.9241	81.1347	80.6435
P49419-2	ALDH7A1	aldehyde dehydrogenase 7 family, member A1		80.9382		107.068	77.9733	60.7282		57.7911	117.941	65.4614	7	81.1287	88.6598	75.4804
Q9NX63	CHCHD3	coiled-coil-helix-coiled-coil-helix domain containing 3	71.233	93.2515			83.6464			76.5536			4	81.1711	82.7103	76.5536
Q02978	SLC25A11	solute carrier family 25 (mitochondrial carrier; oxoglutarate carrier), member 11		95.9984		66.4283							2	81.2134	81.2134	#DIV/0!
P40925	MDH1	malate dehydrogenase 1, NAD (soluble)	64.6139	77.0354	60.7335	85.2513	84.2562	66.0065	72.4802	85.5703	119.103	98.0793	10	81.313	74.3781	88.248
P30084	ECHS1	enoyl CoA hydratase, short chain, 1, mitochondrial	60.8361	85.9548	51.9434	95.1221	87.7342	61.1197	59.5094	75.7606	158.264	77.0848	10	81.3329	76.3181	86.3476
Q71U36	TUBA1A	tubulin, alpha 1a			58.5436	82.7295		69.578	74.1402	76.1588	127.63		6	81.4634	70.6365	86.8768
P68371	TUBB4B	tubulin, beta 4B class IVb		112.067	54.1617				75.4043	49.0924	113.41	84.9855	6	81.5201	83.1143	80.723
P09669	COX6C	cytochrome c oxidase subunit VIc	65.2407	75.3767		102.259		56.8907	64.5059		124.186	83.0001	7	81.637	80.9587	82.1456
Q14165	MLEC	malectin	71.4758	77.1698		83.9814			51.1419		124.971		5	81.7479	77.5424	88.0563
P49189	ALDH9A1	aldehyde dehydrogenase 9 family, member A1		76.1972		88.2164	71.1354	54.7798	69.8144	92.6338	114.688	87.0568	8	81.8153	78.5164	83.7946
P06703	S100A6	S100 calcium binding protein A6	64.6071	74.4283	57.0354	103.842	92.8887	46.4399	63.5708	86.5004	138.664	91.8967	10	81.9873	78.5602	85.4144
P04406	GAPDH	glyceraldehyde-3-phosphate dehydrogenase	65.4375	85.6514	58.9481	86.9405	76.5615	65.9075	70.5722	81.6653	132.343	96.2576	10	82.0285	74.7078	89.3492
P07108	DBI	diazepam binding inhibitor (GABA receptor modulator, acyl-CoA binding protein)	72.3422	58.1523	63.2837	60.4877	108.237	43.3069	73.8515	118.63	103.91	122.457	10	82.4658	72.5005	92.4311
O43447	PPIH	peptidylprolyl isomerase H (cyclophilin H)				96.4109		68.5766					2	82.4937	96.4109	68.5766
P21796	VDAC1	voltage-dependent anion channel 1	64.3941	81.1237	53.4682	106.908	75.4784	60.5596	65.818	73.4064	135.225	109.09	10	82.5471	76.2744	88.8199
Q9NQW7-2	XPNPEP1	X-prolyl aminopeptidase (aminopeptidase P) 1, soluble		74.8262		40.5212	172.561			56.4618	68.9043		5	82.655	95.9695	62.6831
Q00688	FKBP3	FK506 binding protein 3, 25kDa	57.9778	80.8508	52.5879	136.127	84.3895	67.0006	61.787	76.0281	130.33	79.5932	10	82.6672	82.3866	82.9478
O95747	OXSR1	oxidative stress responsive 1		88.5575			68.7008		66.8345		107.068		4	82.7901	78.6291	86.9512
P17858	PFKL	phosphofructokinase, liver				90.8456	71.4217		63.0661		106.69		4	83.0058	81.1336	84.8779
O94760	DDAH1	dimethylarginine dimethylaminohydrolase 1	58.8762	67.3097		108.179		53.1803	56.1265	101.071	136.342		7	83.0122	78.1217	86.68
P10515	DLAT	dihydrolipoamide S-acetyltransferase		69.4345		113.662				66.0643			3	83.0536	91.5482	66.0643
Q07065	CKAP4	cytoskeleton-associated protein 4	62.2988	91.1577	59.3959	122.572	82.019	61.8581	67.8264	77.3713	122.052	84.9581	10	83.1509	83.4887	82.8131
Q96G03	PGM2	phosphoglucomutase 2		91.7282		76.8961	81.6495						3	83.4246	83.4246	#DIV/0!
Q01813	PFKP	phosphofructokinase, platelet		77.6056		111.949	60.9578		62.7385	52.8117	136.191	85.1334	7	83.9125	83.5043	84.2186
P35237	SERPINB6	serpin peptidase inhibitor, clade B (ovalbumin), member 6	69.5445	96.4899	53.1272	92.9976	85.265	69.5686	59.8853	81.1293	154.073	81.3496	10	84.343	79.4848	89.2012
Q9H4A4	RNPEP	arginyl aminopeptidase (aminopeptidase B)		79.96		82.8072	79.6756	67.0909	80.4417	133.025		67.9697	7	84.4243	80.8143	87.1319
P06737	PYGL	phosphorylase, glycogen, liver		67.4517		90.6075			68.3276		87.9323	108.317	5	84.5273	79.0296	88.1924
O00764-3	PDXK	pyridoxal (pyridoxine, vitamin B6) kinase				110.885		59.2329				83.8313	3	84.6496	110.885	71.5321
Q70UQ0-4	IKBIP	IKBKB interacting protein	63.4163	123.904	48.0462	135.088	103.911	75.5818	58.0151	59.4265	110.858	68.4178	10	84.6665	94.8731	74.4598
Q9HC38-2	GLOD4	glyoxalase domain containing 4	64.9979	86.3779		93.3422	86.7879	70.3743	65.7243		125.575		7	84.74	82.8765	87.2247
P27361	MAPK3	mitogen-activated protein kinase 3		66.0513					53.1455		135.869		3	85.022	66.0513	94.5074
P06396-2	GSN	gelsolin	57.3234	59.7014	64.0713	82.9303	112.067	34.3343	61.633	141.552	122.092	114.551	10	85.0256	75.2187	94.8324
P37802	TAGLN2	transgelin 2	58.4882	74.8529	56.7815	96.4757	88.9092	74.8585	72.5083	76.7572	154.515	100.265	10	85.4411	75.1015	95.7808
Q10471	GALNT2	polypeptide N-acetylgalactosaminyltransferase 2						129.327			41.8232		2	85.5749	#DIV/0!	85.5749
O75352	MPDU1	mannose-P-dolichol utilization defect 1	61.7175			124.736	72.6839	60.8667			107.985	85.4832	6	85.5786	86.379	84.7782
Q9Y265	RUVBL1	RuvB-like AAA ATPase 1	57.3883	87.8929		90.0279	75.8958	107.166		73.8338	129.537	62.9271	8	85.5837	77.8012	93.3661
Q9NR45	NANS	N-acetylneuraminic acid synthase				113.918	80.2834	61.704		86.9947			4	85.725	97.1007	74.3493
O75390	CS	citrate synthase	67.633	88.6155		97.4639	79.6084		68.8869	67.5332	142.197	76.3842	8	86.0402	83.3302	88.7503
P06753-2	TPM3	tropomyosin 3	63.5007	93.3161	56.1852	105.84		70.0651	73.9404	82.1092	152.838	76.7888	9	86.0649	79.7105	91.1484
Q9NVI7-2	ATAD3A	ATPase family, AAA domain containing 3A		85.4693	51.4906	94.2592	85.7142	56.901			144.077		6	86.3186	79.2333	100.489
P52758	HRSP12	heat-responsive protein 12				90.5362					82.148		2	86.3421	90.5362	82.148
P27797	CALR	calreticulin	71.6215	84.4955	58.8194	107.154	89.1172	68.9461	68.059	87.3436	125.849	102.805	10	86.4211	82.2416	90.6006
P30740	SERPINB1	serpin peptidase inhibitor, clade B (ovalbumin), member 1	44.5681	88.3891				49.7519		70.4482	179.707		5	86.5729	66.4786	99.9691
O00764	PDXK	pyridoxal (pyridoxine, vitamin B6) kinase	71.8724	70.4213			91.9014		72.0911	98.8787	115.168		6	86.7221	78.065	95.3792
P36542	ATP5C1	ATP synthase, H+ transporting, mitochondrial F1 complex, gamma polypeptide 1		108.949					65.174				2	87.0615	108.949	65.174
P35914	HMGCL	3-hydroxymethyl-3-methylglutaryl-CoA lyase		80.8931		85.3031			70.6046		113.449		4	87.5625	83.0981	92.0269
P09960	LTA4H	leukotriene A4 hydrolase				76.422	74.3039			81.2155	119.352		4	87.8234	75.363	100.284
Q14019	COTL1	coactosin-like F-actin binding protein 1	61.536	78.7377	57.5094	138.246	79.339	68.6413	63.9692	76.4011	165.585	90.4042	10	88.0369	83.0736	93.0002
Q9UHG3	PCYOX1	prenylcysteine oxidase 1	61.5244	59.9481	78.5095	85.9234	208.774	50.175	54.8609	104.492	85.6937	91.0081	10	88.0909	98.9358	77.246
Q96QV6	HIST1H2AA	histone cluster 1, H2aa							94.0384	82.2852			2	88.1618	#DIV/0!	88.1618
P26583	HMGB2	high mobility group box 2	56.757		46.8785	176.447	76.7743	116.061		58.851			6	88.6282	89.2143	87.4559
P09382	LGALS1	lectin, galactoside-binding, soluble, 1	68.5755	91.1836		98.311	88.6529	55.6405	69.9049	79.8493	153.09	92.6067	9	88.646	86.6808	90.2182
P60174-1	TPI1	triosephosphate isomerase 1	63.5824	92.478	58.2629	128.484	80.4204	81.8719	72.137	81.9035	139.071	89.4049	10	88.7617	84.6456	92.8777
P00441	SOD1	superoxide dismutase 1, soluble	67.8697	95.1972	65.1182	116.602	78.8392	65.9991	70.3068	107.812	128.585	92.8362	10	88.9166	84.7253	93.1078
P22570	FDXR	ferredoxin reductase		70.0456							107.995		2	89.0203	70.0456	107.995
Q14554	PDIA5	protein disulfide isomerase family A, member 5					62.9261			75.9776	128.329		3	89.0775	62.9261	102.153
P63098	PPP3R1	protein phosphatase 3, regulatory subunit B, alpha	33.4752	40.7288		54.3108		138.63	42.3632		224.964		6	89.0786	42.8383	135.319
P35244	RPA3	replication protein A3, 14kDa	37.7805			140.68							2	89.2303	89.2303	#DIV/0!
P11586	MTHFD1	methylenetetrahydrofolate dehydrogenase (NADP+ dependent) 1, methenyltetrahydrofolate cyclohydrolase, formyltetrahydrofolate synthetase	63.245	89.0689		115.909	78.3425	85.9207	70.5851	66.1942	150.937	83.7571	9	89.3289	86.6415	91.4789
P09936	UCHL1	ubiquitin carboxyl-terminal esterase L1 (ubiquitin thiolesterase)	56.4386	105.016		113.668	78.8106		69.4643	66.6129	159.515	65.8518	8	89.4222	88.4832	90.3611
O75947	ATP5H	ATP synthase, H+ transporting, mitochondrial Fo complex, subunit d	69.5049		69.6032	93.8427	91.8599	71.0737	80.5354	102.455	138.801	87.8576	9	89.5036	81.2027	96.1444
Q9Y305-3	ACOT9	acyl-CoA thioesterase 9		85.4026					68.3844	64.3261	140.17		4	89.5708	85.4026	90.9602
P46926	GNPDA1	glucosamine-6-phosphate deaminase 1	81.3813	68.6709		64.6192			97.0771		136.655		5	89.6807	71.5571	116.866
P28161	GSTM2	glutathione S-transferase mu 2 (muscle)				69.958	122.094		60.4446	113.345	82.8004	89.449	6	89.6818	96.0258	86.5098
Q16891-3	IMMT	inner membrane protein, mitochondrial	74.5713	90.6771	58.4206	89.7288	89.4804	77.5505	78.6789	82.3702	150.911	105.283	10	89.7672	80.5756	98.9587
Q14108	SCARB2	scavenger receptor class B, member 2	79.9731	75.4109	72.409	84.2949		69.3691	105.143	102.124	124.797	95.3561	9	89.8752	78.022	99.3577
Q86UE4	MTDH	metadherin	49.3058	61.5346		60.5701		226.196		53.5816			5	90.2376	57.1369	139.889
P61970	NUTF2	nuclear transport factor 2	69.5641			92.95		77.2172		91.0978	125.402	85.8373	6	90.3448	81.257	94.8886
O60888-3	CUTA	cutA divalent cation tolerance homolog (E. coli)	62.9723			100.536	74.5593				123.449		4	90.379	79.3558	123.449
P62314	SNRPD1	small nuclear ribonucleoprotein D1 polypeptide 16kDa	69.4612	85.4512		103.225	79.917		78.9407		130.2	86.3209	7	90.5023	84.5137	98.4871
P22087	FBL	fibrillarin								74.5175	107.047		2	90.7823	#DIV/0!	90.7823
Q9Y6N5	SQRDL	sulfide quinone reductase-like (yeast)	91.9953	62.7798	68.3917		75.0531			111.885	135.281		6	90.8976	74.555	123.583
P48735	IDH2	isocitrate dehydrogenase 2 (NADP+), mitochondrial	70.4111	93.3968	56.1977	133.875	76.531	68.5087	58.0793	86.9513	192.857	72.6437	10	90.9452	86.0823	95.808
Q2TAA2	IAH1	isoamyl acetate-hydrolyzing esterase 1 homolog (S. cerevisiae)	53.242				77.7704			78.0485	164.53	81.529	5	91.0241	65.5062	108.036
P51659	HSD17B4	hydroxysteroid (17-beta) dehydrogenase 4	37.8926	229.828		66.9114	49.483	53.8044	68.4728	58.0515	196.481	60.1694	9	91.2327	96.0286	87.3959
P61201	COPS2	COP9 signalosome subunit 2				66.9983					103.547	103.589	3	91.378	66.9983	103.568
P13861	PRKAR2A	protein kinase, cAMP-dependent, regulatory, type II, alpha		76.7172							106.075		2	91.396	76.7172	106.075
P53007	SLC25A1	solute carrier family 25 (mitochondrial carrier; citrate transporter), member 1	72.8388			113.681		48.6749	61.3217		161.671		5	91.6374	93.26	90.5558
Q9NSD9	FARSB	phenylalanyl-tRNA synthetase, beta subunit		83.2008		111.801	75.8643	78.8246		74.3046	133.875	86.6316	7	92.0717	90.2886	93.409
P22695	UQCRC2	ubiquinol-cytochrome c reductase core protein II	91.8826	92.5297		109.36		75.3301			120.044	65.6191	6	92.4608	97.9239	86.9978
Q9UNH7	SNX6	sorting nexin 6		63.364		70.6524	194.176			52.051	82.0939		5	92.4674	109.397	67.0725
P06733	ENO1	enolase 1, (alpha)	67.8836	100.275	59.6218	128.252	80.811	87.743	75.9486	75.1327	163.327	86.515	10	92.551	87.3687	97.7333
Q14914	PTGR1	prostaglandin reductase 1		90.5018		99.497	78.2363	76.3472	66.2664	92.5559	145.061		7	92.6379	89.4117	95.0575
P00491	PNP	purine nucleoside phosphorylase				51.2555		116.246			111.218		3	92.9066	51.2555	113.732
P60903	S100A10	S100 calcium binding protein A10	69.2991	73.6161	61.8806	120.768	110.701	56.06	62.0134	112.517	155.199	108.698	10	93.0752	87.2529	98.8975
P12004	PCNA	proliferating cell nuclear antigen	143.253					42.9576					2	93.1053	143.253	42.9576
P48047	ATP5O	ATP synthase, H+ transporting, mitochondrial F1 complex, O subunit	76.7285		61.6906	120.23	95.8718	66.9609	64.6268	99.0827	153.544	99.8042	9	93.171	88.6302	96.8036
Q03135	CAV1	caveolin 1, caveolae protein, 22kDa	59.7118	95.9477	48.3608	168.629	104.779	52.2608	52.5522	80.6516	182.332	87.0636	10	93.2288	95.4857	90.972
Q6GMV3	PTRHD1	peptidyl-tRNA hydrolase domain containing 1				72.5979	92.5163				115.785		3	93.633	82.5571	115.785
O75955	FLOT1	flotillin 1				73.6317				89.2027	120.074		3	94.303	73.6317	104.639
P11216	PYGB	phosphorylase, glycogen; brain	62.655	76.2973	201.898	86.5603	97.4011	62.114	54.7728	82.7845	133.613	85.9258	10	94.4022	104.962	83.842
P08670	VIM	vimentin	77.4886	89.2344	69.5961	94.2855	98.4102	54.1685	85.9374	89.7621	181.344	106.401	10	94.6627	85.8029	103.522
P24539	ATP5F1	ATP synthase, H+ transporting, mitochondrial Fo complex, subunit B1	72.2223	97.1692	65.8257	124.909	94.3701	72.0007	75.6905	93.5591	157.995	93.8006	10	94.7543	90.8992	98.6093
P36542-2	ATP5C1	ATP synthase, H+ transporting, mitochondrial F1 complex, gamma polypeptide 1	76.3361	108.949		112.478	80.7981	66.123	65.174	85.5385	167.615		8	95.3764	94.6402	96.1126
Q9Y277	VDAC3	voltage-dependent anion channel 3	83.4694	93.1514	67.8937	143.47	105.217	67.8933	66.9265	78.9884	155.244	101.182	10	96.3435	98.6402	94.0467
P40121	CAPG	capping protein (actin filament), gelsolin-like	68.1958	96.2789	61.253	128.921	100.51	64.2419	86.3077	75.6667	194.184	87.9077	10	96.3467	91.0318	101.662
P04080	CSTB	cystatin B (stefin B)	74.0199	81.9309	69.4248	79.8301	111.271	79.6901	89.8062		185.352	96.9729	9	96.4775	83.2953	112.955
Q969G5	PRKCDBP	protein kinase C, delta binding protein	64.69		59.8207	113.958	100.508	66.1884	57.994		213.183	104.068	8	97.5514	84.7442	110.359
Q8NCW5-2	APOA1BP	apolipoprotein A-I binding protein	72.8883	81.3728		98.0941			76.5936		163.29	93.6017	6	97.6401	84.1184	111.162
Q9UHA4	LAMTOR3	late endosomal/lysosomal adaptor, MAPK and MTOR activator 3	66.8224			87.7669					143.903		3	99.4975	77.2947	143.903
P12277	CKB	creatine kinase, brain						89.2347	62.7464		149.373		3	100.451	#DIV/0!	100.451
P15924	DSP	desmoplakin		13.8745	286.336						94.2529	11.6483	4	101.528	150.105	52.9506
P52788	SMS	spermine synthase				120.743		61.3784		67.2332	159.19	111.343	5	103.978	120.743	99.7863
P09622	DLD	dihydrolipoamide dehydrogenase				90.4403					117.793		2	104.116	90.4403	117.793
O94905	ERLIN2	ER lipid raft associated 2		58.4108			86.3364	59.6047	250.768	77.3356	96.8662	99.931	7	104.179	72.3736	116.901
P09417	QDPR	quinoid dihydropteridine reductase		92.2197			113.717		106.756				3	104.231	102.968	106.756
Q13011	ECH1	enoyl CoA hydratase 1, peroxisomal				105.673					103.109		2	104.391	105.673	103.109
O95352-2	ATG7	autophagy related 7				87.052					122.621		2	104.836	87.052	122.621
Q9Y285	FARSA	phenylalanyl-tRNA synthetase, alpha subunit	56.794			114.391	73.045			146.234	135.377		5	105.168	81.4101	140.805
Q15008	PSMD6	proteasome (prosome, macropain) 26S subunit, non-ATPase, 6	53.4946	75.9918	51.3531	78.9176	62.166	66.3972	421.65	68.0161	99.4132	74.7907	10	105.219	64.3846	146.054
P07686	HEXB	hexosaminidase B (beta polypeptide)	73.2536	74.2129	78.2458	149.497	113.806		106.686	94.9083	114.768	153.789	9	106.574	97.8031	117.538
P16278-3	GLB1	galactosidase, beta 1				79.2029	103.589				137.916		3	106.903	91.396	137.916
Q9NUJ1	ABHD10	abhydrolase domain containing 10	73.5697	86.3638		75.5304					194.055		4	107.38	78.488	194.055
Q93077	HIST1H2AC	histone cluster 1, H2ac	78.6108			144.93	108.87	139.555	76.03			100.624	6	108.103	110.803	105.403
P61221	ABCE1	ATP-binding cassette, sub-family E (OABP), member 1				48.8048	43.0785				68.6602	278.448	4	109.748	45.9417	173.554
Q9NZ08	ERAP1	endoplasmic reticulum aminopeptidase 1		40.9217		179.575							2	110.248	110.248	#DIV/0!
Q9H2U2	PPA2	pyrophosphatase (inorganic) 2				104.491					122.587		2	113.539	104.491	122.587
O60749	SNX2	sorting nexin 2	206.63	68.3815		68.0889							3	114.367	114.367	#DIV/0!
Q8IUE6	HIST2H2AB	histone cluster 2, H2ab	81.5082			87.9658	125.784	173.84	94.0384			126.567	6	114.951	98.4192	131.482
Q15435-2	PPP1R7	protein phosphatase 1, regulatory subunit 7			45.2621	77.6101				63.2314	278.811		4	116.229	61.4361	171.021
P23527	HIST1H2BO	histone cluster 1, H2bo	78.5639	194.651						84.8006			3	119.338	136.607	84.8006
Q9Y266	NUDC	nudC nuclear distribution protein	33.8325	205.706									2	119.769	119.769	#DIV/0!
A0AVT1	UBA6	ubiquitin-like modifier activating enzyme 6				62.9855	296.091	73.7393		57.3645	110.858		5	120.208	179.538	80.6539
Q03252	LMNB2	lamin B2	70.5163	140.681	60.5296	167.382	112.808	138.576	101.399	74.4822	224.192	115.304	10	120.587	110.383	130.791
P04908	HIST1H2AE	histone cluster 1, H2ae			53.6323		108.87	139.555		70.5565	252.048	100.624	6	120.881	81.251	140.696
Q9Y2X3	NOP58	NOP58 ribonucleoprotein		113.717		77.1234	222.313			71.0933			4	121.062	137.718	71.0933
Q16777	HIST2H2AC	histone cluster 2, H2ac	92.5614				137.417	165.916	97.152			121.384	5	122.886	114.989	128.151
P24752	ACAT1	acetyl-CoA acetyltransferase 1		80.6522		82.6611	330.712	52.3432	70.8949		125.363		6	123.771	164.675	82.8671
P54578	USP14	ubiquitin specific peptidase 14 (tRNA-guanine transglycosylase)				81.8591		78.866		73.1181	118.021	270.97	5	124.567	81.8591	135.244
O75964	ATP5L	ATP synthase, H+ transporting, mitochondrial Fo complex, subunit G	172.208			114.903	92.8333				146.274	110.328	5	127.309	126.648	128.301
Q9Y6C9	MTCH2	mitochondrial carrier 2				81.6377					173.205		2	127.421	81.6377	173.205
O75874	IDH1	isocitrate dehydrogenase 1 (NADP+), soluble		68.122		95.4691	355.945	55.6718	84.0448		123.342	125.1	7	129.671	173.179	97.0398
Q6P587	FAHD1	fumarylacetoacetate hydrolase domain containing 1					93.1045				230.802	68.883	3	130.93	93.1045	149.843
P55809	OXCT1	3-oxoacid CoA transferase 1						85.7438			176.411		2	131.077	#DIV/0!	131.077
P30042-2	C21orf33	chromosome 21 open reading frame 33	65.9851	74.1195			78.5634			87.0671	422.282	71.1129	6	133.188	72.8893	193.487
Q14573	ITPR3	inositol 1,4,5-trisphosphate receptor, type 3							56.53		210.131		2	133.331	#DIV/0!	133.331
P53801	PTTG1IP	pituitary tumor-transforming 1 interacting protein	56.4883		61.121					65.0515	364.154		4	136.704	58.8046	214.603
Q14254	FLOT2	flotillin 2				135.458					149.826		2	142.642	135.458	149.826
P16104	H2AFX	H2A histone family, member X	81.7609	238.244		160.854	125.784					128.905	5	147.11	151.661	128.905
Q08623	HDHD1	haloacid dehalogenase-like hydrolase domain containing 1							104.554		193.121		2	148.837	#DIV/0!	148.837
P42167-2	TMPO	thymopoietin		133.1		272.455	73.4513	134.503					4	153.377	159.669	134.503
P07947	YES1	YES proto-oncogene 1, Src family tyrosine kinase				48.5026					264.53		2	156.517	48.5026	264.53
Q13885	TUBB2A	tubulin, beta 2A class IIa				43.7212				93.0358	340.801		3	159.186	43.7212	216.919
Q96KK5	HIST1H2AH	histone cluster 1, H2ah		198.35	64.1435	179.639	129.689		100.847	72.894	416.466	123.99	8	160.752	142.955	178.549
Q9H845	ACAD9	acyl-CoA dehydrogenase family, member 9		78.4283		77.6657	98.4233			71.4784	477.922		5	160.784	84.8391	274.7
P51636-2	CAV2	caveolin 2			54.4483	352.274	89.6638				154.073		4	162.615	165.462	154.073
P58876	HIST1H2BD	histone cluster 1, H2bd	86.1984	194.651		425.587	132.241			84.8944		115.592	6	173.194	209.669	100.243
Q71DI3	HIST2H3C	histone cluster 2, H3c	85.7217	223.073				142.427	315.916			111.548	5	175.737	154.398	189.964
P20700	LMNB1	lamin B1	76.9231	187.686	61.7463	530.665	154.073	192.01		83.8287		124.33	8	176.408	202.219	133.389
P68431	HIST1H3A	histone cluster 1, H3a	73.3084	223.073		530.665	82.8591	146.032	92.2781			99.6499	7	178.267	227.477	112.653
O43847	NRD1	nardilysin (N-arginine dibasic convertase)		343.961		22.6173							2	183.289	183.289	#DIV/0!
Q13442	PDAP1	PDGFA associated protein 1	41.3051	192.511	247.355	315.798	55.158	808.157	52.9225	55.3732	67.6548	65.1378	10	190.137	170.425	209.849
Q01469	FABP5	fatty acid binding protein 5 (psoriasis-associated)	77.4441	110.858	143.158	191.001	134.661	112.481	100.486	234.5	733.479	113.308	10	195.138	131.424	258.851
O60814	HIST1H2BK	histone cluster 1, H2bk			67.8015			181.269	88.9433		445.11		4	195.781	67.8015	238.441
P05413	FABP3	fatty acid binding protein 3, muscle and heart (mammary-derived growth inhibitor)	407.737	28.0515		25.1193	460.768		133.818				5	211.099	230.419	133.818
P62805	HIST1H4I	histone cluster 1, H4i	90.7678	237.236	73.4798	561.628	135.772	210.72	102.703	83.9884	636.027	127.388	10	225.971	219.777	232.165
P16401	HIST1H1B	histone cluster 1, H1b	90.6689	214.806	68.0251	762.747	134.574	220.74	96.8426	84.2493	681.251	127.875	10	248.178	254.164	242.192
P06899	HIST1H2BJ	histone cluster 1, H2bj			69.3954			190.191			490.212		3	249.933	69.3954	340.201
P31944	CASP14	caspase 14, apoptosis-related cysteine peptidase			365.018					262.414			2	313.716	365.018	262.414
O95831-3	AIFM1	apoptosis-inducing factor, mitochondrion-associated, 1				152.035					516.447		2	334.241	152.035	516.447
Q9BZF9	UACA	uveal autoantigen with coiled-coil domains and ankyrin repeats			286.547			421.641					2	354.094	286.547	421.641
P02538	KRT6A	keratin 6A					210.975	768.518				210.817	3	396.77	210.975	489.668
Q9BY44-2	EIF2A	eukaryotic translation initiation factor 2A, 65kDa		556.782		242.13							2	399.456	399.456	#DIV/0!
Q06033-2	ITIH3	inter-alpha-trypsin inhibitor heavy chain 3				795.823	159.691						2	477.757	477.757	#DIV/0!
P13647	KRT5	keratin 5				752.134	212.589	768.518				561.628	4	573.717	482.362	665.073
