# Supplementary material for: Modeling SILAC Data to Assess Protein Turnover in a Cellular Model of Diabetic Nephropathy
Source: Int J Mol Sci. 2023 Feb 1;24(3):2811. doi: 10.3390/ijms24032811 (PMC9917874; doi:10.3390/ijms24032811)
Supplement: Supplementary file 1 [file ijms-24-02811-s001.zip › Supplementary material/Table S4_Revised.xlsx]

## Sheet: GSEA_Result
NAME	GS<br> follow link to MSigDB	GS DETAILS	SIZE	ES	NES	NOM p-val	FDR q-val	FWER p-val	RANK AT MAX	LEADING EDGE
REACTOME_MITOTIC_G1_G1_S_PHASES	REACTOME_MITOTIC_G1_G1_S_PHASES	Details ...	30	0.5874132	18330606	0.0	0.026701616	0.15	213	tags=60%, list=22%, signal=75%
REACTOME_G1_S_TRANSITION	REACTOME_G1_S_TRANSITION	Details ...	30	0.5874132	18330606	0.0	0.027690565	0.15	213	tags=60%, list=22%, signal=75%
REACTOME_AUTODEGRADATION_OF_CDH1_BY_CDH1_APC_C	REACTOME_AUTODEGRADATION_OF_CDH1_BY_CDH1_APC_C	Details ...	28	0.619004	18435426	0.0	0.027807811	0.135	213	tags=64%, list=22%, signal=80%
REACTOME_SIGNALING_BY_WNT	REACTOME_SIGNALING_BY_WNT	Details ...	30	0.5874132	18330606	0.0	0.028755588	0.15	213	tags=60%, list=22%, signal=75%
REACTOME_APC_C_CDC20_MEDIATED_DEGRADATION_OF_MITOTIC_PROTEINS	REACTOME_APC_C_CDC20_MEDIATED_DEGRADATION_OF_MITOTIC_PROTEINS	Details ...	28	0.619004	18435426	0.0	0.028966468	0.135	213	tags=64%, list=22%, signal=80%
REACTOME_CELL_CYCLE_MITOTIC	REACTOME_CELL_CYCLE_MITOTIC	Details ...	50	0.56836027	17928474	0.0	0.029735481	0.224	256	tags=60%, list=27%, signal=77%
REACTOME_CROSS_PRESENTATION_OF_SOLUBLE_EXOGENOUS_ANTIGENS_ENDOSOMES	REACTOME_CROSS_PRESENTATION_OF_SOLUBLE_EXOGENOUS_ANTIGENS_ENDOSOMES	Details ...	28	0.6189708	17897407	0.0	0.030074555	0.229	213	tags=64%, list=22%, signal=80%
REACTOME_APC_C_CDH1_MEDIATED_DEGRADATION_OF_CDC20_AND_OTHER_APC_C_CDH1_TARGETED_PROTEINS_IN_LATE_MITOSIS_EARLY_G1	REACTOME_APC_C_CDH1_MEDIATED_DEGRADATION_OF_CDC20_AND_OTHER_APC_C_CDH1_TARGETED_PROTEINS_IN_LATE_MITOSIS_EARLY_G1	Details ...	28	0.619004	18435426	0.0	0.03022588	0.135	213	tags=64%, list=22%, signal=80%
REACTOME_ASSOCIATION_OF_TRIC_CCT_WITH_TARGET_PROTEINS_DURING_BIOSYNTHESIS	REACTOME_ASSOCIATION_OF_TRIC_CCT_WITH_TARGET_PROTEINS_DURING_BIOSYNTHESIS	Details ...	9	0.87388813	1793912	0.0	0.030371828	0.224	103	tags=89%, list=11%, signal=99%
REACTOME_REGULATION_OF_ORNITHINE_DECARBOXYLASE_ODC	REACTOME_REGULATION_OF_ORNITHINE_DECARBOXYLASE_ODC	Details ...	28	0.625273	17994	0.0	0.030893803	0.21	213	tags=64%, list=22%, signal=80%
REACTOME_REGULATION_OF_MRNA_STABILITY_BY_PROTEINS_THAT_BIND_AU_RICH_ELEMENTS	REACTOME_REGULATION_OF_MRNA_STABILITY_BY_PROTEINS_THAT_BIND_AU_RICH_ELEMENTS	Details ...	40	0.55850595	17964312	0.0	0.031125754	0.224	229	tags=60%, list=24%, signal=75%
REACTOME_PREFOLDIN_MEDIATED_TRANSFER_OF_SUBSTRATE_TO_CCT_TRIC	REACTOME_PREFOLDIN_MEDIATED_TRANSFER_OF_SUBSTRATE_TO_CCT_TRIC	Details ...	17	0.75797415	18013436	0.0038240917	0.031328805	0.206	103	tags=71%, list=11%, signal=78%
REACTOME_ASSEMBLY_OF_THE_PRE_REPLICATIVE_COMPLEX	REACTOME_ASSEMBLY_OF_THE_PRE_REPLICATIVE_COMPLEX	Details ...	28	0.619004	18435426	0.0	0.031599782	0.135	213	tags=64%, list=22%, signal=80%
REACTOME_AUTODEGRADATION_OF_THE_E3_UBIQUITIN_LIGASE_COP1	REACTOME_AUTODEGRADATION_OF_THE_E3_UBIQUITIN_LIGASE_COP1	Details ...	28	0.619004	18435426	0.0	0.033104535	0.135	213	tags=64%, list=22%, signal=80%
REACTOME_SYNTHESIS_OF_DNA	REACTOME_SYNTHESIS_OF_DNA	Details ...	28	0.619004	18435426	0.0	0.03475976	0.135	213	tags=64%, list=22%, signal=80%
REACTOME_FORMATION_OF_TUBULIN_FOLDING_INTERMEDIATES_BY_CCT_TRIC	REACTOME_FORMATION_OF_TUBULIN_FOLDING_INTERMEDIATES_BY_CCT_TRIC	Details ...	15	0.80422544	17657225	0.0057361377	0.036199097	0.269	103	tags=80%, list=11%, signal=88%
REACTOME_CDT1_ASSOCIATION_WITH_THE_CDC6_ORC_ORIGIN_COMPLEX	REACTOME_CDT1_ASSOCIATION_WITH_THE_CDC6_ORC_ORIGIN_COMPLEX	Details ...	28	0.619004	18435426	0.0	0.036589224	0.135	213	tags=64%, list=22%, signal=80%
REACTOME_APOPTOSIS	REACTOME_APOPTOSIS	Details ...	51	0.57959664	17526723	0.0	0.038020466	0.278	213	tags=49%, list=22%, signal=60%
REACTOME_M_G1_TRANSITION	REACTOME_M_G1_TRANSITION	Details ...	28	0.619004	18435426	0.0	0.03862196	0.135	213	tags=64%, list=22%, signal=80%
REACTOME_P53_DEPENDENT_G1_DNA_DAMAGE_RESPONSE	REACTOME_P53_DEPENDENT_G1_DNA_DAMAGE_RESPONSE	Details ...	28	0.619004	18435426	0.0	0.040893838	0.135	213	tags=64%, list=22%, signal=80%
REACTOME_DNA_REPLICATION	REACTOME_DNA_REPLICATION	Details ...	33	0.5645964	17238485	0.0	0.043166675	0.319	213	tags=58%, list=22%, signal=71%
REACTOME_CELL_CYCLE_CHECKPOINTS	REACTOME_CELL_CYCLE_CHECKPOINTS	Details ...	28	0.619004	18435426	0.0	0.043449704	0.135	213	tags=64%, list=22%, signal=80%
REACTOME_MITOTIC_M_M_G1_PHASES	REACTOME_MITOTIC_M_M_G1_PHASES	Details ...	33	0.5645964	17238485	0.0	0.044333342	0.319	213	tags=58%, list=22%, signal=71%
REACTOME_SCFSKP2_MEDIATED_DEGRADATION_OF_P27_P21	REACTOME_SCFSKP2_MEDIATED_DEGRADATION_OF_P27_P21	Details ...	29	0.6137704	18716263	0.0	0.044997033	0.098	213	tags=62%, list=22%, signal=77%
REACTOME_REGULATION_OF_APOPTOSIS	REACTOME_REGULATION_OF_APOPTOSIS	Details ...	28	0.619004	18435426	0.0	0.04634635	0.135	213	tags=64%, list=22%, signal=80%
REACTOME_VIF_MEDIATED_DEGRADATION_OF_APOBEC3G	REACTOME_VIF_MEDIATED_DEGRADATION_OF_APOBEC3G	Details ...	30	0.609819	18514373	0.0	0.049423467	0.127	213	tags=63%, list=22%, signal=79%
REACTOME_CDK_MEDIATED_PHOSPHORYLATION_AND_REMOVAL_OF_CDC6	REACTOME_CDK_MEDIATED_PHOSPHORYLATION_AND_REMOVAL_OF_CDC6	Details ...	28	0.619004	18435426	0.0	0.049656805	0.135	213	tags=64%, list=22%, signal=80%
REACTOME_RECRUITMENT_OF_MITOTIC_CENTROSOME_PROTEINS_AND_COMPLEXES	REACTOME_RECRUITMENT_OF_MITOTIC_CENTROSOME_PROTEINS_AND_COMPLEXES	Details ...	19	0.60492796	16971096	0.0	0.04981508	0.371	256	tags=63%, list=27%, signal=84%
REACTOME_S_PHASE	REACTOME_S_PHASE	Details ...	29	0.6137704	18716263	0.0	0.049996704	0.098	213	tags=62%, list=22%, signal=77%
REACTOME_LOSS_OF_NLP_FROM_MITOTIC_CENTROSOMES	REACTOME_LOSS_OF_NLP_FROM_MITOTIC_CENTROSOMES	Details ...	18	0.61200166	16851088	0.0	0.05188375	0.388	256	tags=67%, list=27%, signal=89%
REACTOME_P53_INDEPENDENT_G1_S_DNA_DAMAGE_CHECKPOINT	REACTOME_P53_INDEPENDENT_G1_S_DNA_DAMAGE_CHECKPOINT	Details ...	28	0.619004	18435426	0.0	0.053476557	0.135	213	tags=64%, list=22%, signal=80%
REACTOME_ER_PHAGOSOME_PATHWAY	REACTOME_ER_PHAGOSOME_PATHWAY		31	0.57216054	16818035	0.0	0.053587243	0.401	213	tags=58%, list=22%, signal=72%
REACTOME_SCF_BETA_TRCP_MEDIATED_DEGRADATION_OF_EMI1	REACTOME_SCF_BETA_TRCP_MEDIATED_DEGRADATION_OF_EMI1	Details ...	29	0.6137704	18716263	0.0	0.05624629	0.098	213	tags=62%, list=22%, signal=77%
REACTOME_ORC1_REMOVAL_FROM_CHROMATIN	REACTOME_ORC1_REMOVAL_FROM_CHROMATIN	Details ...	28	0.619004	18435426	0.0	0.057932936	0.135	213	tags=64%, list=22%, signal=80%
REACTOME_ANTIGEN_PROCESSING_CROSS_PRESENTATION	REACTOME_ANTIGEN_PROCESSING_CROSS_PRESENTATION		33	0.5587349	16633182	0.0	0.059234273	0.451	213	tags=55%, list=22%, signal=68%
REACTOME_CELL_CYCLE	REACTOME_CELL_CYCLE		63	0.511991	16582727	0.020560747	0.06062117	0.457	256	tags=52%, list=27%, signal=67%
REACTOME_REGULATION_OF_MITOTIC_CELL_CYCLE	REACTOME_REGULATION_OF_MITOTIC_CELL_CYCLE	Details ...	29	0.6137704	18716263	0.0	0.06428147	0.098	213	tags=62%, list=22%, signal=77%
REACTOME_ANTIGEN_PROCESSING_UBIQUITINATION_PROTEASOME_DEGRADATION	REACTOME_ANTIGEN_PROCESSING_UBIQUITINATION_PROTEASOME_DEGRADATION		40	0.5251169	16287984	0.0076923077	0.07207335	0.525	213	tags=52%, list=22%, signal=65%
REACTOME_CYCLIN_E_ASSOCIATED_EVENTS_DURING_G1_S_TRANSITION_	REACTOME_CYCLIN_E_ASSOCIATED_EVENTS_DURING_G1_S_TRANSITION_	Details ...	29	0.6137704	18716263	0.0	0.07499505	0.098	213	tags=62%, list=22%, signal=77%
REACTOME_METABOLISM_OF_AMINO_ACIDS_AND_DERIVATIVES	REACTOME_METABOLISM_OF_AMINO_ACIDS_AND_DERIVATIVES		42	0.54985434	16162951	0.0	0.078623205	0.549	216	tags=50%, list=22%, signal=62%
REACTOME_DOWNSTREAM_SIGNALING_EVENTS_OF_B_CELL_RECEPTOR_BCR	REACTOME_DOWNSTREAM_SIGNALING_EVENTS_OF_B_CELL_RECEPTOR_BCR	Details ...	30	0.6035689	18898882	0.0	0.08588918	0.095	213	tags=60%, list=22%, signal=75%
REACTOME_ACTIVATION_OF_NF_KAPPAB_IN_B_CELLS	REACTOME_ACTIVATION_OF_NF_KAPPAB_IN_B_CELLS	Details ...	29	0.6137704	18716263	0.0	0.089994065	0.098	213	tags=62%, list=22%, signal=77%
REACTOME_PROTEIN_FOLDING	REACTOME_PROTEIN_FOLDING	Details ...	20	0.76543605	19146976	0.0	0.10610661	0.079	103	tags=70%, list=11%, signal=77%
REACTOME_SIGNALING_BY_THE_B_CELL_RECEPTOR_BCR	REACTOME_SIGNALING_BY_THE_B_CELL_RECEPTOR_BCR	Details ...	31	0.61285555	1892114	0.0	0.112185575	0.095	213	tags=61%, list=22%, signal=76%
REACTOME_MITOTIC_G2_G2_M_PHASES	REACTOME_MITOTIC_G2_G2_M_PHASES		20	0.56559074	15564749	0.0037950664	0.11407742	0.643	256	tags=60%, list=27%, signal=80%
REACTOME_HIV_INFECTION	REACTOME_HIV_INFECTION		55	0.47063178	15591475	0.011235955	0.11408155	0.636	225	tags=45%, list=23%, signal=56%
REACTOME_HOST_INTERACTIONS_OF_HIV_FACTORS	REACTOME_HOST_INTERACTIONS_OF_HIV_FACTORS		52	0.4679511	1521067	0.011363637	0.14029117	0.698	225	tags=46%, list=23%, signal=57%
REACTOME_POST_CHAPERONIN_TUBULIN_FOLDING_PATHWAY	REACTOME_POST_CHAPERONIN_TUBULIN_FOLDING_PATHWAY		8	0.7359808	14964746	0.060037524	0.15923944	0.731	256	tags=88%, list=27%, signal=118%
REACTOME_IMMUNE_SYSTEM	REACTOME_IMMUNE_SYSTEM		116	0.4133701	15000703	0.0	0.15938424	0.722	351	tags=54%, list=36%, signal=75%
REACTOME_INTRINSIC_PATHWAY_FOR_APOPTOSIS	REACTOME_INTRINSIC_PATHWAY_FOR_APOPTOSIS		5	0.7210799	1487866	0.077071294	0.16681711	0.735	148	tags=60%, list=15%, signal=70%
REACTOME_SIGNALING_BY_RHO_GTPASES	REACTOME_SIGNALING_BY_RHO_GTPASES		10	0.62302554	14810989	0.0	0.1691267	0.743	340	tags=80%, list=35%, signal=122%
REACTOME_DESTABILIZATION_OF_MRNA_BY_AUF1_HNRNP_D0	REACTOME_DESTABILIZATION_OF_MRNA_BY_AUF1_HNRNP_D0	Details ...	33	0.63259995	19275352	0.0	0.19607435	0.072	213	tags=67%, list=22%, signal=83%
REACTOME_ADAPTIVE_IMMUNE_SYSTEM	REACTOME_ADAPTIVE_IMMUNE_SYSTEM		88	0.40645945	14415702	0.016483517	0.21732813	0.782	351	tags=55%, list=36%, signal=78%
REACTOME_DEADENYLATION_DEPENDENT_MRNA_DECAY	REACTOME_DEADENYLATION_DEPENDENT_MRNA_DECAY		6	0.75722295	14189525	0.10980392	0.23115051	0.818	208	tags=83%, list=22%, signal=106%
REACTOME_METABOLISM_OF_VITAMINS_AND_COFACTORS	REACTOME_METABOLISM_OF_VITAMINS_AND_COFACTORS		6	0.6117064	14238412	0.06349207	0.23430742	0.813	179	tags=50%, list=19%, signal=61%
REACTOME_DEADENYLATION_OF_MRNA	REACTOME_DEADENYLATION_OF_MRNA		6	0.75722295	14189525	0.10980392	0.23535325	0.818	208	tags=83%, list=22%, signal=106%
REACTOME_INSULIN_RECEPTOR_SIGNALLING_CASCADE	REACTOME_INSULIN_RECEPTOR_SIGNALLING_CASCADE		7	0.5553549	14004415	0.06844106	0.2527054	0.84	127	tags=43%, list=13%, signal=49%
REACTOME_SIGNALING_BY_EGFR_IN_CANCER	REACTOME_SIGNALING_BY_EGFR_IN_CANCER		17	0.5049622	13954157	0.043560605	0.25433108	0.841	259	tags=53%, list=27%, signal=71%
REACTOME_PHASE_II_CONJUGATION	REACTOME_PHASE_II_CONJUGATION		12	0.53725594	13683004	0.113680154	0.29013243	0.861	404	tags=75%, list=42%, signal=127%
REACTOME_P75_NTR_RECEPTOR_MEDIATED_SIGNALLING	REACTOME_P75_NTR_RECEPTOR_MEDIATED_SIGNALLING		7	0.55411386	13471334	0.06779661	0.30824456	0.878	340	tags=71%, list=35%, signal=109%
REACTOME_CLASS_I_MHC_MEDIATED_ANTIGEN_PROCESSING_PRESENTATION	REACTOME_CLASS_I_MHC_MEDIATED_ANTIGEN_PROCESSING_PRESENTATION		51	0.4246491	13494672	0.115606934	0.309679	0.878	327	tags=53%, list=34%, signal=76%
REACTOME_DOWNSTREAM_SIGNAL_TRANSDUCTION	REACTOME_DOWNSTREAM_SIGNAL_TRANSDUCTION		7	0.6060388	1351215	0.09126214	0.31039932	0.871	136	tags=57%, list=14%, signal=66%
REACTOME_CYTOKINE_SIGNALING_IN_IMMUNE_SYSTEM	REACTOME_CYTOKINE_SIGNALING_IN_IMMUNE_SYSTEM		25	0.40954167	13380402	0.17601547	0.31797054	0.888	248	tags=44%, list=26%, signal=58%
REACTOME_INTERFERON_SIGNALING	REACTOME_INTERFERON_SIGNALING		20	0.44009176	13230036	0.21756487	0.33612633	0.901	360	tags=60%, list=37%, signal=94%
REACTOME_SIGNALING_BY_ERBB2	REACTOME_SIGNALING_BY_ERBB2		9	0.4885037	12948219	0.11867704	0.37689978	0.926	136	tags=44%, list=14%, signal=51%
REACTOME_SEMAPHORIN_INTERACTIONS	REACTOME_SEMAPHORIN_INTERACTIONS		19	0.46202517	12957791	0.08795411	0.3807275	0.926	363	tags=74%, list=38%, signal=116%
REACTOME_GOLGI_ASSOCIATED_VESICLE_BIOGENESIS	REACTOME_GOLGI_ASSOCIATED_VESICLE_BIOGENESIS		12	0.48322645	12883543	0.15503876	0.38224813	0.93	377	tags=58%, list=39%, signal=94%
REACTOME_GAP_JUNCTION_TRAFFICKING	REACTOME_GAP_JUNCTION_TRAFFICKING		7	0.60209846	1266742	0.13243762	0.398356	0.963	152	tags=43%, list=16%, signal=50%
REACTOME_GAP_JUNCTION_DEGRADATION	REACTOME_GAP_JUNCTION_DEGRADATION		7	0.60209846	1266742	0.13243762	0.40396664	0.963	152	tags=43%, list=16%, signal=50%
REACTOME_EGFR_DOWNREGULATION	REACTOME_EGFR_DOWNREGULATION		9	0.5336317	12691249	0.07984791	0.40482348	0.954	225	tags=44%, list=23%, signal=57%
REACTOME_ANTIVIRAL_MECHANISM_BY_IFN_STIMULATED_GENES	REACTOME_ANTIVIRAL_MECHANISM_BY_IFN_STIMULATED_GENES		16	0.4731945	12727621	0.22857143	0.40506753	0.954	208	tags=44%, list=22%, signal=55%
REACTOME_TRANS_GOLGI_NETWORK_VESICLE_BUDDING	REACTOME_TRANS_GOLGI_NETWORK_VESICLE_BUDDING		13	0.4693325	12754751	0.21941748	0.40594077	0.954	377	tags=54%, list=39%, signal=87%
REACTOME_GASTRIN_CREB_SIGNALLING_PATHWAY_VIA_PKC_AND_MAPK	REACTOME_GASTRIN_CREB_SIGNALLING_PATHWAY_VIA_PKC_AND_MAPK		5	0.5480057	12542171	0.17293233	0.41647723	0.963	127	tags=40%, list=13%, signal=46%
REACTOME_SIGNALING_BY_INSULIN_RECEPTOR	REACTOME_SIGNALING_BY_INSULIN_RECEPTOR		8	0.49437734	12489578	0.15145986	0.41965863	0.963	127	tags=38%, list=13%, signal=43%
REACTOME_LYSOSOME_VESICLE_BIOGENESIS	REACTOME_LYSOSOME_VESICLE_BIOGENESIS		6	0.56472147	12407899	0.20537429	0.42969444	0.964	377	tags=83%, list=39%, signal=136%
REACTOME_SIGNALING_BY_ROBO_RECEPTOR	REACTOME_SIGNALING_BY_ROBO_RECEPTOR		5	0.5816858	12259514	0.17962962	0.45080242	0.97	406	tags=100%, list=42%, signal=172%
REACTOME_G_ALPHA1213_SIGNALLING_EVENTS	REACTOME_G_ALPHA1213_SIGNALLING_EVENTS		8	0.5554728	12133292	0.23214285	0.46799502	0.97	231	tags=50%, list=24%, signal=65%
REACTOME_SIGNALING_BY_FGFR_IN_DISEASE	REACTOME_SIGNALING_BY_FGFR_IN_DISEASE		10	0.4453972	11996826	0.24277456	0.48903677	0.978	136	tags=40%, list=14%, signal=46%
REACTOME_GLYCOLYSIS	REACTOME_GLYCOLYSIS		10	0.5594766	11923301	0.26459143	0.496786	0.978	395	tags=80%, list=41%, signal=134%
REACTOME_SIGNALLING_BY_NGF	REACTOME_SIGNALLING_BY_NGF		24	0.4137802	11817217	0.19622642	0.5093091	0.99	354	tags=54%, list=37%, signal=83%
REACTOME_INTERFERON_GAMMA_SIGNALING	REACTOME_INTERFERON_GAMMA_SIGNALING		5	0.55983347	11759763	0.25244617	0.5129151	0.99	427	tags=100%, list=44%, signal=178%
REACTOME_RESPONSE_TO_ELEVATED_PLATELET_CYTOSOLIC_CA2_	REACTOME_RESPONSE_TO_ELEVATED_PLATELET_CYTOSOLIC_CA2_		19	0.43250358	11668966	0.27340823	0.5240507	0.99	374	tags=63%, list=39%, signal=101%
REACTOME_DOWNSTREAM_SIGNALING_OF_ACTIVATED_FGFR	REACTOME_DOWNSTREAM_SIGNALING_OF_ACTIVATED_FGFR		6	0.53086984	11627347	0.20038168	0.5245505	0.99	136	tags=50%, list=14%, signal=58%
REACTOME_METABOLISM_OF_PROTEINS	REACTOME_METABOLISM_OF_PROTEINS		151	0.320049	11589651	0.33076924	0.5250404	0.99	597	tags=75%, list=62%, signal=167%
REACTOME_DARPP_32_EVENTS	REACTOME_DARPP_32_EVENTS		6	0.5791667	11559405	0.28830644	0.5253943	0.99	409	tags=100%, list=42%, signal=172%
REACTOME_GLUTATHIONE_CONJUGATION	REACTOME_GLUTATHIONE_CONJUGATION		6	0.55158424	11365174	0.3078394	0.5509475	0.996	145	tags=33%, list=15%, signal=39%
REACTOME_LIPID_DIGESTION_MOBILIZATION_AND_TRANSPORT	REACTOME_LIPID_DIGESTION_MOBILIZATION_AND_TRANSPORT		6	0.5725171	11374813	0.3011583	0.5558897	0.996	136	tags=33%, list=14%, signal=39%
REACTOME_HEMOSTASIS	REACTOME_HEMOSTASIS		48	0.33447352	11284417	0.3447619	0.5614128	0.996	374	tags=52%, list=39%, signal=81%
REACTOME_MITOTIC_PROMETAPHASE	REACTOME_MITOTIC_PROMETAPHASE		5	0.48822	11095307	0.32007575	0.562982	0.996	328	tags=60%, list=34%, signal=90%
REACTOME_METABOLISM_OF_CARBOHYDRATES	REACTOME_METABOLISM_OF_CARBOHYDRATES		29	0.41034412	11206585	0.30592734	0.56301206	0.996	250	tags=45%, list=26%, signal=59%
REACTOME_GLUCONEOGENESIS	REACTOME_GLUCONEOGENESIS		11	0.5110794	11114843	0.31460676	0.56633383	0.996	395	tags=82%, list=41%, signal=137%
REACTOME_BIOLOGICAL_OXIDATIONS	REACTOME_BIOLOGICAL_OXIDATIONS		14	0.43142864	11224469	0.36007828	0.5667888	0.996	404	tags=64%, list=42%, signal=109%
REACTOME_APOPTOSIS_INDUCED_DNA_FRAGMENTATION	REACTOME_APOPTOSIS_INDUCED_DNA_FRAGMENTATION		7	0.6027193	11140478	0.37278107	0.5678277	0.996	125	tags=29%, list=13%, signal=33%
REACTOME_METABOLISM_OF_MRNA	REACTOME_METABOLISM_OF_MRNA		116	0.30856794	10861962	0.37430167	0.57236814	0.996	565	tags=73%, list=58%, signal=155%
REACTOME_METABOLISM_OF_RNA	REACTOME_METABOLISM_OF_RNA		121	0.30449244	10773629	0.39204547	0.5752553	0.996	595	tags=78%, list=62%, signal=177%
REACTOME_CYTOSOLIC_TRNA_AMINOACYLATION	REACTOME_CYTOSOLIC_TRNA_AMINOACYLATION		19	0.39874703	10870415	0.37924153	0.5759988	0.996	287	tags=37%, list=30%, signal=51%
REACTOME_DEVELOPMENTAL_BIOLOGY	REACTOME_DEVELOPMENTAL_BIOLOGY		51	0.31013173	10722499	0.3612663	0.577287	0.996	343	tags=43%, list=36%, signal=63%
REACTOME_RETROGRADE_NEUROTROPHIN_SIGNALLING	REACTOME_RETROGRADE_NEUROTROPHIN_SIGNALLING		8	0.49082345	10931201	0.39849624	0.5774142	0.996	225	tags=38%, list=23%, signal=48%
REACTOME_SIGNALING_BY_GPCR	REACTOME_SIGNALING_BY_GPCR		20	0.40064752	10901809	0.34050882	0.57758856	0.996	250	tags=45%, list=26%, signal=59%
REACTOME_SIGNALING_BY_ILS	REACTOME_SIGNALING_BY_ILS		7	0.44857746	10788326	0.37689394	0.57851917	0.996	322	tags=57%, list=33%, signal=85%
REACTOME_AXON_GUIDANCE	REACTOME_AXON_GUIDANCE		50	0.31747338	10938907	0.34078214	0.58256614	0.996	343	tags=44%, list=36%, signal=65%
REACTOME_GLUCOSE_METABOLISM	REACTOME_GLUCOSE_METABOLISM		20	0.41131067	1061536	0.41603053	0.58629364	0.996	250	tags=45%, list=26%, signal=59%
REACTOME_FACTORS_INVOLVED_IN_MEGAKARYOCYTE_DEVELOPMENT_AND_PLATELET_PRODUCTION	REACTOME_FACTORS_INVOLVED_IN_MEGAKARYOCYTE_DEVELOPMENT_AND_PLATELET_PRODUCTION		13	0.4083482	10576816	0.39811322	0.5865002	0.996	354	tags=62%, list=37%, signal=96%
REACTOME_SIGNALING_BY_PDGF	REACTOME_SIGNALING_BY_PDGF		15	0.37821108	10636773	0.38385826	0.587905	0.996	136	tags=27%, list=14%, signal=31%
REACTOME_SIGNALING_BY_FGFR	REACTOME_SIGNALING_BY_FGFR		8	0.41427994	10527616	0.35214007	0.59034944	0.996	250	tags=50%, list=26%, signal=67%
REACTOME_SIGNALING_BY_NOTCH	REACTOME_SIGNALING_BY_NOTCH		5	0.43073332	10470167	0.33596838	0.59580916	0.996	234	tags=40%, list=24%, signal=53%
REACTOME_SIGNALING_BY_SCF_KIT	REACTOME_SIGNALING_BY_SCF_KIT		5	0.47224137	10260199	0.4408397	0.619581	1.0	127	tags=40%, list=13%, signal=46%
REACTOME_PLATELET_ACTIVATION_SIGNALING_AND_AGGREGATION	REACTOME_PLATELET_ACTIVATION_SIGNALING_AND_AGGREGATION		29	0.35315964	10210112	0.46780303	0.62212104	1.0	374	tags=55%, list=39%, signal=87%
REACTOME_NEF_MEDIATES_DOWN_MODULATION_OF_CELL_SURFACE_RECEPTORS_BY_RECRUITING_THEM_TO_CLATHRIN_ADAPTERS	REACTOME_NEF_MEDIATES_DOWN_MODULATION_OF_CELL_SURFACE_RECEPTORS_BY_RECRUITING_THEM_TO_CLATHRIN_ADAPTERS		8	0.46771538	10130866	0.4651163	0.62411946	1.0	304	tags=50%, list=31%, signal=72%
REACTOME_SEMA4D_IN_SEMAPHORIN_SIGNALING	REACTOME_SEMA4D_IN_SEMAPHORIN_SIGNALING		12	0.40305442	10026772	0.47683397	0.62468415	1.0	343	tags=67%, list=36%, signal=102%
REACTOME_NGF_SIGNALLING_VIA_TRKA_FROM_THE_PLASMA_MEMBRANE	REACTOME_NGF_SIGNALLING_VIA_TRKA_FROM_THE_PLASMA_MEMBRANE		18	0.391319	10262278	0.4548872	0.6250547	1.0	250	tags=39%, list=26%, signal=51%
REACTOME_INTEGRATION_OF_ENERGY_METABOLISM	REACTOME_INTEGRATION_OF_ENERGY_METABOLISM		16	0.3388118	1004377	0.46124762	0.6273384	1.0	394	tags=50%, list=41%, signal=83%
REACTOME_THE_ROLE_OF_NEF_IN_HIV1_REPLICATION_AND_DISEASE_PATHOGENESIS	REACTOME_THE_ROLE_OF_NEF_IN_HIV1_REPLICATION_AND_DISEASE_PATHOGENESIS		9	0.45379168	10144336	0.46435452	0.6278404	1.0	340	tags=56%, list=35%, signal=85%
REACTOME_SIGNAL_TRANSDUCTION_BY_L1	REACTOME_SIGNAL_TRANSDUCTION_BY_L1		10	0.4161643	0.99106985	0.53072625	0.6322788	1.0	340	tags=50%, list=35%, signal=76%
REACTOME_TRANSLATION	REACTOME_TRANSLATION		105	0.3046147	10046221	0.42676312	0.6326706	1.0	595	tags=76%, list=62%, signal=177%
REACTOME_TRNA_AMINOACYLATION	REACTOME_TRNA_AMINOACYLATION		20	0.36636078	0.99407864	0.43141153	0.6332736	1.0	287	tags=35%, list=30%, signal=49%
REACTOME_TRAFFICKING_OF_GLUR2_CONTAINING_AMPA_RECEPTORS	REACTOME_TRAFFICKING_OF_GLUR2_CONTAINING_AMPA_RECEPTORS		6	0.45008782	0.9820736	0.5212569	0.64249074	1.0	225	tags=33%, list=23%, signal=43%
REACTOME_MEMBRANE_TRAFFICKING	REACTOME_MEMBRANE_TRAFFICKING		30	0.2997544	0.9738563	0.52215797	0.65044236	1.0	331	tags=33%, list=34%, signal=49%
REACTOME_MHC_CLASS_II_ANTIGEN_PRESENTATION	REACTOME_MHC_CLASS_II_ANTIGEN_PRESENTATION		30	0.3133507	0.96817917	0.46098003	0.65581447	1.0	304	tags=43%, list=31%, signal=61%
REACTOME_CELL_EXTRACELLULAR_MATRIX_INTERACTIONS	REACTOME_CELL_EXTRACELLULAR_MATRIX_INTERACTIONS		7	0.4148447	0.9469351	0.47945204	0.66487586	1.0	434	tags=71%, list=45%, signal=129%
REACTOME_GPVI_MEDIATED_ACTIVATION_CASCADE	REACTOME_GPVI_MEDIATED_ACTIVATION_CASCADE		6	0.40531734	0.9475235	0.56226414	0.66899115	1.0	340	tags=33%, list=35%, signal=51%
REACTOME_APOPTOTIC_EXECUTION_PHASE	REACTOME_APOPTOTIC_EXECUTION_PHASE		18	0.40277898	0.9560638	0.5469062	0.669929	1.0	200	tags=22%, list=21%, signal=28%
REACTOME_TRANSMEMBRANE_TRANSPORT_OF_SMALL_MOLECULES	REACTOME_TRANSMEMBRANE_TRANSPORT_OF_SMALL_MOLECULES		11	0.3347587	0.9486247	0.55258125	0.67196757	1.0	443	tags=55%, list=46%, signal=100%
REACTOME_SEMA4D_INDUCED_CELL_MIGRATION_AND_GROWTH_CONE_COLLAPSE	REACTOME_SEMA4D_INDUCED_CELL_MIGRATION_AND_GROWTH_CONE_COLLAPSE		11	0.3862252	0.9510126	0.53919697	0.672687	1.0	340	tags=64%, list=35%, signal=97%
REACTOME_ACTIVATION_OF_THE_MRNA_UPON_BINDING_OF_THE_CAP_BINDING_COMPLEX_AND_EIFS_AND_SUBSEQUENT_BINDING_TO_43S	REACTOME_ACTIVATION_OF_THE_MRNA_UPON_BINDING_OF_THE_CAP_BINDING_COMPLEX_AND_EIFS_AND_SUBSEQUENT_BINDING_TO_43S		43	0.30551416	0.9249556	0.56472796	0.6954025	1.0	562	tags=79%, list=58%, signal=181%
REACTOME_RNA_POL_II_TRANSCRIPTION	REACTOME_RNA_POL_II_TRANSCRIPTION		7	0.38262245	0.90352565	0.58076924	0.725673	1.0	161	tags=29%, list=17%, signal=34%
REACTOME_SYNTHESIS_AND_INTERCONVERSION_OF_NUCLEOTIDE_DI_AND_TRIPHOSPHATES	REACTOME_SYNTHESIS_AND_INTERCONVERSION_OF_NUCLEOTIDE_DI_AND_TRIPHOSPHATES		6	0.4188001	0.8940669	0.6806084	0.7355279	1.0	483	tags=67%, list=50%, signal=133%
REACTOME_SIGNALING_BY_TGF_BETA_RECEPTOR_COMPLEX	REACTOME_SIGNALING_BY_TGF_BETA_RECEPTOR_COMPLEX		7	0.40668833	0.8876868	0.5945946	0.739694	1.0	409	tags=57%, list=42%, signal=98%
REACTOME_GPCR_DOWNSTREAM_SIGNALING	REACTOME_GPCR_DOWNSTREAM_SIGNALING		11	0.34535915	0.86714756	0.7064579	0.7576857	1.0	231	tags=36%, list=24%, signal=47%
REACTOME_CELL_JUNCTION_ORGANIZATION	REACTOME_CELL_JUNCTION_ORGANIZATION		9	0.34716648	0.8719376	0.65057915	0.7578625	1.0	434	tags=56%, list=45%, signal=100%
REACTOME_INFLUENZA_LIFE_CYCLE	REACTOME_INFLUENZA_LIFE_CYCLE		80	0.29195023	0.84552693	0.61742425	0.778673	1.0	595	tags=79%, list=62%, signal=188%
REACTOME_3_UTR_MEDIATED_TRANSLATIONAL_REGULATION	REACTOME_3_UTR_MEDIATED_TRANSLATIONAL_REGULATION		85	0.2934304	0.84850293	0.6133829	0.779583	1.0	595	tags=79%, list=62%, signal=187%
REACTOME_TGF_BETA_RECEPTOR_SIGNALING_ACTIVATES_SMADS	REACTOME_TGF_BETA_RECEPTOR_SIGNALING_ACTIVATES_SMADS		5	0.41701162	0.8226465	0.7427466	0.8087354	1.0	35	tags=20%, list=4%, signal=21%
REACTOME_PURINE_METABOLISM	REACTOME_PURINE_METABOLISM		8	0.33636016	0.81826776	0.7078431	0.8103208	1.0	114	tags=25%, list=12%, signal=28%
REACTOME_OPIOID_SIGNALLING	REACTOME_OPIOID_SIGNALLING		8	0.36093163	0.80572397	0.70699435	0.82632995	1.0	136	tags=38%, list=14%, signal=43%
REACTOME_PEPTIDE_CHAIN_ELONGATION	REACTOME_PEPTIDE_CHAIN_ELONGATION		72	0.27765393	0.762287	0.7626168	0.85074437	1.0	639	tags=86%, list=66%, signal=235%
REACTOME_SRP_DEPENDENT_COTRANSLATIONAL_PROTEIN_TARGETING_TO_MEMBRANE	REACTOME_SRP_DEPENDENT_COTRANSLATIONAL_PROTEIN_TARGETING_TO_MEMBRANE		82	0.25844085	0.781568	0.7263969	0.8523542	1.0	595	tags=72%, list=62%, signal=171%
REACTOME_NONSENSE_MEDIATED_DECAY_ENHANCED_BY_THE_EXON_JUNCTION_COMPLEX	REACTOME_NONSENSE_MEDIATED_DECAY_ENHANCED_BY_THE_EXON_JUNCTION_COMPLEX		76	0.27824458	0.7638762	0.77009344	0.8536053	1.0	639	tags=86%, list=66%, signal=233%
REACTOME_MITOCHONDRIAL_PROTEIN_IMPORT	REACTOME_MITOCHONDRIAL_PROTEIN_IMPORT		9	0.34668177	0.78362256	0.79182154	0.8549926	1.0	468	tags=56%, list=48%, signal=107%
REACTOME_INFLUENZA_VIRAL_RNA_TRANSCRIPTION_AND_REPLICATION	REACTOME_INFLUENZA_VIRAL_RNA_TRANSCRIPTION_AND_REPLICATION		72	0.27826306	0.7535188	0.7703985	0.8560254	1.0	639	tags=86%, list=66%, signal=235%
REACTOME_CALNEXIN_CALRETICULIN_CYCLE	REACTOME_CALNEXIN_CALRETICULIN_CYCLE		6	0.3620814	0.7491118	0.79029125	0.85768026	1.0	552	tags=83%, list=57%, signal=193%
REACTOME_SPHINGOLIPID_METABOLISM	REACTOME_SPHINGOLIPID_METABOLISM		5	0.43752974	0.76490754	0.7303609	0.8577055	1.0	60	tags=20%, list=6%, signal=21%
REACTOME_TRAFFICKING_OF_AMPA_RECEPTORS	REACTOME_TRAFFICKING_OF_AMPA_RECEPTORS		8	0.34844735	0.7683111	0.71833646	0.8594717	1.0	563	tags=75%, list=58%, signal=178%
REACTOME_LATE_PHASE_OF_HIV_LIFE_CYCLE	REACTOME_LATE_PHASE_OF_HIV_LIFE_CYCLE		8	0.34560645	0.76839375	0.7628083	0.8651576	1.0	407	tags=63%, list=42%, signal=107%
REACTOME_FORMATION_OF_THE_TERNARY_COMPLEX_AND_SUBSEQUENTLY_THE_43S_COMPLEX	REACTOME_FORMATION_OF_THE_TERNARY_COMPLEX_AND_SUBSEQUENTLY_THE_43S_COMPLEX		37	0.26416636	0.7702563	0.71206224	0.8668684	1.0	587	tags=81%, list=61%, signal=199%
REACTOME_ANTIGEN_PRESENTATION_FOLDING_ASSEMBLY_AND_PEPTIDE_LOADING_OF_CLASS_I_MHC	REACTOME_ANTIGEN_PRESENTATION_FOLDING_ASSEMBLY_AND_PEPTIDE_LOADING_OF_CLASS_I_MHC		9	0.30136833	0.735416	0.80039525	0.87487876	1.0	431	tags=56%, list=45%, signal=99%
REACTOME_MRNA_SPLICING	REACTOME_MRNA_SPLICING		30	0.2140302	0.7230633	0.6678967	0.8851478	1.0	542	tags=57%, list=56%, signal=125%
REACTOME_PHOSPHOLIPID_METABOLISM	REACTOME_PHOSPHOLIPID_METABOLISM		9	0.3069147	0.6859688	0.8263473	0.8898995	1.0	221	tags=22%, list=23%, signal=29%
REACTOME_POST_TRANSLATIONAL_PROTEIN_MODIFICATION	REACTOME_POST_TRANSLATIONAL_PROTEIN_MODIFICATION		20	0.24939798	0.68153197	0.85	0.890501	1.0	461	tags=50%, list=48%, signal=94%
REACTOME_SIGNALING_BY_ERBB4	REACTOME_SIGNALING_BY_ERBB4		5	0.2822501	0.71541286	0.8496377	0.89125484	1.0	127	tags=20%, list=13%, signal=23%
REACTOME_CELL_CELL_COMMUNICATION	REACTOME_CELL_CELL_COMMUNICATION		14	0.26829883	0.6870407	0.80943394	0.8943959	1.0	434	tags=57%, list=45%, signal=102%
REACTOME_APOPTOTIC_CLEAVAGE_OF_CELLULAR_PROTEINS	REACTOME_APOPTOTIC_CLEAVAGE_OF_CELLULAR_PROTEINS		10	0.3157946	0.69145954	0.8972332	0.8949016	1.0	200	tags=20%, list=21%, signal=25%
REACTOME_NEURONAL_SYSTEM	REACTOME_NEURONAL_SYSTEM		14	0.27763233	0.6927653	0.7748092	0.89833146	1.0	352	tags=50%, list=36%, signal=78%
REACTOME_MRNA_PROCESSING	REACTOME_MRNA_PROCESSING		31	0.19862577	0.66596633	0.71350366	0.89894515	1.0	542	tags=55%, list=56%, signal=121%
REACTOME_N_GLYCAN_TRIMMING_IN_THE_ER_AND_CALNEXIN_CALRETICULIN_CYCLE	REACTOME_N_GLYCAN_TRIMMING_IN_THE_ER_AND_CALNEXIN_CALRETICULIN_CYCLE		7	0.31902003	0.65823305	0.87884617	0.90107673	1.0	552	tags=71%, list=57%, signal=165%
REACTOME_TRANSMISSION_ACROSS_CHEMICAL_SYNAPSES	REACTOME_TRANSMISSION_ACROSS_CHEMICAL_SYNAPSES		14	0.27763233	0.6927653	0.7748092	0.90428066	1.0	352	tags=50%, list=36%, signal=78%
REACTOME_PROCESSING_OF_CAPPED_INTRON_CONTAINING_PRE_MRNA	REACTOME_PROCESSING_OF_CAPPED_INTRON_CONTAINING_PRE_MRNA		31	0.19862577	0.66596633	0.71350366	0.9046709	1.0	542	tags=55%, list=56%, signal=121%
REACTOME_METABOLISM_OF_LIPIDS_AND_LIPOPROTEINS	REACTOME_METABOLISM_OF_LIPIDS_AND_LIPOPROTEINS		32	0.2548799	0.69386125	0.84528303	0.90899205	1.0	170	tags=19%, list=18%, signal=22%
REACTOME_FATTY_ACID_TRIACYLGLYCEROL_AND_KETONE_BODY_METABOLISM	REACTOME_FATTY_ACID_TRIACYLGLYCEROL_AND_KETONE_BODY_METABOLISM		14	0.30294526	0.6939937	0.8465804	0.9149908	1.0	170	tags=21%, list=18%, signal=26%
REACTOME_CITRIC_ACID_CYCLE_TCA_CYCLE	REACTOME_CITRIC_ACID_CYCLE_TCA_CYCLE		7	0.2948958	0.61963725	0.89943075	0.9396618	1.0	421	tags=29%, list=44%, signal=50%
REACTOME_L1CAM_INTERACTIONS	REACTOME_L1CAM_INTERACTIONS		21	0.21802093	0.6086834	0.9082218	0.94011897	1.0	340	tags=33%, list=35%, signal=50%
REACTOME_ASPARAGINE_N_LINKED_GLYCOSYLATION	REACTOME_ASPARAGINE_N_LINKED_GLYCOSYLATION		19	0.21557666	0.5764476	0.8863636	0.9437864	1.0	461	tags=47%, list=48%, signal=89%
REACTOME_METABOLISM_OF_NUCLEOTIDES	REACTOME_METABOLISM_OF_NUCLEOTIDES		15	0.19370294	0.5847394	0.95764273	0.9445092	1.0	483	tags=53%, list=50%, signal=105%
REACTOME_RECYCLING_PATHWAY_OF_L1	REACTOME_RECYCLING_PATHWAY_OF_L1		13	0.24214359	0.61045814	0.91698116	0.9446544	1.0	225	tags=23%, list=23%, signal=30%
REACTOME_DNA_REPAIR	REACTOME_DNA_REPAIR		7	0.27193013	0.5664789	0.93442625	0.9447211	1.0	116	tags=14%, list=12%, signal=16%
REACTOME_SMOOTH_MUSCLE_CONTRACTION	REACTOME_SMOOTH_MUSCLE_CONTRACTION		11	0.25864938	0.55948865	0.9339623	0.94520724	1.0	374	tags=55%, list=39%, signal=88%
REACTOME_STRIATED_MUSCLE_CONTRACTION	REACTOME_STRIATED_MUSCLE_CONTRACTION		5	0.32799643	0.58673835	0.91917294	0.94887835	1.0	369	tags=40%, list=38%, signal=64%
REACTOME_NEUROTRANSMITTER_RECEPTOR_BINDING_AND_DOWNSTREAM_TRANSMISSION_IN_THE_POSTSYNAPTIC_CELL	REACTOME_NEUROTRANSMITTER_RECEPTOR_BINDING_AND_DOWNSTREAM_TRANSMISSION_IN_THE_POSTSYNAPTIC_CELL		12	0.22788212	0.5333701	0.9411765	0.95261216	1.0	343	tags=42%, list=36%, signal=64%
REACTOME_CHROMOSOME_MAINTENANCE	REACTOME_CHROMOSOME_MAINTENANCE		13	0.2524776	0.5395968	0.9051383	0.95432234	1.0	178	tags=23%, list=18%, signal=28%
REACTOME_TRANSPORT_TO_THE_GOLGI_AND_SUBSEQUENT_MODIFICATION	REACTOME_TRANSPORT_TO_THE_GOLGI_AND_SUBSEQUENT_MODIFICATION		5	0.30668613	0.5872049	0.94262296	0.954383	1.0	289	tags=40%, list=30%, signal=57%
REACTOME_HIV_LIFE_CYCLE	REACTOME_HIV_LIFE_CYCLE		13	0.19836974	0.5035805	0.94346976	0.9549936	1.0	407	tags=46%, list=42%, signal=79%
REACTOME_MUSCLE_CONTRACTION	REACTOME_MUSCLE_CONTRACTION		12	0.23749717	0.5087952	0.96603775	0.95846474	1.0	374	tags=50%, list=39%, signal=81%

## Sheet: REACTOME_MITOTIC_G1_G1_S_PHASES
NAME	PROBE	DESCRIPTION<br>(from dataset)	GENE SYMBOL	GENE_TITLE	RANK IN GENE LIST	RANK METRIC SCORE	RUNNING ES	CORE ENRICHMENT
row_0	PSMD6	na	PSMD6	proteasome (prosome, macropain) 26S subunit, non-ATPase, 6	20	1.77798e+16	0.04657257	Yes
row_1	PSMD12	na	PSMD12	proteasome (prosome, macropain) 26S subunit, non-ATPase, 12	28	161155366897583	0.10067448	Yes
row_2	PSMD7	na	PSMD7	proteasome (prosome, macropain) 26S subunit, non-ATPase, 7 (Mov34 homolog)	42	1.47293e+16	0.14306894	Yes
row_3	PSMD5	na	PSMD5	proteasome (prosome, macropain) 26S subunit, non-ATPase, 5	51	1.4165e+16	0.18864925	Yes
row_4	PSMD8	na	PSMD8	proteasome (prosome, macropain) 26S subunit, non-ATPase, 8	65	1.34436e+16	0.22613099	Yes
row_5	PSMA5	na	PSMA5	proteasome (prosome, macropain) subunit, alpha type, 5	92	1212782859802240	0.24469596	Yes
row_6	PSMA6	na	PSMA6	proteasome (prosome, macropain) subunit, alpha type, 6	121	1.12235e+16	0.25766876	Yes
row_7	PSMC4	na	PSMC4	proteasome (prosome, macropain) 26S subunit, ATPase, 4	133	1.08889e+16	0.28752527	Yes
row_8	PSMA1	na	PSMA1	proteasome (prosome, macropain) subunit, alpha type, 1	139	1.07576e+16	0.32329002	Yes
row_9	PSMD1	na	PSMD1	proteasome (prosome, macropain) 26S subunit, non-ATPase, 1	154	1.04592e+16	0.34829926	Yes
row_10	PSMA2	na	PSMA2	proteasome (prosome, macropain) subunit, alpha type, 2	155	1044059157371520	0.38819477	Yes
row_11	PSMD11	na	PSMD11	proteasome (prosome, macropain) 26S subunit, non-ATPase, 11	163	1.03161e+16	0.42013577	Yes
row_12	PSMD2	na	PSMD2	proteasome (prosome, macropain) 26S subunit, non-ATPase, 2	191	0.956602156162262	0.42784318	Yes
row_13	PSMA4	na	PSMA4	proteasome (prosome, macropain) subunit, alpha type, 4	192	0.9563366174697876	0.46438664	Yes
row_14	PSMB1	na	PSMB1	proteasome (prosome, macropain) subunit, beta type, 1	202	0.9345062971115112	0.4904805	Yes
row_15	PSMB3	na	PSMB3	proteasome (prosome, macropain) subunit, beta type, 3	203	0.9329450130462646	0.52613014	Yes
row_16	PSME2	na	PSME2	proteasome (prosome, macropain) activator subunit 2 (PA28 beta)	210	0.9179815649986267	0.5547977	Yes
row_17	PSMC1	na	PSMC1	proteasome (prosome, macropain) 26S subunit, ATPase, 1	213	0.9094615578651428	0.5874132	Yes
row_18	PPP2R1A	na	PPP2R1A	protein phosphatase 2 (formerly 2A), regulatory subunit A (PR 65), alpha isoform	250	0.8310548663139343	0.58070785	No
row_19	PSMD3	na	PSMD3	proteasome (prosome, macropain) 26S subunit, non-ATPase, 3	317	0.7147911190986633	0.53750855	No
row_20	PSMB2	na	PSMB2	proteasome (prosome, macropain) subunit, beta type, 2	327	0.7022435665130615	0.55472726	No
row_21	PSME1	na	PSME1	proteasome (prosome, macropain) activator subunit 1 (PA28 alpha)	368	0.6291111707687378	0.5360317	No
row_22	PSMC5	na	PSMC5	proteasome (prosome, macropain) 26S subunit, ATPase, 5	432	0.5405799150466919	0.48938063	No
row_23	PSMC3	na	PSMC3	proteasome (prosome, macropain) 26S subunit, ATPase, 3	518	0.42169904708862305	0.4146826	No
row_24	RPS27A	na	RPS27A	ribosomal protein S27a	550	0.39295777678489685	0.3965786	No
row_25	PSMA7	na	PSMA7	proteasome (prosome, macropain) subunit, alpha type, 7	640	0.2363409399986267	0.31052417	No
row_26	SKP1	na	null	null	688	0.15334388613700867	0.26617005	No
row_27	PSMC2	na	PSMC2	proteasome (prosome, macropain) 26S subunit, ATPase, 2	783	-0.05011841654777527	0.16765781	No
row_28	PSMA3	na	PSMA3	proteasome (prosome, macropain) subunit, alpha type, 3	866	-0.2972571849822998	0.091409735	No
row_29	PSMB7	na	PSMB7	proteasome (prosome, macropain) subunit, beta type, 7	873	-0.34782466292381287	0.09829052	No

## Sheet: REACTOME_G1_S_TRANSITION.xls
NAME	PROBE	DESCRIPTION<br>(from dataset)	GENE SYMBOL	GENE_TITLE	RANK IN GENE LIST	RANK METRIC SCORE	RUNNING ES	CORE ENRICHMENT
row_0	PSMD6	na	PSMD6	proteasome (prosome, macropain) 26S subunit, non-ATPase, 6	20	1.77798e+16	0.04657257	Yes
row_1	PSMD12	na	PSMD12	proteasome (prosome, macropain) 26S subunit, non-ATPase, 12	28	161155366897583	0.10067448	Yes
row_2	PSMD7	na	PSMD7	proteasome (prosome, macropain) 26S subunit, non-ATPase, 7 (Mov34 homolog)	42	1.47293e+16	0.14306894	Yes
row_3	PSMD5	na	PSMD5	proteasome (prosome, macropain) 26S subunit, non-ATPase, 5	51	1.4165e+16	0.18864925	Yes
row_4	PSMD8	na	PSMD8	proteasome (prosome, macropain) 26S subunit, non-ATPase, 8	65	1.34436e+16	0.22613099	Yes
row_5	PSMA5	na	PSMA5	proteasome (prosome, macropain) subunit, alpha type, 5	92	1212782859802240	0.24469596	Yes
row_6	PSMA6	na	PSMA6	proteasome (prosome, macropain) subunit, alpha type, 6	121	1.12235e+16	0.25766876	Yes
row_7	PSMC4	na	PSMC4	proteasome (prosome, macropain) 26S subunit, ATPase, 4	133	1.08889e+16	0.28752527	Yes
row_8	PSMA1	na	PSMA1	proteasome (prosome, macropain) subunit, alpha type, 1	139	1.07576e+16	0.32329002	Yes
row_9	PSMD1	na	PSMD1	proteasome (prosome, macropain) 26S subunit, non-ATPase, 1	154	1.04592e+16	0.34829926	Yes
row_10	PSMA2	na	PSMA2	proteasome (prosome, macropain) subunit, alpha type, 2	155	1044059157371520	0.38819477	Yes
row_11	PSMD11	na	PSMD11	proteasome (prosome, macropain) 26S subunit, non-ATPase, 11	163	1.03161e+16	0.42013577	Yes
row_12	PSMD2	na	PSMD2	proteasome (prosome, macropain) 26S subunit, non-ATPase, 2	191	0.956602156162262	0.42784318	Yes
row_13	PSMA4	na	PSMA4	proteasome (prosome, macropain) subunit, alpha type, 4	192	0.9563366174697876	0.46438664	Yes
row_14	PSMB1	na	PSMB1	proteasome (prosome, macropain) subunit, beta type, 1	202	0.9345062971115112	0.4904805	Yes
row_15	PSMB3	na	PSMB3	proteasome (prosome, macropain) subunit, beta type, 3	203	0.9329450130462646	0.52613014	Yes
row_16	PSME2	na	PSME2	proteasome (prosome, macropain) activator subunit 2 (PA28 beta)	210	0.9179815649986267	0.5547977	Yes
row_17	PSMC1	na	PSMC1	proteasome (prosome, macropain) 26S subunit, ATPase, 1	213	0.9094615578651428	0.5874132	Yes
row_18	PPP2R1A	na	PPP2R1A	protein phosphatase 2 (formerly 2A), regulatory subunit A (PR 65), alpha isoform	250	0.8310548663139343	0.58070785	No
row_19	PSMD3	na	PSMD3	proteasome (prosome, macropain) 26S subunit, non-ATPase, 3	317	0.7147911190986633	0.53750855	No
row_20	PSMB2	na	PSMB2	proteasome (prosome, macropain) subunit, beta type, 2	327	0.7022435665130615	0.55472726	No
row_21	PSME1	na	PSME1	proteasome (prosome, macropain) activator subunit 1 (PA28 alpha)	368	0.6291111707687378	0.5360317	No
row_22	PSMC5	na	PSMC5	proteasome (prosome, macropain) 26S subunit, ATPase, 5	432	0.5405799150466919	0.48938063	No
row_23	PSMC3	na	PSMC3	proteasome (prosome, macropain) 26S subunit, ATPase, 3	518	0.42169904708862305	0.4146826	No
row_24	RPS27A	na	RPS27A	ribosomal protein S27a	550	0.39295777678489685	0.3965786	No
row_25	PSMA7	na	PSMA7	proteasome (prosome, macropain) subunit, alpha type, 7	640	0.2363409399986267	0.31052417	No
row_26	SKP1	na	null	null	688	0.15334388613700867	0.26617005	No
row_27	PSMC2	na	PSMC2	proteasome (prosome, macropain) 26S subunit, ATPase, 2	783	-0.05011841654777527	0.16765781	No
row_28	PSMA3	na	PSMA3	proteasome (prosome, macropain) subunit, alpha type, 3	866	-0.2972571849822998	0.091409735	No
row_29	PSMB7	na	PSMB7	proteasome (prosome, macropain) subunit, beta type, 7	873	-0.34782466292381287	0.09829052	No

## Sheet: REACTOME_AUTODEGRADATION_OF_CDH
NAME	PROBE	DESCRIPTION<br>(from dataset)	GENE SYMBOL	GENE_TITLE	RANK IN GENE LIST	RANK METRIC SCORE	RUNNING ES	CORE ENRICHMENT
row_0	PSMD6	na	PSMD6	proteasome (prosome, macropain) 26S subunit, non-ATPase, 6	20	1.77798e+16	0.049273636	Yes
row_1	PSMD12	na	PSMD12	proteasome (prosome, macropain) 26S subunit, non-ATPase, 12	28	161155366897583	0.10579842	Yes
row_2	PSMD7	na	PSMD7	proteasome (prosome, macropain) 26S subunit, non-ATPase, 7 (Mov34 homolog)	42	1.47293e+16	0.15042238	Yes
row_3	PSMD5	na	PSMD5	proteasome (prosome, macropain) 26S subunit, non-ATPase, 5	51	1.4165e+16	0.19813655	Yes
row_4	PSMD8	na	PSMD8	proteasome (prosome, macropain) 26S subunit, non-ATPase, 8	65	1.34436e+16	0.23765577	Yes
row_5	PSMA5	na	PSMA5	proteasome (prosome, macropain) subunit, alpha type, 5	92	1212782859802240	0.25809133	Yes
row_6	PSMA6	na	PSMA6	proteasome (prosome, macropain) subunit, alpha type, 6	121	1.12235e+16	0.2728042	Yes
row_7	PSMC4	na	PSMC4	proteasome (prosome, macropain) 26S subunit, ATPase, 4	133	1.08889e+16	0.30431205	Yes
row_8	PSMA1	na	PSMA1	proteasome (prosome, macropain) subunit, alpha type, 1	139	1.07576e+16	0.34169492	Yes
row_9	PSMD1	na	PSMD1	proteasome (prosome, macropain) 26S subunit, non-ATPase, 1	154	1.04592e+16	0.36829817	Yes
row_10	PSMA2	na	PSMA2	proteasome (prosome, macropain) subunit, alpha type, 2	155	1044059157371520	0.40975302	Yes
row_11	PSMD11	na	PSMD11	proteasome (prosome, macropain) 26S subunit, non-ATPase, 11	163	1.03161e+16	0.44325072	Yes
row_12	PSMD2	na	PSMD2	proteasome (prosome, macropain) 26S subunit, non-ATPase, 2	191	0.956602156162262	0.4524484	Yes
row_13	PSMA4	na	PSMA4	proteasome (prosome, macropain) subunit, alpha type, 4	192	0.9563366174697876	0.4904202	Yes
row_14	PSMB1	na	PSMB1	proteasome (prosome, macropain) subunit, beta type, 1	202	0.9345062971115112	0.5179303	Yes
row_15	PSMB3	na	PSMB3	proteasome (prosome, macropain) subunit, beta type, 3	203	0.9329450130462646	0.5549733	Yes
row_16	PSME2	na	PSME2	proteasome (prosome, macropain) activator subunit 2 (PA28 beta)	210	0.9179815649986267	0.5850256	Yes
row_17	PSMC1	na	PSMC1	proteasome (prosome, macropain) 26S subunit, ATPase, 1	213	0.9094615578651428	0.619004	Yes
row_18	PSMD3	na	PSMD3	proteasome (prosome, macropain) 26S subunit, non-ATPase, 3	317	0.7147911190986633	0.537577	No
row_19	PSMB2	na	PSMB2	proteasome (prosome, macropain) subunit, beta type, 2	327	0.7022435665130615	0.555865	No
row_20	PSME1	na	PSME1	proteasome (prosome, macropain) activator subunit 1 (PA28 alpha)	368	0.6291111707687378	0.53820026	No
row_21	PSMC5	na	PSMC5	proteasome (prosome, macropain) 26S subunit, ATPase, 5	432	0.5405799150466919	0.49250004	No
row_22	PSMC3	na	PSMC3	proteasome (prosome, macropain) 26S subunit, ATPase, 3	518	0.42169904708862305	0.41862544	No
row_23	RPS27A	na	RPS27A	ribosomal protein S27a	550	0.39295777678489685	0.40117896	No
row_24	PSMA7	na	PSMA7	proteasome (prosome, macropain) subunit, alpha type, 7	640	0.2363409399986267	0.31568027	No
row_25	PSMC2	na	PSMC2	proteasome (prosome, macropain) 26S subunit, ATPase, 2	783	-0.05011841654777527	0.16628431	No
row_26	PSMA3	na	PSMA3	proteasome (prosome, macropain) subunit, alpha type, 3	866	-0.2972571849822998	0.090666994	No
row_27	PSMB7	na	PSMB7	proteasome (prosome, macropain) subunit, beta type, 7	873	-0.34782466292381287	0.09808094	No

## Sheet: REACTOME_SIGNALING_BY_WNT.xls
NAME	PROBE	DESCRIPTION<br>(from dataset)	GENE SYMBOL	GENE_TITLE	RANK IN GENE LIST	RANK METRIC SCORE	RUNNING ES	CORE ENRICHMENT
row_0	PSMD6	na	PSMD6	proteasome (prosome, macropain) 26S subunit, non-ATPase, 6	20	1.77798e+16	0.04657257	Yes
row_1	PSMD12	na	PSMD12	proteasome (prosome, macropain) 26S subunit, non-ATPase, 12	28	161155366897583	0.10067448	Yes
row_2	PSMD7	na	PSMD7	proteasome (prosome, macropain) 26S subunit, non-ATPase, 7 (Mov34 homolog)	42	1.47293e+16	0.14306894	Yes
row_3	PSMD5	na	PSMD5	proteasome (prosome, macropain) 26S subunit, non-ATPase, 5	51	1.4165e+16	0.18864925	Yes
row_4	PSMD8	na	PSMD8	proteasome (prosome, macropain) 26S subunit, non-ATPase, 8	65	1.34436e+16	0.22613099	Yes
row_5	PSMA5	na	PSMA5	proteasome (prosome, macropain) subunit, alpha type, 5	92	1212782859802240	0.24469596	Yes
row_6	PSMA6	na	PSMA6	proteasome (prosome, macropain) subunit, alpha type, 6	121	1.12235e+16	0.25766876	Yes
row_7	PSMC4	na	PSMC4	proteasome (prosome, macropain) 26S subunit, ATPase, 4	133	1.08889e+16	0.28752527	Yes
row_8	PSMA1	na	PSMA1	proteasome (prosome, macropain) subunit, alpha type, 1	139	1.07576e+16	0.32329002	Yes
row_9	PSMD1	na	PSMD1	proteasome (prosome, macropain) 26S subunit, non-ATPase, 1	154	1.04592e+16	0.34829926	Yes
row_10	PSMA2	na	PSMA2	proteasome (prosome, macropain) subunit, alpha type, 2	155	1044059157371520	0.38819477	Yes
row_11	PSMD11	na	PSMD11	proteasome (prosome, macropain) 26S subunit, non-ATPase, 11	163	1.03161e+16	0.42013577	Yes
row_12	PSMD2	na	PSMD2	proteasome (prosome, macropain) 26S subunit, non-ATPase, 2	191	0.956602156162262	0.42784318	Yes
row_13	PSMA4	na	PSMA4	proteasome (prosome, macropain) subunit, alpha type, 4	192	0.9563366174697876	0.46438664	Yes
row_14	PSMB1	na	PSMB1	proteasome (prosome, macropain) subunit, beta type, 1	202	0.9345062971115112	0.4904805	Yes
row_15	PSMB3	na	PSMB3	proteasome (prosome, macropain) subunit, beta type, 3	203	0.9329450130462646	0.52613014	Yes
row_16	PSME2	na	PSME2	proteasome (prosome, macropain) activator subunit 2 (PA28 beta)	210	0.9179815649986267	0.5547977	Yes
row_17	PSMC1	na	PSMC1	proteasome (prosome, macropain) 26S subunit, ATPase, 1	213	0.9094615578651428	0.5874132	Yes
row_18	PPP2R1A	na	PPP2R1A	protein phosphatase 2 (formerly 2A), regulatory subunit A (PR 65), alpha isoform	250	0.8310548663139343	0.58070785	No
row_19	PSMD3	na	PSMD3	proteasome (prosome, macropain) 26S subunit, non-ATPase, 3	317	0.7147911190986633	0.53750855	No
row_20	PSMB2	na	PSMB2	proteasome (prosome, macropain) subunit, beta type, 2	327	0.7022435665130615	0.55472726	No
row_21	PSME1	na	PSME1	proteasome (prosome, macropain) activator subunit 1 (PA28 alpha)	368	0.6291111707687378	0.5360317	No
row_22	PSMC5	na	PSMC5	proteasome (prosome, macropain) 26S subunit, ATPase, 5	432	0.5405799150466919	0.48938063	No
row_23	PSMC3	na	PSMC3	proteasome (prosome, macropain) 26S subunit, ATPase, 3	518	0.42169904708862305	0.4146826	No
row_24	RPS27A	na	RPS27A	ribosomal protein S27a	550	0.39295777678489685	0.3965786	No
row_25	PSMA7	na	PSMA7	proteasome (prosome, macropain) subunit, alpha type, 7	640	0.2363409399986267	0.31052417	No
row_26	SKP1	na	null	null	688	0.15334388613700867	0.26617005	No
row_27	PSMC2	na	PSMC2	proteasome (prosome, macropain) 26S subunit, ATPase, 2	783	-0.05011841654777527	0.16765781	No
row_28	PSMA3	na	PSMA3	proteasome (prosome, macropain) subunit, alpha type, 3	866	-0.2972571849822998	0.091409735	No
row_29	PSMB7	na	PSMB7	proteasome (prosome, macropain) subunit, beta type, 7	873	-0.34782466292381287	0.09829052	No

## Sheet: REACTOME_APC_C_CDC20_MEDIATED_D
NAME	PROBE	DESCRIPTION<br>(from dataset)	GENE SYMBOL	GENE_TITLE	RANK IN GENE LIST	RANK METRIC SCORE	RUNNING ES	CORE ENRICHMENT
row_0	PSMD6	na	PSMD6	proteasome (prosome, macropain) 26S subunit, non-ATPase, 6	20	1.77798e+16	0.049273636	Yes
row_1	PSMD12	na	PSMD12	proteasome (prosome, macropain) 26S subunit, non-ATPase, 12	28	161155366897583	0.10579842	Yes
row_2	PSMD7	na	PSMD7	proteasome (prosome, macropain) 26S subunit, non-ATPase, 7 (Mov34 homolog)	42	1.47293e+16	0.15042238	Yes
row_3	PSMD5	na	PSMD5	proteasome (prosome, macropain) 26S subunit, non-ATPase, 5	51	1.4165e+16	0.19813655	Yes
row_4	PSMD8	na	PSMD8	proteasome (prosome, macropain) 26S subunit, non-ATPase, 8	65	1.34436e+16	0.23765577	Yes
row_5	PSMA5	na	PSMA5	proteasome (prosome, macropain) subunit, alpha type, 5	92	1212782859802240	0.25809133	Yes
row_6	PSMA6	na	PSMA6	proteasome (prosome, macropain) subunit, alpha type, 6	121	1.12235e+16	0.2728042	Yes
row_7	PSMC4	na	PSMC4	proteasome (prosome, macropain) 26S subunit, ATPase, 4	133	1.08889e+16	0.30431205	Yes
row_8	PSMA1	na	PSMA1	proteasome (prosome, macropain) subunit, alpha type, 1	139	1.07576e+16	0.34169492	Yes
row_9	PSMD1	na	PSMD1	proteasome (prosome, macropain) 26S subunit, non-ATPase, 1	154	1.04592e+16	0.36829817	Yes
row_10	PSMA2	na	PSMA2	proteasome (prosome, macropain) subunit, alpha type, 2	155	1044059157371520	0.40975302	Yes
row_11	PSMD11	na	PSMD11	proteasome (prosome, macropain) 26S subunit, non-ATPase, 11	163	1.03161e+16	0.44325072	Yes
row_12	PSMD2	na	PSMD2	proteasome (prosome, macropain) 26S subunit, non-ATPase, 2	191	0.956602156162262	0.4524484	Yes
row_13	PSMA4	na	PSMA4	proteasome (prosome, macropain) subunit, alpha type, 4	192	0.9563366174697876	0.4904202	Yes
row_14	PSMB1	na	PSMB1	proteasome (prosome, macropain) subunit, beta type, 1	202	0.9345062971115112	0.5179303	Yes
row_15	PSMB3	na	PSMB3	proteasome (prosome, macropain) subunit, beta type, 3	203	0.9329450130462646	0.5549733	Yes
row_16	PSME2	na	PSME2	proteasome (prosome, macropain) activator subunit 2 (PA28 beta)	210	0.9179815649986267	0.5850256	Yes
row_17	PSMC1	na	PSMC1	proteasome (prosome, macropain) 26S subunit, ATPase, 1	213	0.9094615578651428	0.619004	Yes
row_18	PSMD3	na	PSMD3	proteasome (prosome, macropain) 26S subunit, non-ATPase, 3	317	0.7147911190986633	0.537577	No
row_19	PSMB2	na	PSMB2	proteasome (prosome, macropain) subunit, beta type, 2	327	0.7022435665130615	0.555865	No
row_20	PSME1	na	PSME1	proteasome (prosome, macropain) activator subunit 1 (PA28 alpha)	368	0.6291111707687378	0.53820026	No
row_21	PSMC5	na	PSMC5	proteasome (prosome, macropain) 26S subunit, ATPase, 5	432	0.5405799150466919	0.49250004	No
row_22	PSMC3	na	PSMC3	proteasome (prosome, macropain) 26S subunit, ATPase, 3	518	0.42169904708862305	0.41862544	No
row_23	RPS27A	na	RPS27A	ribosomal protein S27a	550	0.39295777678489685	0.40117896	No
row_24	PSMA7	na	PSMA7	proteasome (prosome, macropain) subunit, alpha type, 7	640	0.2363409399986267	0.31568027	No
row_25	PSMC2	na	PSMC2	proteasome (prosome, macropain) 26S subunit, ATPase, 2	783	-0.05011841654777527	0.16628431	No
row_26	PSMA3	na	PSMA3	proteasome (prosome, macropain) subunit, alpha type, 3	866	-0.2972571849822998	0.090666994	No
row_27	PSMB7	na	PSMB7	proteasome (prosome, macropain) subunit, beta type, 7	873	-0.34782466292381287	0.09808094	No

## Sheet: REACTOME_CELL_CYCLE_MITOTIC.xls
NAME	PROBE	DESCRIPTION<br>(from dataset)	GENE SYMBOL	GENE_TITLE	RANK IN GENE LIST	RANK METRIC SCORE	RUNNING ES	CORE ENRICHMENT
row_0	PSMD6	na	PSMD6	proteasome (prosome, macropain) 26S subunit, non-ATPase, 6	20	1.77798e+16	0.021347437	Yes
row_1	PSMD12	na	PSMD12	proteasome (prosome, macropain) 26S subunit, non-ATPase, 12	28	161155366897583	0.052844994	Yes
row_2	PSMD7	na	PSMD7	proteasome (prosome, macropain) 26S subunit, non-ATPase, 7 (Mov34 homolog)	42	1.47293e+16	0.07442553	Yes
row_3	HSP90AA1	na	HSP90AA1	heat shock protein 90kDa alpha (cytosolic), class A member 1	44	1.45305e+16	0.108623706	Yes
row_4	PSMD5	na	PSMD5	proteasome (prosome, macropain) 26S subunit, non-ATPase, 5	51	1.4165e+16	0.13647585	Yes
row_5	PSMD8	na	PSMD8	proteasome (prosome, macropain) 26S subunit, non-ATPase, 8	65	1.34436e+16	0.15493394	Yes
row_6	TUBB4A	na	null	null	71	1321151852607720	0.18156198	Yes
row_7	TUBB	na	TUBB	tubulin, beta	89	1.23488e+16	0.1929944	Yes
row_8	PSMA5	na	PSMA5	proteasome (prosome, macropain) subunit, alpha type, 5	92	1212782859802240	0.22026561	Yes
row_9	DCTN2	na	DCTN2	dynactin 2 (p50)	105	1.16709e+16	0.23551005	Yes
row_10	PSMA6	na	PSMA6	proteasome (prosome, macropain) subunit, alpha type, 6	121	1.12235e+16	0.24639292	Yes
row_11	PSMC4	na	PSMC4	proteasome (prosome, macropain) 26S subunit, ATPase, 4	133	1.08889e+16	0.2608299	Yes
row_12	YWHAG	na	YWHAG	tyrosine 3-monooxygenase/tryptophan 5-monooxygenase activation protein, gamma polypeptide	134	1.08098e+16	0.28708333	Yes
row_13	PRKACA	na	PRKACA	protein kinase, cAMP-dependent, catalytic, alpha	136	1.07861e+16	0.31218758	Yes
row_14	PSMA1	na	PSMA1	proteasome (prosome, macropain) subunit, alpha type, 1	139	1.07576e+16	0.33613083	Yes
row_15	PSMD1	na	PSMD1	proteasome (prosome, macropain) 26S subunit, non-ATPase, 1	154	1.04592e+16	0.34624898	Yes
row_16	PSMA2	na	PSMA2	proteasome (prosome, macropain) subunit, alpha type, 2	155	1044059157371520	0.37160584	Yes
row_17	PSMD11	na	PSMD11	proteasome (prosome, macropain) 26S subunit, non-ATPase, 11	163	1.03161e+16	0.38901833	Yes
row_18	ACTR1A	na	ACTR1A	ARP1 actin-related protein 1 homolog A, centractin alpha (yeast)	175	0.9837787747383118	0.40090242	Yes
row_19	DYNC1H1	na	DYNC1H1	dynein, cytoplasmic 1, heavy chain 1	183	0.9725929498672485	0.41688165	Yes
row_20	PSMD2	na	PSMD2	proteasome (prosome, macropain) 26S subunit, non-ATPase, 2	191	0.956602156162262	0.43247256	Yes
row_21	PSMA4	na	PSMA4	proteasome (prosome, macropain) subunit, alpha type, 4	192	0.9563366174697876	0.4556989	Yes
row_22	MAPRE1	na	MAPRE1	microtubule-associated protein, RP/EB family, member 1	194	0.9517480134963989	0.4777221	Yes
row_23	PSMB1	na	PSMB1	proteasome (prosome, macropain) subunit, beta type, 1	202	0.9345062971115112	0.49277636	Yes
row_24	PSMB3	na	PSMB3	proteasome (prosome, macropain) subunit, beta type, 3	203	0.9329450130462646	0.5154346	Yes
row_25	PSME2	na	PSME2	proteasome (prosome, macropain) activator subunit 2 (PA28 beta)	210	0.9179815649986267	0.5311792	Yes
row_26	PSMC1	na	PSMC1	proteasome (prosome, macropain) 26S subunit, ATPase, 1	213	0.9094615578651428	0.55108374	Yes
row_27	YWHAE	na	YWHAE	tyrosine 3-monooxygenase/tryptophan 5-monooxygenase activation protein, epsilon polypeptide	238	0.8590925931930542	0.54574746	Yes
row_28	PPP2R1A	na	PPP2R1A	protein phosphatase 2 (formerly 2A), regulatory subunit A (PR 65), alpha isoform	250	0.8310548663139343	0.55392236	Yes
row_29	TUBA1A	na	null	null	256	0.8192279934883118	0.56836027	Yes
row_30	PSMD3	na	PSMD3	proteasome (prosome, macropain) 26S subunit, non-ATPase, 3	317	0.7147911190986633	0.5202181	No
row_31	PSMB2	na	PSMB2	proteasome (prosome, macropain) subunit, beta type, 2	327	0.7022435665130615	0.527448	No
row_32	XPO1	na	XPO1	exportin 1 (CRM1 homolog, yeast)	328	0.6995701789855957	0.5444383	No
row_33	DYNC1I2	na	DYNC1I2	dynein, cytoplasmic 1, intermediate chain 2	349	0.6665233969688416	0.538792	No
row_34	PSME1	na	PSME1	proteasome (prosome, macropain) activator subunit 1 (PA28 alpha)	368	0.6291111707687378	0.53442043	No
row_35	DYNLL1	na	DYNLL1	dynein, light chain, LC8-type 1	403	0.5728469491004944	0.51121515	No
row_36	PSMC5	na	PSMC5	proteasome (prosome, macropain) 26S subunit, ATPase, 5	432	0.5405799150466919	0.4937764	No
row_37	PSMC3	na	PSMC3	proteasome (prosome, macropain) 26S subunit, ATPase, 3	518	0.42169904708862305	0.41122338	No
row_38	RPS27A	na	RPS27A	ribosomal protein S27a	550	0.39295777678489685	0.38692427	No
row_39	DCTN3	na	DCTN3	dynactin 3 (p22)	594	0.3174910545349121	0.34769186	No
row_40	PSMA7	na	PSMA7	proteasome (prosome, macropain) subunit, alpha type, 7	640	0.2363409399986267	0.3043052	No
row_41	SKP1	na	null	null	688	0.15334388613700867	0.25671938	No
row_42	CKAP5	na	CKAP5	cytoskeleton associated protein 5	692	0.14825430512428284	0.25704488	No
row_43	NUMA1	na	NUMA1	nuclear mitotic apparatus protein 1	710	0.11537476629018784	0.24128802	No
row_44	TUBB4B	na	null	null	754	0.025964485481381416	0.19497539	No
row_45	PSMC2	na	PSMC2	proteasome (prosome, macropain) 26S subunit, ATPase, 2	783	-0.05011841654777527	0.16562492	No
row_46	DCTN1	na	DCTN1	dynactin 1 (p150, glued homolog, Drosophila)	816	-0.1671590805053711	0.13475017	No
row_47	PSMA3	na	PSMA3	proteasome (prosome, macropain) subunit, alpha type, 3	866	-0.2972571849822998	0.08847615	No
row_48	PSMB7	na	PSMB7	proteasome (prosome, macropain) subunit, beta type, 7	873	-0.34782466292381287	0.09037349	No
row_49	RPS27	na	RPS27	ribosomal protein S27 (metallopanstimulin 1)	878	-0.36940059065818787	0.09497823	No

## Sheet: REACTOME_CROSS_PRESENTATION_OF_
NAME	PROBE	DESCRIPTION<br>(from dataset)	GENE SYMBOL	GENE_TITLE	RANK IN GENE LIST	RANK METRIC SCORE	RUNNING ES	CORE ENRICHMENT
row_0	PSMD6	na	PSMD6	proteasome (prosome, macropain) 26S subunit, non-ATPase, 6	20	1.77798e+16	0.049270812	Yes
row_1	PSMD12	na	PSMD12	proteasome (prosome, macropain) 26S subunit, non-ATPase, 12	28	161155366897583	0.10579304	Yes
row_2	PSMD7	na	PSMD7	proteasome (prosome, macropain) 26S subunit, non-ATPase, 7 (Mov34 homolog)	42	1.47293e+16	0.15041466	Yes
row_3	PSMD5	na	PSMD5	proteasome (prosome, macropain) 26S subunit, non-ATPase, 5	51	1.4165e+16	0.19812657	Yes
row_4	PSMD8	na	PSMD8	proteasome (prosome, macropain) 26S subunit, non-ATPase, 8	65	1.34436e+16	0.23764364	Yes
row_5	PSMA5	na	PSMA5	proteasome (prosome, macropain) subunit, alpha type, 5	92	1212782859802240	0.25807726	Yes
row_6	PSMA6	na	PSMA6	proteasome (prosome, macropain) subunit, alpha type, 6	121	1.12235e+16	0.27278835	Yes
row_7	PSMC4	na	PSMC4	proteasome (prosome, macropain) 26S subunit, ATPase, 4	133	1.08889e+16	0.3042945	Yes
row_8	PSMA1	na	PSMA1	proteasome (prosome, macropain) subunit, alpha type, 1	139	1.07576e+16	0.34167564	Yes
row_9	PSMD1	na	PSMD1	proteasome (prosome, macropain) 26S subunit, non-ATPase, 1	154	1.04592e+16	0.36827722	Yes
row_10	PSMA2	na	PSMA2	proteasome (prosome, macropain) subunit, alpha type, 2	155	1044059157371520	0.40973043	Yes
row_11	PSMD11	na	PSMD11	proteasome (prosome, macropain) 26S subunit, non-ATPase, 11	163	1.03161e+16	0.4432265	Yes
row_12	PSMD2	na	PSMD2	proteasome (prosome, macropain) 26S subunit, non-ATPase, 2	191	0.956602156162262	0.45242262	Yes
row_13	PSMA4	na	PSMA4	proteasome (prosome, macropain) subunit, alpha type, 4	192	0.9563366174697876	0.4903929	Yes
row_14	PSMB1	na	PSMB1	proteasome (prosome, macropain) subunit, beta type, 1	202	0.9345062971115112	0.51790154	Yes
row_15	PSMB3	na	PSMB3	proteasome (prosome, macropain) subunit, beta type, 3	203	0.9329450130462646	0.554943	Yes
row_16	PSME2	na	PSME2	proteasome (prosome, macropain) activator subunit 2 (PA28 beta)	210	0.9179815649986267	0.5849939	Yes
row_17	PSMC1	na	PSMC1	proteasome (prosome, macropain) 26S subunit, ATPase, 1	213	0.9094615578651428	0.6189708	Yes
row_18	PSMD3	na	PSMD3	proteasome (prosome, macropain) 26S subunit, non-ATPase, 3	317	0.7147911190986633	0.5375427	No
row_19	PSMB2	na	PSMB2	proteasome (prosome, macropain) subunit, beta type, 2	327	0.7022435665130615	0.5558296	No
row_20	PSME1	na	PSME1	proteasome (prosome, macropain) activator subunit 1 (PA28 alpha)	368	0.6291111707687378	0.5381638	No
row_21	PSMC5	na	PSMC5	proteasome (prosome, macropain) 26S subunit, ATPase, 5	432	0.5405799150466919	0.49246272	No
row_22	PSMC3	na	PSMC3	proteasome (prosome, macropain) 26S subunit, ATPase, 3	518	0.42169904708862305	0.41858748	No
row_23	MRC2	na	MRC2	mannose receptor, C type 2	549	0.3939664959907532	0.40224653	No
row_24	PSMA7	na	PSMA7	proteasome (prosome, macropain) subunit, alpha type, 7	640	0.2363409399986267	0.31568134	No
row_25	PSMC2	na	PSMC2	proteasome (prosome, macropain) 26S subunit, ATPase, 2	783	-0.05011841654777527	0.1662853	No
row_26	PSMA3	na	PSMA3	proteasome (prosome, macropain) subunit, alpha type, 3	866	-0.2972571849822998	0.09066753	No
row_27	PSMB7	na	PSMB7	proteasome (prosome, macropain) subunit, beta type, 7	873	-0.34782466292381287	0.098080926	No

## Sheet: REACTOME_APC_C_CDH1_MEDIATED_DE
NAME	PROBE	DESCRIPTION<br>(from dataset)	GENE SYMBOL	GENE_TITLE	RANK IN GENE LIST	RANK METRIC SCORE	RUNNING ES	CORE ENRICHMENT
row_0	PSMD6	na	PSMD6	proteasome (prosome, macropain) 26S subunit, non-ATPase, 6	20	1.77798e+16	0.049273636	Yes
row_1	PSMD12	na	PSMD12	proteasome (prosome, macropain) 26S subunit, non-ATPase, 12	28	161155366897583	0.10579842	Yes
row_2	PSMD7	na	PSMD7	proteasome (prosome, macropain) 26S subunit, non-ATPase, 7 (Mov34 homolog)	42	1.47293e+16	0.15042238	Yes
row_3	PSMD5	na	PSMD5	proteasome (prosome, macropain) 26S subunit, non-ATPase, 5	51	1.4165e+16	0.19813655	Yes
row_4	PSMD8	na	PSMD8	proteasome (prosome, macropain) 26S subunit, non-ATPase, 8	65	1.34436e+16	0.23765577	Yes
row_5	PSMA5	na	PSMA5	proteasome (prosome, macropain) subunit, alpha type, 5	92	1212782859802240	0.25809133	Yes
row_6	PSMA6	na	PSMA6	proteasome (prosome, macropain) subunit, alpha type, 6	121	1.12235e+16	0.2728042	Yes
row_7	PSMC4	na	PSMC4	proteasome (prosome, macropain) 26S subunit, ATPase, 4	133	1.08889e+16	0.30431205	Yes
row_8	PSMA1	na	PSMA1	proteasome (prosome, macropain) subunit, alpha type, 1	139	1.07576e+16	0.34169492	Yes
row_9	PSMD1	na	PSMD1	proteasome (prosome, macropain) 26S subunit, non-ATPase, 1	154	1.04592e+16	0.36829817	Yes
row_10	PSMA2	na	PSMA2	proteasome (prosome, macropain) subunit, alpha type, 2	155	1044059157371520	0.40975302	Yes
row_11	PSMD11	na	PSMD11	proteasome (prosome, macropain) 26S subunit, non-ATPase, 11	163	1.03161e+16	0.44325072	Yes
row_12	PSMD2	na	PSMD2	proteasome (prosome, macropain) 26S subunit, non-ATPase, 2	191	0.956602156162262	0.4524484	Yes
row_13	PSMA4	na	PSMA4	proteasome (prosome, macropain) subunit, alpha type, 4	192	0.9563366174697876	0.4904202	Yes
row_14	PSMB1	na	PSMB1	proteasome (prosome, macropain) subunit, beta type, 1	202	0.9345062971115112	0.5179303	Yes
row_15	PSMB3	na	PSMB3	proteasome (prosome, macropain) subunit, beta type, 3	203	0.9329450130462646	0.5549733	Yes
row_16	PSME2	na	PSME2	proteasome (prosome, macropain) activator subunit 2 (PA28 beta)	210	0.9179815649986267	0.5850256	Yes
row_17	PSMC1	na	PSMC1	proteasome (prosome, macropain) 26S subunit, ATPase, 1	213	0.9094615578651428	0.619004	Yes
row_18	PSMD3	na	PSMD3	proteasome (prosome, macropain) 26S subunit, non-ATPase, 3	317	0.7147911190986633	0.537577	No
row_19	PSMB2	na	PSMB2	proteasome (prosome, macropain) subunit, beta type, 2	327	0.7022435665130615	0.555865	No
row_20	PSME1	na	PSME1	proteasome (prosome, macropain) activator subunit 1 (PA28 alpha)	368	0.6291111707687378	0.53820026	No
row_21	PSMC5	na	PSMC5	proteasome (prosome, macropain) 26S subunit, ATPase, 5	432	0.5405799150466919	0.49250004	No
row_22	PSMC3	na	PSMC3	proteasome (prosome, macropain) 26S subunit, ATPase, 3	518	0.42169904708862305	0.41862544	No
row_23	RPS27A	na	RPS27A	ribosomal protein S27a	550	0.39295777678489685	0.40117896	No
row_24	PSMA7	na	PSMA7	proteasome (prosome, macropain) subunit, alpha type, 7	640	0.2363409399986267	0.31568027	No
row_25	PSMC2	na	PSMC2	proteasome (prosome, macropain) 26S subunit, ATPase, 2	783	-0.05011841654777527	0.16628431	No
row_26	PSMA3	na	PSMA3	proteasome (prosome, macropain) subunit, alpha type, 3	866	-0.2972571849822998	0.090666994	No
row_27	PSMB7	na	PSMB7	proteasome (prosome, macropain) subunit, beta type, 7	873	-0.34782466292381287	0.09808094	No

## Sheet: REACTOME_ASSOCIATION_OF_TRIC_CC
NAME	PROBE	DESCRIPTION<br>(from dataset)	GENE SYMBOL	GENE_TITLE	RANK IN GENE LIST	RANK METRIC SCORE	RUNNING ES	CORE ENRICHMENT
row_0	TCP1	na	TCP1	t-complex 1	18	1.78988e+16	0.13125029	Yes
row_1	CCT7	na	CCT7	chaperonin containing TCP1, subunit 7 (eta)	22	1.7572e+16	0.275435	Yes
row_2	CCT5	na	CCT5	chaperonin containing TCP1, subunit 5 (epsilon)	36	1504512071609490	0.3879857	Yes
row_3	CCT3	na	CCT3	chaperonin containing TCP1, subunit 3 (gamma)	49	1.42919e+16	0.4952663	Yes
row_4	CCT2	na	CCT2	chaperonin containing TCP1, subunit 2 (beta)	57	1401047945022580	0.60541236	Yes
row_5	CCT8	na	CCT8	chaperonin containing TCP1, subunit 8 (theta)	69	1.32669e+16	0.7051449	Yes
row_6	CCT6A	na	CCT6A	chaperonin containing TCP1, subunit 6A (zeta 1)	86	1.24082e+16	0.792453	Yes
row_7	CCT4	na	CCT4	chaperonin containing TCP1, subunit 4 (delta)	103	1.17076e+16	0.87388813	Yes
row_8	FKBP9	na	FKBP9	FK506 binding protein 9, 63 kDa	597	0.30771926045417786	0.38453507	No

[truncated: 20 more sheets: REACTOME_REGULATION_OF_ORNITHIN, REACTOME_REGULATION_OF_MRNA_STA, REACTOME_PREFOLDIN_MEDIATED_TRA, REACTOME_ASSEMBLY_OF_THE_PRE_RE, REACTOME_AUTODEGRADATION_OF_THE, REACTOME_SYNTHESIS_OF_DNA.xls, REACTOME_FORMATION_OF_TUBULIN_F, REACTOME_CDT1_ASSOCIATION_WITH_, REACTOME_APOPTOSIS.xls, REACTOME_M_G1_TRANSITION.xls, REACTOME_P53_DEPENDENT_G1_DNA_D, REACTOME_DNA_REPLICATION.xls, REACTOME_CELL_CYCLE_CHECKPOINTS, REACTOME_MITOTIC_M_M_G1_PHASES., REACTOME_SCFSKP2_MEDIATED_DEGRA, REACTOME_REGULATION_OF_APOPTOSI, REACTOME_VIF_MEDIATED_DEGRADATI, REACTOME_CDK_MEDIATED_PHOSPHORY, REACTOME_RECRUITMENT_OF_MITOTIC, REACTOME_S_PHASE.xls]
