# Supplementary material for: Modeling SILAC Data to Assess Protein Turnover in a Cellular Model of Diabetic Nephropathy
Source: Int J Mol Sci. 2023 Feb 1;24(3):2811. doi: 10.3390/ijms24032811 (PMC9917874; doi:10.3390/ijms24032811)
Supplement: Supplementary file 1 [file ijms-24-02811-s001.zip › Supplementary material/Table S8_Revised.xlsx]

## Sheet: Group 1 Biological Process
Biological Process								Cellular Component
#term ID	term description	observed gene count	background gene count	false discovery rate	matching proteins in your network (IDs)	matching proteins in your network (labels)		#term ID	term description	observed gene count	background gene count	false discovery rate	matching proteins in your network (IDs)	matching proteins in your network (labels)
GO:0006996	organelle organization	56	3131	4.28e-13	ENSP00000229239,ENSP00000252699,ENSP00000262030,ENSP00000263238,ENSP00000264071,ENSP00000270142,ENSP00000289316,ENSP00000290299,ENSP00000296503,ENSP00000297012,ENSP00000298159,ENSP00000298510,ENSP00000299767,ENSP00000300688,ENSP00000301071,ENSP00000301072,ENSP00000303373,ENSP00000306003,ENSP00000307705,ENSP00000307786,ENSP00000309830,ENSP00000316176,ENSP00000318697,ENSP00000320866,ENSP00000330074…	ACTB,ACTN4,ACTR3,ASPM,ATP5A1,ATP5B,ATP5I,ATP5L,ATP5O,CALR,CAP1,CAV1,CFL2,CYCS,EIF2A,GAPDH,GSN,H2AFX,H3F3C,HIST1H1B,HIST1H1E,HIST1H2AA,HIST1H2AC,HIST1H2AE,HIST1H2AH,HIST1H2BD,HIST1H2BJ,HIST1H2BK,HIST1H2BL,HIST1H2BO,HIST1H3A,HIST1H4I,HIST2H2AB,HIST2H2AC,HIST2H3C,HIST3H2BB,HMGB2,HSP90B1,PARK7,PHB,PHB2,PRDX3,RPL38,S100A10,SOD1,TPM3,TUBA1A,TUBA1B,TUBA1C,TUBB,TUBB4A,TUBB4B,TUBB6,UBE2N,VIM,YWHAZ		GO:0000786	nucleosome	19	106	1.69e-19	ENSP00000289316,ENSP00000297012,ENSP00000303373,ENSP00000307705,ENSP00000330074,ENSP00000332194,ENSP00000332790,ENSP00000339835,ENSP00000349430,ENSP00000358154,ENSP00000366618,ENSP00000366679,ENSP00000367022,ENSP00000434024,ENSP00000476136,ENSP00000477527,ENSP00000479284,ENSP00000480826,ENSP00000481486	H2AFX,H3F3C,HIST1H1B,HIST1H1E,HIST1H2AA,HIST1H2AC,HIST1H2AE,HIST1H2AH,HIST1H2BD,HIST1H2BJ,HIST1H2BK,HIST1H2BL,HIST1H2BO,HIST1H3A,HIST1H4I,HIST2H2AB,HIST2H2AC,HIST2H3C,HIST3H2BB
GO:0006754	ATP biosynthetic process	13	75	3.94e-12	ENSP00000229239,ENSP00000229270,ENSP00000234590,ENSP00000262030,ENSP00000290299,ENSP00000300688,ENSP00000305995,ENSP00000306003,ENSP00000320171,ENSP00000359991,ENSP00000362413,ENSP00000381736,ENSP00000405573	ATP5A1,ATP5B,ATP5I,ATP5L,ATP5O,ENO1,GAPDH,GPI,PGAM1,PGK1,PGK2,PKM,TPI1		GO:0044422	organelle part	99	9111	1.05e-17	ENSP00000215909,ENSP00000219169,ENSP00000222968,ENSP00000229239,ENSP00000234590,ENSP00000252699,ENSP00000261735,ENSP00000262030,ENSP00000262428,ENSP00000262947,ENSP00000263238,ENSP00000263867,ENSP00000264071,ENSP00000264663,ENSP00000265333,ENSP00000270142,ENSP00000284440,ENSP00000286091,ENSP00000289316,ENSP00000290299,ENSP00000291568,ENSP00000296503,ENSP00000297012,ENSP00000298159,ENSP00000298510…	ACTA2,ACTB,ACTN4,ACTR3,ANPEP,ANXA6,ASPM,ATP5A1,ATP5B,ATP5I,ATP5L,ATP5O,C19orf10,CALR,CAP1,CAPG,CASP14,CAV1,CFL2,CKAP4,COTL1,COX6C,CSTB,CYCS,DBI,EIF2A,ENO1,ERP29,ESD,GAPDH,GPI,GSN,GSTP1,H2AFX,H3F3C,HINT1,HIST1H1B,HIST1H1E,HIST1H2AA,HIST1H2AC,HIST1H2AE,HIST1H2AH,HIST1H2BD,HIST1H2BJ,HIST1H2BK,HIST1H2BL,HIST1H2BO,HIST1H3A,HIST1H4I,HIST2H2AB,HIST2H2AC,HIST2H3C,HIST3H2BB,HMGB2,HNRNPD,HSP90B1,LAMTOR3,LG…
GO:0009168	purine ribonucleoside monophosphate biosynthetic process	13	98	2.95e-11	ENSP00000229239,ENSP00000229270,ENSP00000234590,ENSP00000262030,ENSP00000290299,ENSP00000300688,ENSP00000305995,ENSP00000306003,ENSP00000320171,ENSP00000359991,ENSP00000362413,ENSP00000381736,ENSP00000405573	ATP5A1,ATP5B,ATP5I,ATP5L,ATP5O,ENO1,GAPDH,GPI,PGAM1,PGK1,PGK2,PKM,TPI1		GO:0043209	myelin sheath	19	157	3.45e-17	ENSP00000262030,ENSP00000264071,ENSP00000270142,ENSP00000284440,ENSP00000298510,ENSP00000300289,ENSP00000301071,ENSP00000320171,ENSP00000327070,ENSP00000336799,ENSP00000341289,ENSP00000359991,ENSP00000361635,ENSP00000362924,ENSP00000379386,ENSP00000381736,ENSP00000391481,ENSP00000438144,ENSP00000479488	ATP5A1,ATP5B,GSN,LDHB,MDH1,MDH2,PDIA3,PGAM1,PHB,PKM,PRDX3,SOD1,TKT,TUBA1A,TUBA1B,TUBB4A,TUBB4B,UCHL1,VDAC2
GO:0006334	nucleosome assembly	14	137	5.48e-11	ENSP00000289316,ENSP00000296503,ENSP00000307705,ENSP00000330074,ENSP00000339835,ENSP00000349430,ENSP00000358154,ENSP00000366618,ENSP00000434024,ENSP00000476136,ENSP00000477527,ENSP00000479284,ENSP00000480826,ENSP00000481486	H2AFX,H3F3C,HIST1H1B,HIST1H1E,HIST1H2BD,HIST1H2BJ,HIST1H2BK,HIST1H2BL,HIST1H2BO,HIST1H3A,HIST1H4I,HIST2H3C,HIST3H2BB,HMGB2		GO:0044446	intracellular organelle part	96	8882	2.78e-16	ENSP00000215909,ENSP00000219169,ENSP00000222968,ENSP00000229239,ENSP00000252699,ENSP00000261735,ENSP00000262030,ENSP00000262428,ENSP00000262947,ENSP00000263238,ENSP00000263867,ENSP00000264071,ENSP00000264663,ENSP00000265333,ENSP00000270142,ENSP00000284440,ENSP00000286091,ENSP00000289316,ENSP00000290299,ENSP00000291568,ENSP00000296503,ENSP00000297012,ENSP00000298159,ENSP00000298510,ENSP00000299767…	ACTB,ACTN4,ACTR3,ANPEP,ANXA6,ASPM,ATP5A1,ATP5B,ATP5I,ATP5L,ATP5O,C19orf10,CALR,CAP1,CAPG,CASP14,CAV1,CFL2,CKAP4,COTL1,COX6C,CSTB,CYCS,DBI,EIF2A,ERP29,ESD,GAPDH,GPI,GSN,GSTP1,H2AFX,H3F3C,HINT1,HIST1H1B,HIST1H1E,HIST1H2AA,HIST1H2AC,HIST1H2AE,HIST1H2AH,HIST1H2BD,HIST1H2BJ,HIST1H2BK,HIST1H2BL,HIST1H2BO,HIST1H3A,HIST1H4I,HIST2H2AB,HIST2H2AC,HIST2H3C,HIST3H2BB,HMGB2,HNRNPD,HSP90B1,LAMTOR3,LGALS1,MDH2,N…
GO:0046496	nicotinamide nucleotide metabolic process	13	107	5.48e-11	ENSP00000229239,ENSP00000229270,ENSP00000234590,ENSP00000264663,ENSP00000305995,ENSP00000320171,ENSP00000327070,ENSP00000359991,ENSP00000362413,ENSP00000379386,ENSP00000391481,ENSP00000405573,ENSP00000438144	ENO1,GAPDH,GPI,LDHB,MDH1,MDH2,NNT,PGAM1,PGK1,PGK2,PKM,TKT,TPI1		GO:0070013	intracellular organelle lumen	72	5162	7.10e-15	ENSP00000215909,ENSP00000219169,ENSP00000222968,ENSP00000252699,ENSP00000261735,ENSP00000262030,ENSP00000262428,ENSP00000262947,ENSP00000263867,ENSP00000265333,ENSP00000270142,ENSP00000284440,ENSP00000286091,ENSP00000289316,ENSP00000291568,ENSP00000296503,ENSP00000297012,ENSP00000298159,ENSP00000298510,ENSP00000299767,ENSP00000300289,ENSP00000300413,ENSP00000303373,ENSP00000304229,ENSP00000307705…	ACTB,ACTN4,ATP5A1,ATP5B,C19orf10,CALR,CAP1,CAPG,CFL2,CKAP4,COTL1,CSTB,CYCS,DBI,ERP29,ESD,GPI,GSN,GSTP1,H2AFX,H3F3C,HINT1,HIST1H1B,HIST1H1E,HIST1H2AA,HIST1H2AC,HIST1H2AE,HIST1H2AH,HIST1H2BD,HIST1H2BJ,HIST1H2BK,HIST1H2BL,HIST1H2BO,HIST1H3A,HIST1H4I,HIST2H2AB,HIST2H2AC,HIST2H3C,HIST3H2BB,HMGB2,HNRNPD,HSP90B1,LGALS1,MDH2,NUTF2,P4HB,PARK7,PDAP1,PDIA3,PDIA4,PDIA6,PGAM1,PHB,PHB2,PKM,PRDX3,PRKCSH,PTTG1IP…
GO:0006734	NADH metabolic process	9	34	3.54e-10	ENSP00000229239,ENSP00000229270,ENSP00000234590,ENSP00000320171,ENSP00000327070,ENSP00000359991,ENSP00000362413,ENSP00000405573,ENSP00000438144	ENO1,GAPDH,GPI,MDH1,MDH2,PGAM1,PGK1,PKM,TPI1		GO:0044424	intracellular part	112	13996	7.13e-14	ENSP00000215909,ENSP00000216330,ENSP00000219169,ENSP00000222968,ENSP00000229239,ENSP00000229270,ENSP00000234590,ENSP00000252699,ENSP00000261313,ENSP00000261735,ENSP00000262030,ENSP00000262428,ENSP00000262947,ENSP00000263238,ENSP00000263867,ENSP00000264071,ENSP00000264663,ENSP00000265333,ENSP00000269321,ENSP00000270142,ENSP00000284440,ENSP00000286091,ENSP00000289316,ENSP00000290299,ENSP00000291568…	ACTA2,ACTB,ACTN4,ACTR3,ANPEP,ANXA6,ARHGDIA,ASPM,ATP5A1,ATP5B,ATP5I,ATP5L,ATP5O,C19orf10,CALR,CAP1,CAPG,CASP14,CAV1,CFL2,CKAP4,COTL1,COX6C,CSTB,CYCS,DBI,EIF2A,ENO1,ERP29,ESD,FKBP3,GAPDH,GPI,GSN,GSTO1,GSTP1,H2AFX,H3F3C,HINT1,HIST1H1B,HIST1H1E,HIST1H2AA,HIST1H2AC,HIST1H2AE,HIST1H2AH,HIST1H2BD,HIST1H2BJ,HIST1H2BK,HIST1H2BL,HIST1H2BO,HIST1H3A,HIST1H4I,HIST2H2AB,HIST2H2AC,HIST2H3C,HIST3H2BB,HMGB2,HNRNP…
GO:0009117	nucleotide metabolic process	22	576	4.30e-10	ENSP00000229239,ENSP00000229270,ENSP00000234590,ENSP00000262030,ENSP00000264663,ENSP00000290299,ENSP00000300688,ENSP00000304229,ENSP00000305995,ENSP00000306003,ENSP00000307786,ENSP00000320171,ENSP00000327070,ENSP00000359991,ENSP00000362413,ENSP00000379386,ENSP00000381736,ENSP00000391481,ENSP00000405573,ENSP00000418770,ENSP00000438144,ENSP00000439012	ATP5A1,ATP5B,ATP5I,ATP5L,ATP5O,CYCS,DBI,ENO1,GAPDH,GPI,HINT1,LDHB,MDH1,MDH2,NNT,PARK7,PGAM1,PGK1,PGK2,PKM,TKT,TPI1		GO:0044444	cytoplasmic part	93	9377	1.53e-12	ENSP00000215909,ENSP00000219169,ENSP00000222968,ENSP00000229239,ENSP00000229270,ENSP00000234590,ENSP00000252699,ENSP00000261313,ENSP00000261735,ENSP00000262030,ENSP00000262428,ENSP00000262947,ENSP00000263238,ENSP00000263867,ENSP00000264071,ENSP00000264663,ENSP00000265333,ENSP00000269321,ENSP00000270142,ENSP00000284440,ENSP00000286091,ENSP00000289316,ENSP00000290299,ENSP00000291568,ENSP00000296503…	ACTA2,ACTB,ACTN4,ACTR3,ANPEP,ANXA6,ARHGDIA,ATP5A1,ATP5B,ATP5I,ATP5L,ATP5O,C19orf10,CALR,CAP1,CAPG,CASP14,CAV1,CFL2,CKAP4,COTL1,COX6C,CSTB,CYCS,DBI,EIF2A,ENO1,ERP29,ESD,GAPDH,GPI,GSN,GSTO1,GSTP1,HINT1,HIST1H2BD,HIST1H2BJ,HIST1H2BK,HIST1H2BL,HIST1H2BO,HIST3H2BB,HMGB2,HNRNPD,HSP90B1,LAMTOR3,LDHB,LGALS1,MDH1,MDH2,NNT,NUTF2,P4HB,PARK7,PDAP1,PDIA3,PDIA4,PDIA6,PEBP1,PGAM1,PGK1,PHB,PHB2,PKM,PRDX2,PRDX3,P…
GO:0051186	cofactor metabolic process	20	467	5.62e-10	ENSP00000229239,ENSP00000229270,ENSP00000234590,ENSP00000264663,ENSP00000270142,ENSP00000298510,ENSP00000301522,ENSP00000305995,ENSP00000320171,ENSP00000327070,ENSP00000358727,ENSP00000359991,ENSP00000362413,ENSP00000379386,ENSP00000381607,ENSP00000391481,ENSP00000405573,ENSP00000418770,ENSP00000438144,ENSP00000439012	DBI,ENO1,GAPDH,GPI,GSTO1,GSTP1,LDHB,MDH1,MDH2,NNT,PARK7,PGAM1,PGK1,PGK2,PKM,PRDX2,PRDX3,SOD1,TKT,TPI1		GO:0043226	organelle	105	12432	1.26e-11	ENSP00000215909,ENSP00000216330,ENSP00000219169,ENSP00000222968,ENSP00000229239,ENSP00000234590,ENSP00000252699,ENSP00000261735,ENSP00000262030,ENSP00000262428,ENSP00000262947,ENSP00000263238,ENSP00000263867,ENSP00000264071,ENSP00000264663,ENSP00000265333,ENSP00000269321,ENSP00000270142,ENSP00000284440,ENSP00000286091,ENSP00000289316,ENSP00000290299,ENSP00000291568,ENSP00000296503,ENSP00000297012…	ACTA2,ACTB,ACTN4,ACTR3,ANPEP,ANXA6,ARHGDIA,ASPM,ATP5A1,ATP5B,ATP5I,ATP5L,ATP5O,C19orf10,CALR,CAP1,CAPG,CASP14,CAV1,CFL2,CKAP4,COTL1,COX6C,CSTB,CYCS,DBI,EIF2A,ENO1,ERP29,ESD,FKBP3,GAPDH,GPI,GSN,GSTP1,H2AFX,H3F3C,HINT1,HIST1H1B,HIST1H1E,HIST1H2AA,HIST1H2AC,HIST1H2AE,HIST1H2AH,HIST1H2BD,HIST1H2BJ,HIST1H2BK,HIST1H2BL,HIST1H2BO,HIST1H3A,HIST1H4I,HIST2H2AB,HIST2H2AC,HIST2H3C,HIST3H2BB,HMGB2,HNRNPD,HSP9…
GO:0046034	ATP metabolic process	14	190	1.33e-09	ENSP00000229239,ENSP00000229270,ENSP00000234590,ENSP00000262030,ENSP00000290299,ENSP00000300688,ENSP00000305995,ENSP00000306003,ENSP00000307786,ENSP00000320171,ENSP00000359991,ENSP00000362413,ENSP00000381736,ENSP00000405573	ATP5A1,ATP5B,ATP5I,ATP5L,ATP5O,CYCS,ENO1,GAPDH,GPI,PGAM1,PGK1,PGK2,PKM,TPI1		GO:0043229	intracellular organelle	104	12193	1.26e-11	ENSP00000215909,ENSP00000216330,ENSP00000219169,ENSP00000222968,ENSP00000229239,ENSP00000234590,ENSP00000252699,ENSP00000261735,ENSP00000262030,ENSP00000262428,ENSP00000262947,ENSP00000263238,ENSP00000263867,ENSP00000264071,ENSP00000264663,ENSP00000265333,ENSP00000269321,ENSP00000270142,ENSP00000284440,ENSP00000286091,ENSP00000289316,ENSP00000290299,ENSP00000291568,ENSP00000296503,ENSP00000297012…	ACTA2,ACTB,ACTN4,ACTR3,ANPEP,ANXA6,ARHGDIA,ASPM,ATP5A1,ATP5B,ATP5I,ATP5L,ATP5O,C19orf10,CALR,CAP1,CAPG,CASP14,CAV1,CFL2,CKAP4,COTL1,COX6C,CSTB,CYCS,DBI,EIF2A,ENO1,ERP29,ESD,FKBP3,GAPDH,GPI,GSN,GSTP1,H2AFX,H3F3C,HINT1,HIST1H1B,HIST1H1E,HIST1H2AA,HIST1H2AC,HIST1H2AE,HIST1H2AH,HIST1H2BD,HIST1H2BJ,HIST1H2BK,HIST1H2BL,HIST1H2BO,HIST1H3A,HIST1H4I,HIST2H2AB,HIST2H2AC,HIST2H3C,HIST3H2BB,HMGB2,HNRNPD,HSP9…
GO:0016043	cellular component organization	64	5163	1.41e-09	ENSP00000229239,ENSP00000252699,ENSP00000262030,ENSP00000263238,ENSP00000263867,ENSP00000264071,ENSP00000270142,ENSP00000284440,ENSP00000289316,ENSP00000290299,ENSP00000296503,ENSP00000297012,ENSP00000298159,ENSP00000298510,ENSP00000299767,ENSP00000300413,ENSP00000300688,ENSP00000301071,ENSP00000301072,ENSP00000303373,ENSP00000306003,ENSP00000307705,ENSP00000307786,ENSP00000309830,ENSP00000316176…	ACTB,ACTN4,ACTR3,ANXA6,ASPM,ATP5A1,ATP5B,ATP5I,ATP5L,ATP5O,CALR,CAP1,CAPG,CAV1,CFL2,CYCS,EIF2A,GAPDH,GSN,H2AFX,H3F3C,HIST1H1B,HIST1H1E,HIST1H2AA,HIST1H2AC,HIST1H2AE,HIST1H2AH,HIST1H2BD,HIST1H2BJ,HIST1H2BK,HIST1H2BL,HIST1H2BO,HIST1H3A,HIST1H4I,HIST2H2AB,HIST2H2AC,HIST2H3C,HIST3H2BB,HMGB2,HSP90B1,P4HB,PARK7,PHB,PHB2,PKM,PRDX3,RPL38,S100A10,S100A6,SNRPD1,SOD1,TPM3,TUBA1A,TUBA1B,TUBA1C,TUBB,TUBB4A,TU…		GO:0043232	intracellular non-membrane-bounded organelle	58	4005	1.26e-11	ENSP00000229239,ENSP00000234590,ENSP00000252699,ENSP00000262030,ENSP00000262428,ENSP00000263238,ENSP00000263867,ENSP00000264071,ENSP00000265333,ENSP00000269321,ENSP00000289316,ENSP00000291568,ENSP00000296503,ENSP00000297012,ENSP00000298159,ENSP00000301071,ENSP00000301072,ENSP00000303373,ENSP00000304229,ENSP00000307705,ENSP00000309830,ENSP00000314556,ENSP00000316176,ENSP00000318697,ENSP00000330074…	ACTA2,ACTB,ACTN4,ACTR3,ARHGDIA,ASPM,ATP5B,CAP1,CAPG,CASP14,CAV1,CFL2,CKAP4,COTL1,CSTB,EIF2A,ENO1,GAPDH,GSN,H2AFX,H3F3C,HINT1,HIST1H1B,HIST1H1E,HIST1H2AA,HIST1H2AC,HIST1H2AE,HIST1H2AH,HIST1H2BD,HIST1H2BJ,HIST1H2BK,HIST1H2BL,HIST1H2BO,HIST1H3A,HIST1H4I,HIST2H2AB,HIST2H2AC,HIST2H3C,HIST3H2BB,HMGB2,PARK7,RPL36A,RPL38,RPS20,TPM3,TUBA1A,TUBA1B,TUBA1C,TUBB,TUBB4A,TUBB4B,TUBB6,UACA,UBE2N,VDAC1,VDAC2,VIM,…
GO:0017144	drug metabolic process	22	622	1.41e-09	ENSP00000229239,ENSP00000229270,ENSP00000234590,ENSP00000262030,ENSP00000264663,ENSP00000270142,ENSP00000290299,ENSP00000298510,ENSP00000300688,ENSP00000301522,ENSP00000305995,ENSP00000306003,ENSP00000307786,ENSP00000320171,ENSP00000327070,ENSP00000359991,ENSP00000362413,ENSP00000367992,ENSP00000381736,ENSP00000405573,ENSP00000418770,ENSP00000438144	ATP5A1,ATP5B,ATP5I,ATP5L,ATP5O,CYCS,ENO1,ESD,GAPDH,GPI,MDH1,MDH2,NNT,PARK7,PGAM1,PGK1,PGK2,PKM,PRDX2,PRDX3,SOD1,TPI1		GO:0000785	chromatin	21	489	2.77e-11	ENSP00000289316,ENSP00000296503,ENSP00000297012,ENSP00000303373,ENSP00000307705,ENSP00000330074,ENSP00000332194,ENSP00000332790,ENSP00000339835,ENSP00000349430,ENSP00000358154,ENSP00000366618,ENSP00000366679,ENSP00000367022,ENSP00000418770,ENSP00000434024,ENSP00000476136,ENSP00000477527,ENSP00000479284,ENSP00000480826,ENSP00000481486	H2AFX,H3F3C,HIST1H1B,HIST1H1E,HIST1H2AA,HIST1H2AC,HIST1H2AE,HIST1H2AH,HIST1H2BD,HIST1H2BJ,HIST1H2BK,HIST1H2BL,HIST1H2BO,HIST1H3A,HIST1H4I,HIST2H2AB,HIST2H2AC,HIST2H3C,HIST3H2BB,HMGB2,PARK7
GO:0006091	generation of precursor metabolites and energy	18	388	1.70e-09	ENSP00000229239,ENSP00000229270,ENSP00000234590,ENSP00000262030,ENSP00000264663,ENSP00000290299,ENSP00000300688,ENSP00000305995,ENSP00000306003,ENSP00000307786,ENSP00000320171,ENSP00000327070,ENSP00000359991,ENSP00000362413,ENSP00000381736,ENSP00000405573,ENSP00000428895,ENSP00000438144	ATP5A1,ATP5B,ATP5I,ATP5L,ATP5O,COX6C,CYCS,ENO1,GAPDH,GPI,MDH1,MDH2,NNT,PGAM1,PGK1,PGK2,PKM,TPI1		GO:0032991	protein-containing complex	63	4792	3.17e-11	ENSP00000219169,ENSP00000229239,ENSP00000234590,ENSP00000252699,ENSP00000262030,ENSP00000263238,ENSP00000263867,ENSP00000265333,ENSP00000270142,ENSP00000289316,ENSP00000290299,ENSP00000296503,ENSP00000297012,ENSP00000298510,ENSP00000299767,ENSP00000300413,ENSP00000300688,ENSP00000301071,ENSP00000303373,ENSP00000304229,ENSP00000306003,ENSP00000307705,ENSP00000307786,ENSP00000309830,ENSP00000313199…	ACTA2,ACTB,ACTN4,ACTR3,ATP5A1,ATP5B,ATP5I,ATP5L,ATP5O,CALR,CAPG,CAV1,CKAP4,CYCS,EIF2A,ENO1,GAPDH,GSN,GSTP1,H2AFX,H3F3C,HINT1,HIST1H1B,HIST1H1E,HIST1H2AA,HIST1H2AC,HIST1H2AE,HIST1H2AH,HIST1H2BD,HIST1H2BJ,HIST1H2BK,HIST1H2BL,HIST1H2BO,HIST1H3A,HIST1H4I,HIST2H2AB,HIST2H2AC,HIST2H3C,HIST3H2BB,HMGB2,HNRNPD,HSP90B1,LAMTOR3,NUTF2,P4HB,PDIA6,PHB2,PKM,PRDX3,PRKCSH,RPL36A,RPL38,RPS20,SNRPD1,SOD1,TUBA1A,TUB…
GO:0019674	NAD metabolic process	10	66	1.70e-09	ENSP00000229239,ENSP00000229270,ENSP00000234590,ENSP00000320171,ENSP00000327070,ENSP00000359991,ENSP00000362413,ENSP00000379386,ENSP00000405573,ENSP00000438144	ENO1,GAPDH,GPI,LDHB,MDH1,MDH2,PGAM1,PGK1,PKM,TPI1		GO:0005737	cytoplasm	99	11238	7.03e-11	ENSP00000215909,ENSP00000216330,ENSP00000219169,ENSP00000222968,ENSP00000229239,ENSP00000229270,ENSP00000234590,ENSP00000252699,ENSP00000261313,ENSP00000261735,ENSP00000262030,ENSP00000262428,ENSP00000262947,ENSP00000263238,ENSP00000263867,ENSP00000264071,ENSP00000264663,ENSP00000265333,ENSP00000269321,ENSP00000270142,ENSP00000284440,ENSP00000286091,ENSP00000289316,ENSP00000290299,ENSP00000291568…	ACTA2,ACTB,ACTN4,ACTR3,ANPEP,ANXA6,ARHGDIA,ASPM,ATP5A1,ATP5B,ATP5I,ATP5L,ATP5O,C19orf10,CALR,CAP1,CAPG,CASP14,CAV1,CFL2,CKAP4,COTL1,COX6C,CSTB,CYCS,DBI,EIF2A,ENO1,ERP29,ESD,FKBP3,GAPDH,GPI,GSN,GSTO1,GSTP1,HINT1,HIST1H2BD,HIST1H2BJ,HIST1H2BK,HIST1H2BL,HIST1H2BO,HIST3H2BB,HMGB2,HNRNPD,HSP90B1,LAMTOR3,LDHB,LGALS1,MDH1,MDH2,NNT,NUTF2,P4HB,PARK7,PDAP1,PDIA3,PDIA4,PDIA6,PEBP1,PGAM1,PGK1,PGK2,PHB,PHB2,P…
GO:0009987	cellular process	110	14652	5.61e-09	ENSP00000215909,ENSP00000216330,ENSP00000222968,ENSP00000229239,ENSP00000229270,ENSP00000234590,ENSP00000252699,ENSP00000261313,ENSP00000261735,ENSP00000262030,ENSP00000262428,ENSP00000262947,ENSP00000263238,ENSP00000263867,ENSP00000264071,ENSP00000264663,ENSP00000265333,ENSP00000269321,ENSP00000270142,ENSP00000284440,ENSP00000286091,ENSP00000289316,ENSP00000290299,ENSP00000291568,ENSP00000296503…	ACTA2,ACTB,ACTN4,ACTR3,ANPEP,ANXA6,ARHGDIA,ASPM,ATP5A1,ATP5B,ATP5I,ATP5L,ATP5O,C19orf10,CALR,CAP1,CAPG,CASP14,CAV1,CFL2,CKAP4,COTL1,COX6C,CSTB,CYCS,DBI,EIF2A,ENO1,ERP29,ESD,FKBP3,GAPDH,GPI,GSN,GSTO1,GSTP1,H2AFX,H3F3C,HINT1,HIST1H1B,HIST1H1E,HIST1H2AA,HIST1H2AC,HIST1H2AE,HIST1H2AH,HIST1H2BD,HIST1H2BJ,HIST1H2BK,HIST1H2BL,HIST1H2BO,HIST1H3A,HIST1H4I,HIST2H2AB,HIST2H2AC,HIST2H3C,HIST3H2BB,HMGB2,HNRNP…		GO:0043231	intracellular membrane-bounded organelle	92	10365	5.34e-09	ENSP00000215909,ENSP00000216330,ENSP00000219169,ENSP00000229239,ENSP00000234590,ENSP00000252699,ENSP00000261735,ENSP00000262030,ENSP00000262428,ENSP00000262947,ENSP00000263867,ENSP00000264663,ENSP00000265333,ENSP00000270142,ENSP00000284440,ENSP00000286091,ENSP00000289316,ENSP00000290299,ENSP00000291568,ENSP00000296503,ENSP00000297012,ENSP00000298159,ENSP00000298510,ENSP00000299767,ENSP00000300060…	ACTB,ACTN4,ANPEP,ANXA6,ASPM,ATP5A1,ATP5B,ATP5I,ATP5L,ATP5O,C19orf10,CALR,CAP1,CAPG,CASP14,CAV1,CFL2,CKAP4,COTL1,COX6C,CSTB,CYCS,DBI,ENO1,ERP29,ESD,FKBP3,GAPDH,GPI,GSTP1,H2AFX,H3F3C,HINT1,HIST1H1B,HIST1H1E,HIST1H2AA,HIST1H2AC,HIST1H2AE,HIST1H2AH,HIST1H2BD,HIST1H2BJ,HIST1H2BK,HIST1H2BL,HIST1H2BO,HIST1H3A,HIST1H4I,HIST2H2AB,HIST2H2AC,HIST2H3C,HIST3H2BB,HMGB2,HNRNPD,HSP90B1,LAMTOR3,LGALS1,MDH1,MDH2,N…
GO:0006325	chromatin organization	22	683	6.23e-09	ENSP00000289316,ENSP00000296503,ENSP00000297012,ENSP00000303373,ENSP00000307705,ENSP00000316176,ENSP00000330074,ENSP00000332194,ENSP00000332790,ENSP00000339835,ENSP00000349430,ENSP00000358154,ENSP00000366618,ENSP00000366679,ENSP00000367022,ENSP00000434024,ENSP00000476136,ENSP00000477527,ENSP00000479284,ENSP00000479488,ENSP00000480826,ENSP00000481486	H2AFX,H3F3C,HIST1H1B,HIST1H1E,HIST1H2AA,HIST1H2AC,HIST1H2AE,HIST1H2AH,HIST1H2BD,HIST1H2BJ,HIST1H2BK,HIST1H2BL,HIST1H2BO,HIST1H3A,HIST1H4I,HIST2H2AB,HIST2H2AC,HIST2H3C,HIST3H2BB,HMGB2,PHB,UBE2N		GO:0005829	cytosol	59	4958	1.92e-08	ENSP00000215909,ENSP00000219169,ENSP00000222968,ENSP00000229239,ENSP00000229270,ENSP00000234590,ENSP00000252699,ENSP00000261313,ENSP00000263238,ENSP00000264071,ENSP00000269321,ENSP00000270142,ENSP00000284440,ENSP00000289316,ENSP00000291568,ENSP00000298510,ENSP00000299767,ENSP00000300413,ENSP00000301071,ENSP00000301522,ENSP00000304229,ENSP00000307786,ENSP00000309830,ENSP00000313199,ENSP00000314556…	ACTA2,ACTB,ACTN4,ACTR3,ARHGDIA,CALR,CASP14,CKAP4,CSTB,CYCS,EIF2A,ENO1,GAPDH,GPI,GSN,GSTO1,GSTP1,HINT1,HIST1H2BD,HIST1H2BJ,HIST1H2BK,HIST1H2BL,HIST1H2BO,HIST3H2BB,HNRNPD,HSP90B1,LDHB,LGALS1,MDH1,NUTF2,PARK7,PDAP1,PDIA6,PEBP1,PGAM1,PGK1,PKM,PRDX2,PRDX3,RPL36A,RPL38,RPS20,S100A6,SNRPD1,SOD1,TAGLN2,TKT,TPI1,TPM3,TUBA1A,TUBB4A,TUBB4B,TXN,UACA,UBE2N,UCHL1,VIM,WIBG,YWHAZ
GO:0046364	monosaccharide biosynthetic process	9	55	7.69e-09	ENSP00000229239,ENSP00000229270,ENSP00000234590,ENSP00000327070,ENSP00000359991,ENSP00000362413,ENSP00000391481,ENSP00000405573,ENSP00000438144	ENO1,GAPDH,GPI,MDH1,MDH2,PGAM1,PGK1,TKT,TPI1		GO:0043227	membrane-bounded organelle	95	11244	2.46e-08	ENSP00000215909,ENSP00000216330,ENSP00000219169,ENSP00000222968,ENSP00000229239,ENSP00000234590,ENSP00000252699,ENSP00000261735,ENSP00000262030,ENSP00000262428,ENSP00000262947,ENSP00000263867,ENSP00000264663,ENSP00000265333,ENSP00000270142,ENSP00000284440,ENSP00000286091,ENSP00000289316,ENSP00000290299,ENSP00000291568,ENSP00000296503,ENSP00000297012,ENSP00000298159,ENSP00000298510,ENSP00000299767…	ACTB,ACTN4,ANPEP,ANXA6,ASPM,ATP5A1,ATP5B,ATP5I,ATP5L,ATP5O,C19orf10,CALR,CAP1,CAPG,CASP14,CAV1,CFL2,CKAP4,COTL1,COX6C,CSTB,CYCS,DBI,ENO1,ERP29,ESD,FKBP3,GAPDH,GPI,GSN,GSTP1,H2AFX,H3F3C,HINT1,HIST1H1B,HIST1H1E,HIST1H2AA,HIST1H2AC,HIST1H2AE,HIST1H2AH,HIST1H2BD,HIST1H2BJ,HIST1H2BK,HIST1H2BL,HIST1H2BO,HIST1H3A,HIST1H4I,HIST2H2AB,HIST2H2AC,HIST2H3C,HIST3H2BB,HMGB2,HNRNPD,HSP90B1,LAMTOR3,LGALS1,MDH1,MD…
GO:0055114	oxidation-reduction process	25	923	8.11e-09	ENSP00000229239,ENSP00000229270,ENSP00000234590,ENSP00000264663,ENSP00000270142,ENSP00000286091,ENSP00000298510,ENSP00000300289,ENSP00000301522,ENSP00000307786,ENSP00000320171,ENSP00000327070,ENSP00000327801,ENSP00000347872,ENSP00000358727,ENSP00000359991,ENSP00000362413,ENSP00000363641,ENSP00000379386,ENSP00000381607,ENSP00000385385,ENSP00000405573,ENSP00000418770,ENSP00000428895,ENSP00000438144	COX6C,CYCS,ENO1,GAPDH,GPI,GSTO1,GSTP1,LDHB,MDH1,MDH2,NNT,P4HB,PARK7,PDIA3,PDIA4,PDIA6,PGAM1,PGK1,PKM,PRDX2,PRDX3,SOD1,TPI1,TXN,VAT1		GO:0060205	cytoplasmic vesicle lumen	14	340	2.49e-07	ENSP00000252699,ENSP00000262428,ENSP00000291568,ENSP00000299767,ENSP00000320171,ENSP00000320866,ENSP00000339001,ENSP00000341289,ENSP00000347872,ENSP00000359991,ENSP00000361883,ENSP00000362924,ENSP00000381607,ENSP00000405573	ACTN4,CALR,CAP1,COTL1,CSTB,GPI,GSN,GSTP1,HSP90B1,PGAM1,PKM,TUBB,TUBB4B,VAT1
GO:0009167	purine ribonucleoside monophosphate metabolic process	14	230	8.58e-09	ENSP00000229239,ENSP00000229270,ENSP00000234590,ENSP00000262030,ENSP00000290299,ENSP00000300688,ENSP00000305995,ENSP00000306003,ENSP00000307786,ENSP00000320171,ENSP00000359991,ENSP00000362413,ENSP00000381736,ENSP00000405573	ATP5A1,ATP5B,ATP5I,ATP5L,ATP5O,CYCS,ENO1,GAPDH,GPI,PGAM1,PGK1,PGK2,PKM,TPI1		GO:0042470	melanosome	9	105	2.76e-07	ENSP00000261735,ENSP00000263867,ENSP00000286091,ENSP00000299767,ENSP00000300289,ENSP00000327801,ENSP00000346550,ENSP00000379287,ENSP00000385385	ANXA6,CAPG,ERP29,HSP90B1,P4HB,PDIA3,PDIA4,PDIA6,YWHAZ
GO:0006096	glycolytic process	8	38	1.21e-08	ENSP00000229239,ENSP00000229270,ENSP00000234590,ENSP00000305995,ENSP00000320171,ENSP00000359991,ENSP00000362413,ENSP00000405573	ENO1,GAPDH,GPI,PGAM1,PGK1,PGK2,PKM,TPI1		GO:0005788	endoplasmic reticulum lumen	13	299	3.65e-07	ENSP00000215909,ENSP00000261735,ENSP00000262947,ENSP00000286091,ENSP00000299767,ENSP00000300289,ENSP00000320866,ENSP00000327801,ENSP00000367265,ENSP00000367992,ENSP00000385385,ENSP00000439012,ENSP00000466134	C19orf10,CALR,CKAP4,DBI,ERP29,ESD,HSP90B1,LGALS1,P4HB,PDIA3,PDIA4,PDIA6,PRKCSH
GO:0006757	ATP generation from ADP	8	39	1.41e-08	ENSP00000229239,ENSP00000229270,ENSP00000234590,ENSP00000305995,ENSP00000320171,ENSP00000359991,ENSP00000362413,ENSP00000405573	ENO1,GAPDH,GPI,PGAM1,PGK1,PGK2,PKM,TPI1		GO:0030141	secretory granule	20	828	8.54e-07	ENSP00000222968,ENSP00000252699,ENSP00000262428,ENSP00000270142,ENSP00000291568,ENSP00000300060,ENSP00000320171,ENSP00000320866,ENSP00000339001,ENSP00000339191,ENSP00000341289,ENSP00000347872,ENSP00000359991,ENSP00000361635,ENSP00000361883,ENSP00000362924,ENSP00000367265,ENSP00000381607,ENSP00000405573,ENSP00000424183	ACTN4,ANPEP,CALR,CAP1,CAV1,CKAP4,COTL1,CSTB,GPI,GSN,GSTP1,LAMTOR3,PDAP1,PGAM1,PKM,SOD1,TUBB,TUBB4B,VAT1,VDAC2
GO:0006732	coenzyme metabolic process	15	297	1.77e-08	ENSP00000229239,ENSP00000229270,ENSP00000234590,ENSP00000264663,ENSP00000305995,ENSP00000320171,ENSP00000327070,ENSP00000358727,ENSP00000359991,ENSP00000362413,ENSP00000379386,ENSP00000391481,ENSP00000405573,ENSP00000438144,ENSP00000439012	DBI,ENO1,GAPDH,GPI,GSTO1,LDHB,MDH1,MDH2,NNT,PGAM1,PGK1,PGK2,PKM,TKT,TPI1		GO:0031410	cytoplasmic vesicle	34	2226	9.10e-07	ENSP00000222968,ENSP00000252699,ENSP00000261735,ENSP00000262428,ENSP00000263867,ENSP00000270142,ENSP00000286091,ENSP00000291568,ENSP00000298510,ENSP00000299767,ENSP00000300060,ENSP00000300289,ENSP00000301071,ENSP00000320171,ENSP00000320866,ENSP00000327801,ENSP00000339001,ENSP00000339191,ENSP00000341289,ENSP00000346550,ENSP00000347872,ENSP00000359991,ENSP00000361635,ENSP00000361883,ENSP00000362924…	ACTN4,ANPEP,ANXA6,CALR,CAP1,CAPG,CAV1,CKAP4,COTL1,CSTB,ERP29,ESD,GPI,GSN,GSTP1,HSP90B1,LAMTOR3,P4HB,PDAP1,PDIA3,PDIA4,PDIA6,PGAM1,PHB,PKM,PRDX3,SOD1,TUBA1A,TUBB,TUBB4B,VAT1,VDAC2,VIM,YWHAZ
GO:0042866	pyruvate biosynthetic process	8	42	2.09e-08	ENSP00000229239,ENSP00000229270,ENSP00000234590,ENSP00000305995,ENSP00000320171,ENSP00000359991,ENSP00000362413,ENSP00000405573	ENO1,GAPDH,GPI,PGAM1,PGK1,PGK2,PKM,TPI1		GO:0000790	nuclear chromatin	13	333	1.08e-06	ENSP00000296503,ENSP00000297012,ENSP00000303373,ENSP00000307705,ENSP00000330074,ENSP00000332194,ENSP00000332790,ENSP00000339835,ENSP00000366679,ENSP00000367022,ENSP00000434024,ENSP00000480826,ENSP00000481486	H2AFX,H3F3C,HIST1H1B,HIST1H1E,HIST1H2AA,HIST1H2AC,HIST1H2AE,HIST1H2AH,HIST1H3A,HIST1H4I,HIST2H2AB,HIST2H2AC,HMGB2
GO:0006090	pyruvate metabolic process	9	66	2.20e-08	ENSP00000229239,ENSP00000229270,ENSP00000234590,ENSP00000305995,ENSP00000320171,ENSP00000359991,ENSP00000362413,ENSP00000379386,ENSP00000405573	ENO1,GAPDH,GPI,LDHB,PGAM1,PGK1,PGK2,PKM,TPI1		GO:0005753	mitochondrial proton-transporting ATP synthase complex	5	21	3.49e-06	ENSP00000262030,ENSP00000290299,ENSP00000300688,ENSP00000306003,ENSP00000381736	ATP5A1,ATP5B,ATP5I,ATP5L,ATP5O
GO:0006735	NADH regeneration	7	25	2.45e-08	ENSP00000229239,ENSP00000229270,ENSP00000234590,ENSP00000320171,ENSP00000359991,ENSP00000362413,ENSP00000405573	ENO1,GAPDH,GPI,PGAM1,PGK1,PKM,TPI1		GO:0034774	secretory granule lumen	12	323	5.02e-06	ENSP00000252699,ENSP00000262428,ENSP00000291568,ENSP00000320171,ENSP00000339001,ENSP00000341289,ENSP00000347872,ENSP00000359991,ENSP00000361883,ENSP00000362924,ENSP00000381607,ENSP00000405573	ACTN4,CAP1,COTL1,CSTB,GPI,GSN,GSTP1,PGAM1,PKM,TUBB,TUBB4B,VAT1
GO:0061621	canonical glycolysis	7	25	2.45e-08	ENSP00000229239,ENSP00000229270,ENSP00000234590,ENSP00000320171,ENSP00000359991,ENSP00000362413,ENSP00000405573	ENO1,GAPDH,GPI,PGAM1,PGK1,PKM,TPI1		GO:1904813	ficolin-1-rich granule lumen	8	125	9.19e-06	ENSP00000222968,ENSP00000262428,ENSP00000291568,ENSP00000320171,ENSP00000359991,ENSP00000362924,ENSP00000381607,ENSP00000405573	COTL1,CSTB,GPI,GSN,GSTP1,PDAP1,PGAM1,PKM
GO:0061718	glucose catabolic process to pyruvate	7	25	2.45e-08	ENSP00000229239,ENSP00000229270,ENSP00000234590,ENSP00000320171,ENSP00000359991,ENSP00000362413,ENSP00000405573	ENO1,GAPDH,GPI,PGAM1,PGK1,PKM,TPI1		GO:0031967	organelle envelope	21	1146	2.42e-05	ENSP00000219169,ENSP00000229239,ENSP00000262030,ENSP00000264663,ENSP00000265333,ENSP00000270142,ENSP00000290299,ENSP00000300688,ENSP00000306003,ENSP00000307786,ENSP00000320866,ENSP00000339001,ENSP00000347872,ENSP00000357709,ENSP00000361635,ENSP00000381736,ENSP00000418770,ENSP00000428845,ENSP00000428895,ENSP00000441875,ENSP00000479488	ATP5A1,ATP5B,ATP5I,ATP5L,ATP5O,CALR,COX6C,CYCS,GAPDH,NNT,NUTF2,PARK7,PHB,PHB2,S100A6,SOD1,TUBB,VAT1,VDAC1,VDAC2,VDAC3
GO:0006342	chromatin silencing	10	98	2.76e-08	ENSP00000297012,ENSP00000303373,ENSP00000332194,ENSP00000332790,ENSP00000358154,ENSP00000366679,ENSP00000367022,ENSP00000434024,ENSP00000480826,ENSP00000481486	H2AFX,HIST1H2AA,HIST1H2AC,HIST1H2AE,HIST1H2AH,HIST1H3A,HIST1H4I,HIST2H2AB,HIST2H2AC,HIST2H3C		GO:0044428	nuclear part	47	4359	3.20e-05	ENSP00000219169,ENSP00000229239,ENSP00000252699,ENSP00000263867,ENSP00000270142,ENSP00000284440,ENSP00000289316,ENSP00000291568,ENSP00000296503,ENSP00000297012,ENSP00000298159,ENSP00000300413,ENSP00000303373,ENSP00000304229,ENSP00000307705,ENSP00000313199,ENSP00000316176,ENSP00000320866,ENSP00000328325,ENSP00000330074,ENSP00000332194,ENSP00000332790,ENSP00000339001,ENSP00000339835,ENSP00000349430…	ACTB,ACTN4,CALR,CAPG,CFL2,CKAP4,CSTB,GAPDH,GPI,H2AFX,H3F3C,HINT1,HIST1H1B,HIST1H1E,HIST1H2AA,HIST1H2AC,HIST1H2AE,HIST1H2AH,HIST1H2BD,HIST1H2BJ,HIST1H2BK,HIST1H2BL,HIST1H2BO,HIST1H3A,HIST1H4I,HIST2H2AB,HIST2H2AC,HIST2H3C,HIST3H2BB,HMGB2,HNRNPD,NUTF2,PARK7,PHB,PHB2,PTTG1IP,RPS20,S100A6,SNRPD1,SOD1,TKT,TUBB,UBE2N,UCHL1,VIM,WIBG,YWHAZ
GO:0006094	gluconeogenesis	8	46	3.11e-08	ENSP00000229239,ENSP00000229270,ENSP00000234590,ENSP00000327070,ENSP00000359991,ENSP00000362413,ENSP00000405573,ENSP00000438144	ENO1,GAPDH,GPI,MDH1,MDH2,PGAM1,PGK1,TPI1		GO:0005740	mitochondrial envelope	16	722	4.09e-05	ENSP00000262030,ENSP00000264663,ENSP00000265333,ENSP00000270142,ENSP00000290299,ENSP00000300688,ENSP00000306003,ENSP00000307786,ENSP00000347872,ENSP00000361635,ENSP00000381736,ENSP00000418770,ENSP00000428845,ENSP00000428895,ENSP00000441875,ENSP00000479488	ATP5A1,ATP5B,ATP5I,ATP5L,ATP5O,COX6C,CYCS,NNT,PARK7,PHB,PHB2,SOD1,VAT1,VDAC1,VDAC2,VDAC3
GO:0051234	establishment of localization	54	4248	3.65e-08	ENSP00000219169,ENSP00000222968,ENSP00000252699,ENSP00000261735,ENSP00000262030,ENSP00000262428,ENSP00000263238,ENSP00000264663,ENSP00000265333,ENSP00000270142,ENSP00000284440,ENSP00000286091,ENSP00000290299,ENSP00000291568,ENSP00000299767,ENSP00000300060,ENSP00000300413,ENSP00000300688,ENSP00000301071,ENSP00000301072,ENSP00000306003,ENSP00000309830,ENSP00000320171,ENSP00000320866,ENSP00000328325…	ACTB,ACTN4,ACTR3,ANPEP,ANXA6,ATP5A1,ATP5B,ATP5I,ATP5L,ATP5O,CALR,CAP1,CAV1,CKAP4,COTL1,COX6C,CSTB,ERP29,GPI,GSN,GSTP1,HIST1H1B,HSP90B1,LAMTOR3,NNT,NUTF2,PARK7,PDAP1,PDIA4,PDIA6,PGAM1,PHB,PHB2,PKM,PTTG1IP,RPL36A,RPL38,RPS20,S100A10,S100A6,SNRPD1,SOD1,TAGLN2,TUBA1A,TUBA1B,TUBA1C,TUBB,TUBB4B,UCHL1,VAT1,VDAC1,VDAC2,VDAC3,YWHAZ		GO:0005576	extracellular region	32	2505	8.09e-05	ENSP00000222968,ENSP00000252699,ENSP00000262428,ENSP00000262947,ENSP00000270142,ENSP00000286091,ENSP00000291568,ENSP00000296503,ENSP00000299767,ENSP00000300060,ENSP00000300289,ENSP00000314556,ENSP00000320171,ENSP00000320866,ENSP00000327801,ENSP00000339001,ENSP00000341289,ENSP00000347872,ENSP00000349430,ENSP00000357076,ENSP00000358154,ENSP00000359991,ENSP00000361883,ENSP00000362413,ENSP00000362924…	ACTN4,ANPEP,C19orf10,CALR,CAP1,COTL1,CSTB,DCD,GPI,GSN,GSTP1,HIST1H2BJ,HIST1H2BK,HIST1H3A,HIST1H4I,HIST2H3C,HMGB2,HSP90B1,P4HB,PDAP1,PDIA3,PDIA4,PDIA6,PGAM1,PGK1,PKM,SOD1,TAGLN2,TUBB,TUBB4B,UACA,VAT1
GO:0006810	transport	53	4130	4.15e-08	ENSP00000219169,ENSP00000222968,ENSP00000252699,ENSP00000261735,ENSP00000262030,ENSP00000262428,ENSP00000263238,ENSP00000264663,ENSP00000265333,ENSP00000270142,ENSP00000284440,ENSP00000286091,ENSP00000290299,ENSP00000291568,ENSP00000299767,ENSP00000300060,ENSP00000300413,ENSP00000300688,ENSP00000301071,ENSP00000301072,ENSP00000306003,ENSP00000309830,ENSP00000320171,ENSP00000320866,ENSP00000328325…	ACTB,ACTN4,ACTR3,ANPEP,ANXA6,ATP5A1,ATP5B,ATP5I,ATP5L,ATP5O,CALR,CAP1,CAV1,CKAP4,COTL1,COX6C,CSTB,ERP29,GPI,GSN,GSTP1,HSP90B1,LAMTOR3,NNT,NUTF2,PARK7,PDAP1,PDIA4,PDIA6,PGAM1,PHB,PHB2,PKM,PTTG1IP,RPL36A,RPL38,RPS20,S100A10,S100A6,SNRPD1,SOD1,TAGLN2,TUBA1A,TUBA1B,TUBA1C,TUBB,TUBB4B,UCHL1,VAT1,VDAC1,VDAC2,VDAC3,YWHAZ		GO:0045121	membrane raft	10	300	9.34e-05	ENSP00000265333,ENSP00000301071,ENSP00000336799,ENSP00000339001,ENSP00000339191,ENSP00000361635,ENSP00000362413,ENSP00000379386,ENSP00000418770,ENSP00000424183	CAV1,LAMTOR3,LDHB,PARK7,PGK1,TUBA1A,TUBA1B,TUBB,VDAC1,VDAC2
GO:0019693	ribose phosphate metabolic process	17	455	6.09e-08	ENSP00000229239,ENSP00000229270,ENSP00000234590,ENSP00000262030,ENSP00000290299,ENSP00000300688,ENSP00000304229,ENSP00000305995,ENSP00000306003,ENSP00000307786,ENSP00000320171,ENSP00000359991,ENSP00000362413,ENSP00000381736,ENSP00000391481,ENSP00000405573,ENSP00000439012	ATP5A1,ATP5B,ATP5I,ATP5L,ATP5O,CYCS,DBI,ENO1,GAPDH,GPI,HINT1,PGAM1,PGK1,PGK2,PKM,TKT,TPI1		GO:0031981	nuclear lumen	43	4030	0.00012	ENSP00000219169,ENSP00000252699,ENSP00000263867,ENSP00000270142,ENSP00000284440,ENSP00000289316,ENSP00000291568,ENSP00000296503,ENSP00000297012,ENSP00000298159,ENSP00000300413,ENSP00000303373,ENSP00000304229,ENSP00000307705,ENSP00000313199,ENSP00000316176,ENSP00000328325,ENSP00000330074,ENSP00000332194,ENSP00000332790,ENSP00000339835,ENSP00000349430,ENSP00000349960,ENSP00000358154,ENSP00000366618…	ACTB,ACTN4,CAPG,CFL2,CKAP4,CSTB,GPI,H2AFX,H3F3C,HINT1,HIST1H1B,HIST1H1E,HIST1H2AA,HIST1H2AC,HIST1H2AE,HIST1H2AH,HIST1H2BD,HIST1H2BJ,HIST1H2BK,HIST1H2BL,HIST1H2BO,HIST1H3A,HIST1H4I,HIST2H2AB,HIST2H2AC,HIST2H3C,HIST3H2BB,HMGB2,HNRNPD,NUTF2,PARK7,PHB,PHB2,PTTG1IP,RPS20,SNRPD1,SOD1,TKT,UBE2N,UCHL1,VIM,WIBG,YWHAZ
GO:0009150	purine ribonucleotide metabolic process	16	425	1.60e-07	ENSP00000229239,ENSP00000229270,ENSP00000234590,ENSP00000262030,ENSP00000290299,ENSP00000300688,ENSP00000304229,ENSP00000305995,ENSP00000306003,ENSP00000307786,ENSP00000320171,ENSP00000359991,ENSP00000362413,ENSP00000381736,ENSP00000405573,ENSP00000439012	ATP5A1,ATP5B,ATP5I,ATP5L,ATP5O,CYCS,DBI,ENO1,GAPDH,GPI,HINT1,PGAM1,PGK1,PGK2,PKM,TPI1		GO:0005739	mitochondrion	23	1531	0.00015	ENSP00000262030,ENSP00000264663,ENSP00000265333,ENSP00000270142,ENSP00000290299,ENSP00000298510,ENSP00000300688,ENSP00000306003,ENSP00000307786,ENSP00000327070,ENSP00000346550,ENSP00000347872,ENSP00000361635,ENSP00000379287,ENSP00000381607,ENSP00000381736,ENSP00000393417,ENSP00000418770,ENSP00000428845,ENSP00000428895,ENSP00000438144,ENSP00000441875,ENSP00000479488	ANXA6,ATP5A1,ATP5B,ATP5I,ATP5L,ATP5O,CASP14,COX6C,CYCS,GSTP1,MDH1,MDH2,NNT,PARK7,PHB,PHB2,PRDX3,SOD1,VAT1,VDAC1,VDAC2,VDAC3,YWHAZ
GO:1990748	cellular detoxification	9	90	1.84e-07	ENSP00000264663,ENSP00000270142,ENSP00000298510,ENSP00000301522,ENSP00000358727,ENSP00000363641,ENSP00000367992,ENSP00000381607,ENSP00000418770	ESD,GSTO1,GSTP1,NNT,PARK7,PRDX2,PRDX3,SOD1,TXN		GO:0044429	mitochondrial part	18	1015	0.00016	ENSP00000262030,ENSP00000264663,ENSP00000265333,ENSP00000270142,ENSP00000290299,ENSP00000298510,ENSP00000300688,ENSP00000306003,ENSP00000307786,ENSP00000327070,ENSP00000347872,ENSP00000361635,ENSP00000381736,ENSP00000418770,ENSP00000428845,ENSP00000428895,ENSP00000441875,ENSP00000479488	ATP5A1,ATP5B,ATP5I,ATP5L,ATP5O,COX6C,CYCS,MDH2,NNT,PARK7,PHB,PHB2,PRDX3,SOD1,VAT1,VDAC1,VDAC2,VDAC3
GO:0051179	localization	59	5233	2.98e-07	ENSP00000219169,ENSP00000222968,ENSP00000252699,ENSP00000261735,ENSP00000262030,ENSP00000262428,ENSP00000263238,ENSP00000264071,ENSP00000264663,ENSP00000265333,ENSP00000270142,ENSP00000284440,ENSP00000286091,ENSP00000290299,ENSP00000291568,ENSP00000296503,ENSP00000299767,ENSP00000300060,ENSP00000300413,ENSP00000300688,ENSP00000301071,ENSP00000301072,ENSP00000305995,ENSP00000306003,ENSP00000309830…	ACTB,ACTN4,ACTR3,ANPEP,ANXA6,ASPM,ATP5A1,ATP5B,ATP5I,ATP5L,ATP5O,CALR,CAP1,CAV1,CKAP4,COTL1,COX6C,CSTB,ERP29,GPI,GSN,GSTP1,HIST1H1B,HMGB2,HSP90B1,LAMTOR3,NNT,NUTF2,PARK7,PDAP1,PDIA4,PDIA6,PGAM1,PGK2,PHB,PHB2,PKM,PTTG1IP,RPL36A,RPL38,RPS20,S100A10,S100A6,SNRPD1,SOD1,TAGLN2,TUBA1A,TUBA1B,TUBA1C,TUBB,TUBB4A,TUBB4B,TXN,UCHL1,VAT1,VDAC1,VDAC2,VDAC3,YWHAZ		GO:0031966	mitochondrial membrane	14	679	0.00029	ENSP00000262030,ENSP00000264663,ENSP00000265333,ENSP00000290299,ENSP00000300688,ENSP00000306003,ENSP00000307786,ENSP00000347872,ENSP00000361635,ENSP00000381736,ENSP00000428845,ENSP00000428895,ENSP00000441875,ENSP00000479488	ATP5A1,ATP5B,ATP5I,ATP5L,ATP5O,COX6C,CYCS,NNT,PHB,PHB2,VAT1,VDAC1,VDAC2,VDAC3
GO:0019359	nicotinamide nucleotide biosynthetic process	8	68	3.92e-07	ENSP00000229239,ENSP00000229270,ENSP00000234590,ENSP00000305995,ENSP00000320171,ENSP00000359991,ENSP00000362413,ENSP00000405573	ENO1,GAPDH,GPI,PGAM1,PGK1,PGK2,PKM,TPI1		GO:0034663	endoplasmic reticulum chaperone complex	3	11	0.00042	ENSP00000299767,ENSP00000327801,ENSP00000385385	HSP90B1,P4HB,PDIA6
GO:0034655	nucleobase-containing compound catabolic process	15	394	3.92e-07	ENSP00000229239,ENSP00000229270,ENSP00000234590,ENSP00000296503,ENSP00000304229,ENSP00000305995,ENSP00000309830,ENSP00000313199,ENSP00000320171,ENSP00000359991,ENSP00000362413,ENSP00000386156,ENSP00000404375,ENSP00000405573,ENSP00000429374	ENO1,GAPDH,GPI,HINT1,HMGB2,HNRNPD,PGAM1,PGK1,PGK2,PKM,RPL36A,RPL38,RPS20,TPI1,WIBG		GO:0005634	nucleus	60	6892	0.00051	ENSP00000215909,ENSP00000216330,ENSP00000219169,ENSP00000229239,ENSP00000234590,ENSP00000252699,ENSP00000262428,ENSP00000263867,ENSP00000270142,ENSP00000284440,ENSP00000289316,ENSP00000291568,ENSP00000296503,ENSP00000297012,ENSP00000298159,ENSP00000300413,ENSP00000301072,ENSP00000303373,ENSP00000304229,ENSP00000307705,ENSP00000307786,ENSP00000313199,ENSP00000314556,ENSP00000316176,ENSP00000320171…	ACTB,ACTN4,ASPM,CALR,CAPG,CASP14,CFL2,CKAP4,COTL1,CSTB,CYCS,ENO1,FKBP3,GAPDH,GPI,GSTP1,H2AFX,H3F3C,HINT1,HIST1H1B,HIST1H1E,HIST1H2AA,HIST1H2AC,HIST1H2AE,HIST1H2AH,HIST1H2BD,HIST1H2BJ,HIST1H2BK,HIST1H2BL,HIST1H2BO,HIST1H3A,HIST1H4I,HIST2H2AB,HIST2H2AC,HIST2H3C,HIST3H2BB,HMGB2,HNRNPD,LGALS1,NUTF2,PARK7,PGAM1,PHB,PHB2,PKM,PTTG1IP,RPS20,S100A6,SNRPD1,SOD1,TKT,TUBA1C,TUBB,TXN,UACA,UBE2N,UCHL1,VIM,WIBG…
GO:0045454	cell redox homeostasis	8	68	3.92e-07	ENSP00000264663,ENSP00000286091,ENSP00000298510,ENSP00000300289,ENSP00000301522,ENSP00000327801,ENSP00000363641,ENSP00000385385	NNT,P4HB,PDIA3,PDIA4,PDIA6,PRDX2,PRDX3,TXN		GO:0044433	cytoplasmic vesicle part	21	1447	0.00053	ENSP00000222968,ENSP00000252699,ENSP00000262428,ENSP00000291568,ENSP00000299767,ENSP00000300060,ENSP00000300289,ENSP00000320171,ENSP00000320866,ENSP00000339001,ENSP00000339191,ENSP00000341289,ENSP00000346550,ENSP00000347872,ENSP00000359991,ENSP00000361883,ENSP00000362924,ENSP00000367265,ENSP00000381607,ENSP00000405573,ENSP00000424183	ACTN4,ANPEP,ANXA6,CALR,CAP1,CAV1,CKAP4,COTL1,CSTB,GPI,GSN,GSTP1,HSP90B1,LAMTOR3,PDAP1,PDIA3,PGAM1,PKM,TUBB,TUBB4B,VAT1
GO:1901564	organonitrogen compound metabolic process	59	5281	3.99e-07	ENSP00000215909,ENSP00000216330,ENSP00000229239,ENSP00000229270,ENSP00000234590,ENSP00000261313,ENSP00000262030,ENSP00000264663,ENSP00000270142,ENSP00000284440,ENSP00000289316,ENSP00000290299,ENSP00000298510,ENSP00000299767,ENSP00000300060,ENSP00000300289,ENSP00000300688,ENSP00000304229,ENSP00000305995,ENSP00000306003,ENSP00000307705,ENSP00000307786,ENSP00000309830,ENSP00000316176,ENSP00000320171…	ACTB,ANPEP,ATP5A1,ATP5B,ATP5I,ATP5L,ATP5O,CALR,CASP14,CKAP4,CYCS,DBI,DCD,EIF2A,ENO1,ESD,FKBP3,GAPDH,GPI,GSN,GSTO1,GSTP1,HINT1,HIST1H1E,HIST1H2BD,HIST1H2BJ,HIST1H2BK,HIST1H2BL,HIST1H2BO,HIST1H3A,HIST1H4I,HIST2H3C,HSP90B1,LAMTOR3,LDHB,LGALS1,MDH1,MDH2,NNT,P4HB,PARK7,PDIA3,PDIA6,PEBP1,PGAM1,PGK1,PGK2,PHB,PKM,PRDX3,PRKCSH,RPL36A,RPL38,RPS20,SOD1,TKT,TPI1,UBE2N,UCHL1		GO:0005856	cytoskeleton	26	2068	0.00070	ENSP00000229239,ENSP00000252699,ENSP00000262428,ENSP00000263238,ENSP00000263867,ENSP00000264071,ENSP00000269321,ENSP00000298159,ENSP00000301071,ENSP00000301072,ENSP00000304229,ENSP00000314556,ENSP00000318697,ENSP00000336799,ENSP00000339001,ENSP00000341289,ENSP00000349960,ENSP00000356379,ENSP00000357516,ENSP00000361883,ENSP00000362924,ENSP00000367265,ENSP00000393417,ENSP00000402373,ENSP00000434024…	ACTA2,ACTB,ACTN4,ACTR3,ARHGDIA,ASPM,CAP1,CAPG,CASP14,CFL2,CKAP4,COTL1,GAPDH,GSN,H2AFX,HINT1,TPM3,TUBA1A,TUBA1B,TUBA1C,TUBB,TUBB4A,TUBB4B,TUBB6,UACA,VIM
GO:0009166	nucleotide catabolic process	9	101	4.14e-07	ENSP00000229239,ENSP00000229270,ENSP00000234590,ENSP00000304229,ENSP00000305995,ENSP00000320171,ENSP00000359991,ENSP00000362413,ENSP00000405573	ENO1,GAPDH,GPI,HINT1,PGAM1,PGK1,PGK2,PKM,TPI1		GO:1990904	ribonucleoprotein complex	14	770	0.00098	ENSP00000229239,ENSP00000252699,ENSP00000300413,ENSP00000301071,ENSP00000309830,ENSP00000313199,ENSP00000320866,ENSP00000339001,ENSP00000349960,ENSP00000367265,ENSP00000404375,ENSP00000417229,ENSP00000429374,ENSP00000446007	ACTB,ACTN4,CALR,CKAP4,EIF2A,GAPDH,HNRNPD,RPL36A,RPL38,RPS20,SNRPD1,TUBA1A,TUBB,VIM
GO:0051276	chromosome organization	23	999	4.30e-07	ENSP00000289316,ENSP00000296503,ENSP00000297012,ENSP00000303373,ENSP00000307705,ENSP00000316176,ENSP00000330074,ENSP00000332194,ENSP00000332790,ENSP00000339835,ENSP00000349430,ENSP00000358154,ENSP00000366618,ENSP00000366679,ENSP00000367022,ENSP00000434024,ENSP00000441875,ENSP00000476136,ENSP00000477527,ENSP00000479284,ENSP00000479488,ENSP00000480826,ENSP00000481486	H2AFX,H3F3C,HIST1H1B,HIST1H1E,HIST1H2AA,HIST1H2AC,HIST1H2AE,HIST1H2AH,HIST1H2BD,HIST1H2BJ,HIST1H2BK,HIST1H2BL,HIST1H2BO,HIST1H3A,HIST1H4I,HIST2H2AB,HIST2H2AC,HIST2H3C,HIST3H2BB,HMGB2,PHB,PHB2,UBE2N		GO:0099512	supramolecular fiber	15	873	0.0010	ENSP00000234590,ENSP00000252699,ENSP00000264071,ENSP00000298159,ENSP00000301071,ENSP00000301072,ENSP00000318697,ENSP00000336799,ENSP00000339001,ENSP00000341289,ENSP00000356379,ENSP00000357516,ENSP00000393417,ENSP00000402373,ENSP00000446007	ACTA2,ACTN4,ASPM,CASP14,CFL2,ENO1,TPM3,TUBA1A,TUBA1B,TUBA1C,TUBB,TUBB4A,TUBB4B,TUBB6,VIM
GO:0022607	cellular component assembly	36	2343	6.41e-07	ENSP00000252699,ENSP00000263238,ENSP00000263867,ENSP00000264071,ENSP00000289316,ENSP00000296503,ENSP00000298159,ENSP00000299767,ENSP00000300413,ENSP00000301071,ENSP00000307705,ENSP00000309830,ENSP00000320171,ENSP00000320866,ENSP00000327801,ENSP00000330074,ENSP00000339001,ENSP00000339191,ENSP00000339835,ENSP00000341289,ENSP00000346550,ENSP00000349430,ENSP00000349960,ENSP00000356379,ENSP00000357801…	ACTB,ACTN4,ACTR3,ANXA6,ASPM,CALR,CAPG,CAV1,CFL2,EIF2A,GSN,H2AFX,H3F3C,HIST1H1B,HIST1H1E,HIST1H2BD,HIST1H2BJ,HIST1H2BK,HIST1H2BL,HIST1H2BO,HIST1H3A,HIST1H4I,HIST2H3C,HIST3H2BB,HMGB2,HSP90B1,P4HB,PKM,RPL38,S100A10,SNRPD1,TUBA1A,TUBB,TUBB4A,TUBB4B,YWHAZ		GO:0019866	organelle inner membrane	11	513	0.0012	ENSP00000219169,ENSP00000262030,ENSP00000264663,ENSP00000290299,ENSP00000300688,ENSP00000306003,ENSP00000307786,ENSP00000381736,ENSP00000428895,ENSP00000441875,ENSP00000479488	ATP5A1,ATP5B,ATP5I,ATP5L,ATP5O,COX6C,CYCS,NNT,NUTF2,PHB,PHB2
GO:0048519	negative regulation of biological process	56	4953	8.04e-07	ENSP00000215909,ENSP00000219169,ENSP00000229239,ENSP00000234590,ENSP00000252699,ENSP00000261313,ENSP00000261735,ENSP00000262030,ENSP00000262947,ENSP00000263867,ENSP00000264071,ENSP00000264663,ENSP00000269321,ENSP00000270142,ENSP00000284440,ENSP00000291568,ENSP00000296503,ENSP00000297012,ENSP00000298510,ENSP00000299767,ENSP00000301522,ENSP00000303373,ENSP00000307705,ENSP00000309830,ENSP00000313199…	ACTN4,ARHGDIA,ASPM,ATP5A1,ATP5B,C19orf10,CALR,CAPG,CAV1,CSTB,ENO1,ERP29,GAPDH,GSN,GSTO1,GSTP1,H2AFX,HIST1H1B,HIST1H1E,HIST1H2AA,HIST1H2AC,HIST1H2AE,HIST1H2AH,HIST1H2BJ,HIST1H3A,HIST1H4I,HIST2H2AB,HIST2H2AC,HIST2H3C,HMGB2,HNRNPD,HSP90B1,LAMTOR3,LGALS1,NNT,NUTF2,PARK7,PEBP1,PGK1,PHB,PHB2,PRDX2,PRDX3,PTTG1IP,RPL36A,RPL38,RPS20,SOD1,TUBB4A,TXN,UCHL1,VAT1,VDAC2,VIM,WIBG,YWHAZ		GO:0012505	endomembrane system	42	4347	0.0013	ENSP00000215909,ENSP00000219169,ENSP00000222968,ENSP00000229239,ENSP00000252699,ENSP00000261735,ENSP00000262428,ENSP00000262947,ENSP00000270142,ENSP00000284440,ENSP00000286091,ENSP00000291568,ENSP00000298510,ENSP00000299767,ENSP00000300060,ENSP00000300289,ENSP00000301071,ENSP00000320171,ENSP00000320866,ENSP00000327801,ENSP00000339001,ENSP00000339191,ENSP00000341289,ENSP00000346550,ENSP00000347872…	ACTN4,ANPEP,ANXA6,C19orf10,CALR,CAP1,CAV1,CKAP4,COTL1,CSTB,DBI,ERP29,ESD,GAPDH,GPI,GSN,GSTP1,HSP90B1,LAMTOR3,LGALS1,NUTF2,P4HB,PARK7,PDAP1,PDIA3,PDIA4,PDIA6,PGAM1,PHB,PKM,PRDX3,PRKCSH,RPL36A,S100A10,S100A6,SOD1,TUBA1A,TUBB,TUBB4B,UCHL1,VAT1,VDAC2
GO:0005996	monosaccharide metabolic process	11	198	8.90e-07	ENSP00000229239,ENSP00000229270,ENSP00000234590,ENSP00000320171,ENSP00000327070,ENSP00000358727,ENSP00000359991,ENSP00000362413,ENSP00000391481,ENSP00000405573,ENSP00000438144	ENO1,GAPDH,GPI,GSTO1,MDH1,MDH2,PGAM1,PGK1,PKM,TKT,TPI1		GO:0046930	pore complex	3	18	0.0013	ENSP00000265333,ENSP00000361635,ENSP00000428845	VDAC1,VDAC2,VDAC3
GO:0006006	glucose metabolic process	9	113	9.14e-07	ENSP00000229239,ENSP00000229270,ENSP00000234590,ENSP00000320171,ENSP00000327070,ENSP00000359991,ENSP00000362413,ENSP00000405573,ENSP00000438144	ENO1,GAPDH,GPI,MDH1,MDH2,PGAM1,PGK1,PKM,TPI1		GO:0005743	mitochondrial inner membrane	10	456	0.0020	ENSP00000262030,ENSP00000264663,ENSP00000290299,ENSP00000300688,ENSP00000306003,ENSP00000307786,ENSP00000381736,ENSP00000428895,ENSP00000441875,ENSP00000479488	ATP5A1,ATP5B,ATP5I,ATP5L,ATP5O,COX6C,CYCS,NNT,PHB,PHB2
GO:0009435	NAD biosynthetic process	7	51	1.04e-06	ENSP00000229239,ENSP00000229270,ENSP00000234590,ENSP00000320171,ENSP00000359991,ENSP00000362413,ENSP00000405573	ENO1,GAPDH,GPI,PGAM1,PGK1,PKM,TPI1		GO:0048471	perinuclear region of cytoplasm	12	670	0.0030	ENSP00000229239,ENSP00000252699,ENSP00000296503,ENSP00000299767,ENSP00000320866,ENSP00000339191,ENSP00000346550,ENSP00000357709,ENSP00000362924,ENSP00000367265,ENSP00000418770,ENSP00000439012	ACTN4,ANXA6,CALR,CAV1,CKAP4,DBI,GAPDH,GSN,HMGB2,HSP90B1,PARK7,S100A6
GO:0051641	cellular localization	34	2180	1.18e-06	ENSP00000219169,ENSP00000252699,ENSP00000261735,ENSP00000262030,ENSP00000263238,ENSP00000264071,ENSP00000270142,ENSP00000284440,ENSP00000290299,ENSP00000299767,ENSP00000300413,ENSP00000300688,ENSP00000301071,ENSP00000301072,ENSP00000306003,ENSP00000309830,ENSP00000320866,ENSP00000328325,ENSP00000330074,ENSP00000336799,ENSP00000339001,ENSP00000339191,ENSP00000341289,ENSP00000356379,ENSP00000357801…	ACTN4,ACTR3,ASPM,ATP5A1,ATP5B,ATP5I,ATP5L,ATP5O,CALR,CAV1,ERP29,GSN,HIST1H1B,HSP90B1,LAMTOR3,NUTF2,PARK7,PHB2,PTTG1IP,RPL36A,RPL38,RPS20,S100A10,SNRPD1,SOD1,TUBA1A,TUBA1B,TUBA1C,TUBB,TUBB4A,TUBB4B,TXN,UCHL1,YWHAZ		GO:0005793	endoplasmic reticulum-Golgi intermediate compartment	5	113	0.0032	ENSP00000262947,ENSP00000300060,ENSP00000320866,ENSP00000327801,ENSP00000385385	ANPEP,C19orf10,CALR,P4HB,PDIA6
GO:0098869	cellular oxidant detoxification	8	86	1.66e-06	ENSP00000264663,ENSP00000270142,ENSP00000298510,ENSP00000301522,ENSP00000358727,ENSP00000363641,ENSP00000381607,ENSP00000418770	GSTO1,GSTP1,NNT,PARK7,PRDX2,PRDX3,SOD1,TXN		GO:0005844	polysome	4	66	0.0037	ENSP00000309830,ENSP00000320866,ENSP00000404375,ENSP00000446007	CALR,RPL36A,RPL38,VIM
GO:0045055	regulated exocytosis	18	691	2.73e-06	ENSP00000222968,ENSP00000252699,ENSP00000262428,ENSP00000270142,ENSP00000291568,ENSP00000300060,ENSP00000320171,ENSP00000339001,ENSP00000341289,ENSP00000347872,ENSP00000357076,ENSP00000359991,ENSP00000361883,ENSP00000362924,ENSP00000367265,ENSP00000381607,ENSP00000405573,ENSP00000424183	ACTN4,ANPEP,CAP1,CKAP4,COTL1,CSTB,GPI,GSN,GSTP1,LAMTOR3,PDAP1,PGAM1,PKM,SOD1,TAGLN2,TUBB,TUBB4B,VAT1		GO:0045261	proton-transporting ATP synthase complex, catalytic core F(1)	2	6	0.0046	ENSP00000262030,ENSP00000381736	ATP5A1,ATP5B
GO:0042776	mitochondrial ATP synthesis coupled proton transport	5	17	3.25e-06	ENSP00000262030,ENSP00000290299,ENSP00000300688,ENSP00000306003,ENSP00000381736	ATP5A1,ATP5B,ATP5I,ATP5L,ATP5O		GO:0015629	actin cytoskeleton	9	432	0.0051	ENSP00000252699,ENSP00000263238,ENSP00000263867,ENSP00000298159,ENSP00000349960,ENSP00000357516,ENSP00000361883,ENSP00000362924,ENSP00000402373	ACTA2,ACTB,ACTN4,ACTR3,CAP1,CAPG,CFL2,GSN,TPM3
GO:0032940	secretion by cell	21	959	3.62e-06	ENSP00000222968,ENSP00000252699,ENSP00000261735,ENSP00000262428,ENSP00000270142,ENSP00000286091,ENSP00000291568,ENSP00000300060,ENSP00000320171,ENSP00000339001,ENSP00000341289,ENSP00000347872,ENSP00000357076,ENSP00000359991,ENSP00000361883,ENSP00000362924,ENSP00000367265,ENSP00000381607,ENSP00000405573,ENSP00000418770,ENSP00000424183	ACTN4,ANPEP,CAP1,CKAP4,COTL1,CSTB,ERP29,GPI,GSN,GSTP1,LAMTOR3,PARK7,PDAP1,PDIA4,PGAM1,PKM,SOD1,TAGLN2,TUBB,TUBB4B,VAT1		GO:0022626	cytosolic ribosome	4	78	0.0064	ENSP00000309830,ENSP00000404375,ENSP00000417229,ENSP00000429374	EIF2A,RPL36A,RPL38,RPS20
GO:0043312	neutrophil degranulation	15	485	4.00e-06	ENSP00000222968,ENSP00000262428,ENSP00000291568,ENSP00000300060,ENSP00000320171,ENSP00000339001,ENSP00000341289,ENSP00000347872,ENSP00000359991,ENSP00000361883,ENSP00000362924,ENSP00000367265,ENSP00000381607,ENSP00000405573,ENSP00000424183	ANPEP,CAP1,CKAP4,COTL1,CSTB,GPI,GSN,GSTP1,LAMTOR3,PDAP1,PGAM1,PKM,TUBB,TUBB4B,VAT1		GO:0031968	organelle outer membrane	6	203	0.0065	ENSP00000219169,ENSP00000265333,ENSP00000347872,ENSP00000361635,ENSP00000428845,ENSP00000441875	NUTF2,PHB2,VAT1,VDAC1,VDAC2,VDAC3
GO:0046903	secretion	22	1070	4.87e-06	ENSP00000222968,ENSP00000252699,ENSP00000261735,ENSP00000262428,ENSP00000270142,ENSP00000286091,ENSP00000291568,ENSP00000300060,ENSP00000320171,ENSP00000339001,ENSP00000339191,ENSP00000341289,ENSP00000347872,ENSP00000357076,ENSP00000359991,ENSP00000361883,ENSP00000362924,ENSP00000367265,ENSP00000381607,ENSP00000405573,ENSP00000418770,ENSP00000424183	ACTN4,ANPEP,CAP1,CAV1,CKAP4,COTL1,CSTB,ERP29,GPI,GSN,GSTP1,LAMTOR3,PARK7,PDAP1,PDIA4,PGAM1,PKM,SOD1,TAGLN2,TUBB,TUBB4B,VAT1		GO:0044455	mitochondrial membrane part	6	203	0.0065	ENSP00000262030,ENSP00000264663,ENSP00000290299,ENSP00000300688,ENSP00000306003,ENSP00000381736	ATP5A1,ATP5B,ATP5I,ATP5L,ATP5O,NNT
GO:0097237	cellular response to toxic substance	10	195	6.22e-06	ENSP00000264663,ENSP00000270142,ENSP00000298510,ENSP00000301522,ENSP00000349960,ENSP00000358727,ENSP00000363641,ENSP00000367992,ENSP00000381607,ENSP00000418770	ACTB,ESD,GSTO1,GSTP1,NNT,PARK7,PRDX2,PRDX3,SOD1,TXN		GO:0099513	polymeric cytoskeletal fiber	11	645	0.0066	ENSP00000264071,ENSP00000301071,ENSP00000301072,ENSP00000318697,ENSP00000336799,ENSP00000339001,ENSP00000341289,ENSP00000356379,ENSP00000357516,ENSP00000393417,ENSP00000446007	ASPM,CASP14,TPM3,TUBA1A,TUBA1B,TUBA1C,TUBB,TUBB4A,TUBB4B,TUBB6,VIM
GO:0040029	regulation of gene expression, epigenetic	11	251	6.82e-06	ENSP00000297012,ENSP00000303373,ENSP00000332194,ENSP00000332790,ENSP00000349960,ENSP00000358154,ENSP00000366679,ENSP00000367022,ENSP00000434024,ENSP00000480826,ENSP00000481486	ACTB,H2AFX,HIST1H2AA,HIST1H2AC,HIST1H2AE,HIST1H2AH,HIST1H3A,HIST1H4I,HIST2H2AB,HIST2H2AC,HIST2H3C		GO:0098805	whole membrane	19	1554	0.0071	ENSP00000219169,ENSP00000265333,ENSP00000300060,ENSP00000300289,ENSP00000301071,ENSP00000320866,ENSP00000336799,ENSP00000339001,ENSP00000339191,ENSP00000346550,ENSP00000347872,ENSP00000361635,ENSP00000362413,ENSP00000367265,ENSP00000379386,ENSP00000418770,ENSP00000424183,ENSP00000428845,ENSP00000441875	ANPEP,ANXA6,CALR,CAV1,CKAP4,LAMTOR3,LDHB,NUTF2,PARK7,PDIA3,PGK1,PHB2,TUBA1A,TUBA1B,TUBB,VAT1,VDAC1,VDAC2,VDAC3
GO:0034622	cellular protein-containing complex assembly	19	832	7.34e-06	ENSP00000289316,ENSP00000296503,ENSP00000300413,ENSP00000307705,ENSP00000309830,ENSP00000320866,ENSP00000330074,ENSP00000339835,ENSP00000349430,ENSP00000358154,ENSP00000362924,ENSP00000366618,ENSP00000417229,ENSP00000434024,ENSP00000476136,ENSP00000477527,ENSP00000479284,ENSP00000480826,ENSP00000481486	CALR,EIF2A,GSN,H2AFX,H3F3C,HIST1H1B,HIST1H1E,HIST1H2BD,HIST1H2BJ,HIST1H2BK,HIST1H2BL,HIST1H2BO,HIST1H3A,HIST1H4I,HIST2H3C,HIST3H2BB,HMGB2,RPL38,SNRPD1		GO:0031970	organelle envelope lumen	4	87	0.0087	ENSP00000270142,ENSP00000307786,ENSP00000339001,ENSP00000418770	CYCS,PARK7,SOD1,TUBB
GO:0042981	regulation of apoptotic process	26	1501	7.87e-06	ENSP00000215909,ENSP00000229239,ENSP00000234590,ENSP00000252699,ENSP00000261735,ENSP00000262947,ENSP00000264663,ENSP00000269321,ENSP00000270142,ENSP00000296503,ENSP00000298510,ENSP00000299767,ENSP00000300289,ENSP00000301522,ENSP00000307786,ENSP00000320866,ENSP00000327801,ENSP00000328325,ENSP00000339191,ENSP00000361635,ENSP00000362924,ENSP00000379287,ENSP00000381607,ENSP00000418770,ENSP00000441875…	ACTN4,ARHGDIA,C19orf10,CALR,CAV1,CYCS,ENO1,ERP29,GAPDH,GSN,GSTP1,HMGB2,HSP90B1,LGALS1,NNT,P4HB,PARK7,PDIA3,PHB,PHB2,PRDX2,PRDX3,PTTG1IP,SOD1,VDAC2,YWHAZ		GO:0000788	nuclear nucleosome	3	40	0.0088	ENSP00000307705,ENSP00000480826,ENSP00000481486	HIST1H1E,HIST1H3A,HIST1H4I
GO:0048523	negative regulation of cellular process	50	4454	7.87e-06	ENSP00000215909,ENSP00000229239,ENSP00000234590,ENSP00000252699,ENSP00000261313,ENSP00000261735,ENSP00000262030,ENSP00000262947,ENSP00000263867,ENSP00000264071,ENSP00000264663,ENSP00000269321,ENSP00000270142,ENSP00000284440,ENSP00000291568,ENSP00000296503,ENSP00000297012,ENSP00000298510,ENSP00000299767,ENSP00000301522,ENSP00000303373,ENSP00000307705,ENSP00000313199,ENSP00000320866,ENSP00000328325…	ACTN4,ARHGDIA,ASPM,ATP5A1,ATP5B,C19orf10,CALR,CAPG,CAV1,CSTB,ENO1,ERP29,GAPDH,GSN,GSTO1,GSTP1,H2AFX,HIST1H1B,HIST1H1E,HIST1H2AA,HIST1H2AC,HIST1H2AE,HIST1H2AH,HIST1H2BJ,HIST1H3A,HIST1H4I,HIST2H2AB,HIST2H2AC,HIST2H3C,HMGB2,HNRNPD,HSP90B1,LAMTOR3,LGALS1,NNT,PARK7,PEBP1,PHB,PHB2,PRDX2,PRDX3,PTTG1IP,SOD1,TUBB4A,TXN,UCHL1,VAT1,VDAC2,VIM,YWHAZ		GO:0005874	microtubule	8	385	0.0088	ENSP00000264071,ENSP00000301071,ENSP00000301072,ENSP00000318697,ENSP00000336799,ENSP00000339001,ENSP00000341289,ENSP00000356379	ASPM,TUBA1A,TUBA1B,TUBA1C,TUBB,TUBB4A,TUBB4B,TUBB6
GO:2001233	regulation of apoptotic signaling pathway	13	388	1.00e-05	ENSP00000234590,ENSP00000261735,ENSP00000270142,ENSP00000296503,ENSP00000300289,ENSP00000327801,ENSP00000328325,ENSP00000339191,ENSP00000361635,ENSP00000362924,ENSP00000379287,ENSP00000381607,ENSP00000418770	CAV1,ENO1,ERP29,GSN,GSTP1,HMGB2,P4HB,PARK7,PDIA3,PTTG1IP,SOD1,VDAC2,YWHAZ		GO:0000276	mitochondrial proton-transporting ATP synthase complex, coupling factor F(o)	2	11	0.0102	ENSP00000300688,ENSP00000306003	ATP5I,ATP5L
GO:0010941	regulation of cell death	27	1638	1.11e-05	ENSP00000215909,ENSP00000229239,ENSP00000234590,ENSP00000252699,ENSP00000261735,ENSP00000262947,ENSP00000264663,ENSP00000269321,ENSP00000270142,ENSP00000296503,ENSP00000298510,ENSP00000299767,ENSP00000300289,ENSP00000301522,ENSP00000307786,ENSP00000320866,ENSP00000327801,ENSP00000328325,ENSP00000339191,ENSP00000361635,ENSP00000362924,ENSP00000363641,ENSP00000379287,ENSP00000381607,ENSP00000418770…	ACTN4,ARHGDIA,C19orf10,CALR,CAV1,CYCS,ENO1,ERP29,GAPDH,GSN,GSTP1,HMGB2,HSP90B1,LGALS1,NNT,P4HB,PARK7,PDIA3,PHB,PHB2,PRDX2,PRDX3,PTTG1IP,SOD1,TXN,VDAC2,YWHAZ		GO:0009986	cell surface	11	690	0.0102	ENSP00000215909,ENSP00000234590,ENSP00000261735,ENSP00000262030,ENSP00000286091,ENSP00000300060,ENSP00000300289,ENSP00000320866,ENSP00000327801,ENSP00000441875,ENSP00000479488	ANPEP,ATP5B,CALR,ENO1,ERP29,LGALS1,P4HB,PDIA3,PDIA4,PHB,PHB2
GO:0007010	cytoskeleton organization	20	953	1.18e-05	ENSP00000229239,ENSP00000252699,ENSP00000263238,ENSP00000264071,ENSP00000270142,ENSP00000298159,ENSP00000299767,ENSP00000301071,ENSP00000301072,ENSP00000318697,ENSP00000320866,ENSP00000336799,ENSP00000339001,ENSP00000341289,ENSP00000349960,ENSP00000356379,ENSP00000357516,ENSP00000361883,ENSP00000362924,ENSP00000446007	ACTB,ACTN4,ACTR3,ASPM,CALR,CAP1,CFL2,GAPDH,GSN,HSP90B1,SOD1,TPM3,TUBA1A,TUBA1B,TUBA1C,TUBB,TUBB4A,TUBB4B,TUBB6,VIM		GO:0035578	azurophil granule lumen	4	92	0.0102	ENSP00000339001,ENSP00000341289,ENSP00000347872,ENSP00000361883	CAP1,TUBB,TUBB4B,VAT1
GO:0002366	leukocyte activation involved in immune response	16	616	1.22e-05	ENSP00000215909,ENSP00000222968,ENSP00000262428,ENSP00000291568,ENSP00000300060,ENSP00000320171,ENSP00000339001,ENSP00000341289,ENSP00000347872,ENSP00000359991,ENSP00000361883,ENSP00000362924,ENSP00000367265,ENSP00000381607,ENSP00000405573,ENSP00000424183	ANPEP,CAP1,CKAP4,COTL1,CSTB,GPI,GSN,GSTP1,LAMTOR3,LGALS1,PDAP1,PGAM1,PKM,TUBB,TUBB4B,VAT1		GO:0042582	azurophil granule	5	155	0.0102	ENSP00000339001,ENSP00000341289,ENSP00000347872,ENSP00000361883,ENSP00000367265	CAP1,CKAP4,TUBB,TUBB4B,VAT1
GO:0010629	negative regulation of gene expression	27	1670	1.55e-05	ENSP00000229239,ENSP00000234590,ENSP00000261735,ENSP00000296503,ENSP00000297012,ENSP00000303373,ENSP00000307705,ENSP00000309830,ENSP00000313199,ENSP00000320866,ENSP00000330074,ENSP00000332194,ENSP00000332790,ENSP00000339191,ENSP00000358154,ENSP00000363641,ENSP00000366679,ENSP00000367022,ENSP00000386156,ENSP00000404375,ENSP00000418770,ENSP00000429374,ENSP00000434024,ENSP00000441875,ENSP00000479488…	CALR,CAV1,ENO1,ERP29,GAPDH,H2AFX,HIST1H1B,HIST1H1E,HIST1H2AA,HIST1H2AC,HIST1H2AE,HIST1H2AH,HIST1H3A,HIST1H4I,HIST2H2AB,HIST2H2AC,HIST2H3C,HMGB2,HNRNPD,PARK7,PHB,PHB2,RPL36A,RPL38,RPS20,TXN,WIBG		GO:0042645	mitochondrial nucleoid	3	43	0.0102	ENSP00000262030,ENSP00000265333,ENSP00000361635	ATP5B,VDAC1,VDAC2
GO:0016999	antibiotic metabolic process	8	124	1.71e-05	ENSP00000264663,ENSP00000270142,ENSP00000298510,ENSP00000301522,ENSP00000327070,ENSP00000367992,ENSP00000418770,ENSP00000438144	ESD,MDH1,MDH2,NNT,PARK7,PRDX2,PRDX3,SOD1		GO:0099568	cytoplasmic region	8	402	0.0104	ENSP00000234590,ENSP00000252699,ENSP00000264071,ENSP00000270142,ENSP00000284440,ENSP00000339191,ENSP00000361883,ENSP00000362924	ACTN4,CAP1,CAV1,ENO1,GSN,SOD1,TUBB4A,UCHL1
GO:0006950	response to stress	40	3267	2.39e-05	ENSP00000215909,ENSP00000229239,ENSP00000252699,ENSP00000262428,ENSP00000262947,ENSP00000263238,ENSP00000270142,ENSP00000284440,ENSP00000286091,ENSP00000296503,ENSP00000298510,ENSP00000299767,ENSP00000300289,ENSP00000301522,ENSP00000307786,ENSP00000313199,ENSP00000316176,ENSP00000320171,ENSP00000320866,ENSP00000327801,ENSP00000339001,ENSP00000339191,ENSP00000341289,ENSP00000349430,ENSP00000358154…	ACTN4,ACTR3,C19orf10,CALR,CAV1,COTL1,CYCS,DCD,EIF2A,GAPDH,GSN,GSTP1,H2AFX,HIST1H2BJ,HIST1H2BK,HIST1H3A,HIST1H4I,HIST2H3C,HMGB2,HNRNPD,HSP90B1,LGALS1,P4HB,PARK7,PDIA3,PDIA4,PDIA6,PGK1,PHB2,PKM,PRDX2,PRDX3,SOD1,TUBB,TUBB4B,UBE2N,UCHL1,VDAC3,VIM,YWHAZ		GO:0098798	mitochondrial protein complex	6	251	0.0149	ENSP00000262030,ENSP00000265333,ENSP00000290299,ENSP00000300688,ENSP00000306003,ENSP00000381736	ATP5A1,ATP5B,ATP5I,ATP5L,ATP5O,VDAC1
GO:0065003	protein-containing complex assembly	25	1514	2.88e-05	ENSP00000263867,ENSP00000289316,ENSP00000296503,ENSP00000300413,ENSP00000307705,ENSP00000309830,ENSP00000320171,ENSP00000320866,ENSP00000327801,ENSP00000330074,ENSP00000339191,ENSP00000339835,ENSP00000346550,ENSP00000349430,ENSP00000357801,ENSP00000358154,ENSP00000362924,ENSP00000366618,ENSP00000417229,ENSP00000434024,ENSP00000476136,ENSP00000477527,ENSP00000479284,ENSP00000480826,ENSP00000481486	ANXA6,CALR,CAPG,CAV1,EIF2A,GSN,H2AFX,H3F3C,HIST1H1B,HIST1H1E,HIST1H2BD,HIST1H2BJ,HIST1H2BK,HIST1H2BL,HIST1H2BO,HIST1H3A,HIST1H4I,HIST2H3C,HIST3H2BB,HMGB2,P4HB,PKM,RPL38,S100A10,SNRPD1		GO:0005741	mitochondrial outer membrane	5	181	0.0176	ENSP00000265333,ENSP00000347872,ENSP00000361635,ENSP00000428845,ENSP00000441875	PHB2,VAT1,VDAC1,VDAC2,VDAC3
GO:0042407	cristae formation	5	31	3.27e-05	ENSP00000262030,ENSP00000290299,ENSP00000300688,ENSP00000306003,ENSP00000381736	ATP5A1,ATP5B,ATP5I,ATP5L,ATP5O		GO:0030139	endocytic vesicle	6	275	0.0222	ENSP00000299767,ENSP00000300289,ENSP00000320866,ENSP00000339191,ENSP00000362924,ENSP00000446007	CALR,CAV1,GSN,HSP90B1,PDIA3,VIM
GO:0043933	protein-containing complex subunit organization	27	1770	4.43e-05	ENSP00000263867,ENSP00000289316,ENSP00000296503,ENSP00000298159,ENSP00000300413,ENSP00000307705,ENSP00000309830,ENSP00000320171,ENSP00000320866,ENSP00000327801,ENSP00000330074,ENSP00000339191,ENSP00000339835,ENSP00000346550,ENSP00000349430,ENSP00000357801,ENSP00000358154,ENSP00000362924,ENSP00000366618,ENSP00000386156,ENSP00000417229,ENSP00000434024,ENSP00000476136,ENSP00000477527,ENSP00000479284…	ANXA6,CALR,CAPG,CAV1,CFL2,EIF2A,GSN,H2AFX,H3F3C,HIST1H1B,HIST1H1E,HIST1H2BD,HIST1H2BJ,HIST1H2BK,HIST1H2BL,HIST1H2BO,HIST1H3A,HIST1H4I,HIST2H3C,HIST3H2BB,HMGB2,P4HB,PKM,RPL38,S100A10,SNRPD1,WIBG		GO:0044448	cell cortex part	4	120	0.0222	ENSP00000234590,ENSP00000252699,ENSP00000361883,ENSP00000362924	ACTN4,CAP1,ENO1,GSN
GO:0044281	small molecule metabolic process	27	1779	4.84e-05	ENSP00000229239,ENSP00000229270,ENSP00000234590,ENSP00000262030,ENSP00000264663,ENSP00000290299,ENSP00000300688,ENSP00000304229,ENSP00000305995,ENSP00000306003,ENSP00000307786,ENSP00000320171,ENSP00000327070,ENSP00000327801,ENSP00000358727,ENSP00000359991,ENSP00000362413,ENSP00000363641,ENSP00000367992,ENSP00000379386,ENSP00000381607,ENSP00000381736,ENSP00000391481,ENSP00000405573,ENSP00000418770…	ATP5A1,ATP5B,ATP5I,ATP5L,ATP5O,CYCS,DBI,ENO1,ESD,GAPDH,GPI,GSTO1,GSTP1,HINT1,LDHB,MDH1,MDH2,NNT,P4HB,PARK7,PGAM1,PGK1,PGK2,PKM,TKT,TPI1,TXN		GO:0005759	mitochondrial matrix	8	463	0.0223	ENSP00000262030,ENSP00000265333,ENSP00000270142,ENSP00000298510,ENSP00000327070,ENSP00000361635,ENSP00000381736,ENSP00000418770	ATP5A1,ATP5B,MDH2,PARK7,PRDX3,SOD1,VDAC1,VDAC2
GO:0005975	carbohydrate metabolic process	13	457	5.24e-05	ENSP00000229239,ENSP00000229270,ENSP00000234590,ENSP00000305995,ENSP00000320171,ENSP00000327070,ENSP00000358727,ENSP00000359991,ENSP00000362413,ENSP00000379386,ENSP00000391481,ENSP00000405573,ENSP00000438144	ENO1,GAPDH,GPI,GSTO1,LDHB,MDH1,MDH2,PGAM1,PGK1,PGK2,PKM,TKT,TPI1		GO:0005615	extracellular space	14	1134	0.0226	ENSP00000262947,ENSP00000270142,ENSP00000286091,ENSP00000291568,ENSP00000296503,ENSP00000300060,ENSP00000300289,ENSP00000320866,ENSP00000349430,ENSP00000362413,ENSP00000362924,ENSP00000385385,ENSP00000406773,ENSP00000476136	ANPEP,C19orf10,CALR,CSTB,DCD,GSN,HIST1H2BJ,HIST1H2BK,HMGB2,PDIA3,PDIA4,PDIA6,PGK1,SOD1
GO:0072330	monocarboxylic acid biosynthetic process	9	200	5.67e-05	ENSP00000229239,ENSP00000229270,ENSP00000234590,ENSP00000305995,ENSP00000320171,ENSP00000359991,ENSP00000362413,ENSP00000405573,ENSP00000418770	ENO1,GAPDH,GPI,PARK7,PGAM1,PGK1,PGK2,PKM,TPI1		GO:0044445	cytosolic part	5	195	0.0226	ENSP00000234590,ENSP00000309830,ENSP00000404375,ENSP00000417229,ENSP00000429374	EIF2A,ENO1,RPL36A,RPL38,RPS20
GO:0019725	cellular homeostasis	17	806	7.64e-05	ENSP00000215909,ENSP00000262030,ENSP00000264663,ENSP00000270142,ENSP00000286091,ENSP00000298159,ENSP00000298510,ENSP00000299767,ENSP00000300289,ENSP00000301522,ENSP00000320866,ENSP00000327801,ENSP00000339191,ENSP00000346550,ENSP00000358727,ENSP00000363641,ENSP00000385385	ANXA6,ATP5B,CALR,CAV1,CFL2,GSTO1,HSP90B1,LGALS1,NNT,P4HB,PDIA3,PDIA4,PDIA6,PRDX2,PRDX3,SOD1,TXN		GO:0045335	phagocytic vesicle	4	122	0.0226	ENSP00000300289,ENSP00000320866,ENSP00000362924,ENSP00000446007	CALR,GSN,PDIA3,VIM
GO:0009890	negative regulation of biosynthetic process	24	1501	7.98e-05	ENSP00000229239,ENSP00000234590,ENSP00000270142,ENSP00000296503,ENSP00000297012,ENSP00000303373,ENSP00000307705,ENSP00000313199,ENSP00000320866,ENSP00000330074,ENSP00000332194,ENSP00000332790,ENSP00000339191,ENSP00000358154,ENSP00000363641,ENSP00000366679,ENSP00000367022,ENSP00000381607,ENSP00000418770,ENSP00000434024,ENSP00000441875,ENSP00000479488,ENSP00000480826,ENSP00000481486	CALR,CAV1,ENO1,GAPDH,GSTP1,H2AFX,HIST1H1B,HIST1H1E,HIST1H2AA,HIST1H2AC,HIST1H2AE,HIST1H2AH,HIST1H3A,HIST1H4I,HIST2H2AB,HIST2H2AC,HIST2H3C,HMGB2,HNRNPD,PARK7,PHB,PHB2,SOD1,TXN		GO:0071682	endocytic vesicle lumen	2	19	0.0235	ENSP00000299767,ENSP00000320866	CALR,HSP90B1
GO:0051649	establishment of localization in cell	25	1616	8.55e-05	ENSP00000219169,ENSP00000252699,ENSP00000261735,ENSP00000262030,ENSP00000263238,ENSP00000270142,ENSP00000284440,ENSP00000290299,ENSP00000299767,ENSP00000300413,ENSP00000300688,ENSP00000301071,ENSP00000301072,ENSP00000306003,ENSP00000309830,ENSP00000320866,ENSP00000328325,ENSP00000336799,ENSP00000339001,ENSP00000379287,ENSP00000381736,ENSP00000404375,ENSP00000418770,ENSP00000429374,ENSP00000441875	ACTN4,ACTR3,ATP5A1,ATP5B,ATP5I,ATP5L,ATP5O,CALR,ERP29,HSP90B1,NUTF2,PARK7,PHB2,PTTG1IP,RPL36A,RPL38,RPS20,SNRPD1,SOD1,TUBA1A,TUBA1B,TUBA1C,TUBB,UCHL1,YWHAZ		GO:0005654	nucleoplasm	31	3446	0.0236	ENSP00000219169,ENSP00000252699,ENSP00000263867,ENSP00000270142,ENSP00000284440,ENSP00000289316,ENSP00000296503,ENSP00000300413,ENSP00000304229,ENSP00000313199,ENSP00000316176,ENSP00000328325,ENSP00000349430,ENSP00000349960,ENSP00000358154,ENSP00000366618,ENSP00000367022,ENSP00000367265,ENSP00000379287,ENSP00000386156,ENSP00000391481,ENSP00000405573,ENSP00000418770,ENSP00000429374,ENSP00000434024…	ACTB,ACTN4,CAPG,CKAP4,GPI,H2AFX,HINT1,HIST1H2AC,HIST1H2BD,HIST1H2BJ,HIST1H2BK,HIST1H2BL,HIST1H2BO,HIST1H3A,HIST1H4I,HIST2H3C,HIST3H2BB,HMGB2,HNRNPD,NUTF2,PARK7,PHB,PTTG1IP,RPS20,SNRPD1,SOD1,TKT,UBE2N,UCHL1,WIBG,YWHAZ
GO:0070887	cellular response to chemical stimulus	34	2672	8.55e-05	ENSP00000215909,ENSP00000229239,ENSP00000262947,ENSP00000263238,ENSP00000264663,ENSP00000270142,ENSP00000296503,ENSP00000298510,ENSP00000299767,ENSP00000301522,ENSP00000307786,ENSP00000313199,ENSP00000316176,ENSP00000320171,ENSP00000320866,ENSP00000327801,ENSP00000336799,ENSP00000339191,ENSP00000349960,ENSP00000358154,ENSP00000358727,ENSP00000362413,ENSP00000362924,ENSP00000363641,ENSP00000367992…	ACTB,ACTR3,C19orf10,CALR,CAV1,CYCS,ESD,GAPDH,GSN,GSTO1,GSTP1,HIST1H3A,HIST2H3C,HMGB2,HNRNPD,HSP90B1,LAMTOR3,LGALS1,NNT,P4HB,PARK7,PDIA6,PGK1,PHB,PHB2,PKM,PRDX2,PRDX3,SOD1,TUBA1B,TXN,UBE2N,VIM,YWHAZ		GO:0044430	cytoskeletal part	17	1547	0.0284	ENSP00000252699,ENSP00000263238,ENSP00000263867,ENSP00000264071,ENSP00000301071,ENSP00000301072,ENSP00000318697,ENSP00000336799,ENSP00000339001,ENSP00000341289,ENSP00000356379,ENSP00000357516,ENSP00000361883,ENSP00000362924,ENSP00000393417,ENSP00000434024,ENSP00000446007	ACTN4,ACTR3,ASPM,CAP1,CAPG,CASP14,GSN,H2AFX,TPM3,TUBA1A,TUBA1B,TUBA1C,TUBB,TUBB4A,TUBB4B,TUBB6,VIM
GO:2001242	regulation of intrinsic apoptotic signaling pathway	8	159	8.96e-05	ENSP00000234590,ENSP00000261735,ENSP00000270142,ENSP00000327801,ENSP00000328325,ENSP00000339191,ENSP00000361635,ENSP00000418770	CAV1,ENO1,ERP29,P4HB,PARK7,PTTG1IP,SOD1,VDAC2		GO:0044432	endoplasmic reticulum part	15	1294	0.0284	ENSP00000215909,ENSP00000261735,ENSP00000262947,ENSP00000284440,ENSP00000286091,ENSP00000299767,ENSP00000300289,ENSP00000320866,ENSP00000327801,ENSP00000339191,ENSP00000367265,ENSP00000367992,ENSP00000385385,ENSP00000439012,ENSP00000466134	C19orf10,CALR,CAV1,CKAP4,DBI,ERP29,ESD,HSP90B1,LGALS1,P4HB,PDIA3,PDIA4,PDIA6,PRKCSH,UCHL1
GO:0010605	negative regulation of macromolecule metabolic process	33	2558	9.12e-05	ENSP00000229239,ENSP00000234590,ENSP00000261313,ENSP00000261735,ENSP00000264663,ENSP00000284440,ENSP00000291568,ENSP00000296503,ENSP00000297012,ENSP00000298510,ENSP00000303373,ENSP00000307705,ENSP00000309830,ENSP00000313199,ENSP00000320866,ENSP00000330074,ENSP00000332194,ENSP00000332790,ENSP00000339191,ENSP00000358154,ENSP00000363641,ENSP00000366679,ENSP00000367022,ENSP00000381607,ENSP00000386156…	CALR,CAV1,CSTB,ENO1,ERP29,GAPDH,GSTP1,H2AFX,HIST1H1B,HIST1H1E,HIST1H2AA,HIST1H2AC,HIST1H2AE,HIST1H2AH,HIST1H3A,HIST1H4I,HIST2H2AB,HIST2H2AC,HIST2H3C,HMGB2,HNRNPD,NNT,PARK7,PEBP1,PHB,PHB2,PRDX3,RPL36A,RPL38,RPS20,TXN,UCHL1,WIBG		GO:0044449	contractile fiber part	5	212	0.0296	ENSP00000234590,ENSP00000252699,ENSP00000298159,ENSP00000357516,ENSP00000402373	ACTA2,ACTN4,CFL2,ENO1,TPM3
GO:0002252	immune effector process	18	927	0.00011	ENSP00000215909,ENSP00000222968,ENSP00000262428,ENSP00000263238,ENSP00000291568,ENSP00000300060,ENSP00000320171,ENSP00000339001,ENSP00000341289,ENSP00000347872,ENSP00000349960,ENSP00000359991,ENSP00000361883,ENSP00000362924,ENSP00000367265,ENSP00000381607,ENSP00000405573,ENSP00000424183	ACTB,ACTR3,ANPEP,CAP1,CKAP4,COTL1,CSTB,GPI,GSN,GSTP1,LAMTOR3,LGALS1,PDAP1,PGAM1,PKM,TUBB,TUBB4B,VAT1		GO:0005811	lipid droplet	3	74	0.0345	ENSP00000229239,ENSP00000339191,ENSP00000367265	CAV1,CKAP4,GAPDH
GO:0051188	cofactor biosynthetic process	9	218	0.00011	ENSP00000229239,ENSP00000229270,ENSP00000234590,ENSP00000270142,ENSP00000305995,ENSP00000320171,ENSP00000359991,ENSP00000362413,ENSP00000405573	ENO1,GAPDH,GPI,PGAM1,PGK1,PGK2,PKM,SOD1,TPI1		GO:0030863	cortical cytoskeleton	3	77	0.0379	ENSP00000252699,ENSP00000361883,ENSP00000362924	ACTN4,CAP1,GSN
GO:0090407	organophosphate biosynthetic process	14	577	0.00012	ENSP00000229239,ENSP00000229270,ENSP00000234590,ENSP00000262030,ENSP00000290299,ENSP00000300688,ENSP00000305995,ENSP00000306003,ENSP00000320171,ENSP00000359991,ENSP00000362413,ENSP00000381736,ENSP00000391481,ENSP00000405573	ATP5A1,ATP5B,ATP5I,ATP5L,ATP5O,ENO1,GAPDH,GPI,PGAM1,PGK1,PGK2,PKM,TKT,TPI1		GO:0005938	cell cortex	5	230	0.0390	ENSP00000234590,ENSP00000252699,ENSP00000339191,ENSP00000361883,ENSP00000362924	ACTN4,CAP1,CAV1,ENO1,GSN
GO:0002376	immune system process	31	2370	0.00014	ENSP00000215909,ENSP00000222968,ENSP00000229239,ENSP00000262428,ENSP00000263238,ENSP00000270142,ENSP00000291568,ENSP00000296503,ENSP00000298510,ENSP00000299767,ENSP00000300060,ENSP00000300289,ENSP00000316176,ENSP00000320171,ENSP00000320866,ENSP00000339001,ENSP00000339191,ENSP00000341289,ENSP00000347872,ENSP00000349430,ENSP00000349960,ENSP00000359991,ENSP00000361883,ENSP00000362924,ENSP00000367265…	ACTB,ACTR3,ANPEP,CALR,CAP1,CAV1,CKAP4,COTL1,CSTB,DCD,GAPDH,GPI,GSN,GSTP1,HIST1H2BJ,HIST1H2BK,HMGB2,HSP90B1,LAMTOR3,LGALS1,PDAP1,PDIA3,PGAM1,PKM,PRDX3,SOD1,TUBB,TUBB4B,UBE2N,VAT1,VIM		GO:0005758	mitochondrial intermembrane space	3	79	0.0394	ENSP00000270142,ENSP00000307786,ENSP00000418770	CYCS,PARK7,SOD1
GO:0009892	negative regulation of metabolic process	34	2762	0.00017	ENSP00000229239,ENSP00000234590,ENSP00000261313,ENSP00000261735,ENSP00000264663,ENSP00000270142,ENSP00000284440,ENSP00000291568,ENSP00000296503,ENSP00000297012,ENSP00000298510,ENSP00000303373,ENSP00000307705,ENSP00000309830,ENSP00000313199,ENSP00000320866,ENSP00000330074,ENSP00000332194,ENSP00000332790,ENSP00000339191,ENSP00000358154,ENSP00000363641,ENSP00000366679,ENSP00000367022,ENSP00000381607…	CALR,CAV1,CSTB,ENO1,ERP29,GAPDH,GSTP1,H2AFX,HIST1H1B,HIST1H1E,HIST1H2AA,HIST1H2AC,HIST1H2AE,HIST1H2AH,HIST1H3A,HIST1H4I,HIST2H2AB,HIST2H2AC,HIST2H3C,HMGB2,HNRNPD,NNT,PARK7,PEBP1,PHB,PHB2,PRDX3,RPL36A,RPL38,RPS20,SOD1,TXN,UCHL1,WIBG		GO:0044391	ribosomal subunit	4	152	0.0417	ENSP00000309830,ENSP00000404375,ENSP00000417229,ENSP00000429374	EIF2A,RPL36A,RPL38,RPS20
GO:0016192	vesicle-mediated transport	25	1699	0.00019	ENSP00000222968,ENSP00000252699,ENSP00000262428,ENSP00000263238,ENSP00000270142,ENSP00000291568,ENSP00000299767,ENSP00000300060,ENSP00000320171,ENSP00000320866,ENSP00000339001,ENSP00000339191,ENSP00000341289,ENSP00000347872,ENSP00000349960,ENSP00000357076,ENSP00000357801,ENSP00000359991,ENSP00000361883,ENSP00000362924,ENSP00000367265,ENSP00000381607,ENSP00000385385,ENSP00000405573,ENSP00000424183	ACTB,ACTN4,ACTR3,ANPEP,CALR,CAP1,CAV1,CKAP4,COTL1,CSTB,GPI,GSN,GSTP1,HSP90B1,LAMTOR3,PDAP1,PDIA6,PGAM1,PKM,S100A10,SOD1,TAGLN2,TUBB,TUBB4B,VAT1		GO:0042788	polysomal ribosome	2	30	0.0477	ENSP00000309830,ENSP00000404375	RPL36A,RPL38
GO:0046907	intracellular transport	22	1390	0.00023	ENSP00000219169,ENSP00000252699,ENSP00000261735,ENSP00000262030,ENSP00000270142,ENSP00000284440,ENSP00000290299,ENSP00000299767,ENSP00000300413,ENSP00000300688,ENSP00000301071,ENSP00000301072,ENSP00000306003,ENSP00000309830,ENSP00000320866,ENSP00000328325,ENSP00000336799,ENSP00000339001,ENSP00000381736,ENSP00000404375,ENSP00000429374,ENSP00000441875	ACTN4,ATP5A1,ATP5B,ATP5I,ATP5L,ATP5O,CALR,ERP29,HSP90B1,NUTF2,PHB2,PTTG1IP,RPL36A,RPL38,RPS20,SNRPD1,SOD1,TUBA1A,TUBA1B,TUBA1C,TUBB,UCHL1		GO:0005783	endoplasmic reticulum	18	1796	0.0495	ENSP00000215909,ENSP00000261735,ENSP00000262947,ENSP00000284440,ENSP00000286091,ENSP00000299767,ENSP00000300289,ENSP00000320866,ENSP00000327801,ENSP00000339191,ENSP00000357801,ENSP00000367265,ENSP00000367992,ENSP00000385385,ENSP00000404375,ENSP00000418770,ENSP00000439012,ENSP00000466134	C19orf10,CALR,CAV1,CKAP4,DBI,ERP29,ESD,HSP90B1,LGALS1,P4HB,PARK7,PDIA3,PDIA4,PDIA6,PRKCSH,RPL36A,S100A10,UCHL1
GO:0050789	regulation of biological process	86	11116	0.00024	ENSP00000215909,ENSP00000216330,ENSP00000219169,ENSP00000222968,ENSP00000229239,ENSP00000234590,ENSP00000252699,ENSP00000261313,ENSP00000261735,ENSP00000262030,ENSP00000262947,ENSP00000263238,ENSP00000263867,ENSP00000264071,ENSP00000264663,ENSP00000265333,ENSP00000269321,ENSP00000270142,ENSP00000284440,ENSP00000286091,ENSP00000291568,ENSP00000296503,ENSP00000297012,ENSP00000298159,ENSP00000298510…	ACTA2,ACTB,ACTN4,ACTR3,ANPEP,ANXA6,ARHGDIA,ASPM,ATP5A1,ATP5B,C19orf10,CALR,CAP1,CAPG,CAV1,CFL2,CSTB,CYCS,EIF2A,ENO1,ERP29,FKBP3,GAPDH,GPI,GSN,GSTO1,GSTP1,H2AFX,H3F3C,HINT1,HIST1H1B,HIST1H1E,HIST1H2AA,HIST1H2AC,HIST1H2AE,HIST1H2AH,HIST1H2BJ,HIST1H3A,HIST1H4I,HIST2H2AB,HIST2H2AC,HIST2H3C,HMGB2,HNRNPD,HSP90B1,LAMTOR3,LGALS1,NNT,NUTF2,P4HB,PARK7,PDAP1,PDIA3,PDIA4,PDIA6,PEBP1,PGAM1,PGK1,PHB,PHB2,PRDX2…		GO:0005790	smooth endoplasmic reticulum	2	31	0.0498	ENSP00000261735,ENSP00000320866	CALR,ERP29
GO:1901135	carbohydrate derivative metabolic process	19	1083	0.00024	ENSP00000229239,ENSP00000229270,ENSP00000234590,ENSP00000262030,ENSP00000290299,ENSP00000300688,ENSP00000304229,ENSP00000305995,ENSP00000306003,ENSP00000307786,ENSP00000320171,ENSP00000359991,ENSP00000362413,ENSP00000381736,ENSP00000391481,ENSP00000405573,ENSP00000418770,ENSP00000439012,ENSP00000466134	ATP5A1,ATP5B,ATP5I,ATP5L,ATP5O,CYCS,DBI,ENO1,GAPDH,GPI,HINT1,PARK7,PGAM1,PGK1,PGK2,PKM,PRKCSH,TKT,TPI1
GO:1901137	carbohydrate derivative biosynthetic process	14	625	0.00027	ENSP00000229239,ENSP00000229270,ENSP00000234590,ENSP00000262030,ENSP00000290299,ENSP00000300688,ENSP00000305995,ENSP00000306003,ENSP00000320171,ENSP00000359991,ENSP00000362413,ENSP00000381736,ENSP00000391481,ENSP00000405573	ATP5A1,ATP5B,ATP5I,ATP5L,ATP5O,ENO1,GAPDH,GPI,PGAM1,PGK1,PGK2,PKM,TKT,TPI1
GO:1902600	proton transmembrane transport	7	137	0.00030	ENSP00000262030,ENSP00000264663,ENSP00000290299,ENSP00000300688,ENSP00000306003,ENSP00000381736,ENSP00000428895	ATP5A1,ATP5B,ATP5I,ATP5L,ATP5O,COX6C,NNT
GO:0010558	negative regulation of macromolecule biosynthetic process	22	1425	0.00033	ENSP00000229239,ENSP00000234590,ENSP00000296503,ENSP00000297012,ENSP00000303373,ENSP00000307705,ENSP00000313199,ENSP00000320866,ENSP00000330074,ENSP00000332194,ENSP00000332790,ENSP00000339191,ENSP00000358154,ENSP00000363641,ENSP00000366679,ENSP00000367022,ENSP00000381607,ENSP00000434024,ENSP00000441875,ENSP00000479488,ENSP00000480826,ENSP00000481486	CALR,CAV1,ENO1,GAPDH,GSTP1,H2AFX,HIST1H1B,HIST1H1E,HIST1H2AA,HIST1H2AC,HIST1H2AE,HIST1H2AH,HIST1H3A,HIST1H4I,HIST2H2AB,HIST2H2AC,HIST2H3C,HMGB2,HNRNPD,PHB,PHB2,TXN
GO:0044248	cellular catabolic process	24	1646	0.00033	ENSP00000229239,ENSP00000229270,ENSP00000234590,ENSP00000265333,ENSP00000284440,ENSP00000296503,ENSP00000298510,ENSP00000299767,ENSP00000300060,ENSP00000301522,ENSP00000304229,ENSP00000305995,ENSP00000309830,ENSP00000313199,ENSP00000320171,ENSP00000358727,ENSP00000359991,ENSP00000362413,ENSP00000367992,ENSP00000386156,ENSP00000404375,ENSP00000405573,ENSP00000418770,ENSP00000429374	ANPEP,ENO1,ESD,GAPDH,GPI,GSTO1,HINT1,HMGB2,HNRNPD,HSP90B1,PARK7,PGAM1,PGK1,PGK2,PKM,PRDX2,PRDX3,RPL36A,RPL38,RPS20,TPI1,UCHL1,VDAC1,WIBG
GO:0006955	immune response	23	1560	0.00042	ENSP00000215909,ENSP00000222968,ENSP00000229239,ENSP00000262428,ENSP00000263238,ENSP00000291568,ENSP00000296503,ENSP00000300060,ENSP00000320171,ENSP00000339001,ENSP00000341289,ENSP00000347872,ENSP00000349430,ENSP00000359991,ENSP00000361883,ENSP00000362924,ENSP00000367265,ENSP00000381607,ENSP00000405573,ENSP00000406773,ENSP00000424183,ENSP00000446007,ENSP00000476136	ACTR3,ANPEP,CAP1,CKAP4,COTL1,CSTB,DCD,GAPDH,GPI,GSN,GSTP1,HIST1H2BJ,HIST1H2BK,HMGB2,LAMTOR3,LGALS1,PDAP1,PGAM1,PKM,TUBB,TUBB4B,VAT1,VIM
GO:0050896	response to stimulus	67	7824	0.00042	ENSP00000215909,ENSP00000216330,ENSP00000222968,ENSP00000229239,ENSP00000234590,ENSP00000252699,ENSP00000261313,ENSP00000262428,ENSP00000262947,ENSP00000263238,ENSP00000264663,ENSP00000269321,ENSP00000270142,ENSP00000284440,ENSP00000286091,ENSP00000291568,ENSP00000296503,ENSP00000298510,ENSP00000299767,ENSP00000300060,ENSP00000300289,ENSP00000301522,ENSP00000304229,ENSP00000307786,ENSP00000313199…	ACTA2,ACTB,ACTN4,ACTR3,ANPEP,ANXA6,ARHGDIA,C19orf10,CALR,CAP1,CAV1,CKAP4,COTL1,CSTB,CYCS,DCD,EIF2A,ENO1,ESD,FKBP3,GAPDH,GPI,GSN,GSTO1,GSTP1,H2AFX,HINT1,HIST1H2BJ,HIST1H2BK,HIST1H3A,HIST1H4I,HIST2H3C,HMGB2,HNRNPD,HSP90B1,LAMTOR3,LGALS1,NNT,P4HB,PARK7,PDAP1,PDIA3,PDIA4,PDIA6,PEBP1,PGAM1,PGK1,PHB,PHB2,PKM,PRDX2,PRDX3,PRKCSH,S100A10,S100A6,SOD1,TUBA1B,TUBB,TUBB4B,TXN,UACA,UBE2N,UCHL1,VAT1,VDAC3,VIM,Y…
GO:0044283	small molecule biosynthetic process	13	569	0.00044	ENSP00000229239,ENSP00000229270,ENSP00000234590,ENSP00000304229,ENSP00000305995,ENSP00000320171,ENSP00000327070,ENSP00000359991,ENSP00000362413,ENSP00000391481,ENSP00000405573,ENSP00000418770,ENSP00000438144	ENO1,GAPDH,GPI,HINT1,MDH1,MDH2,PARK7,PGAM1,PGK1,PGK2,PKM,TKT,TPI1
GO:2000113	negative regulation of cellular macromolecule biosynthetic process	21	1348	0.00044	ENSP00000229239,ENSP00000234590,ENSP00000296503,ENSP00000297012,ENSP00000303373,ENSP00000307705,ENSP00000313199,ENSP00000320866,ENSP00000330074,ENSP00000332194,ENSP00000332790,ENSP00000339191,ENSP00000358154,ENSP00000363641,ENSP00000366679,ENSP00000367022,ENSP00000434024,ENSP00000441875,ENSP00000479488,ENSP00000480826,ENSP00000481486	CALR,CAV1,ENO1,GAPDH,H2AFX,HIST1H1B,HIST1H1E,HIST1H2AA,HIST1H2AC,HIST1H2AE,HIST1H2AH,HIST1H3A,HIST1H4I,HIST2H2AB,HIST2H2AC,HIST2H3C,HMGB2,HNRNPD,PHB,PHB2,TXN
GO:0006119	oxidative phosphorylation	6	100	0.00049	ENSP00000262030,ENSP00000290299,ENSP00000300688,ENSP00000306003,ENSP00000307786,ENSP00000381736	ATP5A1,ATP5B,ATP5I,ATP5L,ATP5O,CYCS
GO:0051235	maintenance of location	7	150	0.00049	ENSP00000299767,ENSP00000320866,ENSP00000339191,ENSP00000356379,ENSP00000362924,ENSP00000363641,ENSP00000418770	ASPM,CALR,CAV1,GSN,HSP90B1,PARK7,TXN
GO:0030705	cytoskeleton-dependent intracellular transport	7	151	0.00051	ENSP00000252699,ENSP00000270142,ENSP00000284440,ENSP00000301071,ENSP00000301072,ENSP00000336799,ENSP00000339001	ACTN4,SOD1,TUBA1A,TUBA1B,TUBA1C,TUBB,UCHL1
GO:0019752	carboxylic acid metabolic process	16	854	0.00053	ENSP00000229239,ENSP00000229270,ENSP00000234590,ENSP00000264663,ENSP00000305995,ENSP00000320171,ENSP00000327070,ENSP00000327801,ENSP00000358727,ENSP00000359991,ENSP00000362413,ENSP00000379386,ENSP00000381607,ENSP00000405573,ENSP00000418770,ENSP00000438144	ENO1,GAPDH,GPI,GSTO1,GSTP1,LDHB,MDH1,MDH2,NNT,P4HB,PARK7,PGAM1,PGK1,PGK2,PKM,TPI1
GO:0060548	negative regulation of cell death	17	953	0.00054	ENSP00000234590,ENSP00000262947,ENSP00000264663,ENSP00000269321,ENSP00000270142,ENSP00000296503,ENSP00000298510,ENSP00000299767,ENSP00000301522,ENSP00000328325,ENSP00000339191,ENSP00000361635,ENSP00000363641,ENSP00000379287,ENSP00000381607,ENSP00000418770,ENSP00000441875	ARHGDIA,C19orf10,CAV1,ENO1,GSTP1,HMGB2,HSP90B1,NNT,PARK7,PHB2,PRDX2,PRDX3,PTTG1IP,SOD1,TXN,VDAC2,YWHAZ
GO:0043066	negative regulation of apoptotic process	16	859	0.00056	ENSP00000234590,ENSP00000262947,ENSP00000264663,ENSP00000269321,ENSP00000270142,ENSP00000296503,ENSP00000298510,ENSP00000299767,ENSP00000301522,ENSP00000328325,ENSP00000339191,ENSP00000361635,ENSP00000379287,ENSP00000381607,ENSP00000418770,ENSP00000441875	ARHGDIA,C19orf10,CAV1,ENO1,GSTP1,HMGB2,HSP90B1,NNT,PARK7,PHB2,PRDX2,PRDX3,PTTG1IP,SOD1,VDAC2,YWHAZ
GO:0007005	mitochondrion organization	11	424	0.00058	ENSP00000262030,ENSP00000290299,ENSP00000298510,ENSP00000300688,ENSP00000306003,ENSP00000307786,ENSP00000379287,ENSP00000381736,ENSP00000418770,ENSP00000441875,ENSP00000479488	ATP5A1,ATP5B,ATP5I,ATP5L,ATP5O,CYCS,PARK7,PHB,PHB2,PRDX3,YWHAZ
GO:0006457	protein folding	8	214	0.00060	ENSP00000216330,ENSP00000261735,ENSP00000286091,ENSP00000299767,ENSP00000300289,ENSP00000320866,ENSP00000327801,ENSP00000385385	CALR,ERP29,FKBP3,HSP90B1,P4HB,PDIA3,PDIA4,PDIA6
GO:0045892	negative regulation of transcription, DNA-templated	19	1169	0.00061	ENSP00000234590,ENSP00000296503,ENSP00000297012,ENSP00000303373,ENSP00000307705,ENSP00000320866,ENSP00000330074,ENSP00000332194,ENSP00000332790,ENSP00000339191,ENSP00000358154,ENSP00000363641,ENSP00000366679,ENSP00000367022,ENSP00000434024,ENSP00000441875,ENSP00000479488,ENSP00000480826,ENSP00000481486	CALR,CAV1,ENO1,H2AFX,HIST1H1B,HIST1H1E,HIST1H2AA,HIST1H2AC,HIST1H2AE,HIST1H2AH,HIST1H3A,HIST1H4I,HIST2H2AB,HIST2H2AC,HIST2H3C,HMGB2,PHB,PHB2,TXN
GO:0042743	hydrogen peroxide metabolic process	4	31	0.00065	ENSP00000270142,ENSP00000298510,ENSP00000301522,ENSP00000418770	PARK7,PRDX2,PRDX3,SOD1
GO:0033483	gas homeostasis	3	10	0.00069	ENSP00000264663,ENSP00000339191,ENSP00000381607	CAV1,GSTP1,NNT
GO:0051253	negative regulation of RNA metabolic process	20	1303	0.00081	ENSP00000234590,ENSP00000296503,ENSP00000297012,ENSP00000303373,ENSP00000307705,ENSP00000313199,ENSP00000320866,ENSP00000330074,ENSP00000332194,ENSP00000332790,ENSP00000339191,ENSP00000358154,ENSP00000363641,ENSP00000366679,ENSP00000367022,ENSP00000434024,ENSP00000441875,ENSP00000479488,ENSP00000480826,ENSP00000481486	CALR,CAV1,ENO1,H2AFX,HIST1H1B,HIST1H1E,HIST1H2AA,HIST1H2AC,HIST1H2AE,HIST1H2AH,HIST1H3A,HIST1H4I,HIST2H2AB,HIST2H2AC,HIST2H3C,HMGB2,HNRNPD,PHB,PHB2,TXN
GO:0032268	regulation of cellular protein metabolic process	30	2486	0.00082	ENSP00000229239,ENSP00000234590,ENSP00000261313,ENSP00000261735,ENSP00000262947,ENSP00000264663,ENSP00000270142,ENSP00000284440,ENSP00000291568,ENSP00000298510,ENSP00000299767,ENSP00000307786,ENSP00000309830,ENSP00000313199,ENSP00000316176,ENSP00000320866,ENSP00000328325,ENSP00000330074,ENSP00000339191,ENSP00000349960,ENSP00000362924,ENSP00000363641,ENSP00000381607,ENSP00000386156,ENSP00000417229…	ACTB,C19orf10,CALR,CAV1,CSTB,CYCS,EIF2A,ENO1,ERP29,GAPDH,GSN,GSTP1,HIST1H1B,HNRNPD,HSP90B1,LAMTOR3,NNT,PARK7,PEBP1,PHB,PHB2,PRDX3,PTTG1IP,RPL38,SOD1,TXN,UBE2N,UCHL1,VIM,WIBG
GO:0001775	cell activation	17	1024	0.0012	ENSP00000215909,ENSP00000222968,ENSP00000262428,ENSP00000291568,ENSP00000300060,ENSP00000320171,ENSP00000339001,ENSP00000341289,ENSP00000347872,ENSP00000359991,ENSP00000361883,ENSP00000362924,ENSP00000367265,ENSP00000379287,ENSP00000381607,ENSP00000405573,ENSP00000424183	ANPEP,CAP1,CKAP4,COTL1,CSTB,GPI,GSN,GSTP1,LAMTOR3,LGALS1,PDAP1,PGAM1,PKM,TUBB,TUBB4B,VAT1,YWHAZ
GO:0001906	cell killing	6	122	0.0013	ENSP00000229239,ENSP00000339001,ENSP00000341289,ENSP00000349430,ENSP00000406773,ENSP00000476136	DCD,GAPDH,HIST1H2BJ,HIST1H2BK,TUBB,TUBB4B
GO:0007006	mitochondrial membrane organization	6	123	0.0013	ENSP00000262030,ENSP00000290299,ENSP00000300688,ENSP00000306003,ENSP00000379287,ENSP00000381736	ATP5A1,ATP5B,ATP5I,ATP5L,ATP5O,YWHAZ
GO:0009636	response to toxic substance	11	468	0.0013	ENSP00000264663,ENSP00000270142,ENSP00000298510,ENSP00000301522,ENSP00000349960,ENSP00000358727,ENSP00000362924,ENSP00000363641,ENSP00000367992,ENSP00000381607,ENSP00000418770	ACTB,ESD,GSN,GSTO1,GSTP1,NNT,PARK7,PRDX2,PRDX3,SOD1,TXN
GO:0051172	negative regulation of nitrogen compound metabolic process	28	2307	0.0013	ENSP00000229239,ENSP00000234590,ENSP00000261313,ENSP00000264663,ENSP00000284440,ENSP00000291568,ENSP00000296503,ENSP00000297012,ENSP00000298510,ENSP00000303373,ENSP00000307705,ENSP00000313199,ENSP00000320866,ENSP00000330074,ENSP00000332194,ENSP00000332790,ENSP00000339191,ENSP00000358154,ENSP00000363641,ENSP00000366679,ENSP00000367022,ENSP00000381607,ENSP00000418770,ENSP00000434024,ENSP00000441875…	CALR,CAV1,CSTB,ENO1,GAPDH,GSTP1,H2AFX,HIST1H1B,HIST1H1E,HIST1H2AA,HIST1H2AC,HIST1H2AE,HIST1H2AH,HIST1H3A,HIST1H4I,HIST2H2AB,HIST2H2AC,HIST2H3C,HMGB2,HNRNPD,NNT,PARK7,PEBP1,PHB,PHB2,PRDX3,TXN,UCHL1
GO:0006796	phosphate-containing compound metabolic process	26	2065	0.0014	ENSP00000229239,ENSP00000229270,ENSP00000234590,ENSP00000261313,ENSP00000262030,ENSP00000264663,ENSP00000290299,ENSP00000300688,ENSP00000304229,ENSP00000305995,ENSP00000306003,ENSP00000307786,ENSP00000316176,ENSP00000320171,ENSP00000327070,ENSP00000359991,ENSP00000362413,ENSP00000379386,ENSP00000381736,ENSP00000391481,ENSP00000405573,ENSP00000417229,ENSP00000418770,ENSP00000424183,ENSP00000438144…	ATP5A1,ATP5B,ATP5I,ATP5L,ATP5O,CYCS,DBI,EIF2A,ENO1,GAPDH,GPI,HINT1,LAMTOR3,LDHB,MDH1,MDH2,NNT,PARK7,PEBP1,PGAM1,PGK1,PGK2,PKM,TKT,TPI1,UBE2N
GO:0032787	monocarboxylic acid metabolic process	11	477	0.0015	ENSP00000229239,ENSP00000229270,ENSP00000234590,ENSP00000305995,ENSP00000320171,ENSP00000359991,ENSP00000362413,ENSP00000379386,ENSP00000381607,ENSP00000405573,ENSP00000418770	ENO1,GAPDH,GPI,GSTP1,LDHB,PARK7,PGAM1,PGK1,PGK2,PKM,TPI1
GO:0034975	protein folding in endoplasmic reticulum	3	14	0.0015	ENSP00000299767,ENSP00000300289,ENSP00000320866	CALR,HSP90B1,PDIA3
GO:1901566	organonitrogen compound biosynthetic process	20	1370	0.0015	ENSP00000229239,ENSP00000229270,ENSP00000234590,ENSP00000262030,ENSP00000290299,ENSP00000300688,ENSP00000305995,ENSP00000306003,ENSP00000309830,ENSP00000320171,ENSP00000358727,ENSP00000359991,ENSP00000362413,ENSP00000367992,ENSP00000381607,ENSP00000381736,ENSP00000404375,ENSP00000405573,ENSP00000417229,ENSP00000429374	ATP5A1,ATP5B,ATP5I,ATP5L,ATP5O,EIF2A,ENO1,ESD,GAPDH,GPI,GSTO1,GSTP1,PGAM1,PGK1,PGK2,PKM,RPL36A,RPL38,RPS20,TPI1
GO:0071310	cellular response to organic substance	27	2219	0.0017	ENSP00000215909,ENSP00000229239,ENSP00000262947,ENSP00000263238,ENSP00000270142,ENSP00000296503,ENSP00000299767,ENSP00000313199,ENSP00000316176,ENSP00000320171,ENSP00000320866,ENSP00000327801,ENSP00000336799,ENSP00000339191,ENSP00000349960,ENSP00000358154,ENSP00000358727,ENSP00000362924,ENSP00000379287,ENSP00000381607,ENSP00000385385,ENSP00000418770,ENSP00000424183,ENSP00000441875,ENSP00000446007…	ACTB,ACTR3,C19orf10,CALR,CAV1,GAPDH,GSN,GSTO1,GSTP1,HIST1H3A,HIST2H3C,HMGB2,HNRNPD,HSP90B1,LAMTOR3,LGALS1,P4HB,PARK7,PDIA6,PHB,PHB2,PKM,SOD1,TUBA1B,UBE2N,VIM,YWHAZ
GO:0050794	regulation of cellular process	80	10484	0.0018	ENSP00000215909,ENSP00000216330,ENSP00000222968,ENSP00000229239,ENSP00000234590,ENSP00000252699,ENSP00000261313,ENSP00000261735,ENSP00000262030,ENSP00000262947,ENSP00000263238,ENSP00000263867,ENSP00000264071,ENSP00000264663,ENSP00000265333,ENSP00000269321,ENSP00000270142,ENSP00000284440,ENSP00000286091,ENSP00000291568,ENSP00000296503,ENSP00000297012,ENSP00000298159,ENSP00000298510,ENSP00000299767…	ACTB,ACTN4,ACTR3,ANPEP,ANXA6,ARHGDIA,ASPM,ATP5A1,ATP5B,C19orf10,CALR,CAP1,CAPG,CAV1,CFL2,CSTB,CYCS,EIF2A,ENO1,ERP29,FKBP3,GAPDH,GPI,GSN,GSTO1,GSTP1,H2AFX,H3F3C,HINT1,HIST1H1B,HIST1H1E,HIST1H2AA,HIST1H2AC,HIST1H2AE,HIST1H2AH,HIST1H2BJ,HIST1H3A,HIST1H4I,HIST2H2AB,HIST2H2AC,HIST2H3C,HMGB2,HNRNPD,HSP90B1,LAMTOR3,LGALS1,NNT,P4HB,PARK7,PDAP1,PDIA3,PDIA4,PDIA6,PEBP1,PGAM1,PHB,PHB2,PRDX2,PRDX3,PRKCSH,PTT…
GO:0051651	maintenance of location in cell	5	83	0.0019	ENSP00000339191,ENSP00000356379,ENSP00000362924,ENSP00000363641,ENSP00000418770	ASPM,CAV1,GSN,PARK7,TXN
GO:0065008	regulation of biological quality	37	3559	0.0019	ENSP00000215909,ENSP00000229239,ENSP00000262030,ENSP00000263238,ENSP00000263867,ENSP00000264663,ENSP00000270142,ENSP00000286091,ENSP00000296503,ENSP00000298159,ENSP00000298510,ENSP00000299767,ENSP00000300060,ENSP00000300289,ENSP00000301522,ENSP00000313199,ENSP00000320866,ENSP00000327801,ENSP00000330074,ENSP00000339191,ENSP00000346550,ENSP00000356379,ENSP00000358154,ENSP00000358727,ENSP00000362924…	ACTA2,ACTR3,ANPEP,ANXA6,ASPM,ATP5B,CALR,CAPG,CAV1,CFL2,GAPDH,GPI,GSN,GSTO1,GSTP1,HIST1H1B,HIST1H3A,HIST1H4I,HIST2H3C,HMGB2,HNRNPD,HSP90B1,LGALS1,NNT,P4HB,PARK7,PDIA3,PDIA4,PDIA6,PHB,PHB2,PRDX2,PRDX3,SOD1,TXN,VIM,YWHAZ
GO:0007015	actin filament organization	7	200	0.0023	ENSP00000252699,ENSP00000263238,ENSP00000298159,ENSP00000299767,ENSP00000357516,ENSP00000361883,ENSP00000362924	ACTN4,ACTR3,CAP1,CFL2,GSN,HSP90B1,TPM3
GO:0046166	glyceraldehyde-3-phosphate biosynthetic process	2	2	0.0023	ENSP00000229270,ENSP00000391481	TKT,TPI1
GO:0007017	microtubule-based process	12	605	0.0026	ENSP00000229239,ENSP00000263238,ENSP00000264071,ENSP00000270142,ENSP00000284440,ENSP00000301071,ENSP00000301072,ENSP00000318697,ENSP00000336799,ENSP00000339001,ENSP00000341289,ENSP00000356379	ACTR3,ASPM,GAPDH,SOD1,TUBA1A,TUBA1B,TUBA1C,TUBB,TUBB4A,TUBB4B,TUBB6,UCHL1
GO:0033554	cellular response to stress	21	1553	0.0026	ENSP00000262947,ENSP00000270142,ENSP00000286091,ENSP00000296503,ENSP00000298510,ENSP00000299767,ENSP00000300289,ENSP00000301522,ENSP00000307786,ENSP00000313199,ENSP00000316176,ENSP00000320866,ENSP00000327801,ENSP00000339191,ENSP00000362413,ENSP00000385385,ENSP00000417229,ENSP00000418770,ENSP00000434024,ENSP00000441875,ENSP00000481486	C19orf10,CALR,CAV1,CYCS,EIF2A,H2AFX,HIST1H4I,HMGB2,HNRNPD,HSP90B1,P4HB,PARK7,PDIA3,PDIA4,PDIA6,PGK1,PHB2,PRDX2,PRDX3,SOD1,UBE2N
GO:1901701	cellular response to oxygen-containing compound	15	896	0.0026	ENSP00000215909,ENSP00000270142,ENSP00000296503,ENSP00000298510,ENSP00000299767,ENSP00000301522,ENSP00000313199,ENSP00000320171,ENSP00000339191,ENSP00000349960,ENSP00000367992,ENSP00000381607,ENSP00000418770,ENSP00000424183,ENSP00000441875	ACTB,CAV1,ESD,GSTP1,HMGB2,HNRNPD,HSP90B1,LAMTOR3,LGALS1,PARK7,PHB2,PKM,PRDX2,PRDX3,SOD1
GO:0016310	phosphorylation	18	1236	0.0032	ENSP00000229239,ENSP00000229270,ENSP00000234590,ENSP00000261313,ENSP00000262030,ENSP00000290299,ENSP00000300688,ENSP00000305995,ENSP00000306003,ENSP00000307786,ENSP00000316176,ENSP00000320171,ENSP00000359991,ENSP00000362413,ENSP00000381736,ENSP00000405573,ENSP00000417229,ENSP00000424183	ATP5A1,ATP5B,ATP5I,ATP5L,ATP5O,CYCS,EIF2A,ENO1,GAPDH,GPI,LAMTOR3,PEBP1,PGAM1,PGK1,PGK2,PKM,TPI1,UBE2N
GO:0006749	glutathione metabolic process	4	52	0.0034	ENSP00000270142,ENSP00000358727,ENSP00000381607,ENSP00000418770	GSTO1,GSTP1,PARK7,SOD1
GO:0031324	negative regulation of cellular metabolic process	28	2463	0.0036	ENSP00000229239,ENSP00000234590,ENSP00000261313,ENSP00000264663,ENSP00000284440,ENSP00000291568,ENSP00000296503,ENSP00000297012,ENSP00000298510,ENSP00000303373,ENSP00000307705,ENSP00000313199,ENSP00000320866,ENSP00000330074,ENSP00000332194,ENSP00000332790,ENSP00000339191,ENSP00000358154,ENSP00000363641,ENSP00000366679,ENSP00000367022,ENSP00000381607,ENSP00000418770,ENSP00000434024,ENSP00000441875…	CALR,CAV1,CSTB,ENO1,GAPDH,GSTP1,H2AFX,HIST1H1B,HIST1H1E,HIST1H2AA,HIST1H2AC,HIST1H2AE,HIST1H2AH,HIST1H3A,HIST1H4I,HIST2H2AB,HIST2H2AC,HIST2H3C,HMGB2,HNRNPD,NNT,PARK7,PEBP1,PHB,PHB2,PRDX3,TXN,UCHL1
GO:0033484	nitric oxide homeostasis	2	3	0.0037	ENSP00000339191,ENSP00000381607	CAV1,GSTP1
GO:0110095	cellular detoxification of aldehyde	2	3	0.0037	ENSP00000367992,ENSP00000418770	ESD,PARK7
GO:0061024	membrane organization	13	729	0.0038	ENSP00000262030,ENSP00000263238,ENSP00000270142,ENSP00000290299,ENSP00000300688,ENSP00000306003,ENSP00000320866,ENSP00000339191,ENSP00000349960,ENSP00000357801,ENSP00000362924,ENSP00000379287,ENSP00000381736	ACTB,ACTR3,ATP5A1,ATP5B,ATP5I,ATP5L,ATP5O,CALR,CAV1,GSN,S100A10,SOD1,YWHAZ
GO:1901685	glutathione derivative metabolic process	3	21	0.0038	ENSP00000358727,ENSP00000367992,ENSP00000381607	ESD,GSTO1,GSTP1
GO:1901687	glutathione derivative biosynthetic process	3	21	0.0038	ENSP00000358727,ENSP00000367992,ENSP00000381607	ESD,GSTO1,GSTP1
GO:0042592	homeostatic process	20	1491	0.0040	ENSP00000215909,ENSP00000262030,ENSP00000264663,ENSP00000270142,ENSP00000286091,ENSP00000298159,ENSP00000298510,ENSP00000299767,ENSP00000300289,ENSP00000301522,ENSP00000320866,ENSP00000327801,ENSP00000339191,ENSP00000346550,ENSP00000358727,ENSP00000363641,ENSP00000381607,ENSP00000385385,ENSP00000418770,ENSP00000481486	ANXA6,ATP5B,CALR,CAV1,CFL2,GSTO1,GSTP1,HIST1H4I,HSP90B1,LGALS1,NNT,P4HB,PARK7,PDIA3,PDIA4,PDIA6,PRDX2,PRDX3,SOD1,TXN
GO:0033043	regulation of organelle organization	17	1155	0.0041	ENSP00000263238,ENSP00000263867,ENSP00000264071,ENSP00000265333,ENSP00000269321,ENSP00000298159,ENSP00000313199,ENSP00000316176,ENSP00000320866,ENSP00000330074,ENSP00000347872,ENSP00000357801,ENSP00000362924,ENSP00000379287,ENSP00000418770,ENSP00000428845,ENSP00000441875	ACTR3,ARHGDIA,CALR,CAPG,CFL2,GSN,HIST1H1B,HNRNPD,PARK7,PHB2,S100A10,TUBB4A,UBE2N,VAT1,VDAC1,VDAC3,YWHAZ
GO:0072593	reactive oxygen species metabolic process	5	103	0.0044	ENSP00000264663,ENSP00000270142,ENSP00000298510,ENSP00000301522,ENSP00000418770	NNT,PARK7,PRDX2,PRDX3,SOD1
GO:0018198	peptidyl-cysteine modification	3	23	0.0048	ENSP00000229239,ENSP00000298510,ENSP00000418770	GAPDH,PARK7,PRDX3
GO:0032272	negative regulation of protein polymerization	4	58	0.0049	ENSP00000263867,ENSP00000264071,ENSP00000361635,ENSP00000362924	CAPG,GSN,TUBB4A,VDAC2
GO:0034504	protein localization to nucleus	6	164	0.0049	ENSP00000219169,ENSP00000320866,ENSP00000328325,ENSP00000363641,ENSP00000418770,ENSP00000441875	CALR,NUTF2,PARK7,PHB2,PTTG1IP,TXN
GO:1902531	regulation of intracellular signal transduction	22	1764	0.0051	ENSP00000234590,ENSP00000252699,ENSP00000261735,ENSP00000262947,ENSP00000269321,ENSP00000270142,ENSP00000284440,ENSP00000304229,ENSP00000314556,ENSP00000316176,ENSP00000320866,ENSP00000327801,ENSP00000328325,ENSP00000339191,ENSP00000358727,ENSP00000361635,ENSP00000363641,ENSP00000381607,ENSP00000418770,ENSP00000424183,ENSP00000441875,ENSP00000479488	ACTN4,ARHGDIA,C19orf10,CALR,CAV1,ENO1,ERP29,GSTO1,GSTP1,HINT1,LAMTOR3,P4HB,PARK7,PHB,PHB2,PTTG1IP,SOD1,TXN,UACA,UBE2N,UCHL1,VDAC2
GO:0018171	peptidyl-cysteine oxidation	2	4	0.0052	ENSP00000298510,ENSP00000418770	PARK7,PRDX3
GO:0050821	protein stabilization	6	166	0.0052	ENSP00000229239,ENSP00000320866,ENSP00000330074,ENSP00000418770,ENSP00000441875,ENSP00000479488	CALR,GAPDH,HIST1H1B,PARK7,PHB,PHB2
GO:0051208	sequestering of calcium ion	2	4	0.0052	ENSP00000299767,ENSP00000320866	CALR,HSP90B1
GO:0010954	positive regulation of protein processing	3	25	0.0058	ENSP00000234590,ENSP00000362924,ENSP00000479488	ENO1,GSN,PHB
GO:2001235	positive regulation of apoptotic signaling pathway	6	171	0.0059	ENSP00000270142,ENSP00000300289,ENSP00000339191,ENSP00000362924,ENSP00000379287,ENSP00000418770	CAV1,GSN,PARK7,PDIA3,SOD1,YWHAZ
GO:0006807	nitrogen compound metabolic process	66	8349	0.0060	ENSP00000215909,ENSP00000216330,ENSP00000229239,ENSP00000229270,ENSP00000234590,ENSP00000261313,ENSP00000262030,ENSP00000264663,ENSP00000270142,ENSP00000284440,ENSP00000289316,ENSP00000290299,ENSP00000296503,ENSP00000298510,ENSP00000299767,ENSP00000300060,ENSP00000300289,ENSP00000300413,ENSP00000300688,ENSP00000304229,ENSP00000305995,ENSP00000306003,ENSP00000307705,ENSP00000307786,ENSP00000309830…	ACTB,ANPEP,ATP5A1,ATP5B,ATP5I,ATP5L,ATP5O,CALR,CASP14,CKAP4,CYCS,DBI,DCD,EIF2A,ENO1,ESD,FKBP3,GAPDH,GPI,GSN,GSTO1,GSTP1,H2AFX,HINT1,HIST1H1E,HIST1H2BD,HIST1H2BJ,HIST1H2BK,HIST1H2BL,HIST1H2BO,HIST1H3A,HIST1H4I,HIST2H3C,HMGB2,HNRNPD,HSP90B1,LAMTOR3,LDHB,LGALS1,MDH1,MDH2,NNT,P4HB,PARK7,PDIA3,PDIA6,PEBP1,PGAM1,PGK1,PGK2,PHB,PHB2,PKM,PRDX3,PRKCSH,RPL36A,RPL38,RPS20,SNRPD1,SOD1,TKT,TPI1,TXN,UBE2N,UCHL1…
GO:0034976	response to endoplasmic reticulum stress	7	240	0.0060	ENSP00000262947,ENSP00000286091,ENSP00000299767,ENSP00000300289,ENSP00000320866,ENSP00000327801,ENSP00000385385	C19orf10,CALR,HSP90B1,P4HB,PDIA3,PDIA4,PDIA6
GO:0006081	cellular aldehyde metabolic process	4	64	0.0066	ENSP00000229270,ENSP00000367992,ENSP00000391481,ENSP00000418770	ESD,PARK7,TKT,TPI1
GO:0032507	maintenance of protein location in cell	4	64	0.0066	ENSP00000339191,ENSP00000362924,ENSP00000363641,ENSP00000418770	CAV1,GSN,PARK7,TXN
GO:0048584	positive regulation of response to stimulus	24	2054	0.0066	ENSP00000252699,ENSP00000261735,ENSP00000262947,ENSP00000263238,ENSP00000270142,ENSP00000296503,ENSP00000299767,ENSP00000300289,ENSP00000304229,ENSP00000316176,ENSP00000320866,ENSP00000339191,ENSP00000349960,ENSP00000356379,ENSP00000358727,ENSP00000362924,ENSP00000363641,ENSP00000379287,ENSP00000417229,ENSP00000418770,ENSP00000424183,ENSP00000434024,ENSP00000441875,ENSP00000479488	ACTB,ACTN4,ACTR3,ASPM,C19orf10,CALR,CAV1,EIF2A,ERP29,GSN,GSTO1,H2AFX,HINT1,HMGB2,HSP90B1,LAMTOR3,PARK7,PDIA3,PHB,PHB2,SOD1,TXN,UBE2N,YWHAZ
GO:0030029	actin filament-based process	10	493	0.0067	ENSP00000252699,ENSP00000263238,ENSP00000298159,ENSP00000299767,ENSP00000320866,ENSP00000349960,ENSP00000357516,ENSP00000361883,ENSP00000362924,ENSP00000446007	ACTB,ACTN4,ACTR3,CALR,CAP1,CFL2,GSN,HSP90B1,TPM3,VIM
GO:1903201	regulation of oxidative stress-induced cell death	4	65	0.0069	ENSP00000270142,ENSP00000327801,ENSP00000363641,ENSP00000418770	P4HB,PARK7,SOD1,TXN
GO:0099132	ATP hydrolysis coupled cation transmembrane transport	4	66	0.0072	ENSP00000262030,ENSP00000290299,ENSP00000300688,ENSP00000381736	ATP5A1,ATP5B,ATP5L,ATP5O
GO:0031647	regulation of protein stability	7	251	0.0074	ENSP00000229239,ENSP00000320866,ENSP00000330074,ENSP00000362924,ENSP00000418770,ENSP00000441875,ENSP00000479488	CALR,GAPDH,GSN,HIST1H1B,PARK7,PHB,PHB2
GO:0051881	regulation of mitochondrial membrane potential	4	68	0.0079	ENSP00000264663,ENSP00000270142,ENSP00000298510,ENSP00000418770	NNT,PARK7,PRDX3,SOD1
GO:0030036	actin cytoskeleton organization	9	418	0.0081	ENSP00000252699,ENSP00000263238,ENSP00000298159,ENSP00000299767,ENSP00000320866,ENSP00000349960,ENSP00000357516,ENSP00000361883,ENSP00000362924	ACTB,ACTN4,ACTR3,CALR,CAP1,CFL2,GSN,HSP90B1,TPM3
GO:0031333	negative regulation of protein complex assembly	5	122	0.0084	ENSP00000263867,ENSP00000264071,ENSP00000361635,ENSP00000362924,ENSP00000418770	CAPG,GSN,PARK7,TUBB4A,VDAC2
GO:0034614	cellular response to reactive oxygen species	5	124	0.0089	ENSP00000270142,ENSP00000298510,ENSP00000301522,ENSP00000313199,ENSP00000418770	HNRNPD,PARK7,PRDX2,PRDX3,SOD1
GO:0046596	regulation of viral entry into host cell	3	30	0.0089	ENSP00000215909,ENSP00000327801,ENSP00000362924	GSN,LGALS1,P4HB
GO:0046826	negative regulation of protein export from nucleus	2	6	0.0089	ENSP00000363641,ENSP00000418770	PARK7,TXN
GO:1902175	regulation of oxidative stress-induced intrinsic apoptotic signaling pathway	3	30	0.0089	ENSP00000270142,ENSP00000327801,ENSP00000418770	P4HB,PARK7,SOD1
GO:1902177	positive regulation of oxidative stress-induced intrinsic apoptotic signaling pathway	2	6	0.0089	ENSP00000270142,ENSP00000418770	PARK7,SOD1
GO:0000302	response to reactive oxygen species	6	189	0.0090	ENSP00000270142,ENSP00000298510,ENSP00000301522,ENSP00000313199,ENSP00000381607,ENSP00000418770	GSTP1,HNRNPD,PARK7,PRDX2,PRDX3,SOD1
GO:0009060	aerobic respiration	4	71	0.0090	ENSP00000264663,ENSP00000307786,ENSP00000327070,ENSP00000438144	CYCS,MDH1,MDH2,NNT
GO:0009967	positive regulation of signal transduction	19	1493	0.0093	ENSP00000252699,ENSP00000261735,ENSP00000262947,ENSP00000270142,ENSP00000300289,ENSP00000304229,ENSP00000316176,ENSP00000320866,ENSP00000339191,ENSP00000356379,ENSP00000358727,ENSP00000362924,ENSP00000363641,ENSP00000379287,ENSP00000417229,ENSP00000418770,ENSP00000424183,ENSP00000441875,ENSP00000479488	ACTN4,ASPM,C19orf10,CALR,CAV1,EIF2A,ERP29,GSN,GSTO1,HINT1,LAMTOR3,PARK7,PDIA3,PHB,PHB2,SOD1,TXN,UBE2N,YWHAZ
GO:0080135	regulation of cellular response to stress	11	618	0.0096	ENSP00000234590,ENSP00000261735,ENSP00000270142,ENSP00000316176,ENSP00000327801,ENSP00000328325,ENSP00000339191,ENSP00000363641,ENSP00000381607,ENSP00000418770,ENSP00000434024	CAV1,ENO1,ERP29,GSTP1,H2AFX,P4HB,PARK7,PTTG1IP,SOD1,TXN,UBE2N
GO:0006099	tricarboxylic acid cycle	3	32	0.0102	ENSP00000264663,ENSP00000327070,ENSP00000438144	MDH1,MDH2,NNT
GO:0008152	metabolic process	72	9569	0.0106	ENSP00000215909,ENSP00000216330,ENSP00000229239,ENSP00000229270,ENSP00000234590,ENSP00000261313,ENSP00000262030,ENSP00000264663,ENSP00000265333,ENSP00000270142,ENSP00000284440,ENSP00000286091,ENSP00000289316,ENSP00000290299,ENSP00000296503,ENSP00000298510,ENSP00000299767,ENSP00000300060,ENSP00000300289,ENSP00000300413,ENSP00000300688,ENSP00000301522,ENSP00000304229,ENSP00000305995,ENSP00000306003…	ACTB,ANPEP,ATP5A1,ATP5B,ATP5I,ATP5L,ATP5O,CALR,CASP14,CAV1,CKAP4,COX6C,CYCS,DBI,DCD,EIF2A,ENO1,ESD,FKBP3,GAPDH,GPI,GSN,GSTO1,GSTP1,H2AFX,HINT1,HIST1H1E,HIST1H2BD,HIST1H2BJ,HIST1H2BK,HIST1H2BL,HIST1H2BO,HIST1H3A,HIST1H4I,HIST2H3C,HMGB2,HNRNPD,HSP90B1,LAMTOR3,LDHB,LGALS1,MDH1,MDH2,NNT,P4HB,PARK7,PDIA3,PDIA4,PDIA6,PEBP1,PGAM1,PGK1,PGK2,PHB,PHB2,PKM,PRDX2,PRDX3,PRKCSH,RPL36A,RPL38,RPS20,SNRPD1,SOD1,T…
GO:0010608	posttranscriptional regulation of gene expression	9	441	0.0110	ENSP00000229239,ENSP00000309830,ENSP00000313199,ENSP00000320866,ENSP00000339191,ENSP00000379287,ENSP00000386156,ENSP00000417229,ENSP00000446007	CALR,CAV1,EIF2A,GAPDH,HNRNPD,RPL38,VIM,WIBG,YWHAZ
GO:0033143	regulation of intracellular steroid hormone receptor signaling pathway	4	76	0.0110	ENSP00000320866,ENSP00000418770,ENSP00000441875,ENSP00000479488	CALR,PARK7,PHB,PHB2
GO:0033144	negative regulation of intracellular steroid hormone receptor signaling pathway	3	33	0.0110	ENSP00000320866,ENSP00000441875,ENSP00000479488	CALR,PHB,PHB2
GO:0090322	regulation of superoxide metabolic process	3	33	0.0110	ENSP00000270142,ENSP00000381607,ENSP00000418770	GSTP1,PARK7,SOD1
GO:0010033	response to organic substance	29	2815	0.0112	ENSP00000215909,ENSP00000229239,ENSP00000262947,ENSP00000263238,ENSP00000270142,ENSP00000296503,ENSP00000298510,ENSP00000299767,ENSP00000313199,ENSP00000316176,ENSP00000320171,ENSP00000320866,ENSP00000327801,ENSP00000336799,ENSP00000339191,ENSP00000349960,ENSP00000358154,ENSP00000358727,ENSP00000362924,ENSP00000367992,ENSP00000379287,ENSP00000381607,ENSP00000385385,ENSP00000418770,ENSP00000424183…	ACTB,ACTR3,C19orf10,CALR,CAV1,ESD,GAPDH,GSN,GSTO1,GSTP1,HIST1H3A,HIST2H3C,HMGB2,HNRNPD,HSP90B1,LAMTOR3,LGALS1,P4HB,PARK7,PDIA6,PHB,PHB2,PKM,PRDX3,SOD1,TUBA1B,UBE2N,VIM,YWHAZ
GO:0051129	negative regulation of cellular component organization	11	632	0.0112	ENSP00000215909,ENSP00000252699,ENSP00000263867,ENSP00000264071,ENSP00000269321,ENSP00000339191,ENSP00000347872,ENSP00000361635,ENSP00000362924,ENSP00000418770,ENSP00000446007	ACTN4,ARHGDIA,CAPG,CAV1,GSN,LGALS1,PARK7,TUBB4A,VAT1,VDAC2,VIM
GO:0009894	regulation of catabolic process	13	840	0.0114	ENSP00000229239,ENSP00000264663,ENSP00000265333,ENSP00000284440,ENSP00000313199,ENSP00000328325,ENSP00000339191,ENSP00000359991,ENSP00000379287,ENSP00000418770,ENSP00000424183,ENSP00000446007,ENSP00000479488	CAV1,GAPDH,HNRNPD,LAMTOR3,NNT,PARK7,PGAM1,PHB,PTTG1IP,UCHL1,VDAC1,VIM,YWHAZ
GO:0006984	ER-nucleus signaling pathway	3	34	0.0116	ENSP00000299767,ENSP00000320866,ENSP00000417229	CALR,EIF2A,HSP90B1
GO:0048518	positive regulation of biological process	47	5459	0.0116	ENSP00000215909,ENSP00000219169,ENSP00000229239,ENSP00000234590,ENSP00000252699,ENSP00000261735,ENSP00000262030,ENSP00000262947,ENSP00000263238,ENSP00000264663,ENSP00000269321,ENSP00000270142,ENSP00000296503,ENSP00000298159,ENSP00000298510,ENSP00000299767,ENSP00000300289,ENSP00000304229,ENSP00000307786,ENSP00000313199,ENSP00000316176,ENSP00000320866,ENSP00000327801,ENSP00000328325,ENSP00000330074…	ACTA2,ACTB,ACTN4,ACTR3,ARHGDIA,ASPM,ATP5A1,ATP5B,C19orf10,CALR,CAV1,CFL2,CYCS,EIF2A,ENO1,ERP29,GAPDH,GPI,GSN,GSTO1,GSTP1,H2AFX,H3F3C,HINT1,HIST1H1B,HMGB2,HNRNPD,HSP90B1,LAMTOR3,LGALS1,NNT,NUTF2,P4HB,PARK7,PDIA3,PHB,PHB2,PRDX3,PTTG1IP,S100A10,S100A6,SOD1,TXN,UBE2N,VIM,WIBG,YWHAZ
GO:0045652	regulation of megakaryocyte differentiation	4	78	0.0118	ENSP00000296503,ENSP00000358154,ENSP00000480826,ENSP00000481486	HIST1H3A,HIST1H4I,HIST2H3C,HMGB2
GO:0071345	cellular response to cytokine stimulus	14	953	0.0119	ENSP00000229239,ENSP00000263238,ENSP00000270142,ENSP00000299767,ENSP00000316176,ENSP00000327801,ENSP00000336799,ENSP00000358154,ENSP00000358727,ENSP00000362924,ENSP00000379287,ENSP00000446007,ENSP00000479488,ENSP00000480826	ACTR3,GAPDH,GSN,GSTO1,HIST1H3A,HIST2H3C,HSP90B1,P4HB,PHB,SOD1,TUBA1B,UBE2N,VIM,YWHAZ
GO:0031329	regulation of cellular catabolic process	12	743	0.0122	ENSP00000229239,ENSP00000264663,ENSP00000265333,ENSP00000284440,ENSP00000313199,ENSP00000328325,ENSP00000339191,ENSP00000359991,ENSP00000379287,ENSP00000418770,ENSP00000424183,ENSP00000446007	CAV1,GAPDH,HNRNPD,LAMTOR3,NNT,PARK7,PGAM1,PTTG1IP,UCHL1,VDAC1,VIM,YWHAZ
GO:1902533	positive regulation of intracellular signal transduction	14	959	0.0125	ENSP00000252699,ENSP00000261735,ENSP00000262947,ENSP00000270142,ENSP00000304229,ENSP00000316176,ENSP00000320866,ENSP00000339191,ENSP00000358727,ENSP00000363641,ENSP00000418770,ENSP00000424183,ENSP00000441875,ENSP00000479488	ACTN4,C19orf10,CALR,CAV1,ERP29,GSTO1,HINT1,LAMTOR3,PARK7,PHB,PHB2,SOD1,TXN,UBE2N
GO:0051128	regulation of cellular component organization	25	2306	0.0128	ENSP00000215909,ENSP00000234590,ENSP00000252699,ENSP00000263238,ENSP00000263867,ENSP00000264071,ENSP00000265333,ENSP00000269321,ENSP00000298159,ENSP00000313199,ENSP00000316176,ENSP00000320866,ENSP00000330074,ENSP00000339191,ENSP00000339835,ENSP00000347872,ENSP00000357801,ENSP00000361635,ENSP00000362924,ENSP00000379287,ENSP00000418770,ENSP00000428845,ENSP00000441875,ENSP00000446007,ENSP00000479488	ACTN4,ACTR3,ARHGDIA,CALR,CAPG,CAV1,CFL2,ENO1,GSN,H3F3C,HIST1H1B,HNRNPD,LGALS1,PARK7,PHB,PHB2,S100A10,TUBB4A,UBE2N,VAT1,VDAC1,VDAC2,VDAC3,VIM,YWHAZ
GO:0006108	malate metabolic process	2	8	0.0130	ENSP00000327070,ENSP00000438144	MDH1,MDH2
GO:0006101	citrate metabolic process	3	36	0.0131	ENSP00000264663,ENSP00000327070,ENSP00000438144	MDH1,MDH2,NNT
GO:0007584	response to nutrient	6	208	0.0133	ENSP00000264663,ENSP00000270142,ENSP00000299767,ENSP00000320171,ENSP00000362924,ENSP00000381607	GSN,GSTP1,HSP90B1,NNT,PKM,SOD1
GO:0010638	positive regulation of organelle organization	10	552	0.0133	ENSP00000263238,ENSP00000298159,ENSP00000313199,ENSP00000316176,ENSP00000330074,ENSP00000357801,ENSP00000362924,ENSP00000379287,ENSP00000418770,ENSP00000441875	ACTR3,CFL2,GSN,HIST1H1B,HNRNPD,PARK7,PHB2,S100A10,UBE2N,YWHAZ
GO:0000183	chromatin silencing at rDNA	3	37	0.0139	ENSP00000358154,ENSP00000480826,ENSP00000481486	HIST1H3A,HIST1H4I,HIST2H3C
GO:0001666	response to hypoxia	7	288	0.0141	ENSP00000252699,ENSP00000299767,ENSP00000320171,ENSP00000327801,ENSP00000339191,ENSP00000362413,ENSP00000441875	ACTN4,CAV1,HSP90B1,P4HB,PGK1,PHB2,PKM
GO:0036500	ATF6-mediated unfolded protein response	2	9	0.0154	ENSP00000299767,ENSP00000320866	CALR,HSP90B1
GO:0048548	regulation of pinocytosis	2	9	0.0154	ENSP00000252699,ENSP00000339191	ACTN4,CAV1
GO:0034248	regulation of cellular amide metabolic process	8	379	0.0156	ENSP00000229239,ENSP00000309830,ENSP00000313199,ENSP00000320866,ENSP00000359991,ENSP00000386156,ENSP00000417229,ENSP00000446007	CALR,EIF2A,GAPDH,HNRNPD,PGAM1,RPL38,VIM,WIBG
GO:0009966	regulation of signal transduction	30	3033	0.0160	ENSP00000234590,ENSP00000252699,ENSP00000261735,ENSP00000262947,ENSP00000269321,ENSP00000270142,ENSP00000284440,ENSP00000296503,ENSP00000300289,ENSP00000304229,ENSP00000314556,ENSP00000316176,ENSP00000320866,ENSP00000327801,ENSP00000328325,ENSP00000339191,ENSP00000356379,ENSP00000358727,ENSP00000361635,ENSP00000362924,ENSP00000363641,ENSP00000379287,ENSP00000381607,ENSP00000405573,ENSP00000417229…	ACTN4,ARHGDIA,ASPM,C19orf10,CALR,CAV1,EIF2A,ENO1,ERP29,GPI,GSN,GSTO1,GSTP1,HINT1,HIST1H2BJ,HMGB2,LAMTOR3,P4HB,PARK7,PDIA3,PHB,PHB2,PTTG1IP,SOD1,TXN,UACA,UBE2N,UCHL1,VDAC2,YWHAZ
GO:2001234	negative regulation of apoptotic signaling pathway	6	218	0.0163	ENSP00000234590,ENSP00000296503,ENSP00000328325,ENSP00000361635,ENSP00000381607,ENSP00000418770	ENO1,GSTP1,HMGB2,PARK7,PTTG1IP,VDAC2
GO:0097435	supramolecular fiber organization	8	383	0.0164	ENSP00000252699,ENSP00000263238,ENSP00000298159,ENSP00000299767,ENSP00000357516,ENSP00000361883,ENSP00000362924,ENSP00000446007	ACTN4,ACTR3,CAP1,CFL2,GSN,HSP90B1,TPM3,VIM
GO:0019538	protein metabolic process	38	4194	0.0166	ENSP00000215909,ENSP00000216330,ENSP00000229239,ENSP00000261313,ENSP00000284440,ENSP00000289316,ENSP00000298510,ENSP00000299767,ENSP00000300060,ENSP00000300289,ENSP00000307705,ENSP00000307786,ENSP00000309830,ENSP00000316176,ENSP00000320866,ENSP00000327070,ENSP00000327801,ENSP00000349430,ENSP00000349960,ENSP00000358154,ENSP00000362413,ENSP00000362924,ENSP00000366618,ENSP00000367265,ENSP00000385385…	ACTB,ANPEP,CALR,CASP14,CKAP4,CYCS,DCD,EIF2A,FKBP3,GAPDH,GSN,HIST1H1E,HIST1H2BD,HIST1H2BJ,HIST1H2BK,HIST1H2BL,HIST1H2BO,HIST1H3A,HIST1H4I,HIST2H3C,HSP90B1,LAMTOR3,LGALS1,MDH2,P4HB,PARK7,PDIA3,PDIA6,PEBP1,PGK1,PHB,PRDX3,PRKCSH,RPL36A,RPL38,RPS20,UBE2N,UCHL1
GO:0034220	ion transmembrane transport	14	995	0.0166	ENSP00000262030,ENSP00000264663,ENSP00000265333,ENSP00000290299,ENSP00000300688,ENSP00000306003,ENSP00000346550,ENSP00000357709,ENSP00000361635,ENSP00000381736,ENSP00000428845,ENSP00000428895,ENSP00000441875,ENSP00000479488	ANXA6,ATP5A1,ATP5B,ATP5I,ATP5L,ATP5O,COX6C,NNT,PHB,PHB2,S100A6,VDAC1,VDAC2,VDAC3
GO:0031640	killing of cells of other organism	4	89	0.0174	ENSP00000229239,ENSP00000349430,ENSP00000406773,ENSP00000476136	DCD,GAPDH,HIST1H2BJ,HIST1H2BK
GO:0034599	cellular response to oxidative stress	6	222	0.0174	ENSP00000270142,ENSP00000298510,ENSP00000301522,ENSP00000307786,ENSP00000313199,ENSP00000418770	CYCS,HNRNPD,PARK7,PRDX2,PRDX3,SOD1
GO:0044282	small molecule catabolic process	8	388	0.0174	ENSP00000229239,ENSP00000229270,ENSP00000234590,ENSP00000320171,ENSP00000359991,ENSP00000362413,ENSP00000367992,ENSP00000405573	ENO1,ESD,GAPDH,GPI,PGAM1,PGK1,PKM,TPI1
GO:0051716	cellular response to stimulus	51	6212	0.0174	ENSP00000215909,ENSP00000216330,ENSP00000222968,ENSP00000229239,ENSP00000252699,ENSP00000261313,ENSP00000262947,ENSP00000263238,ENSP00000264663,ENSP00000269321,ENSP00000270142,ENSP00000286091,ENSP00000296503,ENSP00000298510,ENSP00000299767,ENSP00000300060,ENSP00000300289,ENSP00000301522,ENSP00000304229,ENSP00000307786,ENSP00000313199,ENSP00000314556,ENSP00000316176,ENSP00000320171,ENSP00000320866…	ACTB,ACTN4,ACTR3,ANPEP,ANXA6,ARHGDIA,C19orf10,CALR,CAP1,CAV1,CYCS,EIF2A,ESD,FKBP3,GAPDH,GSN,GSTO1,GSTP1,H2AFX,HINT1,HIST1H3A,HIST1H4I,HIST2H3C,HMGB2,HNRNPD,HSP90B1,LAMTOR3,LGALS1,NNT,P4HB,PARK7,PDAP1,PDIA3,PDIA4,PDIA6,PEBP1,PGK1,PHB,PHB2,PKM,PRDX2,PRDX3,PRKCSH,S100A6,SOD1,TUBA1B,TXN,UACA,UBE2N,VIM,YWHAZ
GO:0001765	membrane raft assembly	2	10	0.0175	ENSP00000339191,ENSP00000357801	CAV1,S100A10
GO:0006839	mitochondrial transport	6	223	0.0175	ENSP00000262030,ENSP00000290299,ENSP00000300688,ENSP00000306003,ENSP00000379287,ENSP00000381736	ATP5A1,ATP5B,ATP5I,ATP5L,ATP5O,YWHAZ
GO:0046598	positive regulation of viral entry into host cell	2	10	0.0175	ENSP00000215909,ENSP00000327801	LGALS1,P4HB
GO:0017001	antibiotic catabolic process	3	42	0.0182	ENSP00000298510,ENSP00000301522,ENSP00000367992	ESD,PRDX2,PRDX3
GO:0021782	glial cell development	4	91	0.0182	ENSP00000270142,ENSP00000362924,ENSP00000381607,ENSP00000446007	GSN,GSTP1,SOD1,VIM
GO:0042493	response to drug	13	900	0.0184	ENSP00000215909,ENSP00000270142,ENSP00000296503,ENSP00000298510,ENSP00000299767,ENSP00000313199,ENSP00000320866,ENSP00000339191,ENSP00000349960,ENSP00000357801,ENSP00000362924,ENSP00000381607,ENSP00000418770	ACTB,CALR,CAV1,GSN,GSTP1,HMGB2,HNRNPD,HSP90B1,LGALS1,PARK7,PRDX3,S100A10,SOD1
GO:1901575	organic substance catabolic process	19	1609	0.0185	ENSP00000229239,ENSP00000229270,ENSP00000234590,ENSP00000284440,ENSP00000296503,ENSP00000299767,ENSP00000300060,ENSP00000304229,ENSP00000305995,ENSP00000309830,ENSP00000313199,ENSP00000320171,ENSP00000359991,ENSP00000362413,ENSP00000367992,ENSP00000386156,ENSP00000404375,ENSP00000405573,ENSP00000429374	ANPEP,ENO1,ESD,GAPDH,GPI,HINT1,HMGB2,HNRNPD,HSP90B1,PGAM1,PGK1,PGK2,PKM,RPL36A,RPL38,RPS20,TPI1,UCHL1,WIBG
GO:0008154	actin polymerization or depolymerization	3	43	0.0192	ENSP00000298159,ENSP00000361883,ENSP00000362924	CAP1,CFL2,GSN
GO:0006937	regulation of muscle contraction	5	156	0.0194	ENSP00000234590,ENSP00000270142,ENSP00000339191,ENSP00000346550,ENSP00000358727	ANXA6,CAV1,ENO1,GSTO1,SOD1
GO:0032270	positive regulation of cellular protein metabolic process	18	1496	0.0198	ENSP00000234590,ENSP00000261735,ENSP00000262947,ENSP00000270142,ENSP00000307786,ENSP00000313199,ENSP00000316176,ENSP00000328325,ENSP00000330074,ENSP00000339191,ENSP00000362924,ENSP00000363641,ENSP00000386156,ENSP00000418770,ENSP00000424183,ENSP00000441875,ENSP00000446007,ENSP00000479488	C19orf10,CAV1,CYCS,ENO1,ERP29,GSN,HIST1H1B,HNRNPD,LAMTOR3,PARK7,PHB,PHB2,PTTG1IP,SOD1,TXN,UBE2N,VIM,WIBG
GO:0006089	lactate metabolic process	2	11	0.0199	ENSP00000379386,ENSP00000418770	LDHB,PARK7
GO:0006107	oxaloacetate metabolic process	2	11	0.0199	ENSP00000327070,ENSP00000438144	MDH1,MDH2
GO:2000379	positive regulation of reactive oxygen species metabolic process	4	94	0.0199	ENSP00000264663,ENSP00000270142,ENSP00000381607,ENSP00000418770	GSTP1,NNT,PARK7,SOD1
GO:2001236	regulation of extrinsic apoptotic signaling pathway	5	158	0.0202	ENSP00000296503,ENSP00000300289,ENSP00000339191,ENSP00000381607,ENSP00000418770	CAV1,GSTP1,HMGB2,PARK7,PDIA3
GO:0006518	peptide metabolic process	9	497	0.0205	ENSP00000270142,ENSP00000300060,ENSP00000309830,ENSP00000358727,ENSP00000381607,ENSP00000404375,ENSP00000417229,ENSP00000418770,ENSP00000429374	ANPEP,EIF2A,GSTO1,GSTP1,PARK7,RPL36A,RPL38,RPS20,SOD1
GO:0006915	apoptotic process	13	915	0.0205	ENSP00000215909,ENSP00000229239,ENSP00000262947,ENSP00000265333,ENSP00000296503,ENSP00000298510,ENSP00000304229,ENSP00000307786,ENSP00000314556,ENSP00000339191,ENSP00000346550,ENSP00000362924,ENSP00000393417	ANXA6,C19orf10,CASP14,CAV1,CYCS,GAPDH,GSN,HINT1,HMGB2,LGALS1,PRDX3,UACA,VDAC1
GO:0050829	defense response to Gram-negative bacterium	4	95	0.0205	ENSP00000296503,ENSP00000349430,ENSP00000406773,ENSP00000476136	DCD,HIST1H2BJ,HIST1H2BK,HMGB2
GO:0097711	ciliary basal body-plasma membrane docking	4	95	0.0205	ENSP00000264071,ENSP00000301071,ENSP00000339001,ENSP00000341289	TUBA1A,TUBB,TUBB4A,TUBB4B
GO:1902903	regulation of supramolecular fiber organization	7	316	0.0208	ENSP00000263238,ENSP00000263867,ENSP00000264071,ENSP00000298159,ENSP00000357801,ENSP00000362924,ENSP00000418770	ACTR3,CAPG,CFL2,GSN,PARK7,S100A10,TUBB4A
GO:0010595	positive regulation of endothelial cell migration	4	96	0.0209	ENSP00000262030,ENSP00000320866,ENSP00000381736,ENSP00000405573	ATP5A1,ATP5B,CALR,GPI
GO:2001243	negative regulation of intrinsic apoptotic signaling pathway	4	96	0.0209	ENSP00000234590,ENSP00000328325,ENSP00000361635,ENSP00000418770	ENO1,PARK7,PTTG1IP,VDAC2
GO:0071407	cellular response to organic cyclic compound	9	505	0.0221	ENSP00000215909,ENSP00000270142,ENSP00000299767,ENSP00000313199,ENSP00000320866,ENSP00000339191,ENSP00000349960,ENSP00000381607,ENSP00000479488	ACTB,CALR,CAV1,GSTP1,HNRNPD,HSP90B1,LGALS1,PHB,SOD1
GO:0044237	cellular metabolic process	66	8797	0.0222	ENSP00000215909,ENSP00000216330,ENSP00000229239,ENSP00000229270,ENSP00000234590,ENSP00000261313,ENSP00000262030,ENSP00000264663,ENSP00000265333,ENSP00000270142,ENSP00000284440,ENSP00000289316,ENSP00000290299,ENSP00000296503,ENSP00000298510,ENSP00000299767,ENSP00000300060,ENSP00000300413,ENSP00000300688,ENSP00000301522,ENSP00000304229,ENSP00000305995,ENSP00000306003,ENSP00000307705,ENSP00000307786…	ACTB,ANPEP,ATP5A1,ATP5B,ATP5I,ATP5L,ATP5O,CAV1,CKAP4,COX6C,CYCS,DBI,EIF2A,ENO1,ESD,FKBP3,GAPDH,GPI,GSN,GSTO1,GSTP1,H2AFX,HINT1,HIST1H1E,HIST1H2BD,HIST1H2BJ,HIST1H2BK,HIST1H2BL,HIST1H2BO,HIST1H3A,HIST1H4I,HIST2H3C,HMGB2,HNRNPD,HSP90B1,LAMTOR3,LDHB,LGALS1,MDH1,MDH2,NNT,P4HB,PARK7,PDIA6,PEBP1,PGAM1,PGK1,PGK2,PHB,PHB2,PKM,PRDX2,PRDX3,PRKCSH,RPL36A,RPL38,RPS20,SNRPD1,SOD1,TKT,TPI1,TXN,UBE2N,UCHL1,VDAC…
GO:0012501	programmed cell death	14	1042	0.0223	ENSP00000215909,ENSP00000229239,ENSP00000262947,ENSP00000265333,ENSP00000296503,ENSP00000298510,ENSP00000304229,ENSP00000307786,ENSP00000314556,ENSP00000320171,ENSP00000339191,ENSP00000346550,ENSP00000362924,ENSP00000393417	ANXA6,C19orf10,CASP14,CAV1,CYCS,GAPDH,GSN,HINT1,HMGB2,LGALS1,PKM,PRDX3,UACA,VDAC1
GO:0048522	positive regulation of cellular process	42	4898	0.0224	ENSP00000215909,ENSP00000229239,ENSP00000234590,ENSP00000252699,ENSP00000261735,ENSP00000262030,ENSP00000262947,ENSP00000263238,ENSP00000264663,ENSP00000269321,ENSP00000270142,ENSP00000296503,ENSP00000298159,ENSP00000298510,ENSP00000300289,ENSP00000304229,ENSP00000307786,ENSP00000313199,ENSP00000316176,ENSP00000320866,ENSP00000328325,ENSP00000330074,ENSP00000339191,ENSP00000339835,ENSP00000356379…	ACTN4,ACTR3,ARHGDIA,ASPM,ATP5A1,ATP5B,C19orf10,CALR,CAV1,CFL2,CYCS,EIF2A,ENO1,ERP29,GAPDH,GPI,GSN,GSTO1,GSTP1,H2AFX,H3F3C,HINT1,HIST1H1B,HMGB2,HNRNPD,LAMTOR3,LGALS1,NNT,PARK7,PDIA3,PHB,PHB2,PRDX3,PTTG1IP,S100A10,S100A6,SOD1,TXN,UBE2N,VIM,WIBG,YWHAZ
GO:0035722	interleukin-12-mediated signaling pathway	3	47	0.0227	ENSP00000270142,ENSP00000327801,ENSP00000358727	GSTO1,P4HB,SOD1
GO:1900024	regulation of substrate adhesion-dependent cell spreading	3	47	0.0227	ENSP00000252699,ENSP00000320866,ENSP00000357801	ACTN4,CALR,S100A10
GO:0006417	regulation of translation	7	327	0.0240	ENSP00000229239,ENSP00000309830,ENSP00000313199,ENSP00000320866,ENSP00000386156,ENSP00000417229,ENSP00000446007	CALR,EIF2A,GAPDH,HNRNPD,RPL38,VIM,WIBG
GO:1902532	negative regulation of intracellular signal transduction	9	514	0.0242	ENSP00000234590,ENSP00000284440,ENSP00000328325,ENSP00000339191,ENSP00000358727,ENSP00000361635,ENSP00000381607,ENSP00000418770,ENSP00000479488	CAV1,ENO1,GSTO1,GSTP1,PARK7,PHB,PTTG1IP,UCHL1,VDAC2
GO:0006811	ion transport	16	1292	0.0245	ENSP00000262030,ENSP00000264663,ENSP00000265333,ENSP00000290299,ENSP00000300688,ENSP00000306003,ENSP00000339191,ENSP00000346550,ENSP00000357709,ENSP00000361635,ENSP00000381736,ENSP00000418770,ENSP00000428845,ENSP00000428895,ENSP00000441875,ENSP00000479488	ANXA6,ATP5A1,ATP5B,ATP5I,ATP5L,ATP5O,CAV1,COX6C,NNT,PARK7,PHB,PHB2,S100A6,VDAC1,VDAC2,VDAC3
GO:0019430	removal of superoxide radicals	2	13	0.0246	ENSP00000270142,ENSP00000301522	PRDX2,SOD1
GO:0052547	regulation of peptidase activity	8	420	0.0246	ENSP00000229239,ENSP00000261313,ENSP00000291568,ENSP00000298510,ENSP00000307786,ENSP00000339191,ENSP00000362924,ENSP00000418770	CAV1,CSTB,CYCS,GAPDH,GSN,PARK7,PEBP1,PRDX3
GO:0030834	regulation of actin filament depolymerization	3	49	0.0248	ENSP00000263867,ENSP00000298159,ENSP00000362924	CAPG,CFL2,GSN
GO:0050832	defense response to fungus	3	49	0.0248	ENSP00000229239,ENSP00000262428,ENSP00000406773	COTL1,DCD,GAPDH
GO:2000377	regulation of reactive oxygen species metabolic process	5	169	0.0248	ENSP00000264663,ENSP00000270142,ENSP00000339191,ENSP00000381607,ENSP00000418770	CAV1,GSTP1,NNT,PARK7,SOD1
GO:0030968	endoplasmic reticulum unfolded protein response	4	103	0.0249	ENSP00000262947,ENSP00000299767,ENSP00000320866,ENSP00000385385	C19orf10,CALR,HSP90B1,PDIA6
GO:0051099	positive regulation of binding	5	172	0.0263	ENSP00000296503,ENSP00000339191,ENSP00000357801,ENSP00000363641,ENSP00000418770	CAV1,HMGB2,PARK7,S100A10,TXN
GO:1901700	response to oxygen-containing compound	17	1427	0.0263	ENSP00000215909,ENSP00000270142,ENSP00000296503,ENSP00000298510,ENSP00000299767,ENSP00000301522,ENSP00000313199,ENSP00000320171,ENSP00000320866,ENSP00000339191,ENSP00000349960,ENSP00000362924,ENSP00000367992,ENSP00000381607,ENSP00000418770,ENSP00000424183,ENSP00000441875	ACTB,CALR,CAV1,ESD,GSN,GSTP1,HMGB2,HNRNPD,HSP90B1,LAMTOR3,LGALS1,PARK7,PHB2,PKM,PRDX2,PRDX3,SOD1
GO:0043405	regulation of MAP kinase activity	7	337	0.0272	ENSP00000261735,ENSP00000270142,ENSP00000284440,ENSP00000316176,ENSP00000339191,ENSP00000381607,ENSP00000424183	CAV1,ERP29,GSTP1,LAMTOR3,SOD1,UBE2N,UCHL1
GO:0051016	barbed-end actin filament capping	2	14	0.0272	ENSP00000263867,ENSP00000362924	CAPG,GSN
GO:0032970	regulation of actin filament-based process	7	338	0.0276	ENSP00000263238,ENSP00000263867,ENSP00000269321,ENSP00000298159,ENSP00000339191,ENSP00000357801,ENSP00000362924	ACTR3,ARHGDIA,CAPG,CAV1,CFL2,GSN,S100A10
GO:0061844	antimicrobial humoral immune response mediated by antimicrobial peptide	4	107	0.0280	ENSP00000229239,ENSP00000349430,ENSP00000406773,ENSP00000476136	DCD,GAPDH,HIST1H2BJ,HIST1H2BK
GO:0051290	protein heterotetramerization	3	52	0.0282	ENSP00000357801,ENSP00000480826,ENSP00000481486	HIST1H3A,HIST1H4I,S100A10
GO:0060255	regulation of macromolecule metabolic process	49	6072	0.0284	ENSP00000229239,ENSP00000234590,ENSP00000252699,ENSP00000261313,ENSP00000261735,ENSP00000262947,ENSP00000264663,ENSP00000270142,ENSP00000284440,ENSP00000291568,ENSP00000296503,ENSP00000297012,ENSP00000298510,ENSP00000299767,ENSP00000303373,ENSP00000304229,ENSP00000307705,ENSP00000307786,ENSP00000309830,ENSP00000313199,ENSP00000316176,ENSP00000320866,ENSP00000328325,ENSP00000330074,ENSP00000332194…	ACTA2,ACTB,ACTN4,C19orf10,CALR,CAV1,CSTB,CYCS,EIF2A,ENO1,ERP29,GAPDH,GSN,GSTP1,H2AFX,HINT1,HIST1H1B,HIST1H1E,HIST1H2AA,HIST1H2AC,HIST1H2AE,HIST1H2AH,HIST1H3A,HIST1H4I,HIST2H2AB,HIST2H2AC,HIST2H3C,HMGB2,HNRNPD,HSP90B1,LAMTOR3,NNT,PARK7,PEBP1,PGAM1,PHB,PHB2,PRDX3,PTTG1IP,RPL36A,RPL38,RPS20,SOD1,TXN,UBE2N,UCHL1,VIM,WIBG,YWHAZ
GO:0043388	positive regulation of DNA binding	3	53	0.0294	ENSP00000296503,ENSP00000363641,ENSP00000418770	HMGB2,PARK7,TXN
GO:2001267	regulation of cysteine-type endopeptidase activity involved in apoptotic signaling pathway	2	15	0.0301	ENSP00000362924,ENSP00000418770	GSN,PARK7
GO:0001960	negative regulation of cytokine-mediated signaling pathway	3	54	0.0306	ENSP00000339191,ENSP00000381607,ENSP00000476136	CAV1,GSTP1,HIST1H2BJ
GO:0050830	defense response to Gram-positive bacterium	4	111	0.0309	ENSP00000296503,ENSP00000349430,ENSP00000406773,ENSP00000476136	DCD,HIST1H2BJ,HIST1H2BK,HMGB2
GO:0006812	cation transport	12	866	0.0322	ENSP00000262030,ENSP00000264663,ENSP00000290299,ENSP00000300688,ENSP00000306003,ENSP00000339191,ENSP00000346550,ENSP00000381736,ENSP00000418770,ENSP00000428895,ENSP00000441875,ENSP00000479488	ANXA6,ATP5A1,ATP5B,ATP5I,ATP5L,ATP5O,CAV1,COX6C,NNT,PARK7,PHB,PHB2
GO:0033365	protein localization to organelle	10	649	0.0328	ENSP00000219169,ENSP00000309830,ENSP00000320866,ENSP00000328325,ENSP00000330074,ENSP00000363641,ENSP00000404375,ENSP00000418770,ENSP00000429374,ENSP00000441875	CALR,HIST1H1B,NUTF2,PARK7,PHB2,PTTG1IP,RPL36A,RPL38,RPS20,TXN
GO:0010155	regulation of proton transport	2	16	0.0330	ENSP00000252699,ENSP00000418770	ACTN4,PARK7
GO:2001244	positive regulation of intrinsic apoptotic signaling pathway	3	56	0.0331	ENSP00000270142,ENSP00000339191,ENSP00000418770	CAV1,PARK7,SOD1
GO:0006575	cellular modified amino acid metabolic process	5	185	0.0335	ENSP00000270142,ENSP00000327801,ENSP00000358727,ENSP00000381607,ENSP00000418770	GSTO1,GSTP1,P4HB,PARK7,SOD1
GO:0071704	organic substance metabolic process	67	9135	0.0340	ENSP00000215909,ENSP00000216330,ENSP00000229239,ENSP00000229270,ENSP00000234590,ENSP00000261313,ENSP00000262030,ENSP00000264663,ENSP00000270142,ENSP00000284440,ENSP00000289316,ENSP00000290299,ENSP00000296503,ENSP00000298510,ENSP00000299767,ENSP00000300060,ENSP00000300289,ENSP00000300413,ENSP00000300688,ENSP00000304229,ENSP00000305995,ENSP00000306003,ENSP00000307705,ENSP00000307786,ENSP00000309830…	ACTB,ANPEP,ATP5A1,ATP5B,ATP5I,ATP5L,ATP5O,CALR,CASP14,CAV1,CKAP4,CYCS,DBI,DCD,EIF2A,ENO1,ESD,FKBP3,GAPDH,GPI,GSN,GSTO1,GSTP1,H2AFX,HINT1,HIST1H1E,HIST1H2BD,HIST1H2BJ,HIST1H2BK,HIST1H2BL,HIST1H2BO,HIST1H3A,HIST1H4I,HIST2H3C,HMGB2,HNRNPD,HSP90B1,LAMTOR3,LDHB,LGALS1,MDH1,MDH2,NNT,P4HB,PARK7,PDIA3,PDIA6,PEBP1,PGAM1,PGK1,PGK2,PHB,PHB2,PKM,PRDX3,PRKCSH,RPL36A,RPL38,RPS20,SNRPD1,SOD1,TKT,TPI1,TXN,UBE2N,…
GO:0002181	cytoplasmic translation	3	57	0.0343	ENSP00000309830,ENSP00000404375,ENSP00000429374	RPL36A,RPL38,RPS20
GO:0044238	primary metabolic process	65	8808	0.0357	ENSP00000215909,ENSP00000216330,ENSP00000229239,ENSP00000229270,ENSP00000234590,ENSP00000261313,ENSP00000262030,ENSP00000264663,ENSP00000284440,ENSP00000289316,ENSP00000290299,ENSP00000296503,ENSP00000298510,ENSP00000299767,ENSP00000300060,ENSP00000300289,ENSP00000300413,ENSP00000300688,ENSP00000304229,ENSP00000305995,ENSP00000306003,ENSP00000307705,ENSP00000307786,ENSP00000309830,ENSP00000313199…	ACTB,ANPEP,ATP5A1,ATP5B,ATP5I,ATP5L,ATP5O,CALR,CASP14,CAV1,CKAP4,CYCS,DBI,DCD,EIF2A,ENO1,FKBP3,GAPDH,GPI,GSN,GSTO1,GSTP1,H2AFX,HINT1,HIST1H1E,HIST1H2BD,HIST1H2BJ,HIST1H2BK,HIST1H2BL,HIST1H2BO,HIST1H3A,HIST1H4I,HIST2H3C,HMGB2,HNRNPD,HSP90B1,LAMTOR3,LDHB,LGALS1,MDH1,MDH2,NNT,P4HB,PARK7,PDIA3,PDIA6,PEBP1,PGAM1,PGK1,PGK2,PHB,PHB2,PKM,PRDX3,PRKCSH,RPL36A,RPL38,RPS20,SNRPD1,TKT,TPI1,TXN,UBE2N,UCHL1,WIBG
GO:0031667	response to nutrient levels	8	455	0.0359	ENSP00000264663,ENSP00000270142,ENSP00000299767,ENSP00000320171,ENSP00000339191,ENSP00000362924,ENSP00000381607,ENSP00000417229	CAV1,EIF2A,GSN,GSTP1,HSP90B1,NNT,PKM,SOD1
GO:0032930	positive regulation of superoxide anion generation	2	17	0.0359	ENSP00000270142,ENSP00000381607	GSTP1,SOD1
GO:0000184	nuclear-transcribed mRNA catabolic process, nonsense-mediated decay	4	118	0.0366	ENSP00000309830,ENSP00000386156,ENSP00000404375,ENSP00000429374	RPL36A,RPL38,RPS20,WIBG
GO:0034613	cellular protein localization	16	1367	0.0377	ENSP00000219169,ENSP00000261735,ENSP00000299767,ENSP00000309830,ENSP00000320866,ENSP00000328325,ENSP00000330074,ENSP00000339191,ENSP00000357801,ENSP00000362924,ENSP00000363641,ENSP00000404375,ENSP00000418770,ENSP00000424183,ENSP00000429374,ENSP00000441875	CALR,CAV1,ERP29,GSN,HIST1H1B,HSP90B1,LAMTOR3,NUTF2,PARK7,PHB2,PTTG1IP,RPL36A,RPL38,RPS20,S100A10,TXN
GO:0070925	organelle assembly	10	666	0.0377	ENSP00000263238,ENSP00000264071,ENSP00000298159,ENSP00000301071,ENSP00000309830,ENSP00000339001,ENSP00000341289,ENSP00000356379,ENSP00000362924,ENSP00000417229	ACTR3,ASPM,CFL2,EIF2A,GSN,RPL38,TUBA1A,TUBB,TUBB4A,TUBB4B
GO:0032271	regulation of protein polymerization	5	192	0.0379	ENSP00000263238,ENSP00000263867,ENSP00000264071,ENSP00000361635,ENSP00000362924	ACTR3,CAPG,GSN,TUBB4A,VDAC2
GO:0046716	muscle cell cellular homeostasis	2	18	0.0390	ENSP00000270142,ENSP00000298159	CFL2,SOD1
GO:0051130	positive regulation of cellular component organization	14	1128	0.0390	ENSP00000252699,ENSP00000263238,ENSP00000269321,ENSP00000298159,ENSP00000313199,ENSP00000316176,ENSP00000320866,ENSP00000330074,ENSP00000339191,ENSP00000357801,ENSP00000362924,ENSP00000379287,ENSP00000418770,ENSP00000441875	ACTN4,ACTR3,ARHGDIA,CALR,CAV1,CFL2,GSN,HIST1H1B,HNRNPD,PARK7,PHB2,S100A10,UBE2N,YWHAZ
GO:0001936	regulation of endothelial cell proliferation	4	122	0.0401	ENSP00000262947,ENSP00000296503,ENSP00000339191,ENSP00000381736	ATP5A1,C19orf10,CAV1,HMGB2
GO:0051170	import into nucleus	4	122	0.0401	ENSP00000219169,ENSP00000300413,ENSP00000328325,ENSP00000441875	NUTF2,PHB2,PTTG1IP,SNRPD1
GO:0000086	G2/M transition of mitotic cell cycle	4	123	0.0410	ENSP00000264071,ENSP00000301071,ENSP00000339001,ENSP00000341289	TUBA1A,TUBB,TUBB4A,TUBB4B
GO:1903578	regulation of ATP metabolic process	3	62	0.0410	ENSP00000234590,ENSP00000359991,ENSP00000418770	ENO1,PARK7,PGAM1
GO:0048583	regulation of response to stimulus	34	3882	0.0415	ENSP00000234590,ENSP00000252699,ENSP00000261735,ENSP00000262947,ENSP00000263238,ENSP00000269321,ENSP00000270142,ENSP00000284440,ENSP00000296503,ENSP00000299767,ENSP00000300289,ENSP00000304229,ENSP00000314556,ENSP00000316176,ENSP00000320866,ENSP00000327801,ENSP00000328325,ENSP00000339191,ENSP00000349960,ENSP00000356379,ENSP00000358727,ENSP00000361635,ENSP00000362924,ENSP00000363641,ENSP00000379287…	ACTB,ACTN4,ACTR3,ARHGDIA,ASPM,C19orf10,CALR,CAV1,EIF2A,ENO1,ERP29,GPI,GSN,GSTO1,GSTP1,H2AFX,HINT1,HIST1H2BJ,HMGB2,HSP90B1,LAMTOR3,P4HB,PARK7,PDIA3,PHB,PHB2,PTTG1IP,SOD1,TXN,UACA,UBE2N,UCHL1,VDAC2,YWHAZ
GO:0002682	regulation of immune system process	16	1391	0.0418	ENSP00000215909,ENSP00000263238,ENSP00000270142,ENSP00000296503,ENSP00000299767,ENSP00000316176,ENSP00000320866,ENSP00000339191,ENSP00000349960,ENSP00000358154,ENSP00000362924,ENSP00000405573,ENSP00000418770,ENSP00000479488,ENSP00000480826,ENSP00000481486	ACTB,ACTR3,CALR,CAV1,GPI,GSN,HIST1H3A,HIST1H4I,HIST2H3C,HMGB2,HSP90B1,LGALS1,PARK7,PHB,SOD1,UBE2N
GO:0006979	response to oxidative stress	7	373	0.0418	ENSP00000270142,ENSP00000298510,ENSP00000301522,ENSP00000307786,ENSP00000313199,ENSP00000381607,ENSP00000418770	CYCS,GSTP1,HNRNPD,PARK7,PRDX2,PRDX3,SOD1
GO:0019682	glyceraldehyde-3-phosphate metabolic process	2	19	0.0418	ENSP00000229270,ENSP00000391481	TKT,TPI1
GO:0051640	organelle localization	9	574	0.0418	ENSP00000252699,ENSP00000263238,ENSP00000264071,ENSP00000284440,ENSP00000301071,ENSP00000339001,ENSP00000341289,ENSP00000356379,ENSP00000379287	ACTN4,ACTR3,ASPM,TUBA1A,TUBB,TUBB4A,TUBB4B,UCHL1,YWHAZ
GO:0061077	chaperone-mediated protein folding	3	63	0.0418	ENSP00000216330,ENSP00000286091,ENSP00000320866	CALR,FKBP3,PDIA4
GO:0071318	cellular response to ATP	2	19	0.0418	ENSP00000270142,ENSP00000299767	HSP90B1,SOD1
GO:0099131	ATP hydrolysis coupled ion transmembrane transport	3	63	0.0418	ENSP00000262030,ENSP00000290299,ENSP00000381736	ATP5A1,ATP5B,ATP5O
GO:1903206	negative regulation of hydrogen peroxide-induced cell death	2	19	0.0418	ENSP00000363641,ENSP00000418770	PARK7,TXN
GO:0044267	cellular protein metabolic process	32	3603	0.0430	ENSP00000215909,ENSP00000216330,ENSP00000229239,ENSP00000261313,ENSP00000284440,ENSP00000289316,ENSP00000298510,ENSP00000299767,ENSP00000307705,ENSP00000307786,ENSP00000309830,ENSP00000316176,ENSP00000327070,ENSP00000327801,ENSP00000349430,ENSP00000349960,ENSP00000358154,ENSP00000362924,ENSP00000366618,ENSP00000367265,ENSP00000385385,ENSP00000404375,ENSP00000417229,ENSP00000418770,ENSP00000424183…	ACTB,CKAP4,CYCS,EIF2A,FKBP3,GAPDH,GSN,HIST1H1E,HIST1H2BD,HIST1H2BJ,HIST1H2BK,HIST1H2BL,HIST1H2BO,HIST1H3A,HIST1H4I,HIST2H3C,HSP90B1,LAMTOR3,LGALS1,MDH2,P4HB,PARK7,PDIA6,PEBP1,PHB,PRDX3,PRKCSH,RPL36A,RPL38,RPS20,UBE2N,UCHL1
GO:0010804	negative regulation of tumor necrosis factor-mediated signaling pathway	2	20	0.0443	ENSP00000381607,ENSP00000476136	GSTP1,HIST1H2BJ
GO:0019220	regulation of phosphate metabolic process	18	1657	0.0443	ENSP00000234590,ENSP00000261735,ENSP00000262947,ENSP00000264663,ENSP00000270142,ENSP00000284440,ENSP00000298510,ENSP00000299767,ENSP00000316176,ENSP00000339191,ENSP00000349960,ENSP00000359991,ENSP00000363641,ENSP00000381607,ENSP00000418770,ENSP00000424183,ENSP00000441875,ENSP00000479488	ACTB,C19orf10,CAV1,ENO1,ERP29,GSTP1,HSP90B1,LAMTOR3,NNT,PARK7,PGAM1,PHB,PHB2,PRDX3,SOD1,TXN,UBE2N,UCHL1
GO:0042744	hydrogen peroxide catabolic process	2	20	0.0443	ENSP00000298510,ENSP00000301522	PRDX2,PRDX3
GO:0043903	regulation of symbiosis, encompassing mutualism through parasitism	5	203	0.0443	ENSP00000215909,ENSP00000229239,ENSP00000327801,ENSP00000339191,ENSP00000362924	CAV1,GAPDH,GSN,LGALS1,P4HB
GO:0045665	negative regulation of neuron differentiation	5	205	0.0456	ENSP00000215909,ENSP00000269321,ENSP00000320866,ENSP00000356379,ENSP00000446007	ARHGDIA,ASPM,CALR,LGALS1,VIM
GO:0006303	double-strand break repair via nonhomologous end joining	3	66	0.0457	ENSP00000316176,ENSP00000434024,ENSP00000481486	H2AFX,HIST1H4I,UBE2N
GO:0007569	cell aging	3	66	0.0457	ENSP00000270142,ENSP00000320866,ENSP00000434024	CALR,H2AFX,SOD1
GO:0071417	cellular response to organonitrogen compound	8	485	0.0470	ENSP00000270142,ENSP00000299767,ENSP00000313199,ENSP00000320171,ENSP00000339191,ENSP00000349960,ENSP00000381607,ENSP00000424183	ACTB,CAV1,GSTP1,HNRNPD,HSP90B1,LAMTOR3,PKM,SOD1
GO:0006851	mitochondrial calcium ion transmembrane transport	2	21	0.0473	ENSP00000441875,ENSP00000479488	PHB,PHB2
GO:0071900	regulation of protein serine/threonine kinase activity	8	488	0.0481	ENSP00000261735,ENSP00000270142,ENSP00000284440,ENSP00000316176,ENSP00000339191,ENSP00000349960,ENSP00000381607,ENSP00000424183	ACTB,CAV1,ERP29,GSTP1,LAMTOR3,SOD1,UBE2N,UCHL1
GO:0010035	response to inorganic substance	8	491	0.0494	ENSP00000270142,ENSP00000298510,ENSP00000301522,ENSP00000313199,ENSP00000320866,ENSP00000339191,ENSP00000362924,ENSP00000418770	CALR,CAV1,GSN,HNRNPD,PARK7,PRDX2,PRDX3,SOD1
GO:0032956	regulation of actin cytoskeleton organization	6	297	0.0494	ENSP00000263238,ENSP00000263867,ENSP00000269321,ENSP00000298159,ENSP00000357801,ENSP00000362924	ACTR3,ARHGDIA,CAPG,CFL2,GSN,S100A10
GO:0010721	negative regulation of cell development	6	298	0.0500	ENSP00000215909,ENSP00000252699,ENSP00000269321,ENSP00000320866,ENSP00000356379,ENSP00000446007	ACTN4,ARHGDIA,ASPM,CALR,LGALS1,VIM

## Sheet: Group 1 Cellular Component
Cellular Component
#term ID	term description	observed gene count	background gene count	false discovery rate	matching proteins in your network (IDs)	matching proteins in your network (labels)
GO:0000786	nucleosome	19	106	1.69e-19	ENSP00000289316,ENSP00000297012,ENSP00000303373,ENSP00000307705,ENSP00000330074,ENSP00000332194,ENSP00000332790,ENSP00000339835,ENSP00000349430,ENSP00000358154,ENSP00000366618,ENSP00000366679,ENSP00000367022,ENSP00000434024,ENSP00000476136,ENSP00000477527,ENSP00000479284,ENSP00000480826,ENSP00000481486	H2AFX,H3F3C,HIST1H1B,HIST1H1E,HIST1H2AA,HIST1H2AC,HIST1H2AE,HIST1H2AH,HIST1H2BD,HIST1H2BJ,HIST1H2BK,HIST1H2BL,HIST1H2BO,HIST1H3A,HIST1H4I,HIST2H2AB,HIST2H2AC,HIST2H3C,HIST3H2BB
GO:0044422	organelle part	99	9111	1.05e-17	ENSP00000215909,ENSP00000219169,ENSP00000222968,ENSP00000229239,ENSP00000234590,ENSP00000252699,ENSP00000261735,ENSP00000262030,ENSP00000262428,ENSP00000262947,ENSP00000263238,ENSP00000263867,ENSP00000264071,ENSP00000264663,ENSP00000265333,ENSP00000270142,ENSP00000284440,ENSP00000286091,ENSP00000289316,ENSP00000290299,ENSP00000291568,ENSP00000296503,ENSP00000297012,ENSP00000298159,ENSP00000298510…	ACTA2,ACTB,ACTN4,ACTR3,ANPEP,ANXA6,ASPM,ATP5A1,ATP5B,ATP5I,ATP5L,ATP5O,C19orf10,CALR,CAP1,CAPG,CASP14,CAV1,CFL2,CKAP4,COTL1,COX6C,CSTB,CYCS,DBI,EIF2A,ENO1,ERP29,ESD,GAPDH,GPI,GSN,GSTP1,H2AFX,H3F3C,HINT1,HIST1H1B,HIST1H1E,HIST1H2AA,HIST1H2AC,HIST1H2AE,HIST1H2AH,HIST1H2BD,HIST1H2BJ,HIST1H2BK,HIST1H2BL,HIST1H2BO,HIST1H3A,HIST1H4I,HIST2H2AB,HIST2H2AC,HIST2H3C,HIST3H2BB,HMGB2,HNRNPD,HSP90B1,LAMTOR3,LG…
GO:0043209	myelin sheath	19	157	3.45e-17	ENSP00000262030,ENSP00000264071,ENSP00000270142,ENSP00000284440,ENSP00000298510,ENSP00000300289,ENSP00000301071,ENSP00000320171,ENSP00000327070,ENSP00000336799,ENSP00000341289,ENSP00000359991,ENSP00000361635,ENSP00000362924,ENSP00000379386,ENSP00000381736,ENSP00000391481,ENSP00000438144,ENSP00000479488	ATP5A1,ATP5B,GSN,LDHB,MDH1,MDH2,PDIA3,PGAM1,PHB,PKM,PRDX3,SOD1,TKT,TUBA1A,TUBA1B,TUBB4A,TUBB4B,UCHL1,VDAC2
GO:0044446	intracellular organelle part	96	8882	2.78e-16	ENSP00000215909,ENSP00000219169,ENSP00000222968,ENSP00000229239,ENSP00000252699,ENSP00000261735,ENSP00000262030,ENSP00000262428,ENSP00000262947,ENSP00000263238,ENSP00000263867,ENSP00000264071,ENSP00000264663,ENSP00000265333,ENSP00000270142,ENSP00000284440,ENSP00000286091,ENSP00000289316,ENSP00000290299,ENSP00000291568,ENSP00000296503,ENSP00000297012,ENSP00000298159,ENSP00000298510,ENSP00000299767…	ACTB,ACTN4,ACTR3,ANPEP,ANXA6,ASPM,ATP5A1,ATP5B,ATP5I,ATP5L,ATP5O,C19orf10,CALR,CAP1,CAPG,CASP14,CAV1,CFL2,CKAP4,COTL1,COX6C,CSTB,CYCS,DBI,EIF2A,ERP29,ESD,GAPDH,GPI,GSN,GSTP1,H2AFX,H3F3C,HINT1,HIST1H1B,HIST1H1E,HIST1H2AA,HIST1H2AC,HIST1H2AE,HIST1H2AH,HIST1H2BD,HIST1H2BJ,HIST1H2BK,HIST1H2BL,HIST1H2BO,HIST1H3A,HIST1H4I,HIST2H2AB,HIST2H2AC,HIST2H3C,HIST3H2BB,HMGB2,HNRNPD,HSP90B1,LAMTOR3,LGALS1,MDH2,N…
GO:0070013	intracellular organelle lumen	72	5162	7.10e-15	ENSP00000215909,ENSP00000219169,ENSP00000222968,ENSP00000252699,ENSP00000261735,ENSP00000262030,ENSP00000262428,ENSP00000262947,ENSP00000263867,ENSP00000265333,ENSP00000270142,ENSP00000284440,ENSP00000286091,ENSP00000289316,ENSP00000291568,ENSP00000296503,ENSP00000297012,ENSP00000298159,ENSP00000298510,ENSP00000299767,ENSP00000300289,ENSP00000300413,ENSP00000303373,ENSP00000304229,ENSP00000307705…	ACTB,ACTN4,ATP5A1,ATP5B,C19orf10,CALR,CAP1,CAPG,CFL2,CKAP4,COTL1,CSTB,CYCS,DBI,ERP29,ESD,GPI,GSN,GSTP1,H2AFX,H3F3C,HINT1,HIST1H1B,HIST1H1E,HIST1H2AA,HIST1H2AC,HIST1H2AE,HIST1H2AH,HIST1H2BD,HIST1H2BJ,HIST1H2BK,HIST1H2BL,HIST1H2BO,HIST1H3A,HIST1H4I,HIST2H2AB,HIST2H2AC,HIST2H3C,HIST3H2BB,HMGB2,HNRNPD,HSP90B1,LGALS1,MDH2,NUTF2,P4HB,PARK7,PDAP1,PDIA3,PDIA4,PDIA6,PGAM1,PHB,PHB2,PKM,PRDX3,PRKCSH,PTTG1IP…
GO:0044424	intracellular part	112	13996	7.13e-14	ENSP00000215909,ENSP00000216330,ENSP00000219169,ENSP00000222968,ENSP00000229239,ENSP00000229270,ENSP00000234590,ENSP00000252699,ENSP00000261313,ENSP00000261735,ENSP00000262030,ENSP00000262428,ENSP00000262947,ENSP00000263238,ENSP00000263867,ENSP00000264071,ENSP00000264663,ENSP00000265333,ENSP00000269321,ENSP00000270142,ENSP00000284440,ENSP00000286091,ENSP00000289316,ENSP00000290299,ENSP00000291568…	ACTA2,ACTB,ACTN4,ACTR3,ANPEP,ANXA6,ARHGDIA,ASPM,ATP5A1,ATP5B,ATP5I,ATP5L,ATP5O,C19orf10,CALR,CAP1,CAPG,CASP14,CAV1,CFL2,CKAP4,COTL1,COX6C,CSTB,CYCS,DBI,EIF2A,ENO1,ERP29,ESD,FKBP3,GAPDH,GPI,GSN,GSTO1,GSTP1,H2AFX,H3F3C,HINT1,HIST1H1B,HIST1H1E,HIST1H2AA,HIST1H2AC,HIST1H2AE,HIST1H2AH,HIST1H2BD,HIST1H2BJ,HIST1H2BK,HIST1H2BL,HIST1H2BO,HIST1H3A,HIST1H4I,HIST2H2AB,HIST2H2AC,HIST2H3C,HIST3H2BB,HMGB2,HNRNP…
GO:0044444	cytoplasmic part	93	9377	1.53e-12	ENSP00000215909,ENSP00000219169,ENSP00000222968,ENSP00000229239,ENSP00000229270,ENSP00000234590,ENSP00000252699,ENSP00000261313,ENSP00000261735,ENSP00000262030,ENSP00000262428,ENSP00000262947,ENSP00000263238,ENSP00000263867,ENSP00000264071,ENSP00000264663,ENSP00000265333,ENSP00000269321,ENSP00000270142,ENSP00000284440,ENSP00000286091,ENSP00000289316,ENSP00000290299,ENSP00000291568,ENSP00000296503…	ACTA2,ACTB,ACTN4,ACTR3,ANPEP,ANXA6,ARHGDIA,ATP5A1,ATP5B,ATP5I,ATP5L,ATP5O,C19orf10,CALR,CAP1,CAPG,CASP14,CAV1,CFL2,CKAP4,COTL1,COX6C,CSTB,CYCS,DBI,EIF2A,ENO1,ERP29,ESD,GAPDH,GPI,GSN,GSTO1,GSTP1,HINT1,HIST1H2BD,HIST1H2BJ,HIST1H2BK,HIST1H2BL,HIST1H2BO,HIST3H2BB,HMGB2,HNRNPD,HSP90B1,LAMTOR3,LDHB,LGALS1,MDH1,MDH2,NNT,NUTF2,P4HB,PARK7,PDAP1,PDIA3,PDIA4,PDIA6,PEBP1,PGAM1,PGK1,PHB,PHB2,PKM,PRDX2,PRDX3,P…
GO:0043226	organelle	105	12432	1.26e-11	ENSP00000215909,ENSP00000216330,ENSP00000219169,ENSP00000222968,ENSP00000229239,ENSP00000234590,ENSP00000252699,ENSP00000261735,ENSP00000262030,ENSP00000262428,ENSP00000262947,ENSP00000263238,ENSP00000263867,ENSP00000264071,ENSP00000264663,ENSP00000265333,ENSP00000269321,ENSP00000270142,ENSP00000284440,ENSP00000286091,ENSP00000289316,ENSP00000290299,ENSP00000291568,ENSP00000296503,ENSP00000297012…	ACTA2,ACTB,ACTN4,ACTR3,ANPEP,ANXA6,ARHGDIA,ASPM,ATP5A1,ATP5B,ATP5I,ATP5L,ATP5O,C19orf10,CALR,CAP1,CAPG,CASP14,CAV1,CFL2,CKAP4,COTL1,COX6C,CSTB,CYCS,DBI,EIF2A,ENO1,ERP29,ESD,FKBP3,GAPDH,GPI,GSN,GSTP1,H2AFX,H3F3C,HINT1,HIST1H1B,HIST1H1E,HIST1H2AA,HIST1H2AC,HIST1H2AE,HIST1H2AH,HIST1H2BD,HIST1H2BJ,HIST1H2BK,HIST1H2BL,HIST1H2BO,HIST1H3A,HIST1H4I,HIST2H2AB,HIST2H2AC,HIST2H3C,HIST3H2BB,HMGB2,HNRNPD,HSP9…
GO:0043229	intracellular organelle	104	12193	1.26e-11	ENSP00000215909,ENSP00000216330,ENSP00000219169,ENSP00000222968,ENSP00000229239,ENSP00000234590,ENSP00000252699,ENSP00000261735,ENSP00000262030,ENSP00000262428,ENSP00000262947,ENSP00000263238,ENSP00000263867,ENSP00000264071,ENSP00000264663,ENSP00000265333,ENSP00000269321,ENSP00000270142,ENSP00000284440,ENSP00000286091,ENSP00000289316,ENSP00000290299,ENSP00000291568,ENSP00000296503,ENSP00000297012…	ACTA2,ACTB,ACTN4,ACTR3,ANPEP,ANXA6,ARHGDIA,ASPM,ATP5A1,ATP5B,ATP5I,ATP5L,ATP5O,C19orf10,CALR,CAP1,CAPG,CASP14,CAV1,CFL2,CKAP4,COTL1,COX6C,CSTB,CYCS,DBI,EIF2A,ENO1,ERP29,ESD,FKBP3,GAPDH,GPI,GSN,GSTP1,H2AFX,H3F3C,HINT1,HIST1H1B,HIST1H1E,HIST1H2AA,HIST1H2AC,HIST1H2AE,HIST1H2AH,HIST1H2BD,HIST1H2BJ,HIST1H2BK,HIST1H2BL,HIST1H2BO,HIST1H3A,HIST1H4I,HIST2H2AB,HIST2H2AC,HIST2H3C,HIST3H2BB,HMGB2,HNRNPD,HSP9…
GO:0043232	intracellular non-membrane-bounded organelle	58	4005	1.26e-11	ENSP00000229239,ENSP00000234590,ENSP00000252699,ENSP00000262030,ENSP00000262428,ENSP00000263238,ENSP00000263867,ENSP00000264071,ENSP00000265333,ENSP00000269321,ENSP00000289316,ENSP00000291568,ENSP00000296503,ENSP00000297012,ENSP00000298159,ENSP00000301071,ENSP00000301072,ENSP00000303373,ENSP00000304229,ENSP00000307705,ENSP00000309830,ENSP00000314556,ENSP00000316176,ENSP00000318697,ENSP00000330074…	ACTA2,ACTB,ACTN4,ACTR3,ARHGDIA,ASPM,ATP5B,CAP1,CAPG,CASP14,CAV1,CFL2,CKAP4,COTL1,CSTB,EIF2A,ENO1,GAPDH,GSN,H2AFX,H3F3C,HINT1,HIST1H1B,HIST1H1E,HIST1H2AA,HIST1H2AC,HIST1H2AE,HIST1H2AH,HIST1H2BD,HIST1H2BJ,HIST1H2BK,HIST1H2BL,HIST1H2BO,HIST1H3A,HIST1H4I,HIST2H2AB,HIST2H2AC,HIST2H3C,HIST3H2BB,HMGB2,PARK7,RPL36A,RPL38,RPS20,TPM3,TUBA1A,TUBA1B,TUBA1C,TUBB,TUBB4A,TUBB4B,TUBB6,UACA,UBE2N,VDAC1,VDAC2,VIM,…
GO:0000785	chromatin	21	489	2.77e-11	ENSP00000289316,ENSP00000296503,ENSP00000297012,ENSP00000303373,ENSP00000307705,ENSP00000330074,ENSP00000332194,ENSP00000332790,ENSP00000339835,ENSP00000349430,ENSP00000358154,ENSP00000366618,ENSP00000366679,ENSP00000367022,ENSP00000418770,ENSP00000434024,ENSP00000476136,ENSP00000477527,ENSP00000479284,ENSP00000480826,ENSP00000481486	H2AFX,H3F3C,HIST1H1B,HIST1H1E,HIST1H2AA,HIST1H2AC,HIST1H2AE,HIST1H2AH,HIST1H2BD,HIST1H2BJ,HIST1H2BK,HIST1H2BL,HIST1H2BO,HIST1H3A,HIST1H4I,HIST2H2AB,HIST2H2AC,HIST2H3C,HIST3H2BB,HMGB2,PARK7
GO:0032991	protein-containing complex	63	4792	3.17e-11	ENSP00000219169,ENSP00000229239,ENSP00000234590,ENSP00000252699,ENSP00000262030,ENSP00000263238,ENSP00000263867,ENSP00000265333,ENSP00000270142,ENSP00000289316,ENSP00000290299,ENSP00000296503,ENSP00000297012,ENSP00000298510,ENSP00000299767,ENSP00000300413,ENSP00000300688,ENSP00000301071,ENSP00000303373,ENSP00000304229,ENSP00000306003,ENSP00000307705,ENSP00000307786,ENSP00000309830,ENSP00000313199…	ACTA2,ACTB,ACTN4,ACTR3,ATP5A1,ATP5B,ATP5I,ATP5L,ATP5O,CALR,CAPG,CAV1,CKAP4,CYCS,EIF2A,ENO1,GAPDH,GSN,GSTP1,H2AFX,H3F3C,HINT1,HIST1H1B,HIST1H1E,HIST1H2AA,HIST1H2AC,HIST1H2AE,HIST1H2AH,HIST1H2BD,HIST1H2BJ,HIST1H2BK,HIST1H2BL,HIST1H2BO,HIST1H3A,HIST1H4I,HIST2H2AB,HIST2H2AC,HIST2H3C,HIST3H2BB,HMGB2,HNRNPD,HSP90B1,LAMTOR3,NUTF2,P4HB,PDIA6,PHB2,PKM,PRDX3,PRKCSH,RPL36A,RPL38,RPS20,SNRPD1,SOD1,TUBA1A,TUB…
GO:0005737	cytoplasm	99	11238	7.03e-11	ENSP00000215909,ENSP00000216330,ENSP00000219169,ENSP00000222968,ENSP00000229239,ENSP00000229270,ENSP00000234590,ENSP00000252699,ENSP00000261313,ENSP00000261735,ENSP00000262030,ENSP00000262428,ENSP00000262947,ENSP00000263238,ENSP00000263867,ENSP00000264071,ENSP00000264663,ENSP00000265333,ENSP00000269321,ENSP00000270142,ENSP00000284440,ENSP00000286091,ENSP00000289316,ENSP00000290299,ENSP00000291568…	ACTA2,ACTB,ACTN4,ACTR3,ANPEP,ANXA6,ARHGDIA,ASPM,ATP5A1,ATP5B,ATP5I,ATP5L,ATP5O,C19orf10,CALR,CAP1,CAPG,CASP14,CAV1,CFL2,CKAP4,COTL1,COX6C,CSTB,CYCS,DBI,EIF2A,ENO1,ERP29,ESD,FKBP3,GAPDH,GPI,GSN,GSTO1,GSTP1,HINT1,HIST1H2BD,HIST1H2BJ,HIST1H2BK,HIST1H2BL,HIST1H2BO,HIST3H2BB,HMGB2,HNRNPD,HSP90B1,LAMTOR3,LDHB,LGALS1,MDH1,MDH2,NNT,NUTF2,P4HB,PARK7,PDAP1,PDIA3,PDIA4,PDIA6,PEBP1,PGAM1,PGK1,PGK2,PHB,PHB2,P…
GO:0043231	intracellular membrane-bounded organelle	92	10365	5.34e-09	ENSP00000215909,ENSP00000216330,ENSP00000219169,ENSP00000229239,ENSP00000234590,ENSP00000252699,ENSP00000261735,ENSP00000262030,ENSP00000262428,ENSP00000262947,ENSP00000263867,ENSP00000264663,ENSP00000265333,ENSP00000270142,ENSP00000284440,ENSP00000286091,ENSP00000289316,ENSP00000290299,ENSP00000291568,ENSP00000296503,ENSP00000297012,ENSP00000298159,ENSP00000298510,ENSP00000299767,ENSP00000300060…	ACTB,ACTN4,ANPEP,ANXA6,ASPM,ATP5A1,ATP5B,ATP5I,ATP5L,ATP5O,C19orf10,CALR,CAP1,CAPG,CASP14,CAV1,CFL2,CKAP4,COTL1,COX6C,CSTB,CYCS,DBI,ENO1,ERP29,ESD,FKBP3,GAPDH,GPI,GSTP1,H2AFX,H3F3C,HINT1,HIST1H1B,HIST1H1E,HIST1H2AA,HIST1H2AC,HIST1H2AE,HIST1H2AH,HIST1H2BD,HIST1H2BJ,HIST1H2BK,HIST1H2BL,HIST1H2BO,HIST1H3A,HIST1H4I,HIST2H2AB,HIST2H2AC,HIST2H3C,HIST3H2BB,HMGB2,HNRNPD,HSP90B1,LAMTOR3,LGALS1,MDH1,MDH2,N…
GO:0005829	cytosol	59	4958	1.92e-08	ENSP00000215909,ENSP00000219169,ENSP00000222968,ENSP00000229239,ENSP00000229270,ENSP00000234590,ENSP00000252699,ENSP00000261313,ENSP00000263238,ENSP00000264071,ENSP00000269321,ENSP00000270142,ENSP00000284440,ENSP00000289316,ENSP00000291568,ENSP00000298510,ENSP00000299767,ENSP00000300413,ENSP00000301071,ENSP00000301522,ENSP00000304229,ENSP00000307786,ENSP00000309830,ENSP00000313199,ENSP00000314556…	ACTA2,ACTB,ACTN4,ACTR3,ARHGDIA,CALR,CASP14,CKAP4,CSTB,CYCS,EIF2A,ENO1,GAPDH,GPI,GSN,GSTO1,GSTP1,HINT1,HIST1H2BD,HIST1H2BJ,HIST1H2BK,HIST1H2BL,HIST1H2BO,HIST3H2BB,HNRNPD,HSP90B1,LDHB,LGALS1,MDH1,NUTF2,PARK7,PDAP1,PDIA6,PEBP1,PGAM1,PGK1,PKM,PRDX2,PRDX3,RPL36A,RPL38,RPS20,S100A6,SNRPD1,SOD1,TAGLN2,TKT,TPI1,TPM3,TUBA1A,TUBB4A,TUBB4B,TXN,UACA,UBE2N,UCHL1,VIM,WIBG,YWHAZ
GO:0043227	membrane-bounded organelle	95	11244	2.46e-08	ENSP00000215909,ENSP00000216330,ENSP00000219169,ENSP00000222968,ENSP00000229239,ENSP00000234590,ENSP00000252699,ENSP00000261735,ENSP00000262030,ENSP00000262428,ENSP00000262947,ENSP00000263867,ENSP00000264663,ENSP00000265333,ENSP00000270142,ENSP00000284440,ENSP00000286091,ENSP00000289316,ENSP00000290299,ENSP00000291568,ENSP00000296503,ENSP00000297012,ENSP00000298159,ENSP00000298510,ENSP00000299767…	ACTB,ACTN4,ANPEP,ANXA6,ASPM,ATP5A1,ATP5B,ATP5I,ATP5L,ATP5O,C19orf10,CALR,CAP1,CAPG,CASP14,CAV1,CFL2,CKAP4,COTL1,COX6C,CSTB,CYCS,DBI,ENO1,ERP29,ESD,FKBP3,GAPDH,GPI,GSN,GSTP1,H2AFX,H3F3C,HINT1,HIST1H1B,HIST1H1E,HIST1H2AA,HIST1H2AC,HIST1H2AE,HIST1H2AH,HIST1H2BD,HIST1H2BJ,HIST1H2BK,HIST1H2BL,HIST1H2BO,HIST1H3A,HIST1H4I,HIST2H2AB,HIST2H2AC,HIST2H3C,HIST3H2BB,HMGB2,HNRNPD,HSP90B1,LAMTOR3,LGALS1,MDH1,MD…
GO:0060205	cytoplasmic vesicle lumen	14	340	2.49e-07	ENSP00000252699,ENSP00000262428,ENSP00000291568,ENSP00000299767,ENSP00000320171,ENSP00000320866,ENSP00000339001,ENSP00000341289,ENSP00000347872,ENSP00000359991,ENSP00000361883,ENSP00000362924,ENSP00000381607,ENSP00000405573	ACTN4,CALR,CAP1,COTL1,CSTB,GPI,GSN,GSTP1,HSP90B1,PGAM1,PKM,TUBB,TUBB4B,VAT1
GO:0042470	melanosome	9	105	2.76e-07	ENSP00000261735,ENSP00000263867,ENSP00000286091,ENSP00000299767,ENSP00000300289,ENSP00000327801,ENSP00000346550,ENSP00000379287,ENSP00000385385	ANXA6,CAPG,ERP29,HSP90B1,P4HB,PDIA3,PDIA4,PDIA6,YWHAZ
GO:0005788	endoplasmic reticulum lumen	13	299	3.65e-07	ENSP00000215909,ENSP00000261735,ENSP00000262947,ENSP00000286091,ENSP00000299767,ENSP00000300289,ENSP00000320866,ENSP00000327801,ENSP00000367265,ENSP00000367992,ENSP00000385385,ENSP00000439012,ENSP00000466134	C19orf10,CALR,CKAP4,DBI,ERP29,ESD,HSP90B1,LGALS1,P4HB,PDIA3,PDIA4,PDIA6,PRKCSH
GO:0030141	secretory granule	20	828	8.54e-07	ENSP00000222968,ENSP00000252699,ENSP00000262428,ENSP00000270142,ENSP00000291568,ENSP00000300060,ENSP00000320171,ENSP00000320866,ENSP00000339001,ENSP00000339191,ENSP00000341289,ENSP00000347872,ENSP00000359991,ENSP00000361635,ENSP00000361883,ENSP00000362924,ENSP00000367265,ENSP00000381607,ENSP00000405573,ENSP00000424183	ACTN4,ANPEP,CALR,CAP1,CAV1,CKAP4,COTL1,CSTB,GPI,GSN,GSTP1,LAMTOR3,PDAP1,PGAM1,PKM,SOD1,TUBB,TUBB4B,VAT1,VDAC2
GO:0031410	cytoplasmic vesicle	34	2226	9.10e-07	ENSP00000222968,ENSP00000252699,ENSP00000261735,ENSP00000262428,ENSP00000263867,ENSP00000270142,ENSP00000286091,ENSP00000291568,ENSP00000298510,ENSP00000299767,ENSP00000300060,ENSP00000300289,ENSP00000301071,ENSP00000320171,ENSP00000320866,ENSP00000327801,ENSP00000339001,ENSP00000339191,ENSP00000341289,ENSP00000346550,ENSP00000347872,ENSP00000359991,ENSP00000361635,ENSP00000361883,ENSP00000362924…	ACTN4,ANPEP,ANXA6,CALR,CAP1,CAPG,CAV1,CKAP4,COTL1,CSTB,ERP29,ESD,GPI,GSN,GSTP1,HSP90B1,LAMTOR3,P4HB,PDAP1,PDIA3,PDIA4,PDIA6,PGAM1,PHB,PKM,PRDX3,SOD1,TUBA1A,TUBB,TUBB4B,VAT1,VDAC2,VIM,YWHAZ
GO:0000790	nuclear chromatin	13	333	1.08e-06	ENSP00000296503,ENSP00000297012,ENSP00000303373,ENSP00000307705,ENSP00000330074,ENSP00000332194,ENSP00000332790,ENSP00000339835,ENSP00000366679,ENSP00000367022,ENSP00000434024,ENSP00000480826,ENSP00000481486	H2AFX,H3F3C,HIST1H1B,HIST1H1E,HIST1H2AA,HIST1H2AC,HIST1H2AE,HIST1H2AH,HIST1H3A,HIST1H4I,HIST2H2AB,HIST2H2AC,HMGB2
GO:0005753	mitochondrial proton-transporting ATP synthase complex	5	21	3.49e-06	ENSP00000262030,ENSP00000290299,ENSP00000300688,ENSP00000306003,ENSP00000381736	ATP5A1,ATP5B,ATP5I,ATP5L,ATP5O
GO:0034774	secretory granule lumen	12	323	5.02e-06	ENSP00000252699,ENSP00000262428,ENSP00000291568,ENSP00000320171,ENSP00000339001,ENSP00000341289,ENSP00000347872,ENSP00000359991,ENSP00000361883,ENSP00000362924,ENSP00000381607,ENSP00000405573	ACTN4,CAP1,COTL1,CSTB,GPI,GSN,GSTP1,PGAM1,PKM,TUBB,TUBB4B,VAT1
GO:1904813	ficolin-1-rich granule lumen	8	125	9.19e-06	ENSP00000222968,ENSP00000262428,ENSP00000291568,ENSP00000320171,ENSP00000359991,ENSP00000362924,ENSP00000381607,ENSP00000405573	COTL1,CSTB,GPI,GSN,GSTP1,PDAP1,PGAM1,PKM
GO:0031967	organelle envelope	21	1146	2.42e-05	ENSP00000219169,ENSP00000229239,ENSP00000262030,ENSP00000264663,ENSP00000265333,ENSP00000270142,ENSP00000290299,ENSP00000300688,ENSP00000306003,ENSP00000307786,ENSP00000320866,ENSP00000339001,ENSP00000347872,ENSP00000357709,ENSP00000361635,ENSP00000381736,ENSP00000418770,ENSP00000428845,ENSP00000428895,ENSP00000441875,ENSP00000479488	ATP5A1,ATP5B,ATP5I,ATP5L,ATP5O,CALR,COX6C,CYCS,GAPDH,NNT,NUTF2,PARK7,PHB,PHB2,S100A6,SOD1,TUBB,VAT1,VDAC1,VDAC2,VDAC3
GO:0044428	nuclear part	47	4359	3.20e-05	ENSP00000219169,ENSP00000229239,ENSP00000252699,ENSP00000263867,ENSP00000270142,ENSP00000284440,ENSP00000289316,ENSP00000291568,ENSP00000296503,ENSP00000297012,ENSP00000298159,ENSP00000300413,ENSP00000303373,ENSP00000304229,ENSP00000307705,ENSP00000313199,ENSP00000316176,ENSP00000320866,ENSP00000328325,ENSP00000330074,ENSP00000332194,ENSP00000332790,ENSP00000339001,ENSP00000339835,ENSP00000349430…	ACTB,ACTN4,CALR,CAPG,CFL2,CKAP4,CSTB,GAPDH,GPI,H2AFX,H3F3C,HINT1,HIST1H1B,HIST1H1E,HIST1H2AA,HIST1H2AC,HIST1H2AE,HIST1H2AH,HIST1H2BD,HIST1H2BJ,HIST1H2BK,HIST1H2BL,HIST1H2BO,HIST1H3A,HIST1H4I,HIST2H2AB,HIST2H2AC,HIST2H3C,HIST3H2BB,HMGB2,HNRNPD,NUTF2,PARK7,PHB,PHB2,PTTG1IP,RPS20,S100A6,SNRPD1,SOD1,TKT,TUBB,UBE2N,UCHL1,VIM,WIBG,YWHAZ
GO:0005740	mitochondrial envelope	16	722	4.09e-05	ENSP00000262030,ENSP00000264663,ENSP00000265333,ENSP00000270142,ENSP00000290299,ENSP00000300688,ENSP00000306003,ENSP00000307786,ENSP00000347872,ENSP00000361635,ENSP00000381736,ENSP00000418770,ENSP00000428845,ENSP00000428895,ENSP00000441875,ENSP00000479488	ATP5A1,ATP5B,ATP5I,ATP5L,ATP5O,COX6C,CYCS,NNT,PARK7,PHB,PHB2,SOD1,VAT1,VDAC1,VDAC2,VDAC3
GO:0005576	extracellular region	32	2505	8.09e-05	ENSP00000222968,ENSP00000252699,ENSP00000262428,ENSP00000262947,ENSP00000270142,ENSP00000286091,ENSP00000291568,ENSP00000296503,ENSP00000299767,ENSP00000300060,ENSP00000300289,ENSP00000314556,ENSP00000320171,ENSP00000320866,ENSP00000327801,ENSP00000339001,ENSP00000341289,ENSP00000347872,ENSP00000349430,ENSP00000357076,ENSP00000358154,ENSP00000359991,ENSP00000361883,ENSP00000362413,ENSP00000362924…	ACTN4,ANPEP,C19orf10,CALR,CAP1,COTL1,CSTB,DCD,GPI,GSN,GSTP1,HIST1H2BJ,HIST1H2BK,HIST1H3A,HIST1H4I,HIST2H3C,HMGB2,HSP90B1,P4HB,PDAP1,PDIA3,PDIA4,PDIA6,PGAM1,PGK1,PKM,SOD1,TAGLN2,TUBB,TUBB4B,UACA,VAT1
GO:0045121	membrane raft	10	300	9.34e-05	ENSP00000265333,ENSP00000301071,ENSP00000336799,ENSP00000339001,ENSP00000339191,ENSP00000361635,ENSP00000362413,ENSP00000379386,ENSP00000418770,ENSP00000424183	CAV1,LAMTOR3,LDHB,PARK7,PGK1,TUBA1A,TUBA1B,TUBB,VDAC1,VDAC2
GO:0031981	nuclear lumen	43	4030	0.00012	ENSP00000219169,ENSP00000252699,ENSP00000263867,ENSP00000270142,ENSP00000284440,ENSP00000289316,ENSP00000291568,ENSP00000296503,ENSP00000297012,ENSP00000298159,ENSP00000300413,ENSP00000303373,ENSP00000304229,ENSP00000307705,ENSP00000313199,ENSP00000316176,ENSP00000328325,ENSP00000330074,ENSP00000332194,ENSP00000332790,ENSP00000339835,ENSP00000349430,ENSP00000349960,ENSP00000358154,ENSP00000366618…	ACTB,ACTN4,CAPG,CFL2,CKAP4,CSTB,GPI,H2AFX,H3F3C,HINT1,HIST1H1B,HIST1H1E,HIST1H2AA,HIST1H2AC,HIST1H2AE,HIST1H2AH,HIST1H2BD,HIST1H2BJ,HIST1H2BK,HIST1H2BL,HIST1H2BO,HIST1H3A,HIST1H4I,HIST2H2AB,HIST2H2AC,HIST2H3C,HIST3H2BB,HMGB2,HNRNPD,NUTF2,PARK7,PHB,PHB2,PTTG1IP,RPS20,SNRPD1,SOD1,TKT,UBE2N,UCHL1,VIM,WIBG,YWHAZ
GO:0005739	mitochondrion	23	1531	0.00015	ENSP00000262030,ENSP00000264663,ENSP00000265333,ENSP00000270142,ENSP00000290299,ENSP00000298510,ENSP00000300688,ENSP00000306003,ENSP00000307786,ENSP00000327070,ENSP00000346550,ENSP00000347872,ENSP00000361635,ENSP00000379287,ENSP00000381607,ENSP00000381736,ENSP00000393417,ENSP00000418770,ENSP00000428845,ENSP00000428895,ENSP00000438144,ENSP00000441875,ENSP00000479488	ANXA6,ATP5A1,ATP5B,ATP5I,ATP5L,ATP5O,CASP14,COX6C,CYCS,GSTP1,MDH1,MDH2,NNT,PARK7,PHB,PHB2,PRDX3,SOD1,VAT1,VDAC1,VDAC2,VDAC3,YWHAZ
GO:0044429	mitochondrial part	18	1015	0.00016	ENSP00000262030,ENSP00000264663,ENSP00000265333,ENSP00000270142,ENSP00000290299,ENSP00000298510,ENSP00000300688,ENSP00000306003,ENSP00000307786,ENSP00000327070,ENSP00000347872,ENSP00000361635,ENSP00000381736,ENSP00000418770,ENSP00000428845,ENSP00000428895,ENSP00000441875,ENSP00000479488	ATP5A1,ATP5B,ATP5I,ATP5L,ATP5O,COX6C,CYCS,MDH2,NNT,PARK7,PHB,PHB2,PRDX3,SOD1,VAT1,VDAC1,VDAC2,VDAC3
GO:0031966	mitochondrial membrane	14	679	0.00029	ENSP00000262030,ENSP00000264663,ENSP00000265333,ENSP00000290299,ENSP00000300688,ENSP00000306003,ENSP00000307786,ENSP00000347872,ENSP00000361635,ENSP00000381736,ENSP00000428845,ENSP00000428895,ENSP00000441875,ENSP00000479488	ATP5A1,ATP5B,ATP5I,ATP5L,ATP5O,COX6C,CYCS,NNT,PHB,PHB2,VAT1,VDAC1,VDAC2,VDAC3
GO:0034663	endoplasmic reticulum chaperone complex	3	11	0.00042	ENSP00000299767,ENSP00000327801,ENSP00000385385	HSP90B1,P4HB,PDIA6
GO:0005634	nucleus	60	6892	0.00051	ENSP00000215909,ENSP00000216330,ENSP00000219169,ENSP00000229239,ENSP00000234590,ENSP00000252699,ENSP00000262428,ENSP00000263867,ENSP00000270142,ENSP00000284440,ENSP00000289316,ENSP00000291568,ENSP00000296503,ENSP00000297012,ENSP00000298159,ENSP00000300413,ENSP00000301072,ENSP00000303373,ENSP00000304229,ENSP00000307705,ENSP00000307786,ENSP00000313199,ENSP00000314556,ENSP00000316176,ENSP00000320171…	ACTB,ACTN4,ASPM,CALR,CAPG,CASP14,CFL2,CKAP4,COTL1,CSTB,CYCS,ENO1,FKBP3,GAPDH,GPI,GSTP1,H2AFX,H3F3C,HINT1,HIST1H1B,HIST1H1E,HIST1H2AA,HIST1H2AC,HIST1H2AE,HIST1H2AH,HIST1H2BD,HIST1H2BJ,HIST1H2BK,HIST1H2BL,HIST1H2BO,HIST1H3A,HIST1H4I,HIST2H2AB,HIST2H2AC,HIST2H3C,HIST3H2BB,HMGB2,HNRNPD,LGALS1,NUTF2,PARK7,PGAM1,PHB,PHB2,PKM,PTTG1IP,RPS20,S100A6,SNRPD1,SOD1,TKT,TUBA1C,TUBB,TXN,UACA,UBE2N,UCHL1,VIM,WIBG…
GO:0044433	cytoplasmic vesicle part	21	1447	0.00053	ENSP00000222968,ENSP00000252699,ENSP00000262428,ENSP00000291568,ENSP00000299767,ENSP00000300060,ENSP00000300289,ENSP00000320171,ENSP00000320866,ENSP00000339001,ENSP00000339191,ENSP00000341289,ENSP00000346550,ENSP00000347872,ENSP00000359991,ENSP00000361883,ENSP00000362924,ENSP00000367265,ENSP00000381607,ENSP00000405573,ENSP00000424183	ACTN4,ANPEP,ANXA6,CALR,CAP1,CAV1,CKAP4,COTL1,CSTB,GPI,GSN,GSTP1,HSP90B1,LAMTOR3,PDAP1,PDIA3,PGAM1,PKM,TUBB,TUBB4B,VAT1
GO:0005856	cytoskeleton	26	2068	0.00070	ENSP00000229239,ENSP00000252699,ENSP00000262428,ENSP00000263238,ENSP00000263867,ENSP00000264071,ENSP00000269321,ENSP00000298159,ENSP00000301071,ENSP00000301072,ENSP00000304229,ENSP00000314556,ENSP00000318697,ENSP00000336799,ENSP00000339001,ENSP00000341289,ENSP00000349960,ENSP00000356379,ENSP00000357516,ENSP00000361883,ENSP00000362924,ENSP00000367265,ENSP00000393417,ENSP00000402373,ENSP00000434024…	ACTA2,ACTB,ACTN4,ACTR3,ARHGDIA,ASPM,CAP1,CAPG,CASP14,CFL2,CKAP4,COTL1,GAPDH,GSN,H2AFX,HINT1,TPM3,TUBA1A,TUBA1B,TUBA1C,TUBB,TUBB4A,TUBB4B,TUBB6,UACA,VIM
GO:1990904	ribonucleoprotein complex	14	770	0.00098	ENSP00000229239,ENSP00000252699,ENSP00000300413,ENSP00000301071,ENSP00000309830,ENSP00000313199,ENSP00000320866,ENSP00000339001,ENSP00000349960,ENSP00000367265,ENSP00000404375,ENSP00000417229,ENSP00000429374,ENSP00000446007	ACTB,ACTN4,CALR,CKAP4,EIF2A,GAPDH,HNRNPD,RPL36A,RPL38,RPS20,SNRPD1,TUBA1A,TUBB,VIM
GO:0099512	supramolecular fiber	15	873	0.0010	ENSP00000234590,ENSP00000252699,ENSP00000264071,ENSP00000298159,ENSP00000301071,ENSP00000301072,ENSP00000318697,ENSP00000336799,ENSP00000339001,ENSP00000341289,ENSP00000356379,ENSP00000357516,ENSP00000393417,ENSP00000402373,ENSP00000446007	ACTA2,ACTN4,ASPM,CASP14,CFL2,ENO1,TPM3,TUBA1A,TUBA1B,TUBA1C,TUBB,TUBB4A,TUBB4B,TUBB6,VIM
GO:0019866	organelle inner membrane	11	513	0.0012	ENSP00000219169,ENSP00000262030,ENSP00000264663,ENSP00000290299,ENSP00000300688,ENSP00000306003,ENSP00000307786,ENSP00000381736,ENSP00000428895,ENSP00000441875,ENSP00000479488	ATP5A1,ATP5B,ATP5I,ATP5L,ATP5O,COX6C,CYCS,NNT,NUTF2,PHB,PHB2
GO:0012505	endomembrane system	42	4347	0.0013	ENSP00000215909,ENSP00000219169,ENSP00000222968,ENSP00000229239,ENSP00000252699,ENSP00000261735,ENSP00000262428,ENSP00000262947,ENSP00000270142,ENSP00000284440,ENSP00000286091,ENSP00000291568,ENSP00000298510,ENSP00000299767,ENSP00000300060,ENSP00000300289,ENSP00000301071,ENSP00000320171,ENSP00000320866,ENSP00000327801,ENSP00000339001,ENSP00000339191,ENSP00000341289,ENSP00000346550,ENSP00000347872…	ACTN4,ANPEP,ANXA6,C19orf10,CALR,CAP1,CAV1,CKAP4,COTL1,CSTB,DBI,ERP29,ESD,GAPDH,GPI,GSN,GSTP1,HSP90B1,LAMTOR3,LGALS1,NUTF2,P4HB,PARK7,PDAP1,PDIA3,PDIA4,PDIA6,PGAM1,PHB,PKM,PRDX3,PRKCSH,RPL36A,S100A10,S100A6,SOD1,TUBA1A,TUBB,TUBB4B,UCHL1,VAT1,VDAC2
GO:0046930	pore complex	3	18	0.0013	ENSP00000265333,ENSP00000361635,ENSP00000428845	VDAC1,VDAC2,VDAC3
GO:0005743	mitochondrial inner membrane	10	456	0.0020	ENSP00000262030,ENSP00000264663,ENSP00000290299,ENSP00000300688,ENSP00000306003,ENSP00000307786,ENSP00000381736,ENSP00000428895,ENSP00000441875,ENSP00000479488	ATP5A1,ATP5B,ATP5I,ATP5L,ATP5O,COX6C,CYCS,NNT,PHB,PHB2
GO:0048471	perinuclear region of cytoplasm	12	670	0.0030	ENSP00000229239,ENSP00000252699,ENSP00000296503,ENSP00000299767,ENSP00000320866,ENSP00000339191,ENSP00000346550,ENSP00000357709,ENSP00000362924,ENSP00000367265,ENSP00000418770,ENSP00000439012	ACTN4,ANXA6,CALR,CAV1,CKAP4,DBI,GAPDH,GSN,HMGB2,HSP90B1,PARK7,S100A6
GO:0005793	endoplasmic reticulum-Golgi intermediate compartment	5	113	0.0032	ENSP00000262947,ENSP00000300060,ENSP00000320866,ENSP00000327801,ENSP00000385385	ANPEP,C19orf10,CALR,P4HB,PDIA6
GO:0005844	polysome	4	66	0.0037	ENSP00000309830,ENSP00000320866,ENSP00000404375,ENSP00000446007	CALR,RPL36A,RPL38,VIM
GO:0045261	proton-transporting ATP synthase complex, catalytic core F(1)	2	6	0.0046	ENSP00000262030,ENSP00000381736	ATP5A1,ATP5B
GO:0015629	actin cytoskeleton	9	432	0.0051	ENSP00000252699,ENSP00000263238,ENSP00000263867,ENSP00000298159,ENSP00000349960,ENSP00000357516,ENSP00000361883,ENSP00000362924,ENSP00000402373	ACTA2,ACTB,ACTN4,ACTR3,CAP1,CAPG,CFL2,GSN,TPM3
GO:0022626	cytosolic ribosome	4	78	0.0064	ENSP00000309830,ENSP00000404375,ENSP00000417229,ENSP00000429374	EIF2A,RPL36A,RPL38,RPS20
GO:0031968	organelle outer membrane	6	203	0.0065	ENSP00000219169,ENSP00000265333,ENSP00000347872,ENSP00000361635,ENSP00000428845,ENSP00000441875	NUTF2,PHB2,VAT1,VDAC1,VDAC2,VDAC3
GO:0044455	mitochondrial membrane part	6	203	0.0065	ENSP00000262030,ENSP00000264663,ENSP00000290299,ENSP00000300688,ENSP00000306003,ENSP00000381736	ATP5A1,ATP5B,ATP5I,ATP5L,ATP5O,NNT
GO:0099513	polymeric cytoskeletal fiber	11	645	0.0066	ENSP00000264071,ENSP00000301071,ENSP00000301072,ENSP00000318697,ENSP00000336799,ENSP00000339001,ENSP00000341289,ENSP00000356379,ENSP00000357516,ENSP00000393417,ENSP00000446007	ASPM,CASP14,TPM3,TUBA1A,TUBA1B,TUBA1C,TUBB,TUBB4A,TUBB4B,TUBB6,VIM
GO:0098805	whole membrane	19	1554	0.0071	ENSP00000219169,ENSP00000265333,ENSP00000300060,ENSP00000300289,ENSP00000301071,ENSP00000320866,ENSP00000336799,ENSP00000339001,ENSP00000339191,ENSP00000346550,ENSP00000347872,ENSP00000361635,ENSP00000362413,ENSP00000367265,ENSP00000379386,ENSP00000418770,ENSP00000424183,ENSP00000428845,ENSP00000441875	ANPEP,ANXA6,CALR,CAV1,CKAP4,LAMTOR3,LDHB,NUTF2,PARK7,PDIA3,PGK1,PHB2,TUBA1A,TUBA1B,TUBB,VAT1,VDAC1,VDAC2,VDAC3
GO:0031970	organelle envelope lumen	4	87	0.0087	ENSP00000270142,ENSP00000307786,ENSP00000339001,ENSP00000418770	CYCS,PARK7,SOD1,TUBB
GO:0000788	nuclear nucleosome	3	40	0.0088	ENSP00000307705,ENSP00000480826,ENSP00000481486	HIST1H1E,HIST1H3A,HIST1H4I
GO:0005874	microtubule	8	385	0.0088	ENSP00000264071,ENSP00000301071,ENSP00000301072,ENSP00000318697,ENSP00000336799,ENSP00000339001,ENSP00000341289,ENSP00000356379	ASPM,TUBA1A,TUBA1B,TUBA1C,TUBB,TUBB4A,TUBB4B,TUBB6
GO:0000276	mitochondrial proton-transporting ATP synthase complex, coupling factor F(o)	2	11	0.0102	ENSP00000300688,ENSP00000306003	ATP5I,ATP5L
GO:0009986	cell surface	11	690	0.0102	ENSP00000215909,ENSP00000234590,ENSP00000261735,ENSP00000262030,ENSP00000286091,ENSP00000300060,ENSP00000300289,ENSP00000320866,ENSP00000327801,ENSP00000441875,ENSP00000479488	ANPEP,ATP5B,CALR,ENO1,ERP29,LGALS1,P4HB,PDIA3,PDIA4,PHB,PHB2
GO:0035578	azurophil granule lumen	4	92	0.0102	ENSP00000339001,ENSP00000341289,ENSP00000347872,ENSP00000361883	CAP1,TUBB,TUBB4B,VAT1
GO:0042582	azurophil granule	5	155	0.0102	ENSP00000339001,ENSP00000341289,ENSP00000347872,ENSP00000361883,ENSP00000367265	CAP1,CKAP4,TUBB,TUBB4B,VAT1
GO:0042645	mitochondrial nucleoid	3	43	0.0102	ENSP00000262030,ENSP00000265333,ENSP00000361635	ATP5B,VDAC1,VDAC2
GO:0099568	cytoplasmic region	8	402	0.0104	ENSP00000234590,ENSP00000252699,ENSP00000264071,ENSP00000270142,ENSP00000284440,ENSP00000339191,ENSP00000361883,ENSP00000362924	ACTN4,CAP1,CAV1,ENO1,GSN,SOD1,TUBB4A,UCHL1
GO:0098798	mitochondrial protein complex	6	251	0.0149	ENSP00000262030,ENSP00000265333,ENSP00000290299,ENSP00000300688,ENSP00000306003,ENSP00000381736	ATP5A1,ATP5B,ATP5I,ATP5L,ATP5O,VDAC1
GO:0005741	mitochondrial outer membrane	5	181	0.0176	ENSP00000265333,ENSP00000347872,ENSP00000361635,ENSP00000428845,ENSP00000441875	PHB2,VAT1,VDAC1,VDAC2,VDAC3
GO:0030139	endocytic vesicle	6	275	0.0222	ENSP00000299767,ENSP00000300289,ENSP00000320866,ENSP00000339191,ENSP00000362924,ENSP00000446007	CALR,CAV1,GSN,HSP90B1,PDIA3,VIM
GO:0044448	cell cortex part	4	120	0.0222	ENSP00000234590,ENSP00000252699,ENSP00000361883,ENSP00000362924	ACTN4,CAP1,ENO1,GSN
GO:0005759	mitochondrial matrix	8	463	0.0223	ENSP00000262030,ENSP00000265333,ENSP00000270142,ENSP00000298510,ENSP00000327070,ENSP00000361635,ENSP00000381736,ENSP00000418770	ATP5A1,ATP5B,MDH2,PARK7,PRDX3,SOD1,VDAC1,VDAC2
GO:0005615	extracellular space	14	1134	0.0226	ENSP00000262947,ENSP00000270142,ENSP00000286091,ENSP00000291568,ENSP00000296503,ENSP00000300060,ENSP00000300289,ENSP00000320866,ENSP00000349430,ENSP00000362413,ENSP00000362924,ENSP00000385385,ENSP00000406773,ENSP00000476136	ANPEP,C19orf10,CALR,CSTB,DCD,GSN,HIST1H2BJ,HIST1H2BK,HMGB2,PDIA3,PDIA4,PDIA6,PGK1,SOD1
GO:0044445	cytosolic part	5	195	0.0226	ENSP00000234590,ENSP00000309830,ENSP00000404375,ENSP00000417229,ENSP00000429374	EIF2A,ENO1,RPL36A,RPL38,RPS20
GO:0045335	phagocytic vesicle	4	122	0.0226	ENSP00000300289,ENSP00000320866,ENSP00000362924,ENSP00000446007	CALR,GSN,PDIA3,VIM
GO:0071682	endocytic vesicle lumen	2	19	0.0235	ENSP00000299767,ENSP00000320866	CALR,HSP90B1
GO:0005654	nucleoplasm	31	3446	0.0236	ENSP00000219169,ENSP00000252699,ENSP00000263867,ENSP00000270142,ENSP00000284440,ENSP00000289316,ENSP00000296503,ENSP00000300413,ENSP00000304229,ENSP00000313199,ENSP00000316176,ENSP00000328325,ENSP00000349430,ENSP00000349960,ENSP00000358154,ENSP00000366618,ENSP00000367022,ENSP00000367265,ENSP00000379287,ENSP00000386156,ENSP00000391481,ENSP00000405573,ENSP00000418770,ENSP00000429374,ENSP00000434024…	ACTB,ACTN4,CAPG,CKAP4,GPI,H2AFX,HINT1,HIST1H2AC,HIST1H2BD,HIST1H2BJ,HIST1H2BK,HIST1H2BL,HIST1H2BO,HIST1H3A,HIST1H4I,HIST2H3C,HIST3H2BB,HMGB2,HNRNPD,NUTF2,PARK7,PHB,PTTG1IP,RPS20,SNRPD1,SOD1,TKT,UBE2N,UCHL1,WIBG,YWHAZ
GO:0044430	cytoskeletal part	17	1547	0.0284	ENSP00000252699,ENSP00000263238,ENSP00000263867,ENSP00000264071,ENSP00000301071,ENSP00000301072,ENSP00000318697,ENSP00000336799,ENSP00000339001,ENSP00000341289,ENSP00000356379,ENSP00000357516,ENSP00000361883,ENSP00000362924,ENSP00000393417,ENSP00000434024,ENSP00000446007	ACTN4,ACTR3,ASPM,CAP1,CAPG,CASP14,GSN,H2AFX,TPM3,TUBA1A,TUBA1B,TUBA1C,TUBB,TUBB4A,TUBB4B,TUBB6,VIM
GO:0044432	endoplasmic reticulum part	15	1294	0.0284	ENSP00000215909,ENSP00000261735,ENSP00000262947,ENSP00000284440,ENSP00000286091,ENSP00000299767,ENSP00000300289,ENSP00000320866,ENSP00000327801,ENSP00000339191,ENSP00000367265,ENSP00000367992,ENSP00000385385,ENSP00000439012,ENSP00000466134	C19orf10,CALR,CAV1,CKAP4,DBI,ERP29,ESD,HSP90B1,LGALS1,P4HB,PDIA3,PDIA4,PDIA6,PRKCSH,UCHL1
GO:0044449	contractile fiber part	5	212	0.0296	ENSP00000234590,ENSP00000252699,ENSP00000298159,ENSP00000357516,ENSP00000402373	ACTA2,ACTN4,CFL2,ENO1,TPM3
GO:0005811	lipid droplet	3	74	0.0345	ENSP00000229239,ENSP00000339191,ENSP00000367265	CAV1,CKAP4,GAPDH
GO:0030863	cortical cytoskeleton	3	77	0.0379	ENSP00000252699,ENSP00000361883,ENSP00000362924	ACTN4,CAP1,GSN
GO:0005938	cell cortex	5	230	0.0390	ENSP00000234590,ENSP00000252699,ENSP00000339191,ENSP00000361883,ENSP00000362924	ACTN4,CAP1,CAV1,ENO1,GSN
GO:0005758	mitochondrial intermembrane space	3	79	0.0394	ENSP00000270142,ENSP00000307786,ENSP00000418770	CYCS,PARK7,SOD1
GO:0044391	ribosomal subunit	4	152	0.0417	ENSP00000309830,ENSP00000404375,ENSP00000417229,ENSP00000429374	EIF2A,RPL36A,RPL38,RPS20
GO:0042788	polysomal ribosome	2	30	0.0477	ENSP00000309830,ENSP00000404375	RPL36A,RPL38
GO:0005783	endoplasmic reticulum	18	1796	0.0495	ENSP00000215909,ENSP00000261735,ENSP00000262947,ENSP00000284440,ENSP00000286091,ENSP00000299767,ENSP00000300289,ENSP00000320866,ENSP00000327801,ENSP00000339191,ENSP00000357801,ENSP00000367265,ENSP00000367992,ENSP00000385385,ENSP00000404375,ENSP00000418770,ENSP00000439012,ENSP00000466134	C19orf10,CALR,CAV1,CKAP4,DBI,ERP29,ESD,HSP90B1,LGALS1,P4HB,PARK7,PDIA3,PDIA4,PDIA6,PRKCSH,RPL36A,S100A10,UCHL1
GO:0005790	smooth endoplasmic reticulum	2	31	0.0498	ENSP00000261735,ENSP00000320866	CALR,ERP29

## Sheet: Group 1 Molecular Function
Molecular Function
#term ID	term description	observed gene count	background gene count	false discovery rate	matching proteins in your network (IDs)	matching proteins in your network (labels)
GO:0005515	protein binding	75	6605	7.75e-10	ENSP00000215909,ENSP00000219169,ENSP00000229239,ENSP00000229270,ENSP00000234590,ENSP00000252699,ENSP00000261313,ENSP00000261735,ENSP00000262030,ENSP00000262428,ENSP00000263238,ENSP00000263867,ENSP00000265333,ENSP00000270142,ENSP00000284440,ENSP00000289316,ENSP00000291568,ENSP00000296503,ENSP00000297012,ENSP00000298159,ENSP00000298510,ENSP00000299767,ENSP00000300289,ENSP00000301071,ENSP00000303373…	ACTA2,ACTB,ACTN4,ACTR3,ANXA6,ASPM,ATP5A1,ATP5B,CALR,CAP1,CAPG,CAV1,CFL2,COTL1,CSTB,DBI,ENO1,ERP29,ESD,GAPDH,GPI,GSN,GSTP1,H2AFX,H3F3C,HINT1,HIST1H1B,HIST1H2AA,HIST1H2AC,HIST1H2AE,HIST1H2AH,HIST1H2BD,HIST1H2BJ,HIST1H2BK,HIST1H2BL,HIST1H2BO,HIST1H3A,HIST1H4I,HIST2H2AB,HIST2H2AC,HIST2H3C,HIST3H2BB,HMGB2,HNRNPD,HSP90B1,LDHB,LGALS1,MDH2,NUTF2,P4HB,PARK7,PDIA3,PEBP1,PGAM1,PHB,PHB2,PKM,PRDX3,PRKCSH,PTTG…
GO:0046983	protein dimerization activity	30	1301	1.11e-08	ENSP00000215909,ENSP00000234590,ENSP00000252699,ENSP00000261735,ENSP00000270142,ENSP00000289316,ENSP00000297012,ENSP00000303373,ENSP00000327801,ENSP00000332194,ENSP00000332790,ENSP00000339191,ENSP00000339835,ENSP00000346550,ENSP00000349430,ENSP00000357709,ENSP00000357801,ENSP00000358154,ENSP00000366618,ENSP00000366679,ENSP00000367022,ENSP00000391481,ENSP00000418770,ENSP00000434024,ENSP00000439012…	ACTN4,ANXA6,CAV1,DBI,ENO1,ERP29,H2AFX,H3F3C,HIST1H2AA,HIST1H2AC,HIST1H2AE,HIST1H2AH,HIST1H2BD,HIST1H2BJ,HIST1H2BK,HIST1H2BL,HIST1H2BO,HIST1H3A,HIST1H4I,HIST2H2AB,HIST2H2AC,HIST2H3C,HIST3H2BB,LGALS1,P4HB,PARK7,S100A10,S100A6,SOD1,TKT
GO:0046982	protein heterodimerization activity	19	519	3.20e-08	ENSP00000289316,ENSP00000297012,ENSP00000303373,ENSP00000327801,ENSP00000332194,ENSP00000332790,ENSP00000339191,ENSP00000339835,ENSP00000349430,ENSP00000358154,ENSP00000366618,ENSP00000366679,ENSP00000367022,ENSP00000434024,ENSP00000476136,ENSP00000477527,ENSP00000479284,ENSP00000480826,ENSP00000481486	CAV1,H2AFX,H3F3C,HIST1H2AA,HIST1H2AC,HIST1H2AE,HIST1H2AH,HIST1H2BD,HIST1H2BJ,HIST1H2BK,HIST1H2BL,HIST1H2BO,HIST1H3A,HIST1H4I,HIST2H2AB,HIST2H2AC,HIST2H3C,HIST3H2BB,P4HB
GO:0015037	peptide disulfide oxidoreductase activity	6	13	8.50e-08	ENSP00000286091,ENSP00000300289,ENSP00000327801,ENSP00000358727,ENSP00000363641,ENSP00000385385	GSTO1,P4HB,PDIA3,PDIA4,PDIA6,TXN
GO:0005200	structural constituent of cytoskeleton	10	106	1.08e-07	ENSP00000263238,ENSP00000264071,ENSP00000301071,ENSP00000301072,ENSP00000318697,ENSP00000336799,ENSP00000339001,ENSP00000341289,ENSP00000349960,ENSP00000446007	ACTB,ACTR3,TUBA1A,TUBA1B,TUBA1C,TUBB,TUBB4A,TUBB4B,TUBB6,VIM
GO:0016491	oxidoreductase activity	20	716	4.07e-07	ENSP00000229239,ENSP00000264663,ENSP00000270142,ENSP00000286091,ENSP00000298510,ENSP00000300289,ENSP00000301522,ENSP00000307786,ENSP00000327070,ENSP00000327801,ENSP00000347872,ENSP00000358727,ENSP00000362413,ENSP00000363641,ENSP00000379386,ENSP00000381607,ENSP00000385385,ENSP00000418770,ENSP00000428895,ENSP00000438144	COX6C,CYCS,GAPDH,GSTO1,GSTP1,LDHB,MDH1,MDH2,NNT,P4HB,PARK7,PDIA3,PDIA4,PDIA6,PGK1,PRDX2,PRDX3,SOD1,TXN,VAT1
GO:0016667	oxidoreductase activity, acting on a sulfur group of donors	8	61	4.07e-07	ENSP00000286091,ENSP00000298510,ENSP00000300289,ENSP00000327801,ENSP00000358727,ENSP00000362413,ENSP00000363641,ENSP00000385385	GSTO1,P4HB,PDIA3,PDIA4,PDIA6,PGK1,PRDX3,TXN
GO:0015036	disulfide oxidoreductase activity	7	43	7.38e-07	ENSP00000286091,ENSP00000300289,ENSP00000327801,ENSP00000358727,ENSP00000362413,ENSP00000363641,ENSP00000385385	GSTO1,P4HB,PDIA3,PDIA4,PDIA6,PGK1,TXN
GO:0097159	organic cyclic compound binding	59	5382	1.33e-06	ENSP00000216330,ENSP00000229239,ENSP00000234590,ENSP00000252699,ENSP00000261313,ENSP00000262030,ENSP00000263238,ENSP00000264071,ENSP00000264663,ENSP00000289316,ENSP00000296503,ENSP00000297012,ENSP00000299767,ENSP00000301071,ENSP00000301072,ENSP00000303373,ENSP00000304229,ENSP00000305995,ENSP00000307705,ENSP00000307786,ENSP00000309830,ENSP00000313199,ENSP00000316176,ENSP00000318697,ENSP00000320171…	ACTA2,ACTB,ACTN4,ACTR3,ANXA6,ATP5A1,ATP5B,CALR,CAV1,CYCS,DBI,EIF2A,ENO1,FKBP3,GAPDH,H2AFX,H3F3C,HINT1,HIST1H1B,HIST1H1E,HIST1H2AA,HIST1H2AC,HIST1H2AE,HIST1H2AH,HIST1H2BD,HIST1H2BJ,HIST1H2BK,HIST1H2BL,HIST1H2BO,HIST1H3A,HIST1H4I,HIST2H2AB,HIST2H2AC,HIST2H3C,HIST3H2BB,HMGB2,HNRNPD,HSP90B1,LDHB,MDH1,NNT,PARK7,PEBP1,PGK1,PGK2,PHB,PKM,RPL38,TUBA1A,TUBA1B,TUBA1C,TUBB,TUBB4A,TUBB4B,TUBB6,UBE2N,VDAC2,VDA…
GO:1901363	heterocyclic compound binding	58	5305	1.98e-06	ENSP00000216330,ENSP00000229239,ENSP00000234590,ENSP00000252699,ENSP00000261313,ENSP00000262030,ENSP00000263238,ENSP00000264071,ENSP00000264663,ENSP00000289316,ENSP00000296503,ENSP00000297012,ENSP00000299767,ENSP00000301071,ENSP00000301072,ENSP00000303373,ENSP00000304229,ENSP00000305995,ENSP00000307705,ENSP00000307786,ENSP00000309830,ENSP00000313199,ENSP00000316176,ENSP00000318697,ENSP00000320171…	ACTA2,ACTB,ACTN4,ACTR3,ANXA6,ATP5A1,ATP5B,CALR,CYCS,DBI,EIF2A,ENO1,FKBP3,GAPDH,H2AFX,H3F3C,HINT1,HIST1H1B,HIST1H1E,HIST1H2AA,HIST1H2AC,HIST1H2AE,HIST1H2AH,HIST1H2BD,HIST1H2BJ,HIST1H2BK,HIST1H2BL,HIST1H2BO,HIST1H3A,HIST1H4I,HIST2H2AB,HIST2H2AC,HIST2H3C,HIST3H2BB,HMGB2,HNRNPD,HSP90B1,LDHB,MDH1,NNT,PARK7,PEBP1,PGK1,PGK2,PHB,PKM,RPL38,TUBA1A,TUBA1B,TUBA1C,TUBB,TUBB4A,TUBB4B,TUBB6,UBE2N,VDAC2,VDAC3,VIM
GO:0019899	enzyme binding	33	2197	7.31e-06	ENSP00000219169,ENSP00000229270,ENSP00000234590,ENSP00000261313,ENSP00000262428,ENSP00000265333,ENSP00000270142,ENSP00000284440,ENSP00000291568,ENSP00000298510,ENSP00000299767,ENSP00000304229,ENSP00000313199,ENSP00000316176,ENSP00000320866,ENSP00000327801,ENSP00000330074,ENSP00000336799,ENSP00000339001,ENSP00000339191,ENSP00000349960,ENSP00000356379,ENSP00000359991,ENSP00000361883,ENSP00000379287…	ACTA2,ACTB,ASPM,CALR,CAP1,CAV1,COTL1,CSTB,ENO1,GPI,GSTP1,H2AFX,HINT1,HIST1H1B,HNRNPD,HSP90B1,LDHB,NUTF2,P4HB,PARK7,PEBP1,PGAM1,PHB,PRDX3,PRKCSH,SOD1,TPI1,TUBA1B,TUBB,UBE2N,UCHL1,VDAC1,YWHAZ
GO:0005488	binding	94	11878	7.57e-06	ENSP00000215909,ENSP00000216330,ENSP00000219169,ENSP00000229239,ENSP00000229270,ENSP00000234590,ENSP00000252699,ENSP00000261313,ENSP00000261735,ENSP00000262030,ENSP00000262428,ENSP00000263238,ENSP00000263867,ENSP00000264071,ENSP00000264663,ENSP00000265333,ENSP00000270142,ENSP00000284440,ENSP00000289316,ENSP00000290299,ENSP00000291568,ENSP00000296503,ENSP00000297012,ENSP00000298159,ENSP00000298510…	ACTA2,ACTB,ACTN4,ACTR3,ANPEP,ANXA6,ASPM,ATP5A1,ATP5B,ATP5O,CALR,CAP1,CAPG,CAV1,CFL2,COTL1,CSTB,CYCS,DBI,EIF2A,ENO1,ERP29,ESD,FKBP3,GAPDH,GPI,GSN,GSTP1,H2AFX,H3F3C,HINT1,HIST1H1B,HIST1H1E,HIST1H2AA,HIST1H2AC,HIST1H2AE,HIST1H2AH,HIST1H2BD,HIST1H2BJ,HIST1H2BK,HIST1H2BL,HIST1H2BO,HIST1H3A,HIST1H4I,HIST2H2AB,HIST2H2AC,HIST2H3C,HIST3H2BB,HMGB2,HNRNPD,HSP90B1,LDHB,LGALS1,MDH1,MDH2,NNT,NUTF2,P4HB,PARK7,P…
GO:0016860	intramolecular oxidoreductase activity	6	47	1.89e-05	ENSP00000229270,ENSP00000286091,ENSP00000300289,ENSP00000327801,ENSP00000385385,ENSP00000405573	GPI,P4HB,PDIA3,PDIA4,PDIA6,TPI1
GO:0016209	antioxidant activity	7	79	1.92e-05	ENSP00000270142,ENSP00000298510,ENSP00000301522,ENSP00000358727,ENSP00000363641,ENSP00000381607,ENSP00000418770	GSTO1,GSTP1,PARK7,PRDX2,PRDX3,SOD1,TXN
GO:0016853	isomerase activity	8	147	8.90e-05	ENSP00000216330,ENSP00000229270,ENSP00000286091,ENSP00000300289,ENSP00000327801,ENSP00000359991,ENSP00000385385,ENSP00000405573	FKBP3,GPI,P4HB,PDIA3,PDIA4,PDIA6,PGAM1,TPI1
GO:0015078	proton transmembrane transporter activity	7	120	0.00023	ENSP00000262030,ENSP00000264663,ENSP00000290299,ENSP00000300688,ENSP00000306003,ENSP00000381736,ENSP00000428895	ATP5A1,ATP5B,ATP5I,ATP5L,ATP5O,COX6C,NNT
GO:0003756	protein disulfide isomerase activity	4	20	0.00025	ENSP00000286091,ENSP00000300289,ENSP00000327801,ENSP00000385385	P4HB,PDIA3,PDIA4,PDIA6
GO:0005198	structural molecule activity	15	679	0.00025	ENSP00000219169,ENSP00000263238,ENSP00000264071,ENSP00000301071,ENSP00000301072,ENSP00000309830,ENSP00000318697,ENSP00000336799,ENSP00000339001,ENSP00000339191,ENSP00000341289,ENSP00000349960,ENSP00000357516,ENSP00000404375,ENSP00000446007	ACTB,ACTR3,CAV1,NUTF2,RPL36A,RPL38,TPM3,TUBA1A,TUBA1B,TUBA1C,TUBB,TUBB4A,TUBB4B,TUBB6,VIM
GO:0042288	MHC class I protein binding	4	20	0.00025	ENSP00000262030,ENSP00000339001,ENSP00000341289,ENSP00000381736	ATP5A1,ATP5B,TUBB,TUBB4B
GO:0015288	porin activity	3	6	0.00031	ENSP00000265333,ENSP00000361635,ENSP00000428845	VDAC1,VDAC2,VDAC3
GO:0031490	chromatin DNA binding	6	87	0.00031	ENSP00000252699,ENSP00000307705,ENSP00000330074,ENSP00000339835,ENSP00000358154,ENSP00000480826	ACTN4,H3F3C,HIST1H1B,HIST1H1E,HIST1H3A,HIST2H3C
GO:0000166	nucleotide binding	28	2097	0.00036	ENSP00000229239,ENSP00000261313,ENSP00000262030,ENSP00000263238,ENSP00000264071,ENSP00000264663,ENSP00000299767,ENSP00000301071,ENSP00000301072,ENSP00000304229,ENSP00000305995,ENSP00000307705,ENSP00000316176,ENSP00000318697,ENSP00000320171,ENSP00000336799,ENSP00000339001,ENSP00000341289,ENSP00000346550,ENSP00000349960,ENSP00000361635,ENSP00000362413,ENSP00000379386,ENSP00000381736,ENSP00000402373…	ACTA2,ACTB,ACTR3,ANXA6,ATP5A1,ATP5B,DBI,GAPDH,HINT1,HIST1H1E,HSP90B1,LDHB,MDH1,NNT,PEBP1,PGK1,PGK2,PKM,TUBA1A,TUBA1B,TUBA1C,TUBB,TUBB4A,TUBB4B,TUBB6,UBE2N,VDAC2,VDAC3
GO:0051920	peroxiredoxin activity	3	8	0.00050	ENSP00000298510,ENSP00000301522,ENSP00000418770	PARK7,PRDX2,PRDX3
GO:0019900	kinase binding	14	678	0.00070	ENSP00000261313,ENSP00000265333,ENSP00000298510,ENSP00000304229,ENSP00000339191,ENSP00000349960,ENSP00000356379,ENSP00000359991,ENSP00000379287,ENSP00000379386,ENSP00000381607,ENSP00000402373,ENSP00000418770,ENSP00000466134	ACTA2,ACTB,ASPM,CAV1,GSTP1,HINT1,LDHB,PARK7,PEBP1,PGAM1,PRDX3,PRKCSH,VDAC1,YWHAZ
GO:0036094	small molecule binding	30	2460	0.00076	ENSP00000229239,ENSP00000252699,ENSP00000261313,ENSP00000262030,ENSP00000263238,ENSP00000264071,ENSP00000264663,ENSP00000299767,ENSP00000301071,ENSP00000301072,ENSP00000304229,ENSP00000305995,ENSP00000307705,ENSP00000316176,ENSP00000318697,ENSP00000320171,ENSP00000336799,ENSP00000339001,ENSP00000339191,ENSP00000341289,ENSP00000346550,ENSP00000349960,ENSP00000361635,ENSP00000362413,ENSP00000379386…	ACTA2,ACTB,ACTN4,ACTR3,ANXA6,ATP5A1,ATP5B,CAV1,DBI,GAPDH,HINT1,HIST1H1E,HSP90B1,LDHB,MDH1,NNT,PEBP1,PGK1,PGK2,PKM,TUBA1A,TUBA1B,TUBA1C,TUBB,TUBB4A,TUBB4B,TUBB6,UBE2N,VDAC2,VDAC3
GO:0001882	nucleoside binding	10	381	0.0013	ENSP00000252699,ENSP00000264071,ENSP00000301071,ENSP00000301072,ENSP00000307705,ENSP00000318697,ENSP00000336799,ENSP00000339001,ENSP00000341289,ENSP00000346550	ACTN4,ANXA6,HIST1H1E,TUBA1A,TUBA1B,TUBA1C,TUBB,TUBB4A,TUBB4B,TUBB6
GO:0044325	ion channel binding	6	120	0.0013	ENSP00000252699,ENSP00000265333,ENSP00000339191,ENSP00000357801,ENSP00000379287,ENSP00000466134	ACTN4,CAV1,PRKCSH,S100A10,VDAC1,YWHAZ
GO:0046933	proton-transporting ATP synthase activity, rotational mechanism	3	13	0.0013	ENSP00000262030,ENSP00000290299,ENSP00000381736	ATP5A1,ATP5B,ATP5O
GO:0016684	oxidoreductase activity, acting on peroxide as acceptor	4	43	0.0020	ENSP00000298510,ENSP00000301522,ENSP00000381607,ENSP00000418770	GSTP1,PARK7,PRDX2,PRDX3
GO:0016668	oxidoreductase activity, acting on a sulfur group of donors, NAD(P) as acceptor	3	16	0.0022	ENSP00000298510,ENSP00000362413,ENSP00000363641	PGK1,PRDX3,TXN
GO:0004618	phosphoglycerate kinase activity	2	2	0.0024	ENSP00000305995,ENSP00000362413	PGK1,PGK2
GO:0019901	protein kinase binding	12	599	0.0025	ENSP00000261313,ENSP00000265333,ENSP00000298510,ENSP00000304229,ENSP00000339191,ENSP00000349960,ENSP00000356379,ENSP00000359991,ENSP00000379287,ENSP00000381607,ENSP00000402373,ENSP00000466134	ACTA2,ACTB,ASPM,CAV1,GSTP1,HINT1,PEBP1,PGAM1,PRDX3,PRKCSH,VDAC1,YWHAZ
GO:0008308	voltage-gated anion channel activity	3	18	0.0027	ENSP00000265333,ENSP00000361635,ENSP00000428845	VDAC1,VDAC2,VDAC3
GO:0005525	GTP binding	9	366	0.0036	ENSP00000264071,ENSP00000301071,ENSP00000301072,ENSP00000307705,ENSP00000318697,ENSP00000336799,ENSP00000339001,ENSP00000341289,ENSP00000346550	ANXA6,HIST1H1E,TUBA1A,TUBA1B,TUBA1C,TUBB,TUBB4A,TUBB4B,TUBB6
GO:0051287	NAD binding	4	57	0.0041	ENSP00000229239,ENSP00000264663,ENSP00000379386,ENSP00000438144	GAPDH,LDHB,MDH1,NNT
GO:0042802	identical protein binding	22	1754	0.0042	ENSP00000215909,ENSP00000219169,ENSP00000229239,ENSP00000234590,ENSP00000252699,ENSP00000261735,ENSP00000265333,ENSP00000270142,ENSP00000298510,ENSP00000300289,ENSP00000320171,ENSP00000339191,ENSP00000346550,ENSP00000349960,ENSP00000357709,ENSP00000357801,ENSP00000367992,ENSP00000379287,ENSP00000379386,ENSP00000391481,ENSP00000418770,ENSP00000446007	ACTB,ACTN4,ANXA6,CAV1,ENO1,ERP29,ESD,GAPDH,LDHB,LGALS1,NUTF2,PARK7,PDIA3,PKM,PRDX3,S100A10,S100A6,SOD1,TKT,VDAC1,VIM,YWHAZ
GO:0030060	L-malate dehydrogenase activity	2	4	0.0044	ENSP00000327070,ENSP00000438144	MDH1,MDH2
GO:0031625	ubiquitin protein ligase binding	8	311	0.0044	ENSP00000229270,ENSP00000284440,ENSP00000316176,ENSP00000320866,ENSP00000336799,ENSP00000339001,ENSP00000379287,ENSP00000405573	CALR,GPI,TPI1,TUBA1B,TUBB,UBE2N,UCHL1,YWHAZ
GO:0043532	angiostatin binding	2	4	0.0044	ENSP00000262030,ENSP00000381736	ATP5A1,ATP5B
GO:0044877	protein-containing complex binding	15	968	0.0044	ENSP00000252699,ENSP00000263867,ENSP00000298159,ENSP00000300413,ENSP00000320866,ENSP00000327801,ENSP00000339001,ENSP00000339835,ENSP00000357516,ENSP00000358154,ENSP00000362924,ENSP00000386156,ENSP00000417229,ENSP00000446007,ENSP00000480826	ACTN4,CALR,CAPG,CFL2,EIF2A,GSN,H3F3C,HIST1H3A,HIST2H3C,P4HB,SNRPD1,TPM3,TUBB,VIM,WIBG
GO:0008379	thioredoxin peroxidase activity	2	5	0.0056	ENSP00000298510,ENSP00000301522	PRDX2,PRDX3
GO:0031492	nucleosomal DNA binding	3	28	0.0059	ENSP00000339835,ENSP00000358154,ENSP00000480826	H3F3C,HIST1H3A,HIST2H3C
GO:0047134	protein-disulfide reductase activity	2	7	0.0089	ENSP00000362413,ENSP00000363641	PGK1,TXN
GO:0003924	GTPase activity	7	283	0.0108	ENSP00000264071,ENSP00000301071,ENSP00000301072,ENSP00000318697,ENSP00000336799,ENSP00000339001,ENSP00000341289	TUBA1A,TUBA1B,TUBA1C,TUBB,TUBB4A,TUBB4B,TUBB6
GO:0016861	intramolecular oxidoreductase activity, interconverting aldoses and ketoses	2	8	0.0108	ENSP00000229270,ENSP00000405573	GPI,TPI1
GO:0004601	peroxidase activity	3	40	0.0139	ENSP00000298510,ENSP00000301522,ENSP00000381607	GSTP1,PRDX2,PRDX3
GO:0003676	nucleic acid binding	32	3332	0.0141	ENSP00000234590,ENSP00000252699,ENSP00000289316,ENSP00000296503,ENSP00000297012,ENSP00000299767,ENSP00000303373,ENSP00000307705,ENSP00000309830,ENSP00000313199,ENSP00000320866,ENSP00000330074,ENSP00000332194,ENSP00000332790,ENSP00000336799,ENSP00000339835,ENSP00000341289,ENSP00000349430,ENSP00000358154,ENSP00000366618,ENSP00000366679,ENSP00000367022,ENSP00000417229,ENSP00000418770,ENSP00000434024…	ACTN4,CALR,EIF2A,ENO1,H2AFX,H3F3C,HIST1H1B,HIST1H1E,HIST1H2AA,HIST1H2AC,HIST1H2AE,HIST1H2AH,HIST1H2BD,HIST1H2BJ,HIST1H2BK,HIST1H2BL,HIST1H2BO,HIST1H3A,HIST1H4I,HIST2H2AB,HIST2H2AC,HIST2H3C,HIST3H2BB,HMGB2,HNRNPD,HSP90B1,PARK7,PHB,RPL38,TUBA1B,TUBB4B,VIM
GO:0032555	purine ribonucleotide binding	21	1853	0.0148	ENSP00000261313,ENSP00000262030,ENSP00000263238,ENSP00000264071,ENSP00000299767,ENSP00000301071,ENSP00000301072,ENSP00000305995,ENSP00000307705,ENSP00000316176,ENSP00000318697,ENSP00000320171,ENSP00000336799,ENSP00000339001,ENSP00000341289,ENSP00000346550,ENSP00000349960,ENSP00000362413,ENSP00000381736,ENSP00000402373,ENSP00000439012	ACTA2,ACTB,ACTR3,ANXA6,ATP5A1,ATP5B,DBI,HIST1H1E,HSP90B1,PEBP1,PGK1,PGK2,PKM,TUBA1A,TUBA1B,TUBA1C,TUBB,TUBB4A,TUBB4B,TUBB6,UBE2N
GO:0051015	actin filament binding	5	158	0.0167	ENSP00000252699,ENSP00000263867,ENSP00000298159,ENSP00000357516,ENSP00000362924	ACTN4,CAPG,CFL2,GSN,TPM3
GO:0097367	carbohydrate derivative binding	23	2163	0.0189	ENSP00000252699,ENSP00000261313,ENSP00000262030,ENSP00000263238,ENSP00000264071,ENSP00000299767,ENSP00000301071,ENSP00000301072,ENSP00000305995,ENSP00000307705,ENSP00000316176,ENSP00000318697,ENSP00000320171,ENSP00000336799,ENSP00000339001,ENSP00000341289,ENSP00000346550,ENSP00000349960,ENSP00000362413,ENSP00000381736,ENSP00000402373,ENSP00000439012,ENSP00000476136	ACTA2,ACTB,ACTN4,ACTR3,ANXA6,ATP5A1,ATP5B,DBI,HIST1H1E,HIST1H2BJ,HSP90B1,PEBP1,PGK1,PGK2,PKM,TUBA1A,TUBA1B,TUBA1C,TUBB,TUBB4A,TUBB4B,TUBB6,UBE2N
GO:0003779	actin binding	8	413	0.0192	ENSP00000252699,ENSP00000262428,ENSP00000263238,ENSP00000263867,ENSP00000298159,ENSP00000357516,ENSP00000361883,ENSP00000362924	ACTN4,ACTR3,CAP1,CAPG,CFL2,COTL1,GSN,TPM3
GO:0003677	DNA binding	25	2457	0.0207	ENSP00000234590,ENSP00000252699,ENSP00000289316,ENSP00000296503,ENSP00000297012,ENSP00000303373,ENSP00000307705,ENSP00000313199,ENSP00000320866,ENSP00000330074,ENSP00000332194,ENSP00000332790,ENSP00000339835,ENSP00000349430,ENSP00000358154,ENSP00000366618,ENSP00000366679,ENSP00000367022,ENSP00000434024,ENSP00000476136,ENSP00000477527,ENSP00000479284,ENSP00000479488,ENSP00000480826,ENSP00000481486	ACTN4,CALR,ENO1,H2AFX,H3F3C,HIST1H1B,HIST1H1E,HIST1H2AA,HIST1H2AC,HIST1H2AE,HIST1H2AH,HIST1H2BD,HIST1H2BJ,HIST1H2BK,HIST1H2BL,HIST1H2BO,HIST1H3A,HIST1H4I,HIST2H2AB,HIST2H2AC,HIST2H3C,HIST3H2BB,HMGB2,HNRNPD,PHB
GO:0035639	purine ribonucleoside triphosphate binding	20	1794	0.0207	ENSP00000261313,ENSP00000262030,ENSP00000263238,ENSP00000264071,ENSP00000299767,ENSP00000301071,ENSP00000301072,ENSP00000305995,ENSP00000307705,ENSP00000316176,ENSP00000318697,ENSP00000320171,ENSP00000336799,ENSP00000339001,ENSP00000341289,ENSP00000346550,ENSP00000349960,ENSP00000362413,ENSP00000381736,ENSP00000402373	ACTA2,ACTB,ACTR3,ANXA6,ATP5A1,ATP5B,HIST1H1E,HSP90B1,PEBP1,PGK1,PGK2,PKM,TUBA1A,TUBA1B,TUBA1C,TUBB,TUBB4A,TUBB4B,TUBB6,UBE2N
GO:0050998	nitric-oxide synthase binding	2	13	0.0207	ENSP00000339191,ENSP00000349960	ACTB,CAV1
GO:0001846	opsonin binding	2	14	0.0223	ENSP00000320866,ENSP00000479488	CALR,PHB
GO:0016651	oxidoreductase activity, acting on NAD(P)H	4	109	0.0242	ENSP00000264663,ENSP00000298510,ENSP00000362413,ENSP00000363641	NNT,PGK1,PRDX3,TXN
GO:0015075	ion transmembrane transporter activity	12	884	0.0312	ENSP00000262030,ENSP00000264663,ENSP00000265333,ENSP00000290299,ENSP00000300688,ENSP00000306003,ENSP00000346550,ENSP00000357709,ENSP00000361635,ENSP00000381736,ENSP00000428845,ENSP00000428895	ANXA6,ATP5A1,ATP5B,ATP5I,ATP5L,ATP5O,COX6C,NNT,S100A6,VDAC1,VDAC2,VDAC3
GO:0003824	catalytic activity	45	5592	0.0375	ENSP00000216330,ENSP00000229239,ENSP00000229270,ENSP00000234590,ENSP00000262030,ENSP00000264071,ENSP00000264663,ENSP00000270142,ENSP00000284440,ENSP00000286091,ENSP00000290299,ENSP00000298510,ENSP00000300060,ENSP00000300289,ENSP00000301071,ENSP00000301072,ENSP00000301522,ENSP00000304229,ENSP00000305995,ENSP00000307786,ENSP00000316176,ENSP00000318697,ENSP00000320171,ENSP00000327070,ENSP00000327801…	ANPEP,ATP5A1,ATP5B,ATP5O,CASP14,COX6C,CYCS,DCD,ENO1,ESD,FKBP3,GAPDH,GPI,GSTO1,GSTP1,HINT1,LDHB,MDH1,MDH2,NNT,P4HB,PARK7,PDIA3,PDIA4,PDIA6,PGAM1,PGK1,PGK2,PKM,PRDX2,PRDX3,SOD1,TKT,TPI1,TUBA1A,TUBA1B,TUBA1C,TUBB,TUBB4A,TUBB4B,TUBB6,TXN,UBE2N,UCHL1,VAT1
GO:0001848	complement binding	2	20	0.0382	ENSP00000320866,ENSP00000479488	CALR,PHB
GO:0048037	cofactor binding	8	481	0.0389	ENSP00000229239,ENSP00000264663,ENSP00000307786,ENSP00000379386,ENSP00000381607,ENSP00000391481,ENSP00000438144,ENSP00000439012	CYCS,DBI,GAPDH,GSTP1,LDHB,MDH1,NNT,TKT
GO:0005509	calcium ion binding	10	700	0.0412	ENSP00000252699,ENSP00000264071,ENSP00000299767,ENSP00000307705,ENSP00000320866,ENSP00000346550,ENSP00000357709,ENSP00000357801,ENSP00000362924,ENSP00000466134	ACTN4,ANXA6,CALR,GSN,HIST1H1E,HSP90B1,PRKCSH,S100A10,S100A6,TUBB4A
GO:0061134	peptidase regulator activity	5	211	0.0425	ENSP00000229239,ENSP00000261313,ENSP00000291568,ENSP00000298510,ENSP00000339191	CAV1,CSTB,GAPDH,PEBP1,PRDX3
GO:0003725	double-stranded RNA binding	3	70	0.0439	ENSP00000336799,ENSP00000341289,ENSP00000446007	TUBA1B,TUBB4B,VIM
GO:0015318	inorganic molecular entity transmembrane transporter activity	11	832	0.0464	ENSP00000262030,ENSP00000264663,ENSP00000265333,ENSP00000290299,ENSP00000300688,ENSP00000306003,ENSP00000346550,ENSP00000361635,ENSP00000381736,ENSP00000428845,ENSP00000428895	ANXA6,ATP5A1,ATP5B,ATP5I,ATP5L,ATP5O,COX6C,NNT,VDAC1,VDAC2,VDAC3

## Sheet: Group 1 KEGG
KEGG
#term ID	term description	observed gene count	background gene count	false discovery rate	matching proteins in your network (IDs)	matching proteins in your network (labels)
hsa05322	Systemic lupus erythematosus	15	94	7.62e-15	ENSP00000252699,ENSP00000289316,ENSP00000297012,ENSP00000300413,ENSP00000332194,ENSP00000332790,ENSP00000339835,ENSP00000349430,ENSP00000366618,ENSP00000366679,ENSP00000367022,ENSP00000434024,ENSP00000476136,ENSP00000477527,ENSP00000479284	ACTN4,H2AFX,H3F3C,HIST1H2AA,HIST1H2AC,HIST1H2AH,HIST1H2BD,HIST1H2BJ,HIST1H2BK,HIST1H2BL,HIST1H2BO,HIST2H2AB,HIST2H2AC,HIST3H2BB,SNRPD1
hsa05034	Alcoholism	13	142	3.32e-10	ENSP00000289316,ENSP00000297012,ENSP00000332194,ENSP00000332790,ENSP00000339835,ENSP00000349430,ENSP00000366618,ENSP00000366679,ENSP00000367022,ENSP00000434024,ENSP00000476136,ENSP00000477527,ENSP00000479284	H2AFX,H3F3C,HIST1H2AA,HIST1H2AC,HIST1H2AH,HIST1H2BD,HIST1H2BJ,HIST1H2BK,HIST1H2BL,HIST1H2BO,HIST2H2AB,HIST2H2AC,HIST3H2BB
hsa01200	Carbon metabolism	12	116	4.04e-10	ENSP00000229239,ENSP00000229270,ENSP00000234590,ENSP00000305995,ENSP00000320171,ENSP00000327070,ENSP00000359991,ENSP00000362413,ENSP00000367992,ENSP00000391481,ENSP00000405573,ENSP00000438144	ENO1,ESD,GAPDH,GPI,MDH1,MDH2,PGAM1,PGK1,PGK2,PKM,TKT,TPI1
hsa05130	Pathogenic Escherichia coli infection	9	53	2.43e-09	ENSP00000264071,ENSP00000301071,ENSP00000301072,ENSP00000318697,ENSP00000336799,ENSP00000339001,ENSP00000341289,ENSP00000349960,ENSP00000379287	ACTB,TUBA1A,TUBA1B,TUBA1C,TUBB,TUBB4A,TUBB4B,TUBB6,YWHAZ
hsa00010	Glycolysis / Gluconeogenesis	9	68	1.44e-08	ENSP00000229239,ENSP00000229270,ENSP00000234590,ENSP00000305995,ENSP00000320171,ENSP00000359991,ENSP00000362413,ENSP00000379386,ENSP00000405573	ENO1,GAPDH,GPI,LDHB,PGAM1,PGK1,PGK2,PKM,TPI1
hsa01230	Biosynthesis of amino acids	8	72	3.27e-07	ENSP00000229239,ENSP00000229270,ENSP00000234590,ENSP00000305995,ENSP00000320171,ENSP00000359991,ENSP00000362413,ENSP00000391481	ENO1,GAPDH,PGAM1,PGK1,PGK2,PKM,TKT,TPI1
hsa05012	Parkinson's disease	10	142	3.27e-07	ENSP00000262030,ENSP00000265333,ENSP00000284440,ENSP00000290299,ENSP00000307786,ENSP00000361635,ENSP00000381736,ENSP00000418770,ENSP00000428845,ENSP00000428895	ATP5A1,ATP5B,ATP5O,COX6C,CYCS,PARK7,UCHL1,VDAC1,VDAC2,VDAC3
hsa05203	Viral carcinogenesis	11	183	3.27e-07	ENSP00000252699,ENSP00000289316,ENSP00000320171,ENSP00000349430,ENSP00000362924,ENSP00000366618,ENSP00000379287,ENSP00000428845,ENSP00000476136,ENSP00000477527,ENSP00000479284	ACTN4,GSN,HIST1H2BD,HIST1H2BJ,HIST1H2BK,HIST1H2BL,HIST1H2BO,HIST3H2BB,PKM,VDAC3,YWHAZ
hsa04145	Phagosome	9	145	3.64e-06	ENSP00000264071,ENSP00000301071,ENSP00000301072,ENSP00000318697,ENSP00000320866,ENSP00000336799,ENSP00000339001,ENSP00000341289,ENSP00000349960	ACTB,CALR,TUBA1A,TUBA1B,TUBA1C,TUBB,TUBB4A,TUBB4B,TUBB6
hsa04217	Necroptosis	9	155	5.58e-06	ENSP00000265333,ENSP00000297012,ENSP00000332194,ENSP00000332790,ENSP00000361635,ENSP00000366679,ENSP00000367022,ENSP00000428845,ENSP00000434024	H2AFX,HIST1H2AA,HIST1H2AC,HIST1H2AH,HIST2H2AB,HIST2H2AC,VDAC1,VDAC2,VDAC3
hsa04141	Protein processing in endoplasmic reticulum	9	161	6.87e-06	ENSP00000261735,ENSP00000286091,ENSP00000299767,ENSP00000300289,ENSP00000320866,ENSP00000327801,ENSP00000367265,ENSP00000385385,ENSP00000466134	CALR,CKAP4,ERP29,HSP90B1,P4HB,PDIA3,PDIA4,PDIA6,PRKCSH
hsa04540	Gap junction	7	87	1.22e-05	ENSP00000264071,ENSP00000301071,ENSP00000301072,ENSP00000318697,ENSP00000336799,ENSP00000339001,ENSP00000341289	TUBA1A,TUBA1B,TUBA1C,TUBB,TUBB4A,TUBB4B,TUBB6
hsa05016	Huntington's disease	9	193	2.44e-05	ENSP00000262030,ENSP00000265333,ENSP00000270142,ENSP00000290299,ENSP00000307786,ENSP00000361635,ENSP00000381736,ENSP00000428845,ENSP00000428895	ATP5A1,ATP5B,ATP5O,COX6C,CYCS,SOD1,VDAC1,VDAC2,VDAC3
hsa01100	Metabolic pathways	21	1250	9.04e-05	ENSP00000229239,ENSP00000229270,ENSP00000234590,ENSP00000262030,ENSP00000264663,ENSP00000290299,ENSP00000300060,ENSP00000300688,ENSP00000305995,ENSP00000306003,ENSP00000307786,ENSP00000320171,ENSP00000327070,ENSP00000359991,ENSP00000362413,ENSP00000379386,ENSP00000381736,ENSP00000391481,ENSP00000405573,ENSP00000428895,ENSP00000438144	ANPEP,ATP5A1,ATP5B,ATP5I,ATP5L,ATP5O,COX6C,CYCS,ENO1,GAPDH,GPI,LDHB,MDH1,MDH2,NNT,PGAM1,PGK1,PGK2,PKM,TKT,TPI1
hsa00620	Pyruvate metabolism	4	39	0.00090	ENSP00000320171,ENSP00000327070,ENSP00000379386,ENSP00000438144	LDHB,MDH1,MDH2,PKM
hsa00190	Oxidative phosphorylation	6	131	0.0011	ENSP00000262030,ENSP00000290299,ENSP00000300688,ENSP00000306003,ENSP00000381736,ENSP00000428895	ATP5A1,ATP5B,ATP5I,ATP5L,ATP5O,COX6C
hsa05418	Fluid shear stress and atherosclerosis	6	133	0.0011	ENSP00000299767,ENSP00000339191,ENSP00000349960,ENSP00000358727,ENSP00000363641,ENSP00000381607	ACTB,CAV1,GSTO1,GSTP1,HSP90B1,TXN
hsa04714	Thermogenesis	7	228	0.0029	ENSP00000262030,ENSP00000290299,ENSP00000300688,ENSP00000306003,ENSP00000349960,ENSP00000381736,ENSP00000428895	ACTB,ATP5A1,ATP5B,ATP5I,ATP5L,ATP5O,COX6C
hsa04530	Tight junction	6	167	0.0033	ENSP00000252699,ENSP00000263238,ENSP00000301071,ENSP00000301072,ENSP00000336799,ENSP00000349960	ACTB,ACTN4,ACTR3,TUBA1A,TUBA1B,TUBA1C
hsa05010	Alzheimer's disease	6	168	0.0033	ENSP00000229239,ENSP00000262030,ENSP00000290299,ENSP00000307786,ENSP00000381736,ENSP00000428895	ATP5A1,ATP5B,ATP5O,COX6C,CYCS,GAPDH
hsa04210	Apoptosis	5	135	0.0077	ENSP00000301071,ENSP00000301072,ENSP00000307786,ENSP00000336799,ENSP00000349960	ACTB,CYCS,TUBA1A,TUBA1B,TUBA1C
hsa00270	Cysteine and methionine metabolism	3	44	0.0142	ENSP00000327070,ENSP00000379386,ENSP00000438144	LDHB,MDH1,MDH2
hsa04979	Cholesterol metabolism	3	48	0.0172	ENSP00000265333,ENSP00000361635,ENSP00000428845	VDAC1,VDAC2,VDAC3
hsa00480	Glutathione metabolism	3	50	0.0184	ENSP00000300060,ENSP00000358727,ENSP00000381607	ANPEP,GSTO1,GSTP1
hsa05416	Viral myocarditis	3	56	0.0239	ENSP00000307786,ENSP00000339191,ENSP00000349960	ACTB,CAV1,CYCS
hsa01524	Platinum drug resistance	3	70	0.0415	ENSP00000307786,ENSP00000358727,ENSP00000381607	CYCS,GSTO1,GSTP1

## Sheet: Group 1 Reactome
REACTOME
#term ID	term description	observed gene count	background gene count	false discovery rate	matching proteins in your network (IDs)	matching proteins in your network (labels)
HSA-2262752	Cellular responses to stress	24	384	3.30e-15	ENSP00000264071,ENSP00000270142,ENSP00000289316,ENSP00000298510,ENSP00000301071,ENSP00000301072,ENSP00000301522,ENSP00000307705,ENSP00000307786,ENSP00000318697,ENSP00000327801,ENSP00000330074,ENSP00000332194,ENSP00000336799,ENSP00000341289,ENSP00000349430,ENSP00000363641,ENSP00000366618,ENSP00000367022,ENSP00000381607,ENSP00000434024,ENSP00000476136,ENSP00000477527,ENSP00000479284	CYCS,GSTP1,H2AFX,HIST1H1B,HIST1H1E,HIST1H2AC,HIST1H2BD,HIST1H2BJ,HIST1H2BK,HIST1H2BL,HIST1H2BO,HIST2H2AC,HIST3H2BB,P4HB,PRDX2,PRDX3,SOD1,TUBA1A,TUBA1B,TUBA1C,TUBB4A,TUBB4B,TUBB6,TXN
HSA-8953897	Cellular responses to external stimuli	25	459	6.77e-15	ENSP00000264071,ENSP00000270142,ENSP00000289316,ENSP00000298510,ENSP00000301071,ENSP00000301072,ENSP00000301522,ENSP00000307705,ENSP00000307786,ENSP00000318697,ENSP00000327801,ENSP00000330074,ENSP00000332194,ENSP00000336799,ENSP00000341289,ENSP00000349430,ENSP00000363641,ENSP00000366618,ENSP00000367022,ENSP00000381607,ENSP00000424183,ENSP00000434024,ENSP00000476136,ENSP00000477527,ENSP00000479284	CYCS,GSTP1,H2AFX,HIST1H1B,HIST1H1E,HIST1H2AC,HIST1H2BD,HIST1H2BJ,HIST1H2BK,HIST1H2BL,HIST1H2BO,HIST2H2AC,HIST3H2BB,LAMTOR3,P4HB,PRDX2,PRDX3,SOD1,TUBA1A,TUBA1B,TUBA1C,TUBB4A,TUBB4B,TUBB6,TXN
HSA-195258	RHO GTPase Effectors	18	273	8.69e-12	ENSP00000263238,ENSP00000264071,ENSP00000289316,ENSP00000301071,ENSP00000301072,ENSP00000318697,ENSP00000332194,ENSP00000336799,ENSP00000341289,ENSP00000349430,ENSP00000349960,ENSP00000366618,ENSP00000367022,ENSP00000379287,ENSP00000434024,ENSP00000476136,ENSP00000477527,ENSP00000479284	ACTB,ACTR3,H2AFX,HIST1H2AC,HIST1H2BD,HIST1H2BJ,HIST1H2BK,HIST1H2BL,HIST1H2BO,HIST2H2AC,HIST3H2BB,TUBA1A,TUBA1B,TUBA1C,TUBB4A,TUBB4B,TUBB6,YWHAZ
HSA-2559586	DNA Damage/Telomere Stress Induced Senescence	11	61	2.64e-11	ENSP00000289316,ENSP00000307705,ENSP00000330074,ENSP00000332194,ENSP00000349430,ENSP00000366618,ENSP00000367022,ENSP00000434024,ENSP00000476136,ENSP00000477527,ENSP00000479284	H2AFX,HIST1H1B,HIST1H1E,HIST1H2AC,HIST1H2BD,HIST1H2BJ,HIST1H2BK,HIST1H2BL,HIST1H2BO,HIST2H2AC,HIST3H2BB
HSA-3214815	HDACs deacetylate histones	11	60	2.64e-11	ENSP00000289316,ENSP00000297012,ENSP00000332194,ENSP00000332790,ENSP00000349430,ENSP00000366618,ENSP00000366679,ENSP00000367022,ENSP00000476136,ENSP00000477527,ENSP00000479284	HIST1H2AA,HIST1H2AC,HIST1H2AH,HIST1H2BD,HIST1H2BJ,HIST1H2BK,HIST1H2BL,HIST1H2BO,HIST2H2AB,HIST2H2AC,HIST3H2BB
HSA-392499	Metabolism of proteins	40	1948	2.64e-11	ENSP00000215909,ENSP00000262947,ENSP00000264071,ENSP00000265333,ENSP00000284440,ENSP00000289316,ENSP00000297012,ENSP00000299767,ENSP00000300060,ENSP00000300289,ENSP00000301071,ENSP00000301072,ENSP00000309830,ENSP00000316176,ENSP00000318697,ENSP00000320866,ENSP00000327801,ENSP00000332194,ENSP00000332790,ENSP00000336799,ENSP00000341289,ENSP00000349430,ENSP00000349960,ENSP00000361635,ENSP00000362924…	ACTB,ANPEP,C19orf10,CALR,CKAP4,GSN,H2AFX,HIST1H2AA,HIST1H2AC,HIST1H2AH,HIST1H2BD,HIST1H2BJ,HIST1H2BK,HIST1H2BL,HIST1H2BO,HIST2H2AB,HIST2H2AC,HIST3H2BB,HSP90B1,LGALS1,P4HB,PARK7,PDIA3,PDIA6,PRKCSH,RPL36A,RPL38,RPS20,TUBA1A,TUBA1B,TUBA1C,TUBB4A,TUBB4B,TUBB6,TXN,UBE2N,UCHL1,VDAC1,VDAC2,VDAC3
HSA-73728	RNA Polymerase I Promoter Opening	9	32	8.51e-11	ENSP00000289316,ENSP00000332194,ENSP00000349430,ENSP00000366618,ENSP00000367022,ENSP00000434024,ENSP00000476136,ENSP00000477527,ENSP00000479284	H2AFX,HIST1H2AC,HIST1H2BD,HIST1H2BJ,HIST1H2BK,HIST1H2BL,HIST1H2BO,HIST2H2AC,HIST3H2BB
HSA-171306	Packaging Of Telomere Ends	9	33	9.43e-11	ENSP00000289316,ENSP00000332194,ENSP00000349430,ENSP00000366618,ENSP00000367022,ENSP00000434024,ENSP00000476136,ENSP00000477527,ENSP00000479284	H2AFX,HIST1H2AC,HIST1H2BD,HIST1H2BJ,HIST1H2BK,HIST1H2BL,HIST1H2BO,HIST2H2AC,HIST3H2BB
HSA-70263	Gluconeogenesis	9	33	9.43e-11	ENSP00000229239,ENSP00000229270,ENSP00000234590,ENSP00000305995,ENSP00000327070,ENSP00000359991,ENSP00000362413,ENSP00000405573,ENSP00000438144	ENO1,GAPDH,GPI,MDH1,MDH2,PGAM1,PGK1,PGK2,TPI1
HSA-5334118	DNA methylation	9	34	9.50e-11	ENSP00000289316,ENSP00000332194,ENSP00000349430,ENSP00000366618,ENSP00000367022,ENSP00000434024,ENSP00000476136,ENSP00000477527,ENSP00000479284	H2AFX,HIST1H2AC,HIST1H2BD,HIST1H2BJ,HIST1H2BK,HIST1H2BL,HIST1H2BO,HIST2H2AC,HIST3H2BB
HSA-194315	Signaling by Rho GTPases	19	402	1.23e-10	ENSP00000263238,ENSP00000264071,ENSP00000269321,ENSP00000289316,ENSP00000301071,ENSP00000301072,ENSP00000318697,ENSP00000332194,ENSP00000336799,ENSP00000341289,ENSP00000349430,ENSP00000349960,ENSP00000366618,ENSP00000367022,ENSP00000379287,ENSP00000434024,ENSP00000476136,ENSP00000477527,ENSP00000479284	ACTB,ACTR3,ARHGDIA,H2AFX,HIST1H2AC,HIST1H2BD,HIST1H2BJ,HIST1H2BK,HIST1H2BL,HIST1H2BO,HIST2H2AC,HIST3H2BB,TUBA1A,TUBA1B,TUBA1C,TUBB4A,TUBB4B,TUBB6,YWHAZ
HSA-5625886	Activated PKN1 stimulates transcription of AR (androgen receptor) regulated genes KLK2 and KLK3	9	36	1.23e-10	ENSP00000289316,ENSP00000332194,ENSP00000349430,ENSP00000366618,ENSP00000367022,ENSP00000434024,ENSP00000476136,ENSP00000477527,ENSP00000479284	H2AFX,HIST1H2AC,HIST1H2BD,HIST1H2BJ,HIST1H2BK,HIST1H2BL,HIST1H2BO,HIST2H2AC,HIST3H2BB
HSA-3214847	HATs acetylate histones	12	107	1.25e-10	ENSP00000289316,ENSP00000297012,ENSP00000332194,ENSP00000332790,ENSP00000349430,ENSP00000349960,ENSP00000366618,ENSP00000366679,ENSP00000367022,ENSP00000476136,ENSP00000477527,ENSP00000479284	ACTB,HIST1H2AA,HIST1H2AC,HIST1H2AH,HIST1H2BD,HIST1H2BJ,HIST1H2BK,HIST1H2BL,HIST1H2BO,HIST2H2AB,HIST2H2AC,HIST3H2BB
HSA-427359	SIRT1 negatively regulates rRNA expression	9	37	1.31e-10	ENSP00000289316,ENSP00000332194,ENSP00000349430,ENSP00000366618,ENSP00000367022,ENSP00000434024,ENSP00000476136,ENSP00000477527,ENSP00000479284	H2AFX,HIST1H2AC,HIST1H2BD,HIST1H2BJ,HIST1H2BK,HIST1H2BL,HIST1H2BO,HIST2H2AC,HIST3H2BB
HSA-5250924	B-WICH complex positively regulates rRNA expression	10	58	1.54e-10	ENSP00000289316,ENSP00000332194,ENSP00000349430,ENSP00000349960,ENSP00000366618,ENSP00000367022,ENSP00000434024,ENSP00000476136,ENSP00000477527,ENSP00000479284	ACTB,H2AFX,HIST1H2AC,HIST1H2BD,HIST1H2BJ,HIST1H2BK,HIST1H2BL,HIST1H2BO,HIST2H2AC,HIST3H2BB
HSA-597592	Post-translational protein modification	32	1366	1.65e-10	ENSP00000215909,ENSP00000264071,ENSP00000265333,ENSP00000284440,ENSP00000289316,ENSP00000297012,ENSP00000299767,ENSP00000300289,ENSP00000301071,ENSP00000301072,ENSP00000316176,ENSP00000318697,ENSP00000320866,ENSP00000327801,ENSP00000332194,ENSP00000332790,ENSP00000336799,ENSP00000341289,ENSP00000349430,ENSP00000349960,ENSP00000361635,ENSP00000366618,ENSP00000366679,ENSP00000367022,ENSP00000367265…	ACTB,CALR,CKAP4,HIST1H2AA,HIST1H2AC,HIST1H2AH,HIST1H2BD,HIST1H2BJ,HIST1H2BK,HIST1H2BL,HIST1H2BO,HIST2H2AB,HIST2H2AC,HIST3H2BB,HSP90B1,LGALS1,P4HB,PARK7,PDIA3,PDIA6,PRKCSH,TUBA1A,TUBA1B,TUBA1C,TUBB4A,TUBB4B,TUBB6,UBE2N,UCHL1,VDAC1,VDAC2,VDAC3
HSA-212300	PRC2 methylates histones and DNA	9	42	2.83e-10	ENSP00000289316,ENSP00000332194,ENSP00000349430,ENSP00000366618,ENSP00000367022,ENSP00000434024,ENSP00000476136,ENSP00000477527,ENSP00000479284	H2AFX,HIST1H2AC,HIST1H2BD,HIST1H2BJ,HIST1H2BK,HIST1H2BL,HIST1H2BO,HIST2H2AC,HIST3H2BB
HSA-2299718	Condensation of Prophase Chromosomes	9	42	2.83e-10	ENSP00000289316,ENSP00000332194,ENSP00000349430,ENSP00000366618,ENSP00000367022,ENSP00000434024,ENSP00000476136,ENSP00000477527,ENSP00000479284	H2AFX,HIST1H2AC,HIST1H2BD,HIST1H2BJ,HIST1H2BK,HIST1H2BL,HIST1H2BO,HIST2H2AC,HIST3H2BB
HSA-5625740	RHO GTPases activate PKNs	10	63	2.83e-10	ENSP00000289316,ENSP00000332194,ENSP00000349430,ENSP00000366618,ENSP00000367022,ENSP00000379287,ENSP00000434024,ENSP00000476136,ENSP00000477527,ENSP00000479284	H2AFX,HIST1H2AC,HIST1H2BD,HIST1H2BJ,HIST1H2BK,HIST1H2BL,HIST1H2BO,HIST2H2AC,HIST3H2BB,YWHAZ
HSA-5688426	Deubiquitination	16	279	2.83e-10	ENSP00000265333,ENSP00000284440,ENSP00000289316,ENSP00000297012,ENSP00000332194,ENSP00000332790,ENSP00000349430,ENSP00000349960,ENSP00000361635,ENSP00000366618,ENSP00000366679,ENSP00000367022,ENSP00000428845,ENSP00000476136,ENSP00000477527,ENSP00000479284	ACTB,HIST1H2AA,HIST1H2AC,HIST1H2AH,HIST1H2BD,HIST1H2BJ,HIST1H2BK,HIST1H2BL,HIST1H2BO,HIST2H2AB,HIST2H2AC,HIST3H2BB,UCHL1,VDAC1,VDAC2,VDAC3
HSA-427389	ERCC6 (CSB) and EHMT2 (G9a) positively regulate rRNA expression	9	45	4.05e-10	ENSP00000289316,ENSP00000332194,ENSP00000349430,ENSP00000366618,ENSP00000367022,ENSP00000434024,ENSP00000476136,ENSP00000477527,ENSP00000479284	H2AFX,HIST1H2AC,HIST1H2BD,HIST1H2BJ,HIST1H2BK,HIST1H2BL,HIST1H2BO,HIST2H2AC,HIST3H2BB
HSA-5689880	Ub-specific processing proteases	14	202	4.67e-10	ENSP00000265333,ENSP00000289316,ENSP00000297012,ENSP00000332194,ENSP00000332790,ENSP00000349430,ENSP00000361635,ENSP00000366618,ENSP00000366679,ENSP00000367022,ENSP00000428845,ENSP00000476136,ENSP00000477527,ENSP00000479284	HIST1H2AA,HIST1H2AC,HIST1H2AH,HIST1H2BD,HIST1H2BJ,HIST1H2BK,HIST1H2BL,HIST1H2BO,HIST2H2AB,HIST2H2AC,HIST3H2BB,VDAC1,VDAC2,VDAC3
HSA-606279	Deposition of new CENPA-containing nucleosomes at the centromere	9	52	1.12e-09	ENSP00000289316,ENSP00000332194,ENSP00000349430,ENSP00000366618,ENSP00000367022,ENSP00000434024,ENSP00000476136,ENSP00000477527,ENSP00000479284	H2AFX,HIST1H2AC,HIST1H2BD,HIST1H2BJ,HIST1H2BK,HIST1H2BL,HIST1H2BO,HIST2H2AC,HIST3H2BB
HSA-977225	Amyloid fiber formation	10	78	1.25e-09	ENSP00000289316,ENSP00000332194,ENSP00000349430,ENSP00000362924,ENSP00000366618,ENSP00000367022,ENSP00000434024,ENSP00000476136,ENSP00000477527,ENSP00000479284	GSN,H2AFX,HIST1H2AC,HIST1H2BD,HIST1H2BJ,HIST1H2BK,HIST1H2BL,HIST1H2BO,HIST2H2AC,HIST3H2BB
HSA-912446	Meiotic recombination	9	55	1.55e-09	ENSP00000289316,ENSP00000332194,ENSP00000349430,ENSP00000366618,ENSP00000367022,ENSP00000434024,ENSP00000476136,ENSP00000477527,ENSP00000479284	H2AFX,HIST1H2AC,HIST1H2BD,HIST1H2BJ,HIST1H2BK,HIST1H2BL,HIST1H2BO,HIST2H2AC,HIST3H2BB
HSA-1221632	Meiotic synapsis	9	58	2.29e-09	ENSP00000289316,ENSP00000332194,ENSP00000349430,ENSP00000366618,ENSP00000367022,ENSP00000434024,ENSP00000476136,ENSP00000477527,ENSP00000479284	H2AFX,HIST1H2AC,HIST1H2BD,HIST1H2BJ,HIST1H2BK,HIST1H2BL,HIST1H2BO,HIST2H2AC,HIST3H2BB
HSA-73777	RNA Polymerase I Chain Elongation	9	58	2.29e-09	ENSP00000289316,ENSP00000332194,ENSP00000349430,ENSP00000366618,ENSP00000367022,ENSP00000434024,ENSP00000476136,ENSP00000477527,ENSP00000479284	H2AFX,HIST1H2AC,HIST1H2BD,HIST1H2BJ,HIST1H2BK,HIST1H2BL,HIST1H2BO,HIST2H2AC,HIST3H2BB
HSA-201722	Formation of the beta-catenin:TCF transactivating complex	9	60	2.81e-09	ENSP00000289316,ENSP00000332194,ENSP00000349430,ENSP00000366618,ENSP00000367022,ENSP00000434024,ENSP00000476136,ENSP00000477527,ENSP00000479284	H2AFX,HIST1H2AC,HIST1H2BD,HIST1H2BJ,HIST1H2BK,HIST1H2BL,HIST1H2BO,HIST2H2AC,HIST3H2BB
HSA-68886	M Phase	16	343	3.13e-09	ENSP00000264071,ENSP00000289316,ENSP00000301071,ENSP00000301072,ENSP00000318697,ENSP00000332194,ENSP00000336799,ENSP00000339001,ENSP00000341289,ENSP00000349430,ENSP00000366618,ENSP00000367022,ENSP00000434024,ENSP00000476136,ENSP00000477527,ENSP00000479284	H2AFX,HIST1H2AC,HIST1H2BD,HIST1H2BJ,HIST1H2BK,HIST1H2BL,HIST1H2BO,HIST2H2AC,HIST3H2BB,TUBA1A,TUBA1B,TUBA1C,TUBB,TUBB4A,TUBB4B,TUBB6
HSA-1912408	Pre-NOTCH Transcription and Translation	9	62	3.43e-09	ENSP00000289316,ENSP00000332194,ENSP00000349430,ENSP00000366618,ENSP00000367022,ENSP00000434024,ENSP00000476136,ENSP00000477527,ENSP00000479284	H2AFX,HIST1H2AC,HIST1H2BD,HIST1H2BJ,HIST1H2BK,HIST1H2BL,HIST1H2BO,HIST2H2AC,HIST3H2BB
HSA-2559583	Cellular Senescence	12	161	3.95e-09	ENSP00000289316,ENSP00000307705,ENSP00000330074,ENSP00000332194,ENSP00000349430,ENSP00000363641,ENSP00000366618,ENSP00000367022,ENSP00000434024,ENSP00000476136,ENSP00000477527,ENSP00000479284	H2AFX,HIST1H1B,HIST1H1E,HIST1H2AC,HIST1H2BD,HIST1H2BJ,HIST1H2BK,HIST1H2BL,HIST1H2BO,HIST2H2AC,HIST3H2BB,TXN
HSA-2559580	Oxidative Stress Induced Senescence	10	92	4.11e-09	ENSP00000289316,ENSP00000332194,ENSP00000349430,ENSP00000363641,ENSP00000366618,ENSP00000367022,ENSP00000434024,ENSP00000476136,ENSP00000477527,ENSP00000479284	H2AFX,HIST1H2AC,HIST1H2BD,HIST1H2BJ,HIST1H2BK,HIST1H2BL,HIST1H2BO,HIST2H2AC,HIST3H2BB,TXN
HSA-8936459	RUNX1 regulates genes involved in megakaryocyte differentiation and platelet function	9	66	5.04e-09	ENSP00000289316,ENSP00000332194,ENSP00000349430,ENSP00000366618,ENSP00000367022,ENSP00000434024,ENSP00000476136,ENSP00000477527,ENSP00000479284	H2AFX,HIST1H2AC,HIST1H2BD,HIST1H2BJ,HIST1H2BK,HIST1H2BL,HIST1H2BO,HIST2H2AC,HIST3H2BB
HSA-5578749	Transcriptional regulation by small RNAs	9	72	9.91e-09	ENSP00000289316,ENSP00000332194,ENSP00000349430,ENSP00000366618,ENSP00000367022,ENSP00000434024,ENSP00000476136,ENSP00000477527,ENSP00000479284	H2AFX,HIST1H2AC,HIST1H2BD,HIST1H2BJ,HIST1H2BK,HIST1H2BL,HIST1H2BO,HIST2H2AC,HIST3H2BB
HSA-427413	NoRC negatively regulates rRNA expression	9	74	1.20e-08	ENSP00000289316,ENSP00000332194,ENSP00000349430,ENSP00000366618,ENSP00000367022,ENSP00000434024,ENSP00000476136,ENSP00000477527,ENSP00000479284	H2AFX,HIST1H2AC,HIST1H2BD,HIST1H2BJ,HIST1H2BK,HIST1H2BL,HIST1H2BO,HIST2H2AC,HIST3H2BB
HSA-5626467	RHO GTPases activate IQGAPs	7	29	1.29e-08	ENSP00000264071,ENSP00000301071,ENSP00000301072,ENSP00000318697,ENSP00000336799,ENSP00000341289,ENSP00000349960	ACTB,TUBA1A,TUBA1B,TUBA1C,TUBB4A,TUBB4B,TUBB6
HSA-389958	Cooperation of Prefoldin and TriC/CCT in actin and tubulin folding	7	30	1.54e-08	ENSP00000264071,ENSP00000301071,ENSP00000301072,ENSP00000318697,ENSP00000336799,ENSP00000341289,ENSP00000349960	ACTB,TUBA1A,TUBA1B,TUBA1C,TUBB4A,TUBB4B,TUBB6
HSA-2559582	Senescence-Associated Secretory Phenotype (SASP)	9	78	1.59e-08	ENSP00000289316,ENSP00000332194,ENSP00000349430,ENSP00000366618,ENSP00000367022,ENSP00000434024,ENSP00000476136,ENSP00000477527,ENSP00000479284	H2AFX,HIST1H2AC,HIST1H2BD,HIST1H2BJ,HIST1H2BK,HIST1H2BL,HIST1H2BO,HIST2H2AC,HIST3H2BB
HSA-69473	G2/M DNA damage checkpoint	9	78	1.59e-08	ENSP00000289316,ENSP00000316176,ENSP00000349430,ENSP00000366618,ENSP00000379287,ENSP00000434024,ENSP00000476136,ENSP00000477527,ENSP00000479284	H2AFX,HIST1H2BD,HIST1H2BJ,HIST1H2BK,HIST1H2BL,HIST1H2BO,HIST3H2BB,UBE2N,YWHAZ
HSA-5693571	Nonhomologous End-Joining (NHEJ)	8	52	1.61e-08	ENSP00000289316,ENSP00000316176,ENSP00000349430,ENSP00000366618,ENSP00000434024,ENSP00000476136,ENSP00000477527,ENSP00000479284	H2AFX,HIST1H2BD,HIST1H2BJ,HIST1H2BK,HIST1H2BL,HIST1H2BO,HIST3H2BB,UBE2N
HSA-168256	Immune System	34	1925	1.77e-08	ENSP00000222968,ENSP00000262428,ENSP00000263238,ENSP00000264071,ENSP00000270142,ENSP00000291568,ENSP00000299767,ENSP00000300060,ENSP00000300289,ENSP00000301071,ENSP00000301072,ENSP00000316176,ENSP00000318697,ENSP00000320171,ENSP00000320866,ENSP00000327801,ENSP00000336799,ENSP00000339001,ENSP00000341289,ENSP00000347872,ENSP00000349960,ENSP00000358727,ENSP00000359991,ENSP00000361883,ENSP00000362924…	ACTB,ACTR3,ANPEP,CALR,CAP1,CKAP4,COTL1,CSTB,DCD,GPI,GSN,GSTO1,GSTP1,HSP90B1,LAMTOR3,P4HB,PDAP1,PDIA3,PGAM1,PKM,PRKCSH,SOD1,TUBA1A,TUBA1B,TUBA1C,TUBB,TUBB4A,TUBB4B,TUBB6,TXN,UBE2N,VAT1,VIM,YWHAZ
HSA-3247509	Chromatin modifying enzymes	13	238	1.77e-08	ENSP00000289316,ENSP00000297012,ENSP00000332194,ENSP00000332790,ENSP00000349430,ENSP00000349960,ENSP00000366618,ENSP00000366679,ENSP00000367022,ENSP00000434024,ENSP00000476136,ENSP00000477527,ENSP00000479284	ACTB,H2AFX,HIST1H2AA,HIST1H2AC,HIST1H2AH,HIST1H2BD,HIST1H2BJ,HIST1H2BK,HIST1H2BL,HIST1H2BO,HIST2H2AB,HIST2H2AC,HIST3H2BB
HSA-190840	Microtubule-dependent trafficking of connexons from Golgi to the plasma membrane	6	17	2.27e-08	ENSP00000264071,ENSP00000301071,ENSP00000301072,ENSP00000318697,ENSP00000336799,ENSP00000341289	TUBA1A,TUBA1B,TUBA1C,TUBB4A,TUBB4B,TUBB6
HSA-3299685	Detoxification of Reactive Oxygen Species	7	35	2.85e-08	ENSP00000270142,ENSP00000298510,ENSP00000301522,ENSP00000307786,ENSP00000327801,ENSP00000363641,ENSP00000381607	CYCS,GSTP1,P4HB,PRDX2,PRDX3,SOD1,TXN
HSA-5693565	Recruitment and ATM-mediated phosphorylation of repair and signaling proteins at DNA double strand breaks	8	59	3.21e-08	ENSP00000289316,ENSP00000316176,ENSP00000349430,ENSP00000366618,ENSP00000434024,ENSP00000476136,ENSP00000477527,ENSP00000479284	H2AFX,HIST1H2BD,HIST1H2BJ,HIST1H2BK,HIST1H2BL,HIST1H2BO,HIST3H2BB,UBE2N
HSA-5617472	Activation of anterior HOX genes in hindbrain development during early embryogenesis	9	91	4.07e-08	ENSP00000289316,ENSP00000332194,ENSP00000349430,ENSP00000366618,ENSP00000367022,ENSP00000434024,ENSP00000476136,ENSP00000477527,ENSP00000479284	H2AFX,HIST1H2AC,HIST1H2BD,HIST1H2BJ,HIST1H2BK,HIST1H2BL,HIST1H2BO,HIST2H2AC,HIST3H2BB
HSA-389977	Post-chaperonin tubulin folding pathway	6	20	4.28e-08	ENSP00000264071,ENSP00000301071,ENSP00000301072,ENSP00000318697,ENSP00000336799,ENSP00000341289	TUBA1A,TUBA1B,TUBA1C,TUBB4A,TUBB4B,TUBB6
HSA-1428517	The citric acid (TCA) cycle and respiratory electron transport	11	173	5.77e-08	ENSP00000262030,ENSP00000264663,ENSP00000265333,ENSP00000290299,ENSP00000300688,ENSP00000306003,ENSP00000307786,ENSP00000327070,ENSP00000379386,ENSP00000381736,ENSP00000428895	ATP5A1,ATP5B,ATP5I,ATP5L,ATP5O,COX6C,CYCS,LDHB,MDH2,NNT,VDAC1
HSA-8939236	RUNX1 regulates transcription of genes involved in differentiation of HSCs	9	96	5.88e-08	ENSP00000289316,ENSP00000332194,ENSP00000349430,ENSP00000366618,ENSP00000367022,ENSP00000434024,ENSP00000476136,ENSP00000477527,ENSP00000479284	H2AFX,HIST1H2AC,HIST1H2BD,HIST1H2BJ,HIST1H2BK,HIST1H2BL,HIST1H2BO,HIST2H2AC,HIST3H2BB
HSA-1640170	Cell Cycle	18	586	6.32e-08	ENSP00000264071,ENSP00000289316,ENSP00000301071,ENSP00000301072,ENSP00000316176,ENSP00000318697,ENSP00000332194,ENSP00000336799,ENSP00000339001,ENSP00000341289,ENSP00000349430,ENSP00000366618,ENSP00000367022,ENSP00000379287,ENSP00000434024,ENSP00000476136,ENSP00000477527,ENSP00000479284	H2AFX,HIST1H2AC,HIST1H2BD,HIST1H2BJ,HIST1H2BK,HIST1H2BL,HIST1H2BO,HIST2H2AC,HIST3H2BB,TUBA1A,TUBA1B,TUBA1C,TUBB,TUBB4A,TUBB4B,TUBB6,UBE2N,YWHAZ
HSA-389960	Formation of tubulin folding intermediates by CCT/TriC	6	23	8.19e-08	ENSP00000264071,ENSP00000301071,ENSP00000301072,ENSP00000318697,ENSP00000336799,ENSP00000341289	TUBA1A,TUBA1B,TUBA1C,TUBB4A,TUBB4B,TUBB6
HSA-1445148	Translocation of SLC2A4 (GLUT4) to the plasma membrane	8	69	8.40e-08	ENSP00000264071,ENSP00000301071,ENSP00000301072,ENSP00000318697,ENSP00000336799,ENSP00000341289,ENSP00000349960,ENSP00000379287	ACTB,TUBA1A,TUBA1B,TUBA1C,TUBB4A,TUBB4B,TUBB6,YWHAZ
HSA-1852241	Organelle biogenesis and maintenance	13	287	1.05e-07	ENSP00000262030,ENSP00000264071,ENSP00000290299,ENSP00000300688,ENSP00000301071,ENSP00000301072,ENSP00000306003,ENSP00000307786,ENSP00000318697,ENSP00000336799,ENSP00000339001,ENSP00000341289,ENSP00000381736	ATP5A1,ATP5B,ATP5I,ATP5L,ATP5O,CYCS,TUBA1A,TUBA1B,TUBA1C,TUBB,TUBB4A,TUBB4B,TUBB6
HSA-437239	Recycling pathway of L1	7	45	1.05e-07	ENSP00000264071,ENSP00000301071,ENSP00000301072,ENSP00000318697,ENSP00000336799,ENSP00000341289,ENSP00000349960	ACTB,TUBA1A,TUBA1B,TUBA1C,TUBB4A,TUBB4B,TUBB6
HSA-190828	Gap junction trafficking	7	46	1.19e-07	ENSP00000264071,ENSP00000301071,ENSP00000301072,ENSP00000318697,ENSP00000336799,ENSP00000341289,ENSP00000349960	ACTB,TUBA1A,TUBA1B,TUBA1C,TUBB4A,TUBB4B,TUBB6
HSA-389957	Prefoldin mediated transfer of substrate to CCT/TriC	6	26	1.37e-07	ENSP00000264071,ENSP00000301071,ENSP00000301072,ENSP00000318697,ENSP00000341289,ENSP00000349960	ACTB,TUBA1A,TUBA1C,TUBB4A,TUBB4B,TUBB6
HSA-157118	Signaling by NOTCH	11	197	1.68e-07	ENSP00000289316,ENSP00000332194,ENSP00000349430,ENSP00000366618,ENSP00000367022,ENSP00000379287,ENSP00000402373,ENSP00000434024,ENSP00000476136,ENSP00000477527,ENSP00000479284	ACTA2,H2AFX,HIST1H2AC,HIST1H2BD,HIST1H2BJ,HIST1H2BK,HIST1H2BL,HIST1H2BO,HIST2H2AC,HIST3H2BB,YWHAZ
HSA-201681	TCF dependent signaling in response to WNT	11	198	1.74e-07	ENSP00000289316,ENSP00000332194,ENSP00000339191,ENSP00000349430,ENSP00000366618,ENSP00000367022,ENSP00000379287,ENSP00000434024,ENSP00000476136,ENSP00000477527,ENSP00000479284	CAV1,H2AFX,HIST1H2AC,HIST1H2BD,HIST1H2BJ,HIST1H2BK,HIST1H2BL,HIST1H2BO,HIST2H2AC,HIST3H2BB,YWHAZ
HSA-5693607	Processing of DNA double-strand break ends	8	81	2.26e-07	ENSP00000289316,ENSP00000316176,ENSP00000349430,ENSP00000366618,ENSP00000434024,ENSP00000476136,ENSP00000477527,ENSP00000479284	H2AFX,HIST1H2BD,HIST1H2BJ,HIST1H2BK,HIST1H2BL,HIST1H2BO,HIST3H2BB,UBE2N
HSA-9018519	Estrogen-dependent gene expression	9	118	2.50e-07	ENSP00000289316,ENSP00000332194,ENSP00000349430,ENSP00000366618,ENSP00000367022,ENSP00000434024,ENSP00000476136,ENSP00000477527,ENSP00000479284	H2AFX,HIST1H2AC,HIST1H2BD,HIST1H2BJ,HIST1H2BK,HIST1H2BL,HIST1H2BO,HIST2H2AC,HIST3H2BB
HSA-168249	Innate Immune System	22	1012	4.25e-07	ENSP00000222968,ENSP00000262428,ENSP00000263238,ENSP00000291568,ENSP00000299767,ENSP00000300060,ENSP00000316176,ENSP00000320171,ENSP00000339001,ENSP00000341289,ENSP00000347872,ENSP00000349960,ENSP00000359991,ENSP00000361883,ENSP00000362924,ENSP00000363641,ENSP00000367265,ENSP00000381607,ENSP00000405573,ENSP00000406773,ENSP00000424183,ENSP00000466134	ACTB,ACTR3,ANPEP,CAP1,CKAP4,COTL1,CSTB,DCD,GPI,GSN,GSTP1,HSP90B1,LAMTOR3,PDAP1,PGAM1,PKM,PRKCSH,TUBB,TUBB4B,TXN,UBE2N,VAT1
HSA-1266738	Developmental Biology	22	1023	5.05e-07	ENSP00000263238,ENSP00000264071,ENSP00000289316,ENSP00000301071,ENSP00000301072,ENSP00000309830,ENSP00000318697,ENSP00000332194,ENSP00000336799,ENSP00000341289,ENSP00000349430,ENSP00000349960,ENSP00000361883,ENSP00000366618,ENSP00000367022,ENSP00000393417,ENSP00000404375,ENSP00000429374,ENSP00000434024,ENSP00000476136,ENSP00000477527,ENSP00000479284	ACTB,ACTR3,CAP1,CASP14,H2AFX,HIST1H2AC,HIST1H2BD,HIST1H2BJ,HIST1H2BK,HIST1H2BL,HIST1H2BO,HIST2H2AC,HIST3H2BB,RPL36A,RPL38,RPS20,TUBA1A,TUBA1B,TUBA1C,TUBB4A,TUBB4B,TUBB6
HSA-6798695	Neutrophil degranulation	15	471	5.85e-07	ENSP00000222968,ENSP00000262428,ENSP00000291568,ENSP00000300060,ENSP00000320171,ENSP00000339001,ENSP00000341289,ENSP00000347872,ENSP00000359991,ENSP00000361883,ENSP00000362924,ENSP00000367265,ENSP00000381607,ENSP00000405573,ENSP00000424183	ANPEP,CAP1,CKAP4,COTL1,CSTB,GPI,GSN,GSTP1,LAMTOR3,PDAP1,PGAM1,PKM,TUBB,TUBB4B,VAT1
HSA-163210	Formation of ATP by chemiosmotic coupling	5	18	8.31e-07	ENSP00000262030,ENSP00000290299,ENSP00000300688,ENSP00000306003,ENSP00000381736	ATP5A1,ATP5B,ATP5I,ATP5L,ATP5O
HSA-70171	Glycolysis	7	66	9.45e-07	ENSP00000229239,ENSP00000229270,ENSP00000234590,ENSP00000305995,ENSP00000359991,ENSP00000362413,ENSP00000405573	ENO1,GAPDH,GPI,PGAM1,PGK1,PGK2,TPI1
HSA-8955332	Carboxyterminal post-translational modifications of tubulin	6	39	9.77e-07	ENSP00000264071,ENSP00000301071,ENSP00000301072,ENSP00000318697,ENSP00000336799,ENSP00000341289	TUBA1A,TUBA1B,TUBA1C,TUBB4A,TUBB4B,TUBB6
HSA-8949215	Mitochondrial calcium ion transport	5	23	2.24e-06	ENSP00000265333,ENSP00000361635,ENSP00000428845,ENSP00000441875,ENSP00000479488	PHB,PHB2,VDAC1,VDAC2,VDAC3
HSA-3214858	RMTs methylate histone arginines	6	49	3.14e-06	ENSP00000297012,ENSP00000332194,ENSP00000332790,ENSP00000366679,ENSP00000367022,ENSP00000434024	H2AFX,HIST1H2AA,HIST1H2AC,HIST1H2AH,HIST2H2AB,HIST2H2AC
HSA-6811436	COPI-independent Golgi-to-ER retrograde traffic	6	49	3.14e-06	ENSP00000264071,ENSP00000301071,ENSP00000301072,ENSP00000318697,ENSP00000336799,ENSP00000341289	TUBA1A,TUBA1B,TUBA1C,TUBB4A,TUBB4B,TUBB6
HSA-5620924	Intraflagellar transport	6	50	3.41e-06	ENSP00000264071,ENSP00000301071,ENSP00000301072,ENSP00000318697,ENSP00000336799,ENSP00000341289	TUBA1A,TUBA1B,TUBA1C,TUBB4A,TUBB4B,TUBB6
HSA-5628897	TP53 Regulates Metabolic Genes	7	83	3.59e-06	ENSP00000301522,ENSP00000307786,ENSP00000363641,ENSP00000379287,ENSP00000405573,ENSP00000424183,ENSP00000428895	COX6C,CYCS,GPI,LAMTOR3,PRDX2,TXN,YWHAZ
HSA-3371497	HSP90 chaperone cycle for steroid hormone receptors (SHR)	6	53	4.55e-06	ENSP00000264071,ENSP00000301071,ENSP00000301072,ENSP00000318697,ENSP00000336799,ENSP00000341289	TUBA1A,TUBA1B,TUBA1C,TUBB4A,TUBB4B,TUBB6
HSA-8866654	E3 ubiquitin ligases ubiquitinate target proteins	6	53	4.55e-06	ENSP00000289316,ENSP00000316176,ENSP00000349430,ENSP00000366618,ENSP00000476136,ENSP00000477527	HIST1H2BD,HIST1H2BJ,HIST1H2BK,HIST1H2BL,HIST1H2BO,UBE2N
HSA-380320	Recruitment of NuMA to mitotic centrosomes	7	91	6.14e-06	ENSP00000264071,ENSP00000301071,ENSP00000301072,ENSP00000318697,ENSP00000336799,ENSP00000339001,ENSP00000341289	TUBA1A,TUBA1B,TUBA1C,TUBB,TUBB4A,TUBB4B,TUBB6
HSA-5689603	UCH proteinases	7	93	6.90e-06	ENSP00000284440,ENSP00000297012,ENSP00000332194,ENSP00000332790,ENSP00000349960,ENSP00000366679,ENSP00000367022	ACTB,HIST1H2AA,HIST1H2AC,HIST1H2AH,HIST2H2AB,HIST2H2AC,UCHL1
HSA-983189	Kinesins	6	58	6.96e-06	ENSP00000264071,ENSP00000301071,ENSP00000301072,ENSP00000318697,ENSP00000336799,ENSP00000341289	TUBA1A,TUBA1B,TUBA1C,TUBB4A,TUBB4B,TUBB6
HSA-5689901	Metalloprotease DUBs	5	31	7.19e-06	ENSP00000297012,ENSP00000332194,ENSP00000332790,ENSP00000366679,ENSP00000367022	HIST1H2AA,HIST1H2AC,HIST1H2AH,HIST2H2AB,HIST2H2AC
HSA-8949613	Cristae formation	5	31	7.19e-06	ENSP00000262030,ENSP00000290299,ENSP00000300688,ENSP00000306003,ENSP00000381736	ATP5A1,ATP5B,ATP5I,ATP5L,ATP5O
HSA-1430728	Metabolism	29	2032	1.34e-05	ENSP00000229239,ENSP00000229270,ENSP00000234590,ENSP00000262030,ENSP00000264663,ENSP00000265333,ENSP00000290299,ENSP00000300688,ENSP00000305995,ENSP00000306003,ENSP00000307786,ENSP00000309830,ENSP00000327070,ENSP00000339191,ENSP00000358727,ENSP00000359991,ENSP00000362413,ENSP00000363641,ENSP00000367992,ENSP00000379386,ENSP00000381607,ENSP00000381736,ENSP00000391481,ENSP00000404375,ENSP00000405573…	ATP5A1,ATP5B,ATP5I,ATP5L,ATP5O,CAV1,COX6C,CYCS,DBI,ENO1,ESD,GAPDH,GPI,GSTO1,GSTP1,LDHB,MDH1,MDH2,NNT,PGAM1,PGK1,PGK2,RPL36A,RPL38,RPS20,TKT,TPI1,TXN,VDAC1
HSA-71387	Metabolism of carbohydrates	10	266	1.59e-05	ENSP00000229239,ENSP00000229270,ENSP00000234590,ENSP00000305995,ENSP00000327070,ENSP00000359991,ENSP00000362413,ENSP00000391481,ENSP00000405573,ENSP00000438144	ENO1,GAPDH,GPI,MDH1,MDH2,PGAM1,PGK1,PGK2,TKT,TPI1
HSA-8852276	The role of GTSE1 in G2/M progression after G2 checkpoint	6	73	2.24e-05	ENSP00000264071,ENSP00000301071,ENSP00000301072,ENSP00000318697,ENSP00000336799,ENSP00000341289	TUBA1A,TUBA1B,TUBA1C,TUBB4A,TUBB4B,TUBB6
HSA-163200	Respiratory electron transport, ATP synthesis by chemiosmotic coupling, and heat production by uncoupling proteins.	7	123	3.54e-05	ENSP00000262030,ENSP00000290299,ENSP00000300688,ENSP00000306003,ENSP00000307786,ENSP00000381736,ENSP00000428895	ATP5A1,ATP5B,ATP5I,ATP5L,ATP5O,COX6C,CYCS
HSA-109582	Hemostasis	14	601	4.05e-05	ENSP00000252699,ENSP00000264071,ENSP00000270142,ENSP00000301071,ENSP00000301072,ENSP00000318697,ENSP00000336799,ENSP00000339191,ENSP00000341289,ENSP00000349960,ENSP00000357076,ENSP00000357801,ENSP00000361883,ENSP00000379287	ACTB,ACTN4,CAP1,CAV1,S100A10,SOD1,TAGLN2,TUBA1A,TUBA1B,TUBA1C,TUBB4A,TUBB4B,TUBB6,YWHAZ
HSA-5663220	RHO GTPases Activate Formins	7	131	5.14e-05	ENSP00000264071,ENSP00000301071,ENSP00000301072,ENSP00000318697,ENSP00000336799,ENSP00000341289,ENSP00000349960	ACTB,TUBA1A,TUBA1B,TUBA1C,TUBB4A,TUBB4B,TUBB6
HSA-75153	Apoptotic execution phase	5	51	5.91e-05	ENSP00000296503,ENSP00000307705,ENSP00000330074,ENSP00000362924,ENSP00000446007	GSN,HIST1H1B,HIST1H1E,HMGB2,VIM
HSA-1592230	Mitochondrial biogenesis	6	92	7.30e-05	ENSP00000262030,ENSP00000290299,ENSP00000300688,ENSP00000306003,ENSP00000307786,ENSP00000381736	ATP5A1,ATP5B,ATP5I,ATP5L,ATP5O,CYCS
HSA-5358351	Signaling by Hedgehog	7	143	8.60e-05	ENSP00000264071,ENSP00000301071,ENSP00000301072,ENSP00000318697,ENSP00000327801,ENSP00000336799,ENSP00000341289	P4HB,TUBA1A,TUBA1B,TUBA1C,TUBB4A,TUBB4B,TUBB6
HSA-6811434	COPI-dependent Golgi-to-ER retrograde traffic	6	96	9.01e-05	ENSP00000264071,ENSP00000301071,ENSP00000301072,ENSP00000318697,ENSP00000336799,ENSP00000341289	TUBA1A,TUBA1B,TUBA1C,TUBB4A,TUBB4B,TUBB6
HSA-6807878	COPI-mediated anterograde transport	6	99	0.00010	ENSP00000264071,ENSP00000301071,ENSP00000301072,ENSP00000318697,ENSP00000336799,ENSP00000341289	TUBA1A,TUBA1B,TUBA1C,TUBB4A,TUBB4B,TUBB6
HSA-983231	Factors involved in megakaryocyte development and platelet production	7	153	0.00013	ENSP00000264071,ENSP00000301071,ENSP00000301072,ENSP00000318697,ENSP00000336799,ENSP00000341289,ENSP00000349960	ACTB,TUBA1A,TUBA1B,TUBA1C,TUBB4A,TUBB4B,TUBB6
HSA-8957275	Post-translational protein phosphorylation	6	106	0.00015	ENSP00000215909,ENSP00000299767,ENSP00000327801,ENSP00000367265,ENSP00000385385,ENSP00000466134	CKAP4,HSP90B1,LGALS1,P4HB,PDIA6,PRKCSH
HSA-5610787	Hedgehog 'off' state	6	108	0.00016	ENSP00000264071,ENSP00000301071,ENSP00000301072,ENSP00000318697,ENSP00000336799,ENSP00000341289	TUBA1A,TUBA1B,TUBA1C,TUBB4A,TUBB4B,TUBB6
HSA-109581	Apoptosis	7	162	0.00017	ENSP00000296503,ENSP00000307705,ENSP00000307786,ENSP00000330074,ENSP00000362924,ENSP00000379287,ENSP00000446007	CYCS,GSN,HIST1H1B,HIST1H1E,HMGB2,VIM,YWHAZ
HSA-73894	DNA Repair	9	290	0.00018	ENSP00000289316,ENSP00000316176,ENSP00000349430,ENSP00000349960,ENSP00000366618,ENSP00000434024,ENSP00000476136,ENSP00000477527,ENSP00000479284	ACTB,H2AFX,HIST1H2BD,HIST1H2BJ,HIST1H2BK,HIST1H2BL,HIST1H2BO,HIST3H2BB,UBE2N
HSA-446203	Asparagine N-linked glycosylation	9	298	0.00022	ENSP00000264071,ENSP00000300289,ENSP00000301071,ENSP00000301072,ENSP00000318697,ENSP00000320866,ENSP00000336799,ENSP00000341289,ENSP00000466134	CALR,PDIA3,PRKCSH,TUBA1A,TUBA1B,TUBA1C,TUBB4A,TUBB4B,TUBB6
HSA-2500257	Resolution of Sister Chromatid Cohesion	6	118	0.00025	ENSP00000264071,ENSP00000301071,ENSP00000301072,ENSP00000318697,ENSP00000336799,ENSP00000341289	TUBA1A,TUBA1B,TUBA1C,TUBB4A,TUBB4B,TUBB6
HSA-422475	Axon guidance	12	541	0.00025	ENSP00000263238,ENSP00000264071,ENSP00000301071,ENSP00000301072,ENSP00000309830,ENSP00000318697,ENSP00000336799,ENSP00000341289,ENSP00000349960,ENSP00000361883,ENSP00000404375,ENSP00000429374	ACTB,ACTR3,CAP1,RPL36A,RPL38,RPS20,TUBA1A,TUBA1B,TUBA1C,TUBB4A,TUBB4B,TUBB6
HSA-2132295	MHC class II antigen presentation	6	119	0.00026	ENSP00000264071,ENSP00000301071,ENSP00000301072,ENSP00000318697,ENSP00000336799,ENSP00000341289	TUBA1A,TUBA1B,TUBA1C,TUBB4A,TUBB4B,TUBB6
HSA-211227	Activation of DNA fragmentation factor	3	13	0.00029	ENSP00000296503,ENSP00000307705,ENSP00000330074	HIST1H1B,HIST1H1E,HMGB2
HSA-381426	Regulation of Insulin-like Growth Factor (IGF) transport and uptake by Insulin-like Growth Factor Binding Proteins (IGFBPs)	6	123	0.00030	ENSP00000215909,ENSP00000299767,ENSP00000327801,ENSP00000367265,ENSP00000385385,ENSP00000466134	CKAP4,HSP90B1,LGALS1,P4HB,PDIA6,PRKCSH
HSA-69275	G2/M Transition	7	189	0.00041	ENSP00000264071,ENSP00000301071,ENSP00000301072,ENSP00000318697,ENSP00000336799,ENSP00000339001,ENSP00000341289	TUBA1A,TUBA1B,TUBA1C,TUBB,TUBB4A,TUBB4B,TUBB6
HSA-5617833	Cilium Assembly	7	195	0.00048	ENSP00000264071,ENSP00000301071,ENSP00000301072,ENSP00000318697,ENSP00000336799,ENSP00000339001,ENSP00000341289	TUBA1A,TUBA1B,TUBA1C,TUBB,TUBB4A,TUBB4B,TUBB6
HSA-71406	Pyruvate metabolism and Citric Acid (TCA) cycle	4	54	0.00097	ENSP00000264663,ENSP00000265333,ENSP00000327070,ENSP00000379386	LDHB,MDH2,NNT,VDAC1
HSA-901042	Calnexin/calreticulin cycle	3	26	0.0017	ENSP00000300289,ENSP00000320866,ENSP00000466134	CALR,PDIA3,PRKCSH
HSA-2467813	Separation of Sister Chromatids	6	178	0.0019	ENSP00000264071,ENSP00000301071,ENSP00000301072,ENSP00000318697,ENSP00000336799,ENSP00000341289	TUBA1A,TUBA1B,TUBA1C,TUBB4A,TUBB4B,TUBB6
HSA-212436	Generic Transcription Pathway	16	1112	0.0020	ENSP00000289316,ENSP00000301522,ENSP00000307786,ENSP00000332194,ENSP00000349430,ENSP00000363641,ENSP00000366618,ENSP00000367022,ENSP00000379287,ENSP00000405573,ENSP00000424183,ENSP00000428895,ENSP00000434024,ENSP00000476136,ENSP00000477527,ENSP00000479284	COX6C,CYCS,GPI,H2AFX,HIST1H2AC,HIST1H2BD,HIST1H2BJ,HIST1H2BK,HIST1H2BL,HIST1H2BO,HIST2H2AC,HIST3H2BB,LAMTOR3,PRDX2,TXN,YWHAZ
HSA-380259	Loss of Nlp from mitotic centrosomes	4	68	0.0021	ENSP00000264071,ENSP00000301071,ENSP00000339001,ENSP00000341289	TUBA1A,TUBB,TUBB4A,TUBB4B
HSA-8854518	AURKA Activation by TPX2	4	71	0.0024	ENSP00000264071,ENSP00000301071,ENSP00000339001,ENSP00000341289	TUBA1A,TUBB,TUBB4A,TUBB4B
HSA-445355	Smooth Muscle Contraction	3	32	0.0028	ENSP00000346550,ENSP00000357516,ENSP00000402373	ACTA2,ANXA6,TPM3
HSA-156590	Glutathione conjugation	3	33	0.0030	ENSP00000358727,ENSP00000367992,ENSP00000381607	ESD,GSTO1,GSTP1
HSA-380270	Recruitment of mitotic centrosome proteins and complexes	4	79	0.0035	ENSP00000264071,ENSP00000301071,ENSP00000339001,ENSP00000341289	TUBA1A,TUBB,TUBB4A,TUBB4B
HSA-5653656	Vesicle-mediated transport	11	649	0.0037	ENSP00000263238,ENSP00000264071,ENSP00000299767,ENSP00000301071,ENSP00000301072,ENSP00000318697,ENSP00000320866,ENSP00000336799,ENSP00000341289,ENSP00000349960,ENSP00000379287	ACTB,ACTR3,CALR,HSP90B1,TUBA1A,TUBA1B,TUBA1C,TUBB4A,TUBB4B,TUBB6,YWHAZ
HSA-2565942	Regulation of PLK1 Activity at G2/M Transition	4	85	0.0044	ENSP00000264071,ENSP00000301071,ENSP00000339001,ENSP00000341289	TUBA1A,TUBB,TUBB4A,TUBB4B
HSA-381183	ATF6 (ATF6-alpha) activates chaperone genes	2	9	0.0044	ENSP00000299767,ENSP00000320866	CALR,HSP90B1
HSA-5674135	MAP2K and MAPK activation	3	39	0.0045	ENSP00000261313,ENSP00000349960,ENSP00000424183	ACTB,LAMTOR3,PEBP1
HSA-6802946	Signaling by moderate kinase activity BRAF mutants	3	39	0.0045	ENSP00000261313,ENSP00000349960,ENSP00000479488	ACTB,PEBP1,PHB
HSA-6802955	Paradoxical activation of RAF signaling by kinase inactive BRAF	3	39	0.0045	ENSP00000261313,ENSP00000349960,ENSP00000479488	ACTB,PEBP1,PHB
HSA-74160	Gene expression (Transcription)	17	1366	0.0056	ENSP00000289316,ENSP00000301522,ENSP00000307786,ENSP00000332194,ENSP00000349430,ENSP00000349960,ENSP00000363641,ENSP00000366618,ENSP00000367022,ENSP00000379287,ENSP00000405573,ENSP00000424183,ENSP00000428895,ENSP00000434024,ENSP00000476136,ENSP00000477527,ENSP00000479284	ACTB,COX6C,CYCS,GPI,H2AFX,HIST1H2AC,HIST1H2BD,HIST1H2BJ,HIST1H2BK,HIST1H2BL,HIST1H2BO,HIST2H2AC,HIST3H2BB,LAMTOR3,PRDX2,TXN,YWHAZ
HSA-381119	Unfolded Protein Response (UPR)	4	94	0.0059	ENSP00000262947,ENSP00000299767,ENSP00000320866,ENSP00000385385	C19orf10,CALR,HSP90B1,PDIA6
HSA-5620912	Anchoring of the basal body to the plasma membrane	4	96	0.0063	ENSP00000264071,ENSP00000301071,ENSP00000339001,ENSP00000341289	TUBA1A,TUBB,TUBB4A,TUBB4B
HSA-264870	Caspase-mediated cleavage of cytoskeletal proteins	2	12	0.0068	ENSP00000362924,ENSP00000446007	GSN,VIM
HSA-9020591	Interleukin-12 signaling	3	47	0.0070	ENSP00000270142,ENSP00000327801,ENSP00000358727	GSTO1,P4HB,SOD1
HSA-6802949	Signaling by RAS mutants	3	52	0.0091	ENSP00000261313,ENSP00000349960,ENSP00000479488	ACTB,PEBP1,PHB
HSA-2559584	Formation of Senescence-Associated Heterochromatin Foci (SAHF)	2	16	0.0110	ENSP00000307705,ENSP00000330074	HIST1H1B,HIST1H1E
HSA-8949664	Processing of SMDT1	2	16	0.0110	ENSP00000441875,ENSP00000479488	PHB,PHB2
HSA-3000480	Scavenging by Class A Receptors	2	18	0.0132	ENSP00000299767,ENSP00000320866	CALR,HSP90B1
HSA-114608	Platelet degranulation	4	125	0.0149	ENSP00000252699,ENSP00000270142,ENSP00000357076,ENSP00000361883	ACTN4,CAP1,SOD1,TAGLN2
HSA-1268020	Mitochondrial protein import	3	64	0.0153	ENSP00000262030,ENSP00000265333,ENSP00000381736	ATP5A1,ATP5B,VDAC1
HSA-162582	Signal Transduction	25	2605	0.0158	ENSP00000261313,ENSP00000263238,ENSP00000264071,ENSP00000269321,ENSP00000289316,ENSP00000301071,ENSP00000301072,ENSP00000318697,ENSP00000327801,ENSP00000332194,ENSP00000336799,ENSP00000339191,ENSP00000341289,ENSP00000349430,ENSP00000349960,ENSP00000366618,ENSP00000367022,ENSP00000379287,ENSP00000402373,ENSP00000424183,ENSP00000434024,ENSP00000476136,ENSP00000477527,ENSP00000479284,ENSP00000479488	ACTA2,ACTB,ACTR3,ARHGDIA,CAV1,H2AFX,HIST1H2AC,HIST1H2BD,HIST1H2BJ,HIST1H2BK,HIST1H2BL,HIST1H2BO,HIST2H2AC,HIST3H2BB,LAMTOR3,P4HB,PEBP1,PHB,TUBA1A,TUBA1B,TUBA1C,TUBB4A,TUBB4B,TUBB6,YWHAZ
HSA-71403	Citric acid cycle (TCA cycle)	2	22	0.0184	ENSP00000264663,ENSP00000327070	MDH2,NNT
HSA-168255	Influenza Life Cycle	4	137	0.0197	ENSP00000309830,ENSP00000320866,ENSP00000404375,ENSP00000429374	CALR,RPL36A,RPL38,RPS20
HSA-199991	Membrane Trafficking	9	612	0.0210	ENSP00000263238,ENSP00000264071,ENSP00000301071,ENSP00000301072,ENSP00000318697,ENSP00000336799,ENSP00000341289,ENSP00000349960,ENSP00000379287	ACTB,ACTR3,TUBA1A,TUBA1B,TUBA1C,TUBB4A,TUBB4B,TUBB6,YWHAZ
HSA-1280218	Adaptive Immune System	10	733	0.0227	ENSP00000264071,ENSP00000300289,ENSP00000301071,ENSP00000301072,ENSP00000316176,ENSP00000318697,ENSP00000320866,ENSP00000336799,ENSP00000341289,ENSP00000379287	CALR,PDIA3,TUBA1A,TUBA1B,TUBA1C,TUBB4A,TUBB4B,TUBB6,UBE2N,YWHAZ
HSA-983170	Antigen Presentation: Folding, assembly and peptide loading of class I MHC	2	25	0.0227	ENSP00000300289,ENSP00000320866	CALR,PDIA3
HSA-156902	Peptide chain elongation	3	86	0.0310	ENSP00000309830,ENSP00000404375,ENSP00000429374	RPL36A,RPL38,RPS20
HSA-192823	Viral mRNA Translation	3	86	0.0310	ENSP00000309830,ENSP00000404375,ENSP00000429374	RPL36A,RPL38,RPS20
HSA-449147	Signaling by Interleukins	7	439	0.0310	ENSP00000270142,ENSP00000299767,ENSP00000316176,ENSP00000327801,ENSP00000358727,ENSP00000379287,ENSP00000446007	GSTO1,HSP90B1,P4HB,SOD1,UBE2N,VIM,YWHAZ
HSA-70268	Pyruvate metabolism	2	30	0.0310	ENSP00000265333,ENSP00000379386	LDHB,VDAC1
HSA-390522	Striated Muscle Contraction	2	32	0.0340	ENSP00000357516,ENSP00000446007	TPM3,VIM
HSA-2408557	Selenocysteine synthesis	3	90	0.0343	ENSP00000309830,ENSP00000404375,ENSP00000429374	RPL36A,RPL38,RPS20
HSA-72764	Eukaryotic Translation Termination	3	90	0.0343	ENSP00000309830,ENSP00000404375,ENSP00000429374	RPL36A,RPL38,RPS20
HSA-76002	Platelet activation, signaling and aggregation	5	256	0.0357	ENSP00000252699,ENSP00000270142,ENSP00000357076,ENSP00000361883,ENSP00000379287	ACTN4,CAP1,SOD1,TAGLN2,YWHAZ
HSA-975956	Nonsense Mediated Decay (NMD) independent of the Exon Junction Complex (EJC)	3	92	0.0357	ENSP00000309830,ENSP00000404375,ENSP00000429374	RPL36A,RPL38,RPS20
HSA-5663213	RHO GTPases Activate WASPs and WAVEs	2	35	0.0388	ENSP00000263238,ENSP00000349960	ACTB,ACTR3
HSA-6802948	Signaling by high-kinase activity BRAF mutants	2	35	0.0388	ENSP00000261313,ENSP00000349960	ACTB,PEBP1
HSA-72689	Formation of a pool of free 40S subunits	3	98	0.0411	ENSP00000309830,ENSP00000404375,ENSP00000429374	RPL36A,RPL38,RPS20
HSA-8950505	Gene and protein expression by JAK-STAT signaling after Interleukin-12 stimulation	2	38	0.0440	ENSP00000270142,ENSP00000358727	GSTO1,SOD1
HSA-3928662	EPHB-mediated forward signaling	2	41	0.0497	ENSP00000263238,ENSP00000349960	ACTB,ACTR3
HSA-156827	L13a-mediated translational silencing of Ceruloplasmin expression	3	107	0.0498	ENSP00000309830,ENSP00000404375,ENSP00000429374	RPL36A,RPL38,RPS20

## Sheet: Group 2 Biological Process
Biological Process
#term ID	term description	observed gene count	background gene count	false discovery rate	matching proteins in your network (IDs)	matching proteins in your network (labels)
GO:0016032	viral process	34	571	1.35e-14	ENSP00000216190,ENSP00000249923,ENSP00000261574,ENSP00000263645,ENSP00000265062,ENSP00000265753,ENSP00000272317,ENSP00000293831,ENSP00000310226,ENSP00000311449,ENSP00000316029,ENSP00000324422,ENSP00000333298,ENSP00000345672,ENSP00000346762,ENSP00000348461,ENSP00000352257,ENSP00000354394,ENSP00000358635,ENSP00000360609,ENSP00000361777,ENSP00000364802,ENSP00000365439,ENSP00000376297,ENSP00000379350…	ARF1,B2M,CD81,CDC42,COPB1,CTSB,DYNLL1,EIF3D,EIF4A1,EIF4H,GNB2L1,HNRNPK,HSP90AB1,HSPA1A,HSPA8,IPO5,ITGB1,LAMP1,RAB1A,RAB1B,RAB6A,RAB7A,RAC1,RHOA,RPS27A,SET,SLC1A5,SND1,STAT1,SYNCRIP,TCEB1,TLN1,XRCC6,ZYX
GO:0044403	symbiont process	35	650	3.98e-14	ENSP00000216190,ENSP00000249923,ENSP00000261574,ENSP00000263645,ENSP00000265062,ENSP00000265753,ENSP00000272317,ENSP00000293831,ENSP00000310226,ENSP00000311449,ENSP00000316029,ENSP00000324422,ENSP00000333298,ENSP00000345672,ENSP00000346762,ENSP00000346839,ENSP00000348461,ENSP00000352257,ENSP00000354394,ENSP00000358635,ENSP00000360609,ENSP00000361777,ENSP00000364802,ENSP00000365439,ENSP00000376297…	ARF1,B2M,CD81,CDC42,COPB1,CTSB,DYNLL1,EIF3D,EIF4A1,EIF4H,FN1,GNB2L1,HNRNPK,HSP90AB1,HSPA1A,HSPA8,IPO5,ITGB1,LAMP1,RAB1A,RAB1B,RAB6A,RAB7A,RAC1,RHOA,RPS27A,SET,SLC1A5,SND1,STAT1,SYNCRIP,TCEB1,TLN1,XRCC6,ZYX
GO:0008104	protein localization	58	1966	1.11e-13	ENSP00000223136,ENSP00000223369,ENSP00000225964,ENSP00000230085,ENSP00000244763,ENSP00000248553,ENSP00000249923,ENSP00000256682,ENSP00000261574,ENSP00000262646,ENSP00000263277,ENSP00000263645,ENSP00000264710,ENSP00000265044,ENSP00000265062,ENSP00000267622,ENSP00000267884,ENSP00000272317,ENSP00000278671,ENSP00000280551,ENSP00000283179,ENSP00000292385,ENSP00000297185,ENSP00000305230,ENSP00000306010…	ARF1,ARF3,ARF4,BTF3,CD63,CD81,COL1A1,COPB1,COPB2,DBN1,DYNLL1,DYNLL2,EHD2,FIS1,GABARAP,GBP1,HNRNPU,HSPA8,HSPA9,HSPB1,IPO5,LAMP1,LAMTOR1,MAGOH,NACA,RAB10,RAB11B,RAB14,RAB1A,RAB1B,RAB2A,RAB5C,RAB6A,RAB7A,RER1,RPL10,RPS27,RPS27A,RRBP1,S100A13,SAR1A,SCP2,SEC24D,SEC31A,SEC61G,SNX12,SNX3,SPTBN1,SRP14,SRP9,SSR1,SSR3,SYNE1,SYNE2,TLN1,TRIP11,YBX1,YKT6
GO:0016192	vesicle-mediated transport	52	1699	1.06e-12	ENSP00000217971,ENSP00000223369,ENSP00000230085,ENSP00000236671,ENSP00000249923,ENSP00000256682,ENSP00000262646,ENSP00000263277,ENSP00000263645,ENSP00000264710,ENSP00000265062,ENSP00000267884,ENSP00000272317,ENSP00000278671,ENSP00000280551,ENSP00000287097,ENSP00000294742,ENSP00000306010,ENSP00000307940,ENSP00000310226,ENSP00000311449,ENSP00000316029,ENSP00000329419,ENSP00000333298,ENSP00000333547…	ACTG1,ARF1,ARF3,ARF4,ARPC5,B2M,CD109,CD44,CD63,CD81,CDC42,COPB1,COPB2,CTSB,CTSD,DYNLL1,DYNLL2,EEF1A1,EEF2,EHD2,FN1,HSP90AB1,HSPA1A,HSPA8,ITGB1,LAMP1,LAMTOR1,PGRMC1,PSAP,RAB10,RAB11B,RAB14,RAB1A,RAB1B,RAB2A,RAB5C,RAB6A,RAB7A,RAC1,RER1,RHOA,RPS27A,S100A13,SAR1A,SEC24D,SEC31A,SNX3,SPTBN1,SRP14,TLN1,XRCC6,YKT6
GO:0033036	macromolecule localization	60	2268	1.85e-12	ENSP00000223136,ENSP00000223369,ENSP00000225964,ENSP00000230085,ENSP00000244763,ENSP00000248553,ENSP00000249923,ENSP00000256682,ENSP00000261574,ENSP00000262646,ENSP00000263277,ENSP00000263645,ENSP00000264710,ENSP00000265044,ENSP00000265062,ENSP00000267622,ENSP00000267884,ENSP00000272317,ENSP00000278671,ENSP00000280551,ENSP00000283179,ENSP00000292385,ENSP00000297185,ENSP00000305230,ENSP00000306010…	ARF1,ARF3,ARF4,BTF3,CD63,CD81,COL1A1,COPB1,COPB2,DBN1,DYNLL1,DYNLL2,EHD2,FIS1,GABARAP,GBP1,HDLBP,HNRNPU,HSPA8,HSPA9,HSPB1,IPO5,LAMP1,LAMTOR1,MAGOH,NACA,PSAP,RAB10,RAB11B,RAB14,RAB1A,RAB1B,RAB2A,RAB5C,RAB6A,RAB7A,RER1,RPL10,RPS27,RPS27A,RRBP1,S100A13,SAR1A,SCP2,SEC24D,SEC31A,SEC61G,SNX12,SNX3,SPTBN1,SRP14,SRP9,SSR1,SSR3,SYNE1,SYNE2,TLN1,TRIP11,YBX1,YKT6
GO:0042886	amide transport	47	1440	2.58e-12	ENSP00000223136,ENSP00000223369,ENSP00000225964,ENSP00000230085,ENSP00000244763,ENSP00000248553,ENSP00000249923,ENSP00000256682,ENSP00000261574,ENSP00000262646,ENSP00000264710,ENSP00000265044,ENSP00000265062,ENSP00000267622,ENSP00000267884,ENSP00000272317,ENSP00000280551,ENSP00000297185,ENSP00000305230,ENSP00000306010,ENSP00000306866,ENSP00000310226,ENSP00000311449,ENSP00000329419,ENSP00000333547…	ARF1,ARF3,ARF4,BTF3,CD63,COL1A1,COPB1,COPB2,DYNLL1,DYNLL2,FIS1,GABARAP,HSPA8,HSPA9,HSPB1,IPO5,MAGOH,NACA,PSAP,RAB10,RAB11B,RAB14,RAB1A,RAB1B,RAB2A,RAB5C,RAB6A,RAB7A,RPL10,RPS27,RPS27A,RRBP1,S100A13,SAR1A,SCP2,SEC24D,SEC31A,SEC61G,SNX12,SNX3,SPTBN1,SRP14,SRP9,SSR1,SSR3,TRIP11,YKT6
GO:0015031	protein transport	46	1391	3.00e-12	ENSP00000223136,ENSP00000223369,ENSP00000225964,ENSP00000230085,ENSP00000244763,ENSP00000248553,ENSP00000249923,ENSP00000256682,ENSP00000261574,ENSP00000262646,ENSP00000264710,ENSP00000265044,ENSP00000265062,ENSP00000267622,ENSP00000267884,ENSP00000272317,ENSP00000280551,ENSP00000297185,ENSP00000305230,ENSP00000306010,ENSP00000306866,ENSP00000310226,ENSP00000311449,ENSP00000329419,ENSP00000333547…	ARF1,ARF3,ARF4,BTF3,CD63,COL1A1,COPB1,COPB2,DYNLL1,DYNLL2,FIS1,GABARAP,HSPA8,HSPA9,HSPB1,IPO5,MAGOH,NACA,RAB10,RAB11B,RAB14,RAB1A,RAB1B,RAB2A,RAB5C,RAB6A,RAB7A,RPL10,RPS27,RPS27A,RRBP1,S100A13,SAR1A,SCP2,SEC24D,SEC31A,SEC61G,SNX12,SNX3,SPTBN1,SRP14,SRP9,SSR1,SSR3,TRIP11,YKT6
GO:0045184	establishment of protein localization	47	1467	3.95e-12	ENSP00000223136,ENSP00000223369,ENSP00000225964,ENSP00000230085,ENSP00000244763,ENSP00000248553,ENSP00000249923,ENSP00000256682,ENSP00000261574,ENSP00000262646,ENSP00000264710,ENSP00000265044,ENSP00000265062,ENSP00000267622,ENSP00000267884,ENSP00000272317,ENSP00000280551,ENSP00000297185,ENSP00000305230,ENSP00000306010,ENSP00000306866,ENSP00000310226,ENSP00000311449,ENSP00000329419,ENSP00000333298…	ARF1,ARF3,ARF4,BTF3,CD63,COL1A1,COPB1,COPB2,DYNLL1,DYNLL2,FIS1,GABARAP,HSPA8,HSPA9,HSPB1,IPO5,LAMP1,MAGOH,NACA,RAB10,RAB11B,RAB14,RAB1A,RAB1B,RAB2A,RAB5C,RAB6A,RAB7A,RPL10,RPS27,RPS27A,RRBP1,S100A13,SAR1A,SCP2,SEC24D,SEC31A,SEC61G,SNX12,SNX3,SPTBN1,SRP14,SRP9,SSR1,SSR3,TRIP11,YKT6
GO:0006810	transport	81	4130	2.83e-11	ENSP00000217971,ENSP00000223136,ENSP00000223369,ENSP00000225964,ENSP00000230085,ENSP00000236671,ENSP00000244763,ENSP00000248553,ENSP00000249923,ENSP00000256682,ENSP00000261574,ENSP00000262646,ENSP00000263277,ENSP00000263645,ENSP00000264710,ENSP00000265044,ENSP00000265062,ENSP00000267622,ENSP00000267884,ENSP00000272317,ENSP00000278671,ENSP00000280551,ENSP00000287097,ENSP00000294742,ENSP00000296755…	ACTG1,ARF1,ARF3,ARF4,ARPC5,ASPH,B2M,BTF3,CD109,CD44,CD63,CD81,CDC42,CLIC4,COL1A1,COPB1,COPB2,CTSB,CTSD,DYNLL1,DYNLL2,EEF1A1,EEF2,EHD2,FIS1,FN1,GABARAP,HDLBP,HSP90AB1,HSPA1A,HSPA8,HSPA9,HSPB1,IPO5,ITGB1,KIF5B,LAMP1,LAMTOR1,MAGOH,MAP1B,NACA,NDUFA4,PEA15,PGRMC1,PSAP,RAB10,RAB11B,RAB14,RAB1A,RAB1B,RAB2A,RAB5C,RAB6A,RAB7A,RAC1,RER1,RHOA,RPL10,RPS27,RPS27A,RRBP1,S100A13,SAR1A,SCP2,SEC24D,SEC31A,SEC61G,…
GO:0046907	intracellular transport	44	1390	3.91e-11	ENSP00000223136,ENSP00000223369,ENSP00000244763,ENSP00000248553,ENSP00000249923,ENSP00000261574,ENSP00000262646,ENSP00000263277,ENSP00000264710,ENSP00000265044,ENSP00000265062,ENSP00000267622,ENSP00000267884,ENSP00000272317,ENSP00000278671,ENSP00000280551,ENSP00000296755,ENSP00000297185,ENSP00000305230,ENSP00000306010,ENSP00000306866,ENSP00000307078,ENSP00000310226,ENSP00000311449,ENSP00000329419…	ARF4,CD63,CDC42,COPB1,COPB2,DYNLL1,DYNLL2,EHD2,FIS1,GABARAP,HSPA8,HSPA9,HSPB1,IPO5,KIF5B,LAMP1,LAMTOR1,MAGOH,MAP1B,RAB10,RAB11B,RAB14,RAB1A,RAB1B,RAB2A,RAB6A,RAB7A,RPL10,RPS27,RPS27A,S100A13,SAR1A,SCP2,SEC24D,SEC31A,SEC61G,SPTBN1,SRP14,SRP9,SSR1,SSR3,SYNE2,TRIP11,YKT6
GO:0051234	establishment of localization	82	4248	3.91e-11	ENSP00000217971,ENSP00000223136,ENSP00000223369,ENSP00000225964,ENSP00000230085,ENSP00000236671,ENSP00000244763,ENSP00000248553,ENSP00000249923,ENSP00000256682,ENSP00000261574,ENSP00000262646,ENSP00000263277,ENSP00000263645,ENSP00000264710,ENSP00000265044,ENSP00000265062,ENSP00000267622,ENSP00000267884,ENSP00000272317,ENSP00000278671,ENSP00000280551,ENSP00000287097,ENSP00000294742,ENSP00000296755…	ACTG1,ARF1,ARF3,ARF4,ARPC5,ASPH,B2M,BTF3,CD109,CD44,CD63,CD81,CDC42,CLIC4,COL1A1,COPB1,COPB2,CTSB,CTSD,DYNLL1,DYNLL2,EEF1A1,EEF2,EHD2,FIS1,FN1,GABARAP,HDLBP,HSP90AB1,HSPA1A,HSPA8,HSPA9,HSPB1,IPO5,ITGB1,KIF5B,LAMP1,LAMTOR1,MAGOH,MAP1B,MAP4,NACA,NDUFA4,PEA15,PGRMC1,PSAP,RAB10,RAB11B,RAB14,RAB1A,RAB1B,RAB2A,RAB5C,RAB6A,RAB7A,RAC1,RER1,RHOA,RPL10,RPS27,RPS27A,RRBP1,S100A13,SAR1A,SCP2,SEC24D,SEC31A,SE…
GO:0043299	leukocyte degranulation	27	507	4.89e-11	ENSP00000217971,ENSP00000236671,ENSP00000249923,ENSP00000264710,ENSP00000265062,ENSP00000267884,ENSP00000278671,ENSP00000294742,ENSP00000307940,ENSP00000311449,ENSP00000333298,ENSP00000339063,ENSP00000345672,ENSP00000348461,ENSP00000352257,ENSP00000357688,ENSP00000360609,ENSP00000362946,ENSP00000364802,ENSP00000376297,ENSP00000378394,ENSP00000398632,ENSP00000400175,ENSP00000432083,ENSP00000447053…	ARPC5,B2M,CD44,CD63,COPB1,CTSB,CTSD,DYNLL1,EEF1A1,EEF2,HSP90AB1,HSPA1A,HSPA8,LAMP1,LAMTOR1,PGRMC1,PSAP,RAB10,RAB14,RAB5C,RAB6A,RAB7A,RAC1,RHOA,S100A13,SRP14,XRCC6
GO:0045055	regulated exocytosis	31	691	4.89e-11	ENSP00000217971,ENSP00000236671,ENSP00000249923,ENSP00000264710,ENSP00000265062,ENSP00000267884,ENSP00000278671,ENSP00000287097,ENSP00000294742,ENSP00000307940,ENSP00000311449,ENSP00000316029,ENSP00000333298,ENSP00000333547,ENSP00000339063,ENSP00000345672,ENSP00000346839,ENSP00000348461,ENSP00000352257,ENSP00000357688,ENSP00000360609,ENSP00000362946,ENSP00000364802,ENSP00000376297,ENSP00000378394…	ARPC5,B2M,CD109,CD44,CD63,COPB1,CTSB,CTSD,DYNLL1,EEF1A1,EEF2,FN1,HSP90AB1,HSPA1A,HSPA8,LAMP1,LAMTOR1,PGRMC1,PSAP,RAB10,RAB11B,RAB14,RAB5C,RAB6A,RAB7A,RAC1,RHOA,S100A13,SRP14,TLN1,XRCC6
GO:0002275	myeloid cell activation involved in immune response	27	519	7.24e-11	ENSP00000217971,ENSP00000236671,ENSP00000249923,ENSP00000264710,ENSP00000265062,ENSP00000267884,ENSP00000278671,ENSP00000294742,ENSP00000307940,ENSP00000311449,ENSP00000333298,ENSP00000339063,ENSP00000345672,ENSP00000348461,ENSP00000352257,ENSP00000357688,ENSP00000360609,ENSP00000362946,ENSP00000364802,ENSP00000376297,ENSP00000378394,ENSP00000398632,ENSP00000400175,ENSP00000432083,ENSP00000447053…	ARPC5,B2M,CD44,CD63,COPB1,CTSB,CTSD,DYNLL1,EEF1A1,EEF2,HSP90AB1,HSPA1A,HSPA8,LAMP1,LAMTOR1,PGRMC1,PSAP,RAB10,RAB14,RAB5C,RAB6A,RAB7A,RAC1,RHOA,S100A13,SRP14,XRCC6
GO:0002444	myeloid leukocyte mediated immunity	27	519	7.24e-11	ENSP00000217971,ENSP00000236671,ENSP00000249923,ENSP00000264710,ENSP00000265062,ENSP00000267884,ENSP00000278671,ENSP00000294742,ENSP00000307940,ENSP00000311449,ENSP00000333298,ENSP00000339063,ENSP00000345672,ENSP00000348461,ENSP00000352257,ENSP00000357688,ENSP00000360609,ENSP00000362946,ENSP00000364802,ENSP00000376297,ENSP00000378394,ENSP00000398632,ENSP00000400175,ENSP00000432083,ENSP00000447053…	ARPC5,B2M,CD44,CD63,COPB1,CTSB,CTSD,DYNLL1,EEF1A1,EEF2,HSP90AB1,HSPA1A,HSPA8,LAMP1,LAMTOR1,PGRMC1,PSAP,RAB10,RAB14,RAB5C,RAB6A,RAB7A,RAC1,RHOA,S100A13,SRP14,XRCC6
GO:0034613	cellular protein localization	43	1367	7.24e-11	ENSP00000223136,ENSP00000225964,ENSP00000244763,ENSP00000248553,ENSP00000249923,ENSP00000261574,ENSP00000263277,ENSP00000263645,ENSP00000264710,ENSP00000265044,ENSP00000265062,ENSP00000267622,ENSP00000267884,ENSP00000272317,ENSP00000278671,ENSP00000280551,ENSP00000283179,ENSP00000292385,ENSP00000297185,ENSP00000305230,ENSP00000306010,ENSP00000306866,ENSP00000311449,ENSP00000316029,ENSP00000329419…	ARF4,CD63,CD81,COL1A1,COPB1,COPB2,DBN1,DYNLL1,DYNLL2,EHD2,FIS1,GABARAP,GBP1,HNRNPU,HSPA8,HSPA9,HSPB1,IPO5,LAMP1,LAMTOR1,MAGOH,RAB10,RAB11B,RAB6A,RAB7A,RER1,RPL10,RPS27,RPS27A,SAR1A,SCP2,SEC24D,SEC61G,SPTBN1,SRP14,SRP9,SSR1,SSR3,SYNE1,SYNE2,TLN1,TRIP11,YBX1
GO:0071705	nitrogen compound transport	48	1690	7.24e-11	ENSP00000223136,ENSP00000223369,ENSP00000225964,ENSP00000230085,ENSP00000244763,ENSP00000248553,ENSP00000249923,ENSP00000256682,ENSP00000261574,ENSP00000262646,ENSP00000264710,ENSP00000265044,ENSP00000265062,ENSP00000267622,ENSP00000267884,ENSP00000272317,ENSP00000280551,ENSP00000297185,ENSP00000305230,ENSP00000306010,ENSP00000306866,ENSP00000310226,ENSP00000311449,ENSP00000329419,ENSP00000333547…	ARF1,ARF3,ARF4,BTF3,CD63,COL1A1,COPB1,COPB2,DYNLL1,DYNLL2,FIS1,GABARAP,HSPA8,HSPA9,HSPB1,IPO5,MAGOH,NACA,PSAP,RAB10,RAB11B,RAB14,RAB1A,RAB1B,RAB2A,RAB5C,RAB6A,RAB7A,RPL10,RPS27,RPS27A,RRBP1,S100A13,SAR1A,SCP2,SEC24D,SEC31A,SEC61G,SLC1A5,SNX12,SNX3,SPTBN1,SRP14,SRP9,SSR1,SSR3,TRIP11,YKT6
GO:0043312	neutrophil degranulation	26	485	8.15e-11	ENSP00000217971,ENSP00000236671,ENSP00000249923,ENSP00000264710,ENSP00000265062,ENSP00000267884,ENSP00000278671,ENSP00000294742,ENSP00000307940,ENSP00000311449,ENSP00000333298,ENSP00000339063,ENSP00000345672,ENSP00000348461,ENSP00000352257,ENSP00000360609,ENSP00000362946,ENSP00000364802,ENSP00000376297,ENSP00000378394,ENSP00000398632,ENSP00000400175,ENSP00000432083,ENSP00000447053,ENSP00000447730…	ARPC5,B2M,CD44,CD63,COPB1,CTSB,CTSD,DYNLL1,EEF1A1,EEF2,HSP90AB1,HSPA1A,HSPA8,LAMP1,LAMTOR1,PGRMC1,PSAP,RAB10,RAB14,RAB5C,RAB6A,RAB7A,RAC1,RHOA,SRP14,XRCC6
GO:0051641	cellular localization	55	2180	8.15e-11	ENSP00000223136,ENSP00000223369,ENSP00000225964,ENSP00000244763,ENSP00000248553,ENSP00000249923,ENSP00000261574,ENSP00000262646,ENSP00000263277,ENSP00000263645,ENSP00000264710,ENSP00000265044,ENSP00000265062,ENSP00000267622,ENSP00000267884,ENSP00000272317,ENSP00000278671,ENSP00000280551,ENSP00000283179,ENSP00000292385,ENSP00000296755,ENSP00000297185,ENSP00000305230,ENSP00000306010,ENSP00000306866…	ARF4,CD63,CD81,CDC42,COL1A1,COPB1,COPB2,DBN1,DYNLL1,DYNLL2,EHD2,FIS1,GABARAP,GBP1,HNRNPU,HSPA8,HSPA9,HSPB1,IPO5,KIF5B,LAMP1,LAMTOR1,MAGOH,MAP1B,MAP4,RAB10,RAB11B,RAB14,RAB1A,RAB1B,RAB2A,RAB6A,RAB7A,RAC1,RER1,RPL10,RPS27,RPS27A,S100A13,SAR1A,SCP2,SEC24D,SEC31A,SEC61G,SPTBN1,SRP14,SRP9,SSR1,SSR3,SYNE1,SYNE2,TLN1,TRIP11,YBX1,YKT6
GO:0006887	exocytosis	32	774	9.83e-11	ENSP00000217971,ENSP00000223369,ENSP00000236671,ENSP00000249923,ENSP00000264710,ENSP00000265062,ENSP00000267884,ENSP00000278671,ENSP00000287097,ENSP00000294742,ENSP00000307940,ENSP00000311449,ENSP00000316029,ENSP00000333298,ENSP00000333547,ENSP00000339063,ENSP00000345672,ENSP00000346839,ENSP00000348461,ENSP00000352257,ENSP00000357688,ENSP00000360609,ENSP00000362946,ENSP00000364802,ENSP00000376297…	ARPC5,B2M,CD109,CD44,CD63,COPB1,CTSB,CTSD,DYNLL1,EEF1A1,EEF2,FN1,HSP90AB1,HSPA1A,HSPA8,LAMP1,LAMTOR1,PGRMC1,PSAP,RAB10,RAB11B,RAB14,RAB5C,RAB6A,RAB7A,RAC1,RHOA,S100A13,SRP14,TLN1,XRCC6,YKT6
GO:0051179	localization	91	5233	1.30e-10	ENSP00000217971,ENSP00000222399,ENSP00000223136,ENSP00000223369,ENSP00000225964,ENSP00000230085,ENSP00000236671,ENSP00000244763,ENSP00000248553,ENSP00000249923,ENSP00000256682,ENSP00000261574,ENSP00000262646,ENSP00000263277,ENSP00000263645,ENSP00000264710,ENSP00000265044,ENSP00000265062,ENSP00000267622,ENSP00000267884,ENSP00000272317,ENSP00000278671,ENSP00000280551,ENSP00000283179,ENSP00000285735…	ACTG1,ARF1,ARF3,ARF4,ARPC5,ASPH,B2M,BTF3,CD109,CD44,CD63,CD81,CDC42,CLIC4,COL1A1,COL1A2,COPB1,COPB2,CTHRC1,CTSB,CTSD,DBN1,DYNLL1,DYNLL2,EEF1A1,EEF2,EHD2,FIS1,FN1,GABARAP,GBP1,HDLBP,HNRNPU,HSP90AB1,HSPA1A,HSPA8,HSPA9,HSPB1,IPO5,ITGB1,KIF5B,LAMB1,LAMP1,LAMTOR1,MAGOH,MAP1B,MAP4,NACA,NDUFA4,PEA15,PGRMC1,PSAP,RAB10,RAB11B,RAB14,RAB1A,RAB1B,RAB2A,RAB5C,RAB6A,RAB7A,RAC1,RER1,RHOA,RHOC,RPL10,RPS27,RPS27A…
GO:0016043	cellular component organization	90	5163	1.61e-10	ENSP00000216117,ENSP00000216190,ENSP00000216218,ENSP00000222399,ENSP00000223136,ENSP00000223369,ENSP00000225964,ENSP00000230085,ENSP00000244534,ENSP00000246069,ENSP00000251496,ENSP00000253024,ENSP00000262306,ENSP00000262646,ENSP00000263277,ENSP00000264710,ENSP00000265062,ENSP00000265753,ENSP00000267622,ENSP00000271651,ENSP00000272317,ENSP00000278671,ENSP00000280551,ENSP00000283179,ENSP00000285735…	ACTG1,AHNAK,ARF1,ARF4,ARPC5,CBX3,CD44,CDC42,CLIC4,COL12A1,COL1A1,COL1A2,COL6A1,COL6A2,COL6A3,CRABP2,CRYAB,CTHRC1,CTSK,CTSL,DBN1,DSTN,DYNLL1,DYNLL2,EHD2,EIF3D,EIF4H,FIS1,FN1,GABARAP,GBP1,H2AFZ,HIST1H1D,HMOX1,HNRNPU,HSP90AB1,HSPA1A,HSPA2,HSPA8,HSPA9,ITGB1,KIF5B,LAMB1,LAMTOR1,LIMA1,MAP1B,MAP1LC3A,MAP1LC3B2,MAP4,MARCKS,NAP1L1,NCAPG,NDUFB6,NDUFS4,NHP2L1,PTMA,RAB10,RAB14,RAB1A,RAB1B,RAB2A,RAB7A,RAC1,RE…
GO:0010608	posttranscriptional regulation of gene expression	24	441	3.63e-10	ENSP00000216190,ENSP00000248553,ENSP00000261772,ENSP00000265753,ENSP00000272317,ENSP00000283179,ENSP00000305230,ENSP00000307940,ENSP00000316042,ENSP00000318195,ENSP00000331019,ENSP00000354346,ENSP00000358635,ENSP00000360525,ENSP00000361626,ENSP00000361777,ENSP00000364802,ENSP00000379838,ENSP00000400175,ENSP00000413436,ENSP00000419449,ENSP00000426909,ENSP00000432083,ENSP00000451291	AARS,CARHSP1,EEF2,EIF1,EIF3D,EIF4H,GNB2L1,HNRNPA0,HNRNPC,HNRNPU,HSPA1A,HSPA8,HSPB1,MAGOH,MATR3,NCL,RHOA,RPL10,RPS27A,RPS27L,SET,SRP9,SYNCRIP,YBX1
GO:0071840	cellular component organization or biogenesis	91	5342	3.81e-10	ENSP00000216117,ENSP00000216190,ENSP00000216218,ENSP00000222399,ENSP00000223136,ENSP00000223369,ENSP00000225964,ENSP00000230085,ENSP00000244534,ENSP00000246069,ENSP00000251496,ENSP00000253024,ENSP00000262306,ENSP00000262646,ENSP00000263277,ENSP00000264710,ENSP00000265062,ENSP00000265753,ENSP00000267622,ENSP00000271651,ENSP00000272317,ENSP00000278671,ENSP00000280551,ENSP00000283179,ENSP00000285735…	ACTG1,AHNAK,ARF1,ARF4,ARPC5,CBX3,CD44,CDC42,CLIC4,COL12A1,COL1A1,COL1A2,COL6A1,COL6A2,COL6A3,CRABP2,CRYAB,CTHRC1,CTSK,CTSL,DBN1,DDX17,DSTN,DYNLL1,DYNLL2,EHD2,EIF3D,EIF4H,FIS1,FN1,GABARAP,GBP1,H2AFZ,HIST1H1D,HMOX1,HNRNPU,HSP90AB1,HSPA1A,HSPA2,HSPA8,HSPA9,ITGB1,KIF5B,LAMB1,LAMTOR1,LIMA1,MAP1B,MAP1LC3A,MAP1LC3B2,MAP4,MARCKS,NAP1L1,NCAPG,NDUFB6,NDUFS4,NHP2L1,PTMA,RAB10,RAB14,RAB1A,RAB1B,RAB2A,RAB7A,R…
GO:0051649	establishment of localization in cell	45	1616	5.41e-10	ENSP00000223136,ENSP00000223369,ENSP00000244763,ENSP00000248553,ENSP00000249923,ENSP00000261574,ENSP00000262646,ENSP00000263277,ENSP00000264710,ENSP00000265044,ENSP00000265062,ENSP00000267622,ENSP00000267884,ENSP00000272317,ENSP00000278671,ENSP00000280551,ENSP00000296755,ENSP00000297185,ENSP00000305230,ENSP00000306010,ENSP00000306866,ENSP00000307078,ENSP00000310226,ENSP00000311449,ENSP00000329419…	ARF4,CD63,CDC42,COPB1,COPB2,DYNLL1,DYNLL2,EHD2,FIS1,GABARAP,HSPA8,HSPA9,HSPB1,IPO5,KIF5B,LAMP1,LAMTOR1,MAGOH,MAP1B,MAP4,RAB10,RAB11B,RAB14,RAB1A,RAB1B,RAB2A,RAB6A,RAB7A,RPL10,RPS27,RPS27A,S100A13,SAR1A,SCP2,SEC24D,SEC31A,SEC61G,SPTBN1,SRP14,SRP9,SSR1,SSR3,SYNE2,TRIP11,YKT6
GO:0032940	secretion by cell	34	959	7.42e-10	ENSP00000217971,ENSP00000223369,ENSP00000236671,ENSP00000249923,ENSP00000264710,ENSP00000265062,ENSP00000267884,ENSP00000278671,ENSP00000287097,ENSP00000294742,ENSP00000307940,ENSP00000311449,ENSP00000316029,ENSP00000333298,ENSP00000333547,ENSP00000339063,ENSP00000345672,ENSP00000346839,ENSP00000348461,ENSP00000352257,ENSP00000357688,ENSP00000360609,ENSP00000362946,ENSP00000364802,ENSP00000376297…	ARPC5,B2M,CD109,CD44,CD63,COPB1,CTSB,CTSD,DYNLL1,EEF1A1,EEF2,FN1,HSP90AB1,HSPA1A,HSPA8,LAMP1,LAMTOR1,PGRMC1,PSAP,RAB10,RAB11B,RAB14,RAB1A,RAB5C,RAB6A,RAB7A,RAC1,RHOA,S100A13,SLC1A5,SRP14,TLN1,XRCC6,YKT6
GO:0071702	organic substance transport	50	2040	2.20e-09	ENSP00000223136,ENSP00000223369,ENSP00000225964,ENSP00000230085,ENSP00000244763,ENSP00000248553,ENSP00000249923,ENSP00000256682,ENSP00000261574,ENSP00000262646,ENSP00000264710,ENSP00000265044,ENSP00000265062,ENSP00000267622,ENSP00000267884,ENSP00000272317,ENSP00000280551,ENSP00000297185,ENSP00000305230,ENSP00000306010,ENSP00000306866,ENSP00000310226,ENSP00000311449,ENSP00000329419,ENSP00000333547…	ARF1,ARF3,ARF4,BTF3,CD63,COL1A1,COPB1,COPB2,DYNLL1,DYNLL2,FIS1,GABARAP,HDLBP,HSPA8,HSPA9,HSPB1,IPO5,MAGOH,NACA,PEA15,PSAP,RAB10,RAB11B,RAB14,RAB1A,RAB1B,RAB2A,RAB5C,RAB6A,RAB7A,RPL10,RPS27,RPS27A,RRBP1,S100A13,SAR1A,SCP2,SEC24D,SEC31A,SEC61G,SLC1A5,SNX12,SNX3,SPTBN1,SRP14,SRP9,SSR1,SSR3,TRIP11,YKT6
GO:0002252	immune effector process	32	927	5.73e-09	ENSP00000217971,ENSP00000236671,ENSP00000249923,ENSP00000264710,ENSP00000265062,ENSP00000267884,ENSP00000278671,ENSP00000294742,ENSP00000307940,ENSP00000311449,ENSP00000333298,ENSP00000339063,ENSP00000345672,ENSP00000348461,ENSP00000352257,ENSP00000354394,ENSP00000357688,ENSP00000359504,ENSP00000360609,ENSP00000362946,ENSP00000364802,ENSP00000376297,ENSP00000378394,ENSP00000380033,ENSP00000383118…	ACTG1,ARPC5,B2M,CD44,CD63,CDC42,COPB1,CTSB,CTSD,DDX17,DYNLL1,EEF1A1,EEF2,GBP1,HSP90AB1,HSPA1A,HSPA8,LAMP1,LAMTOR1,PGRMC1,PSAP,RAB10,RAB14,RAB5C,RAB6A,RAB7A,RAC1,RHOA,S100A13,SRP14,STAT1,XRCC6
GO:0022607	cellular component assembly	53	2343	7.94e-09	ENSP00000216117,ENSP00000216190,ENSP00000216218,ENSP00000223136,ENSP00000225964,ENSP00000244534,ENSP00000253024,ENSP00000262306,ENSP00000265062,ENSP00000265753,ENSP00000267622,ENSP00000272317,ENSP00000280551,ENSP00000285735,ENSP00000296684,ENSP00000297185,ENSP00000297268,ENSP00000300527,ENSP00000306866,ENSP00000310226,ENSP00000316029,ENSP00000324422,ENSP00000331019,ENSP00000346839,ENSP00000348461…	ACTG1,AHNAK,CDC42,COL1A1,COL1A2,COL6A1,COL6A2,CRYAB,DYNLL1,DYNLL2,EIF3D,EIF4H,FIS1,FN1,GABARAP,GBP1,HIST1H1D,HMOX1,HSP90AB1,HSPA1A,HSPA9,ITGB1,LIMA1,MAP1LC3A,MAP1LC3B2,MARCKS,NAP1L1,NDUFB6,NDUFS4,NHP2L1,RAB1A,RAB1B,RAB7A,RAC1,RHOA,RHOC,RPL10,RPS27,RPS27A,RPS27L,SAR1A,SEC24D,SEC31A,SET,SPTBN1,ST13,TCEB2,TLN1,TPM1,TRIM28,TRIP11,XRCC6,ZYX
GO:0070887	cellular response to chemical stimulus	57	2672	1.07e-08	ENSP00000216117,ENSP00000223136,ENSP00000225792,ENSP00000225964,ENSP00000244043,ENSP00000244763,ENSP00000248553,ENSP00000254108,ENSP00000261574,ENSP00000262306,ENSP00000264710,ENSP00000272317,ENSP00000272519,ENSP00000278671,ENSP00000283179,ENSP00000296417,ENSP00000297185,ENSP00000297268,ENSP00000307078,ENSP00000307940,ENSP00000316029,ENSP00000318195,ENSP00000324422,ENSP00000332449,ENSP00000333547…	ACTG1,ARF1,ASPH,B2M,CD44,CDC42,CLIC4,COL1A1,COL1A2,COL6A1,CRIP1,CTSB,CTSL,DDX17,DDX5,EEF1A1,EEF2,FHL2,FIS1,FN1,FUS,GBP1,GFPT1,GNB2L1,H2AFZ,HMOX1,HNRNPDL,HNRNPU,HSP90AB1,HSPA1A,HSPA8,HSPA9,HSPB1,IPO5,ITGB1,KIF5B,LAMTOR1,MAP1LC3A,NCL,PSAP,PTGIS,RAB10,RAB11B,RAB14,RAC1,RALB,RHOA,RPS27A,SEC31A,SSR1,STAT1,SYNCRIP,TCEB1,TCEB2,TLN1,TPM1,ZYX
GO:0048193	Golgi vesicle transport	19	325	1.71e-08	ENSP00000223369,ENSP00000249923,ENSP00000256682,ENSP00000262646,ENSP00000264710,ENSP00000280551,ENSP00000306010,ENSP00000310226,ENSP00000311449,ENSP00000329419,ENSP00000333298,ENSP00000349259,ENSP00000362339,ENSP00000362946,ENSP00000376297,ENSP00000378721,ENSP00000387286,ENSP00000475168,ENSP00000477310	ARF3,ARF4,COPB1,COPB2,DYNLL1,DYNLL2,LAMP1,RAB10,RAB14,RAB1A,RAB1B,RAB2A,RAB6A,RER1,SAR1A,SEC24D,SEC31A,SPTBN1,YKT6
GO:0006996	organelle organization	62	3131	2.21e-08	ENSP00000223136,ENSP00000223369,ENSP00000230085,ENSP00000244534,ENSP00000246069,ENSP00000251496,ENSP00000253024,ENSP00000262646,ENSP00000263277,ENSP00000264710,ENSP00000265062,ENSP00000267622,ENSP00000272317,ENSP00000278671,ENSP00000280551,ENSP00000283179,ENSP00000292385,ENSP00000294742,ENSP00000296417,ENSP00000296684,ENSP00000296755,ENSP00000306866,ENSP00000307078,ENSP00000310226,ENSP00000316029…	ACTG1,ARPC5,CBX3,CDC42,CRYAB,DBN1,DSTN,DYNLL1,DYNLL2,EHD2,FIS1,GABARAP,H2AFZ,HIST1H1D,HNRNPU,HSP90AB1,HSPA1A,HSPA2,ITGB1,KIF5B,LAMTOR1,LIMA1,MAP1B,MAP1LC3A,MAP1LC3B2,MAP4,MARCKS,NAP1L1,NCAPG,NDUFB6,NDUFS4,PTMA,RAB10,RAB14,RAB1A,RAB1B,RAB2A,RAB7A,RAC1,RHOA,RPL10,RPS27,RPS27A,RPS27L,SAR1A,SCP2,SEC24D,SEC31A,SET,SNX12,SNX3,SPTBN1,SYNE1,SYNE2,TLN1,TPM1,TPM2,TRIM28,TRIP11,XRCC6,YKT6,ZYX
GO:0010033	response to organic substance	58	2815	2.41e-08	ENSP00000216117,ENSP00000223136,ENSP00000225792,ENSP00000225964,ENSP00000244043,ENSP00000244763,ENSP00000248553,ENSP00000261574,ENSP00000263645,ENSP00000264710,ENSP00000272317,ENSP00000272519,ENSP00000278671,ENSP00000283179,ENSP00000296417,ENSP00000296684,ENSP00000297185,ENSP00000297268,ENSP00000300527,ENSP00000307078,ENSP00000307940,ENSP00000316029,ENSP00000316042,ENSP00000318195,ENSP00000324422…	ACTG1,ARF1,ASPH,B2M,CD44,CD81,CDC42,COL1A1,COL1A2,COL6A1,COL6A2,CRIP1,CRYAB,CTSB,CTSL,DDX17,DDX5,EEF1A1,EEF2,FHL2,FIS1,FN1,GBP1,GFPT1,GNB2L1,H2AFZ,HMOX1,HNRNPA0,HNRNPDL,HNRNPU,HSP90AB1,HSPA1A,HSPA2,HSPA8,HSPA9,HSPB1,IPO5,ITGB1,KIF5B,LAMTOR1,MAP1LC3A,NCL,NDUFS4,PEA15,PSAP,PTGIS,RAB10,RAB11B,RAB14,RALB,RHOA,RPS27A,SEC31A,SSR1,STAT1,SYNCRIP,TLN1,ZYX
GO:0009987	cellular process	162	14652	3.24e-08	ENSP00000216117,ENSP00000216190,ENSP00000216218,ENSP00000217971,ENSP00000222399,ENSP00000223136,ENSP00000223369,ENSP00000224073,ENSP00000225525,ENSP00000225792,ENSP00000225964,ENSP00000230085,ENSP00000234677,ENSP00000236671,ENSP00000244043,ENSP00000244534,ENSP00000244763,ENSP00000246069,ENSP00000248553,ENSP00000249923,ENSP00000251496,ENSP00000253024,ENSP00000254108,ENSP00000256682,ENSP00000261574…	AARS,ACTG1,AHNAK,ARF1,ARF3,ARF4,ARPC5,ASPH,B2M,BTF3,CALU,CARHSP1,CBX3,CD109,CD44,CD63,CD81,CDC42,CLIC4,COL12A1,COL1A1,COL1A2,COL6A1,COL6A2,COL6A3,COPB1,CRABP2,CRIP1,CRYAB,CTHRC1,CTSB,CTSD,CTSK,CTSL,CYBRD1,DBN1,DDX17,DDX5,DSTN,DYNLL1,DYNLL2,EDF1,EEF1A1,EEF2,EHD2,EIF1,EIF1AX,EIF3D,EIF4A1,EIF4H,EWSR1,FHL2,FIS1,FN1,FUS,GABARAP,GBP1,GFPT1,GNB2L1,H2AFZ,HIST1H1D,HMOX1,HNRNPA0,HNRNPAB,HNRNPC,HNRNPDL,HNRN…
GO:0044085	cellular component biogenesis	54	2556	5.09e-08	ENSP00000216117,ENSP00000216190,ENSP00000216218,ENSP00000223136,ENSP00000225964,ENSP00000244534,ENSP00000253024,ENSP00000262306,ENSP00000265062,ENSP00000265753,ENSP00000267622,ENSP00000272317,ENSP00000280551,ENSP00000285735,ENSP00000296684,ENSP00000297185,ENSP00000297268,ENSP00000300527,ENSP00000306866,ENSP00000310226,ENSP00000316029,ENSP00000324422,ENSP00000331019,ENSP00000346839,ENSP00000348461…	ACTG1,AHNAK,CDC42,COL1A1,COL1A2,COL6A1,COL6A2,CRYAB,DDX17,DYNLL1,DYNLL2,EIF3D,EIF4H,FIS1,FN1,GABARAP,GBP1,HIST1H1D,HMOX1,HSP90AB1,HSPA1A,HSPA9,ITGB1,LIMA1,MAP1LC3A,MAP1LC3B2,MARCKS,NAP1L1,NDUFB6,NDUFS4,NHP2L1,RAB1A,RAB1B,RAB7A,RAC1,RHOA,RHOC,RPL10,RPS27,RPS27A,RPS27L,SAR1A,SEC24D,SEC31A,SET,SPTBN1,ST13,TCEB2,TLN1,TPM1,TRIM28,TRIP11,XRCC6,ZYX
GO:0043933	protein-containing complex subunit organization	43	1770	8.41e-08	ENSP00000216117,ENSP00000216190,ENSP00000216218,ENSP00000223136,ENSP00000225964,ENSP00000244534,ENSP00000246069,ENSP00000253024,ENSP00000262306,ENSP00000265753,ENSP00000272317,ENSP00000280551,ENSP00000296684,ENSP00000297268,ENSP00000300527,ENSP00000306866,ENSP00000307078,ENSP00000310226,ENSP00000316029,ENSP00000325146,ENSP00000331019,ENSP00000344547,ENSP00000346839,ENSP00000348461,ENSP00000352257…	AHNAK,COL12A1,COL1A1,COL1A2,COL6A1,COL6A2,CRYAB,DSTN,EIF3D,EIF4H,FIS1,FN1,GABARAP,GBP1,HIST1H1D,HMOX1,HSP90AB1,HSPA1A,HSPA8,KIF5B,MAP1LC3A,MARCKS,NAP1L1,NDUFB6,NDUFS4,NHP2L1,PTMA,RAB1A,RAB1B,RAC1,RPL10,RPS27,RPS27A,RPS27L,SAR1A,SEC24D,SEC31A,SET,ST13,TCEB2,TLN1,TRIM28,XRCC6
GO:0002376	immune system process	51	2370	9.46e-08	ENSP00000216117,ENSP00000217971,ENSP00000225964,ENSP00000236671,ENSP00000249923,ENSP00000253024,ENSP00000264710,ENSP00000265062,ENSP00000267884,ENSP00000272317,ENSP00000278671,ENSP00000280551,ENSP00000287097,ENSP00000294742,ENSP00000297185,ENSP00000297268,ENSP00000307078,ENSP00000307940,ENSP00000311449,ENSP00000324422,ENSP00000332449,ENSP00000333298,ENSP00000339063,ENSP00000345344,ENSP00000345672…	ACTG1,ARF1,ARPC5,B2M,CD109,CD44,CD63,CDC42,COL1A1,COL1A2,COPB1,CRIP1,CTSB,CTSD,CTSL,DDX17,DYNLL1,DYNLL2,EEF1A1,EEF2,FN1,GBP1,HMOX1,HSP90AB1,HSPA1A,HSPA8,HSPA9,ITGB1,KIF5B,LAMP1,LAMTOR1,MATR3,PGRMC1,PSAP,RAB10,RAB14,RAB5C,RAB6A,RAB7A,RAC1,RHOA,RPS27A,S100A13,SEC24D,SEC31A,SRP14,STAT1,SYNCRIP,TRIM28,XRCC6,ZYX
GO:0065007	biological regulation	141	11740	1.76e-07	ENSP00000216117,ENSP00000216190,ENSP00000216218,ENSP00000222399,ENSP00000223136,ENSP00000224073,ENSP00000225525,ENSP00000225792,ENSP00000225964,ENSP00000230085,ENSP00000234677,ENSP00000244043,ENSP00000244534,ENSP00000244763,ENSP00000246069,ENSP00000248553,ENSP00000253024,ENSP00000254108,ENSP00000261574,ENSP00000261772,ENSP00000262187,ENSP00000262306,ENSP00000263277,ENSP00000263645,ENSP00000264710…	AARS,ACTG1,AHNAK,ARF1,ARF4,ARPC5,ASPH,B2M,BTF3,CARHSP1,CBX3,CD109,CD44,CD63,CD81,CDC42,CLIC4,COL1A1,COL1A2,COL6A3,CRABP2,CRIP1,CRYAB,CTHRC1,CTSB,CTSK,CTSL,CYBRD1,DBN1,DDX17,DDX5,DSTN,DYNLL1,DYNLL2,EDF1,EEF1A1,EEF2,EHD2,EIF1,EIF3D,EIF4A1,EIF4H,EWSR1,FHL2,FIS1,FN1,FUS,GABARAP,GBP1,GFPT1,GNB2L1,H2AFZ,HDLBP,HIST1H1D,HMOX1,HNRNPA0,HNRNPAB,HNRNPC,HNRNPDL,HNRNPK,HNRNPU,HSP90AB1,HSPA1A,HSPA2,HSPA8,HSPA9,…
GO:0050789	regulation of biological process	136	11116	2.20e-07	ENSP00000216117,ENSP00000216190,ENSP00000216218,ENSP00000222399,ENSP00000223136,ENSP00000224073,ENSP00000225525,ENSP00000225792,ENSP00000225964,ENSP00000230085,ENSP00000234677,ENSP00000244043,ENSP00000244534,ENSP00000244763,ENSP00000246069,ENSP00000248553,ENSP00000253024,ENSP00000254108,ENSP00000261574,ENSP00000261772,ENSP00000262187,ENSP00000262306,ENSP00000263277,ENSP00000263645,ENSP00000264710…	AARS,ACTG1,AHNAK,ARF1,ARF4,ARPC5,ASPH,B2M,BTF3,CARHSP1,CBX3,CD109,CD44,CD63,CD81,CDC42,CLIC4,COL1A1,COL1A2,COL6A3,CRABP2,CRIP1,CRYAB,CTHRC1,CTSB,CTSK,CTSL,DBN1,DDX17,DDX5,DSTN,DYNLL1,EDF1,EEF1A1,EEF2,EHD2,EIF1,EIF3D,EIF4A1,EIF4H,EWSR1,FHL2,FIS1,FN1,FUS,GABARAP,GBP1,GFPT1,GNB2L1,H2AFZ,HDLBP,HIST1H1D,HMOX1,HNRNPA0,HNRNPAB,HNRNPC,HNRNPDL,HNRNPK,HNRNPU,HSP90AB1,HSPA1A,HSPA2,HSPA8,HSPA9,HSPB1,IPO5,ITG…
GO:0071310	cellular response to organic substance	48	2219	2.76e-07	ENSP00000216117,ENSP00000223136,ENSP00000225792,ENSP00000225964,ENSP00000244043,ENSP00000244763,ENSP00000248553,ENSP00000261574,ENSP00000264710,ENSP00000272317,ENSP00000272519,ENSP00000278671,ENSP00000283179,ENSP00000296417,ENSP00000297185,ENSP00000297268,ENSP00000307078,ENSP00000307940,ENSP00000316029,ENSP00000318195,ENSP00000324422,ENSP00000333547,ENSP00000339063,ENSP00000345344,ENSP00000345672…	ACTG1,ARF1,B2M,CD44,CDC42,COL1A1,COL1A2,COL6A1,CTSB,CTSL,DDX17,DDX5,EEF1A1,EEF2,FHL2,FIS1,FN1,GBP1,GFPT1,GNB2L1,H2AFZ,HMOX1,HNRNPDL,HNRNPU,HSP90AB1,HSPA1A,HSPA8,HSPA9,HSPB1,IPO5,ITGB1,KIF5B,LAMTOR1,NCL,PSAP,PTGIS,RAB10,RAB11B,RAB14,RALB,RHOA,RPS27A,SEC31A,SSR1,STAT1,SYNCRIP,TLN1,ZYX
GO:0051704	multi-organism process	48	2222	2.83e-07	ENSP00000216190,ENSP00000230085,ENSP00000244043,ENSP00000248553,ENSP00000249923,ENSP00000253024,ENSP00000261574,ENSP00000263645,ENSP00000265062,ENSP00000265753,ENSP00000272317,ENSP00000293831,ENSP00000310226,ENSP00000311449,ENSP00000316029,ENSP00000316042,ENSP00000324422,ENSP00000333298,ENSP00000345672,ENSP00000346762,ENSP00000346839,ENSP00000348461,ENSP00000352257,ENSP00000354394,ENSP00000356224…	ARF1,B2M,CD81,CDC42,CLIC4,COPB1,CTSB,DDX17,DYNLL1,EIF3D,EIF4A1,EIF4H,FN1,GBP1,GNB2L1,HNRNPA0,HNRNPK,HSP90AB1,HSPA1A,HSPA2,HSPA8,HSPB1,IPO5,ITGB1,LAMP1,NHP2L1,PTGIS,RAB14,RAB1A,RAB1B,RAB6A,RAB7A,RAC1,RHOA,RPS27A,SET,SLC1A5,SND1,SNX3,STAT1,SYNCRIP,SYNE1,TCEB1,TLN1,TPT1,TRIM28,XRCC6,ZYX
GO:1903311	regulation of mRNA metabolic process	15	238	4.56e-07	ENSP00000225792,ENSP00000248553,ENSP00000272317,ENSP00000283179,ENSP00000316042,ENSP00000358635,ENSP00000360525,ENSP00000361626,ENSP00000361777,ENSP00000364802,ENSP00000365439,ENSP00000379838,ENSP00000380033,ENSP00000432083,ENSP00000451291	CARHSP1,DDX17,DDX5,HNRNPA0,HNRNPC,HNRNPK,HNRNPU,HSPA1A,HSPA8,HSPB1,MAGOH,RPS27A,SET,SYNCRIP,YBX1
GO:0050794	regulation of cellular process	130	10484	5.36e-07	ENSP00000216117,ENSP00000216190,ENSP00000216218,ENSP00000222399,ENSP00000223136,ENSP00000224073,ENSP00000225525,ENSP00000225792,ENSP00000225964,ENSP00000230085,ENSP00000234677,ENSP00000244043,ENSP00000244534,ENSP00000244763,ENSP00000246069,ENSP00000248553,ENSP00000253024,ENSP00000254108,ENSP00000261574,ENSP00000261772,ENSP00000262187,ENSP00000262306,ENSP00000263277,ENSP00000263645,ENSP00000264710…	AARS,ACTG1,AHNAK,ARF1,ARF4,ARPC5,ASPH,B2M,BTF3,CARHSP1,CBX3,CD109,CD44,CD63,CD81,CDC42,CLIC4,COL1A1,COL1A2,COL6A3,CRABP2,CRIP1,CRYAB,CTHRC1,CTSB,CTSK,CTSL,DBN1,DDX17,DDX5,DSTN,DYNLL1,EDF1,EEF1A1,EEF2,EHD2,EIF1,EIF3D,EIF4H,EWSR1,FHL2,FIS1,FN1,FUS,GABARAP,GBP1,GFPT1,GNB2L1,H2AFZ,HIST1H1D,HMOX1,HNRNPA0,HNRNPAB,HNRNPC,HNRNPDL,HNRNPK,HNRNPU,HSP90AB1,HSPA1A,HSPA2,HSPA8,HSPA9,HSPB1,IPO5,ITGB1,KIF5B,LAMB…
GO:0045321	leukocyte activation	28	894	5.76e-07	ENSP00000217971,ENSP00000236671,ENSP00000249923,ENSP00000264710,ENSP00000265062,ENSP00000267884,ENSP00000278671,ENSP00000294742,ENSP00000307940,ENSP00000311449,ENSP00000333298,ENSP00000339063,ENSP00000345672,ENSP00000348461,ENSP00000352257,ENSP00000357688,ENSP00000360609,ENSP00000362946,ENSP00000364802,ENSP00000376297,ENSP00000378394,ENSP00000379350,ENSP00000398632,ENSP00000400175,ENSP00000432083…	ARPC5,B2M,CD44,CD63,COPB1,CTSB,CTSD,DYNLL1,EEF1A1,EEF2,HSP90AB1,HSPA1A,HSPA8,ITGB1,LAMP1,LAMTOR1,PGRMC1,PSAP,RAB10,RAB14,RAB5C,RAB6A,RAB7A,RAC1,RHOA,S100A13,SRP14,XRCC6
GO:0001775	cell activation	30	1024	6.84e-07	ENSP00000217971,ENSP00000225964,ENSP00000236671,ENSP00000249923,ENSP00000264710,ENSP00000265062,ENSP00000267884,ENSP00000278671,ENSP00000294742,ENSP00000297268,ENSP00000307940,ENSP00000311449,ENSP00000333298,ENSP00000339063,ENSP00000345672,ENSP00000348461,ENSP00000352257,ENSP00000357688,ENSP00000360609,ENSP00000362946,ENSP00000364802,ENSP00000376297,ENSP00000378394,ENSP00000379350,ENSP00000398632…	ARPC5,B2M,CD44,CD63,COL1A1,COL1A2,COPB1,CTSB,CTSD,DYNLL1,EEF1A1,EEF2,HSP90AB1,HSPA1A,HSPA8,ITGB1,LAMP1,LAMTOR1,PGRMC1,PSAP,RAB10,RAB14,RAB5C,RAB6A,RAB7A,RAC1,RHOA,S100A13,SRP14,XRCC6
GO:0006888	endoplasmic reticulum to Golgi vesicle-mediated transport	13	175	7.13e-07	ENSP00000223369,ENSP00000249923,ENSP00000262646,ENSP00000280551,ENSP00000306010,ENSP00000310226,ENSP00000329419,ENSP00000349259,ENSP00000362339,ENSP00000376297,ENSP00000378721,ENSP00000387286,ENSP00000477310	ARF4,COPB1,COPB2,DYNLL1,DYNLL2,RAB1A,RAB1B,RAB2A,SAR1A,SEC24D,SEC31A,SPTBN1,YKT6
GO:0042221	response to chemical	70	4153	7.22e-07	ENSP00000216117,ENSP00000223136,ENSP00000225792,ENSP00000225964,ENSP00000244043,ENSP00000244763,ENSP00000248553,ENSP00000254108,ENSP00000261574,ENSP00000262306,ENSP00000263645,ENSP00000264710,ENSP00000267884,ENSP00000272317,ENSP00000272519,ENSP00000278671,ENSP00000283179,ENSP00000296417,ENSP00000296684,ENSP00000297185,ENSP00000297268,ENSP00000300527,ENSP00000307078,ENSP00000307940,ENSP00000316029…	ACTG1,ARF1,ASPH,B2M,CD44,CD81,CDC42,CLIC4,COL1A1,COL1A2,COL6A1,COL6A2,CRIP1,CRYAB,CTSB,CTSL,CYBRD1,DDX17,DDX5,EEF1A1,EEF2,FHL2,FIS1,FN1,FUS,GBP1,GFPT1,GNB2L1,H2AFZ,HMOX1,HNRNPA0,HNRNPDL,HNRNPU,HSP90AB1,HSPA1A,HSPA2,HSPA8,HSPA9,HSPB1,IPO5,ITGB1,KIF5B,LAMTOR1,MAP1LC3A,NCL,NDUFS4,PEA15,PSAP,PTGIS,RAB10,RAB11B,RAB14,RAC1,RALB,RHOA,RPS27A,S100A13,S100A16,SEC31A,SLC1A5,SPTBN1,SRP14,SSR1,STAT1,SYNCRIP,T…
GO:0043488	regulation of mRNA stability	11	113	7.22e-07	ENSP00000248553,ENSP00000272317,ENSP00000283179,ENSP00000316042,ENSP00000358635,ENSP00000361626,ENSP00000361777,ENSP00000364802,ENSP00000379838,ENSP00000432083,ENSP00000451291	CARHSP1,HNRNPA0,HNRNPC,HNRNPU,HSPA1A,HSPA8,HSPB1,RPS27A,SET,SYNCRIP,YBX1
GO:0033365	protein localization to organelle	23	649	1.47e-06	ENSP00000223136,ENSP00000225964,ENSP00000261574,ENSP00000263645,ENSP00000264710,ENSP00000265044,ENSP00000265062,ENSP00000267884,ENSP00000272317,ENSP00000283179,ENSP00000305230,ENSP00000306010,ENSP00000311449,ENSP00000333298,ENSP00000350719,ENSP00000356224,ENSP00000357555,ENSP00000359504,ENSP00000360569,ENSP00000361626,ENSP00000388337,ENSP00000413436,ENSP00000432083	ARF4,CD81,COL1A1,FIS1,GBP1,HNRNPU,HSPA8,IPO5,LAMP1,RAB10,RAB6A,RAB7A,RPL10,RPS27,RPS27A,SCP2,SEC61G,SRP14,SRP9,SSR3,SYNE1,SYNE2,YBX1
GO:0006955	immune response	37	1560	2.24e-06	ENSP00000217971,ENSP00000236671,ENSP00000249923,ENSP00000253024,ENSP00000264710,ENSP00000265062,ENSP00000267884,ENSP00000278671,ENSP00000294742,ENSP00000307078,ENSP00000307940,ENSP00000311449,ENSP00000324422,ENSP00000332449,ENSP00000333298,ENSP00000339063,ENSP00000345344,ENSP00000345672,ENSP00000348461,ENSP00000352257,ENSP00000354346,ENSP00000354394,ENSP00000357688,ENSP00000358635,ENSP00000359504…	ACTG1,ARPC5,B2M,CD44,CD63,COPB1,CRIP1,CTSB,CTSD,CTSL,DYNLL1,EEF1A1,EEF2,GBP1,HSP90AB1,HSPA1A,HSPA8,KIF5B,LAMP1,LAMTOR1,MATR3,PGRMC1,PSAP,RAB10,RAB14,RAB5C,RAB6A,RAB7A,RAC1,RHOA,S100A13,SRP14,STAT1,SYNCRIP,TRIM28,XRCC6,ZYX
GO:0009894	regulation of catabolic process	26	840	2.28e-06	ENSP00000216117,ENSP00000230085,ENSP00000248553,ENSP00000262187,ENSP00000263645,ENSP00000265062,ENSP00000272317,ENSP00000272519,ENSP00000278671,ENSP00000283179,ENSP00000310226,ENSP00000316042,ENSP00000339063,ENSP00000358635,ENSP00000360609,ENSP00000361626,ENSP00000361777,ENSP00000364802,ENSP00000378394,ENSP00000379350,ENSP00000379838,ENSP00000405965,ENSP00000426909,ENSP00000432083,ENSP00000451291…	CARHSP1,CD81,EEF1A1,GNB2L1,HMOX1,HNRNPA0,HNRNPC,HNRNPU,HSP90AB1,HSPA1A,HSPA8,HSPB1,ITGB1,LAMTOR1,PSAP,RAB1B,RAB7A,RALB,RHEB,RPS27A,SET,SNX12,SNX3,SUMO2,SYNCRIP,YBX1
GO:0050896	response to stimulus	105	7824	2.81e-06	ENSP00000216117,ENSP00000217971,ENSP00000223136,ENSP00000225525,ENSP00000225792,ENSP00000225964,ENSP00000230085,ENSP00000236671,ENSP00000244043,ENSP00000244763,ENSP00000248553,ENSP00000249923,ENSP00000253024,ENSP00000254108,ENSP00000261574,ENSP00000262187,ENSP00000262306,ENSP00000263277,ENSP00000263645,ENSP00000264710,ENSP00000265062,ENSP00000265073,ENSP00000267884,ENSP00000272317,ENSP00000272519…	ACTG1,ARF1,ARF4,ARPC5,ASPH,B2M,CARHSP1,CD44,CD63,CD81,CDC42,CLIC4,COL1A1,COL1A2,COL6A1,COL6A2,COPB1,CRABP2,CRIP1,CRYAB,CTHRC1,CTSB,CTSD,CTSL,CYBRD1,DDX17,DDX5,DYNLL1,EEF1A1,EEF2,EHD2,FHL2,FIS1,FN1,FUS,GABARAP,GBP1,GFPT1,GNB2L1,H2AFZ,HMOX1,HNRNPA0,HNRNPDL,HNRNPK,HNRNPU,HSP90AB1,HSPA1A,HSPA2,HSPA8,HSPA9,HSPB1,IPO5,ITGB1,KIF5B,LAMP1,LAMTOR1,LRRFIP2,MAP1LC3A,MAP1LC3B2,MATR3,NACA,NCL,NDUFS4,PEA15,PGRM…
GO:0019058	viral life cycle	12	166	3.07e-06	ENSP00000263645,ENSP00000265062,ENSP00000272317,ENSP00000310226,ENSP00000333298,ENSP00000345672,ENSP00000360609,ENSP00000364802,ENSP00000379350,ENSP00000383118,ENSP00000387286,ENSP00000444408	CD81,CDC42,CTSB,HSP90AB1,HSPA1A,ITGB1,LAMP1,RAB1A,RAB1B,RAB7A,RPS27A,SLC1A5
GO:0065003	protein-containing complex assembly	36	1514	3.14e-06	ENSP00000216117,ENSP00000216190,ENSP00000216218,ENSP00000223136,ENSP00000225964,ENSP00000244534,ENSP00000253024,ENSP00000262306,ENSP00000265753,ENSP00000272317,ENSP00000280551,ENSP00000296684,ENSP00000297268,ENSP00000300527,ENSP00000310226,ENSP00000316029,ENSP00000331019,ENSP00000346839,ENSP00000348461,ENSP00000352257,ENSP00000355180,ENSP00000357555,ENSP00000359504,ENSP00000360609,ENSP00000361777…	AHNAK,COL1A1,COL1A2,COL6A1,COL6A2,CRYAB,EIF3D,EIF4H,FIS1,FN1,GBP1,HIST1H1D,HMOX1,HSP90AB1,HSPA1A,MARCKS,NAP1L1,NDUFB6,NDUFS4,NHP2L1,RAB1A,RAB1B,RAC1,RPL10,RPS27,RPS27A,RPS27L,SAR1A,SEC24D,SEC31A,SET,ST13,TCEB2,TLN1,TRIM28,XRCC6
GO:0032879	regulation of localization	49	2524	4.17e-06	ENSP00000216117,ENSP00000222399,ENSP00000223136,ENSP00000225525,ENSP00000225964,ENSP00000230085,ENSP00000248553,ENSP00000253024,ENSP00000261574,ENSP00000263277,ENSP00000263645,ENSP00000264710,ENSP00000265062,ENSP00000272519,ENSP00000278671,ENSP00000283179,ENSP00000285735,ENSP00000296755,ENSP00000307078,ENSP00000333298,ENSP00000333547,ENSP00000346839,ENSP00000348461,ENSP00000349259,ENSP00000350719…	AHNAK,ARF1,ASPH,B2M,CD63,CD81,CLIC4,COL1A1,CRYAB,DYNLL1,EHD2,FIS1,FN1,GBP1,GNB2L1,HMOX1,HNRNPK,HNRNPU,HSP90AB1,HSPA1A,HSPA2,HSPA8,HSPB1,IPO5,ITGB1,KIF5B,LAMB1,LAMP1,LAMTOR1,MAP1B,PEA15,RAB10,RAB11B,RAB14,RAB5C,RAB7A,RAC1,RALB,RER1,RHOA,RHOC,SCP2,SNX12,SNX3,SPTBN1,SYNE2,TAX1BP3,TPM1,TRIM28
GO:0097435	supramolecular fiber organization	17	383	4.67e-06	ENSP00000225964,ENSP00000246069,ENSP00000292385,ENSP00000294742,ENSP00000297268,ENSP00000324422,ENSP00000325146,ENSP00000348461,ENSP00000351022,ENSP00000360609,ENSP00000367542,ENSP00000378400,ENSP00000379350,ENSP00000383118,ENSP00000400175,ENSP00000458162,ENSP00000478061	ACTG1,ARPC5,CDC42,COL12A1,COL1A1,COL1A2,DBN1,DSTN,HSP90AB1,ITGB1,LIMA1,MARCKS,RAC1,RHOA,TPM1,TPM2,ZYX
GO:0060341	regulation of cellular localization	24	766	5.79e-06	ENSP00000216117,ENSP00000223136,ENSP00000225525,ENSP00000230085,ENSP00000253024,ENSP00000261574,ENSP00000263277,ENSP00000272519,ENSP00000283179,ENSP00000296755,ENSP00000307078,ENSP00000333298,ENSP00000333547,ENSP00000349259,ENSP00000359504,ENSP00000360569,ENSP00000360609,ENSP00000368767,ENSP00000376297,ENSP00000379350,ENSP00000426909,ENSP00000433560,ENSP00000475168,ENSP00000481314	ASPH,CRYAB,DYNLL1,EHD2,FIS1,GBP1,GNB2L1,HMOX1,HNRNPU,HSP90AB1,IPO5,ITGB1,KIF5B,LAMP1,MAP1B,RAB11B,RALB,RER1,SCP2,SNX12,SNX3,SPTBN1,TAX1BP3,TRIM28
GO:0048518	positive regulation of biological process	81	5459	6.79e-06	ENSP00000216117,ENSP00000216190,ENSP00000222399,ENSP00000223136,ENSP00000224073,ENSP00000225792,ENSP00000225964,ENSP00000230085,ENSP00000244043,ENSP00000244763,ENSP00000246069,ENSP00000248553,ENSP00000253024,ENSP00000254108,ENSP00000261574,ENSP00000262187,ENSP00000263277,ENSP00000263645,ENSP00000265062,ENSP00000265073,ENSP00000267622,ENSP00000272317,ENSP00000272519,ENSP00000278671,ENSP00000283179…	ACTG1,ARF4,ARPC5,ASPH,B2M,CD44,CD63,CD81,CDC42,COL1A1,CRABP2,CTHRC1,DDX17,DDX5,DSTN,DYNLL1,EDF1,EEF2,EHD2,EIF3D,FHL2,FIS1,FN1,FUS,GNB2L1,H2AFZ,HMOX1,HNRNPA0,HNRNPAB,HNRNPC,HNRNPK,HNRNPU,HSP90AB1,HSPA1A,HSPA2,HSPA8,HSPB1,IPO5,ITGB1,KIF5B,LAMB1,LAMP1,LAMTOR1,MAP1B,MATR3,NACA,NAP1L1,NCL,NDUFS4,PEA15,PSAP,PTGIS,RAB1A,RAB1B,RAB7A,RAC1,RALB,RER1,RHEB,RHOA,RHOC,RPS27A,RPS27L,RSU1,S100A13,SCP2,SNX3,SPTBN…
GO:0060255	regulation of macromolecule metabolic process	87	6072	7.51e-06	ENSP00000216117,ENSP00000216190,ENSP00000223136,ENSP00000224073,ENSP00000225792,ENSP00000225964,ENSP00000230085,ENSP00000234677,ENSP00000244043,ENSP00000244534,ENSP00000248553,ENSP00000253024,ENSP00000254108,ENSP00000261574,ENSP00000261772,ENSP00000262306,ENSP00000263645,ENSP00000265062,ENSP00000265073,ENSP00000265753,ENSP00000267622,ENSP00000272317,ENSP00000272519,ENSP00000278671,ENSP00000283179…	AARS,AHNAK,ARF1,ARF4,ASPH,BTF3,CARHSP1,CBX3,CD109,CD44,CD63,CD81,COL1A1,COL6A3,CRABP2,CRIP1,CRYAB,DDX17,DDX5,DYNLL1,EDF1,EEF1A1,EEF2,EIF1,EIF3D,EIF4A1,EIF4H,EWSR1,FHL2,FIS1,FN1,FUS,GBP1,GFPT1,GNB2L1,H2AFZ,HIST1H1D,HMOX1,HNRNPA0,HNRNPAB,HNRNPC,HNRNPDL,HNRNPK,HNRNPU,HSP90AB1,HSPA1A,HSPA2,HSPA8,HSPB1,IPO5,LAMTOR1,LRRFIP2,MAGOH,MATR3,NACA,NCL,NDUFS4,PEA15,PSAP,PTGIS,RAB1A,RAB1B,RAB7A,RAC1,RALB,RHOA,R…
GO:0051049	regulation of transport	38	1732	8.70e-06	ENSP00000216117,ENSP00000223136,ENSP00000230085,ENSP00000253024,ENSP00000261574,ENSP00000263277,ENSP00000264710,ENSP00000265062,ENSP00000272519,ENSP00000278671,ENSP00000296755,ENSP00000307078,ENSP00000333298,ENSP00000333547,ENSP00000346839,ENSP00000348461,ENSP00000349259,ENSP00000357055,ENSP00000359504,ENSP00000360569,ENSP00000360609,ENSP00000362946,ENSP00000363500,ENSP00000364802,ENSP00000365439…	AHNAK,ARF1,ASPH,B2M,CD63,CLIC4,CRYAB,DYNLL1,EHD2,FIS1,FN1,GBP1,GNB2L1,HMOX1,HNRNPK,HSP90AB1,HSPA1A,HSPA2,HSPA8,IPO5,KIF5B,LAMP1,LAMTOR1,MAP1B,PEA15,RAB10,RAB11B,RAB14,RAB5C,RAB7A,RAC1,RALB,RHOA,SCP2,SNX12,SNX3,SPTBN1,TRIM28
GO:0006412	translation	16	362	1.12e-05	ENSP00000216190,ENSP00000234677,ENSP00000261772,ENSP00000265753,ENSP00000272317,ENSP00000293831,ENSP00000307940,ENSP00000331019,ENSP00000339063,ENSP00000357555,ENSP00000367038,ENSP00000368927,ENSP00000413436,ENSP00000419449,ENSP00000426909,ENSP00000448035	AARS,EEF1A1,EEF2,EIF1,EIF1AX,EIF3D,EIF4A1,EIF4H,GNB2L1,NACA,RPL10,RPS27,RPS27A,RPS27L,RRBP1,SARS
GO:0051128	regulation of cellular component organization	45	2306	1.33e-05	ENSP00000223136,ENSP00000230085,ENSP00000246069,ENSP00000253024,ENSP00000263277,ENSP00000265062,ENSP00000265073,ENSP00000272519,ENSP00000278671,ENSP00000283179,ENSP00000285735,ENSP00000292385,ENSP00000294742,ENSP00000296755,ENSP00000307078,ENSP00000310226,ENSP00000346839,ENSP00000348461,ENSP00000349259,ENSP00000350719,ENSP00000351022,ENSP00000353375,ENSP00000357688,ENSP00000359504,ENSP00000361777…	ARF1,ARPC5,ASPH,B2M,CD44,CD63,CDC42,CLIC4,CRABP2,CRYAB,DBN1,DSTN,EHD2,FIS1,FN1,GBP1,GNB2L1,HNRNPC,HNRNPK,HNRNPU,HSPA1A,HSPA2,HSPA8,KIF5B,LAMTOR1,LIMA1,MAP1B,MAP4,RAB14,RAB1B,RAB5C,RAB7A,RAC1,RALB,RHOA,RHOC,S100A13,SET,SNX12,SNX3,SPTBN1,SUB1,SYNE2,TPM1,TRIM28
GO:0019882	antigen processing and presentation	11	158	1.35e-05	ENSP00000236671,ENSP00000264710,ENSP00000265062,ENSP00000280551,ENSP00000311449,ENSP00000345344,ENSP00000376297,ENSP00000378721,ENSP00000440005,ENSP00000452780,ENSP00000477310	ARF1,B2M,CTSD,CTSL,DYNLL1,DYNLL2,RAB10,RAB6A,RAB7A,SEC24D,SEC31A
GO:0010970	transport along microtubule	10	129	1.85e-05	ENSP00000248553,ENSP00000267622,ENSP00000296755,ENSP00000307078,ENSP00000311449,ENSP00000350719,ENSP00000376297,ENSP00000383118,ENSP00000387286,ENSP00000477310	CDC42,DYNLL1,DYNLL2,HSPB1,KIF5B,MAP1B,RAB1A,RAB6A,SYNE2,TRIP11
GO:0060627	regulation of vesicle-mediated transport	18	480	1.86e-05	ENSP00000216117,ENSP00000230085,ENSP00000263277,ENSP00000264710,ENSP00000265062,ENSP00000272519,ENSP00000307078,ENSP00000333298,ENSP00000333547,ENSP00000348461,ENSP00000362946,ENSP00000365439,ENSP00000426909,ENSP00000440005,ENSP00000447053,ENSP00000447730,ENSP00000452780,ENSP00000481314	ARF1,B2M,CD63,EHD2,GNB2L1,HMOX1,HNRNPK,KIF5B,LAMP1,RAB10,RAB11B,RAB14,RAB5C,RAB7A,RAC1,RALB,SNX12,SNX3
GO:0019222	regulation of metabolic process	90	6516	1.95e-05	ENSP00000216117,ENSP00000216190,ENSP00000223136,ENSP00000224073,ENSP00000225792,ENSP00000225964,ENSP00000230085,ENSP00000234677,ENSP00000244043,ENSP00000244534,ENSP00000248553,ENSP00000253024,ENSP00000254108,ENSP00000261574,ENSP00000261772,ENSP00000262187,ENSP00000262306,ENSP00000263645,ENSP00000265062,ENSP00000265073,ENSP00000265753,ENSP00000267622,ENSP00000272317,ENSP00000272519,ENSP00000278671…	AARS,AHNAK,ARF1,ARF4,ASPH,BTF3,CARHSP1,CBX3,CD109,CD44,CD63,CD81,COL1A1,COL6A3,CRABP2,CRIP1,CRYAB,DDX17,DDX5,DYNLL1,EDF1,EEF1A1,EEF2,EIF1,EIF3D,EIF4A1,EIF4H,EWSR1,FHL2,FIS1,FN1,FUS,GBP1,GFPT1,GNB2L1,H2AFZ,HIST1H1D,HMOX1,HNRNPA0,HNRNPAB,HNRNPC,HNRNPDL,HNRNPK,HNRNPU,HSP90AB1,HSPA1A,HSPA2,HSPA8,HSPB1,IPO5,ITGB1,LAMTOR1,LRRFIP2,MAGOH,MATR3,NACA,NCL,NDUFS4,PEA15,PSAP,PTGIS,RAB1A,RAB1B,RAB7A,RAC1,RALB,…
GO:0032386	regulation of intracellular transport	15	335	2.10e-05	ENSP00000216117,ENSP00000223136,ENSP00000230085,ENSP00000253024,ENSP00000261574,ENSP00000263277,ENSP00000296755,ENSP00000307078,ENSP00000333298,ENSP00000333547,ENSP00000360569,ENSP00000360609,ENSP00000368767,ENSP00000433560,ENSP00000481314	ASPH,CRYAB,EHD2,FIS1,HMOX1,HSP90AB1,IPO5,KIF5B,LAMP1,MAP1B,RAB11B,SCP2,SNX12,SNX3,TRIM28
GO:0006886	intracellular protein transport	24	836	2.29e-05	ENSP00000223136,ENSP00000244763,ENSP00000248553,ENSP00000249923,ENSP00000261574,ENSP00000265044,ENSP00000265062,ENSP00000267622,ENSP00000267884,ENSP00000272317,ENSP00000280551,ENSP00000297185,ENSP00000305230,ENSP00000306866,ENSP00000329419,ENSP00000357555,ENSP00000360525,ENSP00000360569,ENSP00000362339,ENSP00000376297,ENSP00000388337,ENSP00000413436,ENSP00000432083,ENSP00000477310	COPB1,COPB2,DYNLL1,DYNLL2,FIS1,GABARAP,HSPA8,HSPA9,HSPB1,IPO5,MAGOH,RAB7A,RPL10,RPS27,RPS27A,SAR1A,SCP2,SEC24D,SEC61G,SRP14,SRP9,SSR1,SSR3,TRIP11
GO:0051716	cellular response to stimulus	86	6212	4.12e-05	ENSP00000216117,ENSP00000223136,ENSP00000225525,ENSP00000225792,ENSP00000225964,ENSP00000230085,ENSP00000244043,ENSP00000244763,ENSP00000248553,ENSP00000253024,ENSP00000254108,ENSP00000261574,ENSP00000262187,ENSP00000262306,ENSP00000263645,ENSP00000264710,ENSP00000265073,ENSP00000272317,ENSP00000272519,ENSP00000278671,ENSP00000283179,ENSP00000285735,ENSP00000294742,ENSP00000296417,ENSP00000296684…	ACTG1,ARF1,ARF4,ARPC5,ASPH,B2M,CARHSP1,CD44,CD63,CD81,CDC42,CLIC4,COL1A1,COL1A2,COL6A1,CRABP2,CRIP1,CRYAB,CTHRC1,CTSB,CTSL,DDX17,DDX5,EEF1A1,EEF2,FHL2,FIS1,FN1,FUS,GABARAP,GBP1,GFPT1,GNB2L1,H2AFZ,HMOX1,HNRNPDL,HNRNPK,HNRNPU,HSP90AB1,HSPA1A,HSPA8,HSPA9,HSPB1,IPO5,ITGB1,KIF5B,LAMP1,LAMTOR1,LRRFIP2,MAP1LC3A,MAP1LC3B2,NCL,NDUFS4,PEA15,PSAP,PTGIS,RAB10,RAB11B,RAB14,RAC1,RALB,RHEB,RHOA,RHOC,RPS27A,RPS2…
GO:0031329	regulation of cellular catabolic process	22	743	4.20e-05	ENSP00000216117,ENSP00000248553,ENSP00000262187,ENSP00000263645,ENSP00000272317,ENSP00000272519,ENSP00000278671,ENSP00000283179,ENSP00000310226,ENSP00000316042,ENSP00000339063,ENSP00000358635,ENSP00000360609,ENSP00000361626,ENSP00000361777,ENSP00000364802,ENSP00000378394,ENSP00000379838,ENSP00000405965,ENSP00000426909,ENSP00000432083,ENSP00000451291	CARHSP1,CD81,EEF1A1,GNB2L1,HMOX1,HNRNPA0,HNRNPC,HNRNPU,HSP90AB1,HSPA1A,HSPA8,HSPB1,LAMTOR1,PSAP,RAB1B,RALB,RHEB,RPS27A,SET,SUMO2,SYNCRIP,YBX1
GO:0006890	retrograde vesicle-mediated transport, Golgi to endoplasmic reticulum	8	81	4.54e-05	ENSP00000249923,ENSP00000256682,ENSP00000306010,ENSP00000310226,ENSP00000311449,ENSP00000329419,ENSP00000387286,ENSP00000475168	ARF3,ARF4,COPB1,COPB2,RAB1A,RAB1B,RAB6A,RER1
GO:0048522	positive regulation of cellular process	72	4898	7.15e-05	ENSP00000216117,ENSP00000216190,ENSP00000222399,ENSP00000223136,ENSP00000224073,ENSP00000225792,ENSP00000225964,ENSP00000230085,ENSP00000244043,ENSP00000244763,ENSP00000246069,ENSP00000248553,ENSP00000253024,ENSP00000254108,ENSP00000262187,ENSP00000263277,ENSP00000263645,ENSP00000265062,ENSP00000265073,ENSP00000267622,ENSP00000272317,ENSP00000272519,ENSP00000278671,ENSP00000283179,ENSP00000285735…	ARF4,ARPC5,ASPH,B2M,CD44,CD63,CD81,CDC42,COL1A1,CRABP2,CTHRC1,DDX17,DDX5,DSTN,DYNLL1,EDF1,EEF2,EHD2,EIF3D,FHL2,FIS1,FN1,FUS,GNB2L1,H2AFZ,HMOX1,HNRNPAB,HNRNPK,HNRNPU,HSP90AB1,HSPA1A,HSPA2,HSPA8,HSPB1,ITGB1,KIF5B,LAMB1,LAMP1,LAMTOR1,MAP1B,NACA,NAP1L1,NCL,NDUFS4,PEA15,PSAP,PTGIS,RAB1A,RAB1B,RAB7A,RAC1,RALB,RHEB,RHOA,RHOC,RPS27A,RPS27L,S100A13,SNX3,SPTBN1,SSR1,STAT1,SUB1,SUMO2,SYNE2,TAF15,TCEB1,TPM1,…
GO:0006417	regulation of translation	14	327	7.71e-05	ENSP00000216190,ENSP00000248553,ENSP00000261772,ENSP00000265753,ENSP00000305230,ENSP00000307940,ENSP00000318195,ENSP00000331019,ENSP00000358635,ENSP00000360525,ENSP00000400175,ENSP00000413436,ENSP00000419449,ENSP00000426909	AARS,EEF2,EIF1,EIF3D,EIF4H,GNB2L1,HSPB1,MAGOH,NCL,RHOA,RPL10,RPS27L,SRP9,SYNCRIP
GO:0034248	regulation of cellular amide metabolic process	15	379	8.28e-05	ENSP00000216190,ENSP00000248553,ENSP00000261772,ENSP00000265753,ENSP00000305230,ENSP00000307940,ENSP00000318195,ENSP00000331019,ENSP00000339063,ENSP00000358635,ENSP00000360525,ENSP00000400175,ENSP00000413436,ENSP00000419449,ENSP00000426909	AARS,EEF1A1,EEF2,EIF1,EIF3D,EIF4H,GNB2L1,HSPB1,MAGOH,NCL,RHOA,RPL10,RPS27L,SRP9,SYNCRIP
GO:0048523	negative regulation of cellular process	67	4454	9.10e-05	ENSP00000216117,ENSP00000216218,ENSP00000225525,ENSP00000225792,ENSP00000225964,ENSP00000230085,ENSP00000234677,ENSP00000244043,ENSP00000244534,ENSP00000248553,ENSP00000253024,ENSP00000261574,ENSP00000261772,ENSP00000262187,ENSP00000265062,ENSP00000272317,ENSP00000278671,ENSP00000283179,ENSP00000287097,ENSP00000295550,ENSP00000296417,ENSP00000297185,ENSP00000305230,ENSP00000306010,ENSP00000316042…	AARS,ARF1,ARF4,ASPH,B2M,CBX3,CD109,CD44,CDC42,CLIC4,COL1A1,COL6A3,CRYAB,CTHRC1,DDX5,DYNLL1,FHL2,FN1,GBP1,GNB2L1,H2AFZ,HIST1H1D,HMOX1,HNRNPA0,HNRNPC,HNRNPK,HNRNPU,HSP90AB1,HSPA1A,HSPA2,HSPA8,HSPA9,HSPB1,IPO5,ITGB1,LAMTOR1,LIMA1,MAP4,NACA,NCL,PEA15,PSAP,PTGIS,RAB7A,RAC1,RHEB,RHOA,RPL10,RPS27A,RPS27L,SARS,SET,SNX12,SNX3,SPTBN1,SRP9,ST13,STAT1,SYNCRIP,TAX1BP3,TP53I11,TPM1,TPT1,TRIM28,UFM1,XRCC6,YBX1
GO:0002478	antigen processing and presentation of exogenous peptide antigen	9	123	9.31e-05	ENSP00000236671,ENSP00000265062,ENSP00000280551,ENSP00000345344,ENSP00000376297,ENSP00000378721,ENSP00000440005,ENSP00000452780,ENSP00000477310	ARF1,B2M,CTSD,CTSL,DYNLL1,DYNLL2,RAB7A,SEC24D,SEC31A
GO:0010035	response to inorganic substance	17	491	9.57e-05	ENSP00000216117,ENSP00000223136,ENSP00000225964,ENSP00000254108,ENSP00000307940,ENSP00000319141,ENSP00000332449,ENSP00000354394,ENSP00000357688,ENSP00000357693,ENSP00000363500,ENSP00000363970,ENSP00000368767,ENSP00000378721,ENSP00000433560,ENSP00000452780,ENSP00000458162	ACTG1,ASPH,B2M,CLIC4,COL1A1,CRIP1,CRYAB,CYBRD1,EEF2,FIS1,FUS,HMOX1,MAP1LC3A,S100A13,S100A16,SEC31A,STAT1
GO:0007015	actin filament organization	11	200	9.81e-05	ENSP00000246069,ENSP00000292385,ENSP00000294742,ENSP00000324422,ENSP00000348461,ENSP00000351022,ENSP00000367542,ENSP00000378400,ENSP00000383118,ENSP00000400175,ENSP00000478061	ARPC5,CDC42,DBN1,DSTN,LIMA1,MARCKS,RAC1,RHOA,TPM1,TPM2,ZYX
GO:0030029	actin filament-based process	17	493	9.88e-05	ENSP00000246069,ENSP00000263277,ENSP00000292385,ENSP00000294742,ENSP00000316029,ENSP00000324422,ENSP00000348461,ENSP00000350719,ENSP00000351022,ENSP00000367542,ENSP00000378400,ENSP00000379350,ENSP00000383118,ENSP00000400175,ENSP00000446955,ENSP00000458162,ENSP00000478061	ACTG1,ARPC5,CDC42,DBN1,DSTN,EHD2,ITGB1,LIMA1,MARCKS,MYL6,RAC1,RHOA,SYNE2,TLN1,TPM1,TPM2,ZYX
GO:0048519	negative regulation of biological process	72	4953	0.00010	ENSP00000216117,ENSP00000216218,ENSP00000225525,ENSP00000225792,ENSP00000225964,ENSP00000230085,ENSP00000234677,ENSP00000244043,ENSP00000244534,ENSP00000248553,ENSP00000253024,ENSP00000261574,ENSP00000261772,ENSP00000262187,ENSP00000265062,ENSP00000272317,ENSP00000278671,ENSP00000283179,ENSP00000287097,ENSP00000295550,ENSP00000296417,ENSP00000296755,ENSP00000297185,ENSP00000305230,ENSP00000306010…	AARS,ARF1,ARF4,ASPH,B2M,CBX3,CD109,CD44,CDC42,CLIC4,COL1A1,COL6A3,CRYAB,CTHRC1,DDX17,DDX5,DYNLL1,FHL2,FN1,GBP1,GNB2L1,H2AFZ,HIST1H1D,HMOX1,HNRNPA0,HNRNPC,HNRNPK,HNRNPU,HSP90AB1,HSPA1A,HSPA2,HSPA8,HSPA9,HSPB1,IPO5,ITGB1,LAMTOR1,LIMA1,MAGOH,MAP1B,MAP4,NACA,NCL,PEA15,PSAP,PTGIS,RAB7A,RAC1,RHEB,RHOA,RPL10,RPS27,RPS27A,RPS27L,SARS,SET,SND1,SNX12,SNX3,SPTBN1,SRP9,ST13,STAT1,SYNCRIP,TAX1BP3,TP53I11,TPM1…
GO:0006518	peptide metabolic process	17	497	0.00011	ENSP00000216190,ENSP00000234677,ENSP00000261772,ENSP00000265753,ENSP00000272317,ENSP00000293831,ENSP00000307940,ENSP00000331019,ENSP00000339063,ENSP00000357555,ENSP00000367038,ENSP00000368927,ENSP00000413436,ENSP00000419449,ENSP00000426909,ENSP00000432083,ENSP00000448035	AARS,EEF1A1,EEF2,EIF1,EIF1AX,EIF3D,EIF4A1,EIF4H,GNB2L1,HSPA8,NACA,RPL10,RPS27,RPS27A,RPS27L,RRBP1,SARS
GO:0007163	establishment or maintenance of cell polarity	10	163	0.00011	ENSP00000264710,ENSP00000294742,ENSP00000296755,ENSP00000306010,ENSP00000350719,ENSP00000353375,ENSP00000360609,ENSP00000363500,ENSP00000383118,ENSP00000400175	ARF4,ARPC5,CDC42,CLIC4,HSP90AB1,MAP1B,MAP4,RAB10,RHOA,SYNE2
GO:0065008	regulation of biological quality	57	3559	0.00011	ENSP00000216117,ENSP00000223136,ENSP00000225964,ENSP00000244043,ENSP00000246069,ENSP00000248553,ENSP00000261772,ENSP00000263277,ENSP00000263645,ENSP00000265062,ENSP00000270792,ENSP00000271651,ENSP00000272317,ENSP00000278671,ENSP00000283179,ENSP00000292385,ENSP00000294742,ENSP00000296755,ENSP00000297185,ENSP00000297268,ENSP00000307078,ENSP00000316029,ENSP00000316042,ENSP00000319141,ENSP00000333298…	AARS,ARF1,ARPC5,ASPH,B2M,CARHSP1,CD81,CDC42,CLIC4,COL1A1,COL1A2,CRABP2,CRYAB,CTSK,CYBRD1,DBN1,DSTN,DYNLL1,EHD2,FIS1,FN1,GNB2L1,HMOX1,HNRNPA0,HNRNPC,HNRNPU,HSP90AB1,HSPA1A,HSPA8,HSPA9,HSPB1,KIF5B,LAMP1,LAMTOR1,LIMA1,MAP1B,PTGIS,RAB11B,RAB1A,RAB7A,RAC1,RHOA,RPS27A,S100A13,SCP2,SET,SH3BGRL3,SPTBN1,STAT1,SYNCRIP,SYNE1,SYNE2,TLN1,TPM1,TPT1,XRCC6,YBX1
GO:0019886	antigen processing and presentation of exogenous peptide antigen via MHC class II	8	96	0.00013	ENSP00000236671,ENSP00000265062,ENSP00000280551,ENSP00000345344,ENSP00000376297,ENSP00000378721,ENSP00000440005,ENSP00000477310	ARF1,CTSD,CTSL,DYNLL1,DYNLL2,RAB7A,SEC24D,SEC31A
GO:0010604	positive regulation of macromolecule metabolic process	51	3081	0.00017	ENSP00000216117,ENSP00000216190,ENSP00000223136,ENSP00000224073,ENSP00000225792,ENSP00000225964,ENSP00000248553,ENSP00000253024,ENSP00000254108,ENSP00000263645,ENSP00000265062,ENSP00000265073,ENSP00000267622,ENSP00000272317,ENSP00000272519,ENSP00000278671,ENSP00000283179,ENSP00000296417,ENSP00000306010,ENSP00000307940,ENSP00000310226,ENSP00000316042,ENSP00000318195,ENSP00000331019,ENSP00000346839…	ARF4,ASPH,CD44,CD63,CD81,COL1A1,DDX17,DDX5,EDF1,EEF2,EIF3D,FHL2,FIS1,FN1,FUS,GNB2L1,H2AFZ,HMOX1,HNRNPA0,HNRNPAB,HNRNPC,HNRNPK,HNRNPU,HSP90AB1,HSPA1A,HSPA2,HSPA8,HSPB1,LAMTOR1,NACA,NCL,PEA15,PSAP,RAB1A,RAB1B,RAB7A,RAC1,RALB,RHOA,RPS27A,RPS27L,STAT1,SUB1,SUMO2,SYNCRIP,TAF15,TCEB1,TRIM28,TRIP11,XRCC6,YBX1
GO:0051171	regulation of nitrogen compound metabolic process	80	5827	0.00017	ENSP00000216117,ENSP00000216190,ENSP00000223136,ENSP00000224073,ENSP00000225792,ENSP00000225964,ENSP00000230085,ENSP00000234677,ENSP00000244043,ENSP00000244534,ENSP00000248553,ENSP00000253024,ENSP00000254108,ENSP00000261574,ENSP00000261772,ENSP00000262306,ENSP00000263645,ENSP00000265062,ENSP00000265073,ENSP00000265753,ENSP00000267622,ENSP00000272317,ENSP00000272519,ENSP00000278671,ENSP00000283179…	AARS,AHNAK,ARF4,ASPH,BTF3,CARHSP1,CBX3,CD109,CD44,CD81,COL1A1,COL6A3,CRABP2,CRYAB,DDX17,DDX5,DYNLL1,EDF1,EEF1A1,EEF2,EIF1,EIF3D,EIF4H,EWSR1,FHL2,FIS1,FN1,FUS,GBP1,GNB2L1,H2AFZ,HIST1H1D,HMOX1,HNRNPA0,HNRNPAB,HNRNPC,HNRNPDL,HNRNPK,HNRNPU,HSP90AB1,HSPA1A,HSPA2,HSPA8,HSPB1,IPO5,LAMTOR1,LRRFIP2,MAGOH,NACA,NCL,NDUFS4,PEA15,PSAP,PTGIS,RAB1A,RAB1B,RAB7A,RAC1,RALB,RHOA,RPL10,RPS27A,RPS27L,SARS,SET,SND1,SN…
GO:0071345	cellular response to cytokine stimulus	24	953	0.00017	ENSP00000216117,ENSP00000225964,ENSP00000244043,ENSP00000272317,ENSP00000283179,ENSP00000297185,ENSP00000297268,ENSP00000307078,ENSP00000318195,ENSP00000324422,ENSP00000346839,ENSP00000354394,ENSP00000358635,ENSP00000359504,ENSP00000360609,ENSP00000379350,ENSP00000383118,ENSP00000398632,ENSP00000400175,ENSP00000432083,ENSP00000440005,ENSP00000452780,ENSP00000458162,ENSP00000483254	ACTG1,ARF1,B2M,CD44,CDC42,COL1A1,COL1A2,FN1,GBP1,HMOX1,HNRNPDL,HNRNPU,HSP90AB1,HSPA8,HSPA9,ITGB1,KIF5B,NCL,PTGIS,RHOA,RPS27A,STAT1,SYNCRIP,ZYX
GO:0009888	tissue development	33	1626	0.00022	ENSP00000222399,ENSP00000224073,ENSP00000225792,ENSP00000225964,ENSP00000244043,ENSP00000253024,ENSP00000264710,ENSP00000267622,ENSP00000283179,ENSP00000285735,ENSP00000287097,ENSP00000307940,ENSP00000325146,ENSP00000330523,ENSP00000332449,ENSP00000345672,ENSP00000346839,ENSP00000351022,ENSP00000351108,ENSP00000354394,ENSP00000355180,ENSP00000363500,ENSP00000378394,ENSP00000379350,ENSP00000380033…	CD109,CD44,CDC42,CLIC4,COL12A1,COL1A1,COL6A1,CRABP2,CRIP1,CTHRC1,CTSB,DDX17,DDX5,EDF1,EEF2,FHL2,FN1,HNRNPAB,HNRNPU,ITGB1,LAMB1,MYL6,NACA,PSAP,PTGIS,RAB10,RHOA,RHOC,STAT1,TAGLN,TPM1,TRIM28,TRIP11
GO:0030036	actin cytoskeleton organization	15	418	0.00022	ENSP00000246069,ENSP00000263277,ENSP00000292385,ENSP00000294742,ENSP00000316029,ENSP00000324422,ENSP00000348461,ENSP00000351022,ENSP00000367542,ENSP00000378400,ENSP00000379350,ENSP00000383118,ENSP00000400175,ENSP00000458162,ENSP00000478061	ACTG1,ARPC5,CDC42,DBN1,DSTN,EHD2,ITGB1,LIMA1,MARCKS,RAC1,RHOA,TLN1,TPM1,TPM2,ZYX
GO:0072599	establishment of protein localization to endoplasmic reticulum	8	105	0.00022	ENSP00000264710,ENSP00000265044,ENSP00000267884,ENSP00000272317,ENSP00000305230,ENSP00000357555,ENSP00000388337,ENSP00000413436	RAB10,RPL10,RPS27,RPS27A,SEC61G,SRP14,SRP9,SSR3
GO:0090110	COPII-coated vesicle cargo loading	4	11	0.00022	ENSP00000280551,ENSP00000362339,ENSP00000378721,ENSP00000387286	RAB1A,SAR1A,SEC24D,SEC31A
GO:1902903	regulation of supramolecular fiber organization	13	316	0.00022	ENSP00000246069,ENSP00000285735,ENSP00000294742,ENSP00000348461,ENSP00000349259,ENSP00000351022,ENSP00000364802,ENSP00000378400,ENSP00000383118,ENSP00000400175,ENSP00000432083,ENSP00000433560,ENSP00000440005	ARF1,ARPC5,CDC42,CRYAB,DSTN,HSPA1A,HSPA8,LIMA1,RAC1,RHOA,RHOC,SPTBN1,TPM1
GO:0006605	protein targeting	13	318	0.00023	ENSP00000223136,ENSP00000244763,ENSP00000265044,ENSP00000265062,ENSP00000267884,ENSP00000272317,ENSP00000305230,ENSP00000306866,ENSP00000357555,ENSP00000360569,ENSP00000388337,ENSP00000413436,ENSP00000432083	FIS1,GABARAP,HSPA8,RAB7A,RPL10,RPS27,RPS27A,SCP2,SEC61G,SRP14,SRP9,SSR1,SSR3
GO:0080090	regulation of primary metabolic process	81	5982	0.00023	ENSP00000216117,ENSP00000216190,ENSP00000223136,ENSP00000224073,ENSP00000225792,ENSP00000225964,ENSP00000230085,ENSP00000234677,ENSP00000244043,ENSP00000244534,ENSP00000248553,ENSP00000253024,ENSP00000254108,ENSP00000261574,ENSP00000261772,ENSP00000262306,ENSP00000263645,ENSP00000265062,ENSP00000265073,ENSP00000265753,ENSP00000267622,ENSP00000272317,ENSP00000272519,ENSP00000278671,ENSP00000283179…	AARS,AHNAK,ARF4,ASPH,BTF3,CARHSP1,CBX3,CD109,CD44,CD81,COL1A1,COL6A3,CRABP2,CRYAB,DDX17,DDX5,DYNLL1,EDF1,EEF1A1,EEF2,EIF1,EIF3D,EIF4H,EWSR1,FHL2,FIS1,FN1,FUS,GBP1,GNB2L1,H2AFZ,HIST1H1D,HMOX1,HNRNPA0,HNRNPAB,HNRNPC,HNRNPDL,HNRNPK,HNRNPU,HSP90AB1,HSPA1A,HSPA2,HSPA8,HSPB1,IPO5,LAMTOR1,LRRFIP2,MAGOH,NACA,NCL,NDUFS4,PEA15,PSAP,PTGIS,RAB1A,RAB1B,RAB7A,RAC1,RALB,RHOA,RPL10,RPS27A,RPS27L,SARS,SCP2,SET,SN…
GO:0061024	membrane organization	20	729	0.00030	ENSP00000223136,ENSP00000223369,ENSP00000230085,ENSP00000263277,ENSP00000265062,ENSP00000272317,ENSP00000280551,ENSP00000294742,ENSP00000310226,ENSP00000349259,ENSP00000350719,ENSP00000362339,ENSP00000364802,ENSP00000378721,ENSP00000383118,ENSP00000387286,ENSP00000400175,ENSP00000432083,ENSP00000458162,ENSP00000475168	ACTG1,ARPC5,CDC42,EHD2,FIS1,HSPA1A,HSPA8,RAB1A,RAB1B,RAB7A,RER1,RHOA,RPS27A,SAR1A,SEC24D,SEC31A,SNX3,SPTBN1,SYNE2,YKT6
GO:0000398	mRNA splicing, via spliceosome	12	284	0.00036	ENSP00000225792,ENSP00000254108,ENSP00000283179,ENSP00000316042,ENSP00000358635,ENSP00000360525,ENSP00000361626,ENSP00000365439,ENSP00000380033,ENSP00000383949,ENSP00000432083,ENSP00000451291	DDX17,DDX5,FUS,HNRNPA0,HNRNPC,HNRNPK,HNRNPU,HSPA8,MAGOH,NHP2L1,SYNCRIP,YBX1
GO:0006950	response to stress	52	3267	0.00036	ENSP00000216117,ENSP00000223136,ENSP00000225964,ENSP00000244043,ENSP00000244763,ENSP00000248553,ENSP00000253024,ENSP00000262306,ENSP00000263277,ENSP00000272317,ENSP00000272519,ENSP00000285735,ENSP00000297268,ENSP00000306010,ENSP00000306866,ENSP00000307078,ENSP00000307940,ENSP00000316029,ENSP00000316042,ENSP00000324422,ENSP00000331019,ENSP00000332449,ENSP00000346839,ENSP00000348461,ENSP00000349860…	ACTG1,ARF4,B2M,CD44,CDC42,COL1A1,COL1A2,CRIP1,CRYAB,DDX17,EEF2,EHD2,FIS1,FN1,GABARAP,GBP1,GFPT1,HMOX1,HNRNPA0,HSP90AB1,HSPA1A,HSPA2,HSPA8,HSPB1,ITGB1,KIF5B,MAP1LC3A,MAP1LC3B2,MATR3,NACA,PEA15,PTGIS,RAB14,RAB1A,RAC1,RALB,RHOA,RHOC,RPS27A,RPS27L,SEC31A,SSR1,STAT1,SYNCRIP,TCEB1,TCEB2,TLN1,TPM1,TRIM28,UFM1,XRCC6,ZYX
GO:0006986	response to unfolded protein	9	153	0.00038	ENSP00000244763,ENSP00000248553,ENSP00000316029,ENSP00000349860,ENSP00000360609,ENSP00000364802,ENSP00000378199,ENSP00000378721,ENSP00000432083	GFPT1,HSP90AB1,HSPA1A,HSPA2,HSPA8,HSPB1,SEC31A,SSR1,TLN1
GO:0006914	autophagy	11	240	0.00039	ENSP00000223136,ENSP00000236671,ENSP00000265062,ENSP00000306866,ENSP00000310226,ENSP00000363970,ENSP00000376297,ENSP00000387286,ENSP00000432083,ENSP00000450524,ENSP00000477310	CTSD,DYNLL1,DYNLL2,FIS1,GABARAP,HSPA8,MAP1LC3A,MAP1LC3B2,RAB1A,RAB1B,RAB7A
GO:0009893	positive regulation of metabolic process	52	3280	0.00039	ENSP00000216117,ENSP00000216190,ENSP00000223136,ENSP00000224073,ENSP00000225792,ENSP00000225964,ENSP00000248553,ENSP00000253024,ENSP00000254108,ENSP00000263645,ENSP00000265062,ENSP00000265073,ENSP00000267622,ENSP00000272317,ENSP00000272519,ENSP00000278671,ENSP00000283179,ENSP00000296417,ENSP00000306010,ENSP00000307940,ENSP00000310226,ENSP00000316042,ENSP00000318195,ENSP00000331019,ENSP00000346839…	ARF4,ASPH,CD44,CD63,CD81,COL1A1,DDX17,DDX5,EDF1,EEF2,EIF3D,FHL2,FIS1,FN1,FUS,GNB2L1,H2AFZ,HMOX1,HNRNPA0,HNRNPAB,HNRNPC,HNRNPK,HNRNPU,HSP90AB1,HSPA1A,HSPA2,HSPA8,HSPB1,LAMTOR1,NACA,NCL,PEA15,PSAP,RAB1A,RAB1B,RAB7A,RAC1,RALB,RHOA,RPS27A,RPS27L,SCP2,STAT1,SUB1,SUMO2,SYNCRIP,TAF15,TCEB1,TRIM28,TRIP11,XRCC6,YBX1
GO:0031323	regulation of cellular metabolic process	81	6082	0.00039	ENSP00000216117,ENSP00000216190,ENSP00000223136,ENSP00000224073,ENSP00000225792,ENSP00000225964,ENSP00000234677,ENSP00000244043,ENSP00000244534,ENSP00000248553,ENSP00000253024,ENSP00000254108,ENSP00000261574,ENSP00000261772,ENSP00000262187,ENSP00000262306,ENSP00000263645,ENSP00000265073,ENSP00000265753,ENSP00000267622,ENSP00000272317,ENSP00000272519,ENSP00000278671,ENSP00000283179,ENSP00000287097…	AARS,AHNAK,ARF1,ARF4,ASPH,BTF3,CARHSP1,CBX3,CD109,CD44,CD63,CD81,COL1A1,COL6A3,CRABP2,CRYAB,DDX17,DDX5,DYNLL1,EDF1,EEF1A1,EEF2,EIF1,EIF3D,EIF4H,EWSR1,FHL2,FIS1,FN1,FUS,GBP1,GNB2L1,H2AFZ,HIST1H1D,HMOX1,HNRNPA0,HNRNPAB,HNRNPC,HNRNPDL,HNRNPK,HNRNPU,HSP90AB1,HSPA1A,HSPA2,HSPA8,HSPB1,IPO5,LAMTOR1,LRRFIP2,MAGOH,NACA,NCL,NDUFS4,PEA15,PSAP,PTGIS,RAB1A,RAB1B,RAC1,RALB,RHEB,RHOA,RPL10,RPS27A,RPS27L,SARS,SE…
GO:0043484	regulation of RNA splicing	8	116	0.00039	ENSP00000225792,ENSP00000283179,ENSP00000360525,ENSP00000364802,ENSP00000365439,ENSP00000367263,ENSP00000380033,ENSP00000432083	AHNAK,DDX17,DDX5,HNRNPK,HNRNPU,HSPA1A,HSPA8,MAGOH
GO:0051246	regulation of protein metabolic process	45	2668	0.00039	ENSP00000216117,ENSP00000216190,ENSP00000223136,ENSP00000230085,ENSP00000248553,ENSP00000261574,ENSP00000261772,ENSP00000263645,ENSP00000265062,ENSP00000265753,ENSP00000272317,ENSP00000272519,ENSP00000278671,ENSP00000287097,ENSP00000295550,ENSP00000296684,ENSP00000305230,ENSP00000307940,ENSP00000310226,ENSP00000318195,ENSP00000331019,ENSP00000339063,ENSP00000346839,ENSP00000348461,ENSP00000352257…	AARS,ASPH,CD109,CD44,CD81,COL6A3,CRYAB,EEF1A1,EEF2,EIF1,EIF3D,EIF4H,FIS1,FN1,GBP1,GNB2L1,HMOX1,HNRNPK,HSP90AB1,HSPA1A,HSPA2,HSPB1,IPO5,LAMTOR1,MAGOH,NCL,NDUFS4,PEA15,PSAP,RAB1A,RAB1B,RAB7A,RAC1,RALB,RHOA,RPL10,RPS27A,RPS27L,SET,SNX12,SNX3,SRP9,SUMO2,SYNCRIP,XRCC6
GO:0042026	protein refolding	4	14	0.00042	ENSP00000364802,ENSP00000378199,ENSP00000432083,ENSP00000452780	B2M,HSPA1A,HSPA2,HSPA8
GO:0070208	protein heterotrimerization	4	14	0.00042	ENSP00000225964,ENSP00000297268,ENSP00000300527,ENSP00000355180	COL1A1,COL1A2,COL6A1,COL6A2
GO:0072594	establishment of protein localization to organelle	14	396	0.00043	ENSP00000223136,ENSP00000261574,ENSP00000264710,ENSP00000265044,ENSP00000265062,ENSP00000267884,ENSP00000272317,ENSP00000305230,ENSP00000333298,ENSP00000357555,ENSP00000360569,ENSP00000388337,ENSP00000413436,ENSP00000432083	FIS1,HSPA8,IPO5,LAMP1,RAB10,RAB7A,RPL10,RPS27,RPS27A,SCP2,SEC61G,SRP14,SRP9,SSR3
GO:0051129	negative regulation of cellular component organization	18	632	0.00046	ENSP00000230085,ENSP00000265062,ENSP00000283179,ENSP00000348461,ENSP00000349259,ENSP00000353375,ENSP00000359504,ENSP00000361777,ENSP00000364802,ENSP00000378199,ENSP00000378400,ENSP00000383118,ENSP00000400175,ENSP00000426909,ENSP00000432083,ENSP00000433560,ENSP00000451291,ENSP00000452780	B2M,CDC42,CRYAB,GBP1,GNB2L1,HNRNPC,HNRNPU,HSPA1A,HSPA2,HSPA8,LIMA1,MAP4,RAB7A,RAC1,RHOA,SET,SNX3,SPTBN1
GO:0030198	extracellular matrix organization	12	296	0.00048	ENSP00000222399,ENSP00000225964,ENSP00000271651,ENSP00000295550,ENSP00000297268,ENSP00000300527,ENSP00000325146,ENSP00000345344,ENSP00000346839,ENSP00000355180,ENSP00000379350,ENSP00000398632	CD44,COL12A1,COL1A1,COL1A2,COL6A1,COL6A2,COL6A3,CTSK,CTSL,FN1,ITGB1,LAMB1
GO:0010468	regulation of gene expression	65	4533	0.00050	ENSP00000216117,ENSP00000216190,ENSP00000224073,ENSP00000225792,ENSP00000225964,ENSP00000234677,ENSP00000244043,ENSP00000244534,ENSP00000248553,ENSP00000253024,ENSP00000254108,ENSP00000261772,ENSP00000262306,ENSP00000263645,ENSP00000265073,ENSP00000265753,ENSP00000272317,ENSP00000283179,ENSP00000293831,ENSP00000296417,ENSP00000305230,ENSP00000306010,ENSP00000307940,ENSP00000316042,ENSP00000318195…	AARS,AHNAK,ARF4,ASPH,BTF3,CARHSP1,CBX3,CD81,COL1A1,CRABP2,CRIP1,CRYAB,DDX17,DDX5,DYNLL1,EDF1,EEF1A1,EEF2,EIF1,EIF3D,EIF4A1,EIF4H,EWSR1,FHL2,FN1,FUS,GFPT1,GNB2L1,H2AFZ,HIST1H1D,HMOX1,HNRNPA0,HNRNPAB,HNRNPC,HNRNPDL,HNRNPK,HNRNPU,HSPA1A,HSPA8,HSPB1,LRRFIP2,MAGOH,MATR3,NACA,NCL,PTGIS,RHOA,RPL10,RPS27,RPS27A,RPS27L,SARS,SET,SND1,SNX12,SRP9,STAT1,SUB1,SYNCRIP,TAF15,TCEB1,TCEB2,TRIM28,XRCC6,YBX1
GO:0031589	cell-substrate adhesion	9	162	0.00052	ENSP00000222399,ENSP00000324422,ENSP00000346839,ENSP00000348461,ENSP00000379350,ENSP00000387286,ENSP00000398632,ENSP00000400175,ENSP00000447730	CD44,CD63,FN1,ITGB1,LAMB1,RAB1A,RAC1,RHOA,ZYX
GO:0006928	movement of cell or subcellular component	28	1355	0.00073	ENSP00000222399,ENSP00000225964,ENSP00000248553,ENSP00000267622,ENSP00000285735,ENSP00000294742,ENSP00000296755,ENSP00000297268,ENSP00000306010,ENSP00000307078,ENSP00000311449,ENSP00000330523,ENSP00000346839,ENSP00000348461,ENSP00000349259,ENSP00000350719,ENSP00000351022,ENSP00000353375,ENSP00000367542,ENSP00000376297,ENSP00000379350,ENSP00000383118,ENSP00000387286,ENSP00000398632,ENSP00000400175…	ARF4,ARPC5,CD44,CD63,CDC42,COL1A1,COL1A2,CTHRC1,DYNLL1,DYNLL2,FN1,HSPB1,ITGB1,KIF5B,LAMB1,MAP1B,MAP4,MYL6,RAB1A,RAB6A,RAC1,RHOA,RHOC,SPTBN1,SYNE2,TPM1,TPM2,TRIP11
GO:0048255	mRNA stabilization	5	37	0.00078	ENSP00000283179,ENSP00000316042,ENSP00000358635,ENSP00000361626,ENSP00000451291	HNRNPA0,HNRNPC,HNRNPU,SYNCRIP,YBX1
GO:0090150	establishment of protein localization to membrane	10	217	0.00081	ENSP00000244763,ENSP00000264710,ENSP00000265044,ENSP00000267884,ENSP00000272317,ENSP00000305230,ENSP00000333547,ENSP00000349259,ENSP00000357555,ENSP00000413436	RAB10,RAB11B,RPL10,RPS27,RPS27A,SPTBN1,SRP14,SRP9,SSR1,SSR3
GO:0070934	CRD-mediated mRNA stabilization	3	5	0.00084	ENSP00000283179,ENSP00000358635,ENSP00000361626	HNRNPU,SYNCRIP,YBX1
GO:0051173	positive regulation of nitrogen compound metabolic process	47	2946	0.00086	ENSP00000216117,ENSP00000216190,ENSP00000223136,ENSP00000224073,ENSP00000225792,ENSP00000225964,ENSP00000248553,ENSP00000253024,ENSP00000254108,ENSP00000263645,ENSP00000265062,ENSP00000265073,ENSP00000267622,ENSP00000272317,ENSP00000272519,ENSP00000278671,ENSP00000283179,ENSP00000296417,ENSP00000306010,ENSP00000307940,ENSP00000310226,ENSP00000318195,ENSP00000331019,ENSP00000346839,ENSP00000348461…	ARF4,ASPH,CD44,CD81,COL1A1,DDX17,DDX5,EDF1,EEF2,EIF3D,FHL2,FIS1,FN1,FUS,GNB2L1,H2AFZ,HMOX1,HNRNPAB,HNRNPK,HNRNPU,HSP90AB1,HSPA1A,HSPA2,HSPA8,HSPB1,LAMTOR1,NACA,NCL,PEA15,PSAP,RAB1A,RAB1B,RAB7A,RAC1,RALB,RHOA,RPS27A,RPS27L,STAT1,SUB1,SUMO2,TAF15,TCEB1,TRIM28,TRIP11,XRCC6,YBX1
GO:0006613	cotranslational protein targeting to membrane	7	97	0.00087	ENSP00000244763,ENSP00000265044,ENSP00000267884,ENSP00000272317,ENSP00000305230,ENSP00000357555,ENSP00000413436	RPL10,RPS27,RPS27A,SRP14,SRP9,SSR1,SSR3
GO:0007010	cytoskeleton organization	22	953	0.0011	ENSP00000246069,ENSP00000263277,ENSP00000292385,ENSP00000294742,ENSP00000296755,ENSP00000306866,ENSP00000316029,ENSP00000324422,ENSP00000348461,ENSP00000349259,ENSP00000350719,ENSP00000351022,ENSP00000353375,ENSP00000356224,ENSP00000367542,ENSP00000378400,ENSP00000379350,ENSP00000383118,ENSP00000400175,ENSP00000433560,ENSP00000458162,ENSP00000478061	ACTG1,ARPC5,CDC42,CRYAB,DBN1,DSTN,EHD2,GABARAP,ITGB1,LIMA1,MAP1B,MAP4,MARCKS,RAC1,RHOA,SPTBN1,SYNE1,SYNE2,TLN1,TPM1,TPM2,ZYX
GO:0007018	microtubule-based movement	11	276	0.0011	ENSP00000248553,ENSP00000267622,ENSP00000296755,ENSP00000307078,ENSP00000311449,ENSP00000350719,ENSP00000353375,ENSP00000376297,ENSP00000383118,ENSP00000387286,ENSP00000477310	CDC42,DYNLL1,DYNLL2,HSPB1,KIF5B,MAP1B,MAP4,RAB1A,RAB6A,SYNE2,TRIP11
GO:0045047	protein targeting to ER	7	101	0.0011	ENSP00000265044,ENSP00000267884,ENSP00000272317,ENSP00000305230,ENSP00000357555,ENSP00000388337,ENSP00000413436	RPL10,RPS27,RPS27A,SEC61G,SRP14,SRP9,SSR3
GO:0060548	negative regulation of cell death	22	953	0.0011	ENSP00000216117,ENSP00000248553,ENSP00000261772,ENSP00000272317,ENSP00000297185,ENSP00000306010,ENSP00000357055,ENSP00000360609,ENSP00000361777,ENSP00000364802,ENSP00000365439,ENSP00000368970,ENSP00000378394,ENSP00000379350,ENSP00000386665,ENSP00000398632,ENSP00000400175,ENSP00000413436,ENSP00000426909,ENSP00000433560,ENSP00000448035,ENSP00000477781	AARS,ARF4,CD44,CRYAB,FHL2,GNB2L1,HMOX1,HNRNPK,HSP90AB1,HSPA1A,HSPA9,HSPB1,ITGB1,NACA,PEA15,PSAP,RHOA,RPL10,RPS27A,SET,TPT1,UFM1
GO:0006413	translational initiation	8	142	0.0012	ENSP00000216190,ENSP00000265753,ENSP00000272317,ENSP00000293831,ENSP00000357555,ENSP00000368927,ENSP00000413436,ENSP00000419449	EIF1,EIF1AX,EIF3D,EIF4A1,EIF4H,RPL10,RPS27,RPS27A
GO:0016197	endosomal transport	9	185	0.0012	ENSP00000223369,ENSP00000263277,ENSP00000264710,ENSP00000265062,ENSP00000272317,ENSP00000278671,ENSP00000311449,ENSP00000333547,ENSP00000362946	EHD2,LAMTOR1,RAB10,RAB11B,RAB14,RAB6A,RAB7A,RPS27A,YKT6
GO:0030100	regulation of endocytosis	10	229	0.0012	ENSP00000230085,ENSP00000348461,ENSP00000362946,ENSP00000365439,ENSP00000426909,ENSP00000440005,ENSP00000447053,ENSP00000447730,ENSP00000452780,ENSP00000481314	ARF1,B2M,CD63,GNB2L1,HNRNPK,RAB14,RAB5C,RAC1,SNX12,SNX3
GO:0051656	establishment of organelle localization	13	387	0.0012	ENSP00000223369,ENSP00000280551,ENSP00000296755,ENSP00000307078,ENSP00000310226,ENSP00000311449,ENSP00000333547,ENSP00000350719,ENSP00000353375,ENSP00000357688,ENSP00000378721,ENSP00000383118,ENSP00000387286	CDC42,KIF5B,MAP1B,MAP4,RAB11B,RAB1A,RAB1B,RAB6A,S100A13,SEC24D,SEC31A,SYNE2,YKT6
GO:0072384	organelle transport along microtubule	6	69	0.0012	ENSP00000296755,ENSP00000307078,ENSP00000311449,ENSP00000350719,ENSP00000383118,ENSP00000387286	CDC42,KIF5B,MAP1B,RAB1A,RAB6A,SYNE2
GO:0010038	response to metal ion	12	339	0.0014	ENSP00000216117,ENSP00000254108,ENSP00000319141,ENSP00000332449,ENSP00000357688,ENSP00000357693,ENSP00000363500,ENSP00000363970,ENSP00000368767,ENSP00000378721,ENSP00000452780,ENSP00000458162	ACTG1,ASPH,B2M,CLIC4,CRIP1,CYBRD1,FUS,HMOX1,MAP1LC3A,S100A13,S100A16,SEC31A
GO:0034622	cellular protein-containing complex assembly	20	832	0.0014	ENSP00000216190,ENSP00000244534,ENSP00000265753,ENSP00000272317,ENSP00000280551,ENSP00000296684,ENSP00000331019,ENSP00000348461,ENSP00000357555,ENSP00000360609,ENSP00000361777,ENSP00000362339,ENSP00000364802,ENSP00000369176,ENSP00000378721,ENSP00000383949,ENSP00000387286,ENSP00000413436,ENSP00000433560,ENSP00000477538	CRYAB,EIF3D,EIF4H,HIST1H1D,HSP90AB1,HSPA1A,NAP1L1,NDUFB6,NDUFS4,NHP2L1,RAB1A,RAC1,RPL10,RPS27,RPS27A,RPS27L,SAR1A,SEC24D,SEC31A,SET
GO:0051640	organelle localization	16	574	0.0014	ENSP00000223369,ENSP00000264710,ENSP00000278671,ENSP00000280551,ENSP00000296755,ENSP00000307078,ENSP00000310226,ENSP00000311449,ENSP00000333547,ENSP00000350719,ENSP00000353375,ENSP00000357688,ENSP00000376297,ENSP00000378721,ENSP00000383118,ENSP00000387286	CDC42,DYNLL1,KIF5B,LAMTOR1,MAP1B,MAP4,RAB10,RAB11B,RAB1A,RAB1B,RAB6A,S100A13,SEC24D,SEC31A,SYNE2,YKT6
GO:0110053	regulation of actin filament organization	10	235	0.0014	ENSP00000246069,ENSP00000285735,ENSP00000294742,ENSP00000348461,ENSP00000349259,ENSP00000351022,ENSP00000378400,ENSP00000383118,ENSP00000400175,ENSP00000440005	ARF1,ARPC5,CDC42,DSTN,LIMA1,RAC1,RHOA,RHOC,SPTBN1,TPM1
GO:1903312	negative regulation of mRNA metabolic process	6	74	0.0015	ENSP00000283179,ENSP00000316042,ENSP00000358635,ENSP00000361626,ENSP00000365439,ENSP00000451291	HNRNPA0,HNRNPC,HNRNPK,HNRNPU,SYNCRIP,YBX1
GO:0009653	anatomical structure morphogenesis	35	1992	0.0016	ENSP00000216117,ENSP00000222399,ENSP00000223136,ENSP00000225964,ENSP00000253024,ENSP00000264710,ENSP00000267622,ENSP00000285735,ENSP00000287097,ENSP00000296755,ENSP00000297268,ENSP00000307078,ENSP00000318195,ENSP00000325146,ENSP00000330523,ENSP00000332449,ENSP00000346839,ENSP00000348461,ENSP00000349259,ENSP00000351022,ENSP00000355180,ENSP00000360609,ENSP00000363500,ENSP00000368767,ENSP00000379350…	ACTG1,ASPH,CD109,CD44,CDC42,CLIC4,COL12A1,COL1A1,COL1A2,COL6A1,CRABP2,CRIP1,CRYAB,CTHRC1,FHL2,FIS1,FN1,GNB2L1,HMOX1,HSP90AB1,ITGB1,KIF5B,LAMB1,MAP1B,NACA,NCL,RAB10,RAB1A,RAC1,RHOA,RHOC,SPTBN1,TPM1,TRIM28,TRIP11
GO:0061061	muscle structure development	14	457	0.0016	ENSP00000225792,ENSP00000283179,ENSP00000295550,ENSP00000307940,ENSP00000351022,ENSP00000356224,ENSP00000379350,ENSP00000380033,ENSP00000386665,ENSP00000400175,ENSP00000432282,ENSP00000433560,ENSP00000446955,ENSP00000458162	ACTG1,COL6A3,CRYAB,DDX17,DDX5,EEF2,FHL2,HNRNPU,ITGB1,MYL6,RHOA,SYNE1,TAGLN,TPM1
GO:0043462	regulation of ATPase activity	6	76	0.0017	ENSP00000283179,ENSP00000351022,ENSP00000367542,ENSP00000376297,ENSP00000378199,ENSP00000477310	DYNLL1,DYNLL2,HNRNPU,HSPA2,TPM1,TPM2
GO:0048024	regulation of mRNA splicing, via spliceosome	6	77	0.0018	ENSP00000225792,ENSP00000283179,ENSP00000360525,ENSP00000365439,ENSP00000380033,ENSP00000432083	DDX17,DDX5,HNRNPK,HNRNPU,HSPA8,MAGOH
GO:0072657	protein localization to membrane	13	405	0.0018	ENSP00000244763,ENSP00000263277,ENSP00000264710,ENSP00000265044,ENSP00000267884,ENSP00000272317,ENSP00000305230,ENSP00000333547,ENSP00000349259,ENSP00000357555,ENSP00000360569,ENSP00000413436,ENSP00000475168	EHD2,RAB10,RAB11B,RER1,RPL10,RPS27,RPS27A,SCP2,SPTBN1,SRP14,SRP9,SSR1,SSR3
GO:1903827	regulation of cellular protein localization	14	465	0.0018	ENSP00000223136,ENSP00000225525,ENSP00000253024,ENSP00000261574,ENSP00000272519,ENSP00000307078,ENSP00000333547,ENSP00000349259,ENSP00000359504,ENSP00000360609,ENSP00000368767,ENSP00000379350,ENSP00000426909,ENSP00000475168	ASPH,FIS1,GBP1,GNB2L1,HSP90AB1,IPO5,ITGB1,KIF5B,RAB11B,RALB,RER1,SPTBN1,TAX1BP3,TRIM28
GO:0031325	positive regulation of cellular metabolic process	47	3060	0.0019	ENSP00000216117,ENSP00000216190,ENSP00000223136,ENSP00000224073,ENSP00000225792,ENSP00000225964,ENSP00000248553,ENSP00000253024,ENSP00000254108,ENSP00000263645,ENSP00000265073,ENSP00000267622,ENSP00000272317,ENSP00000272519,ENSP00000278671,ENSP00000283179,ENSP00000296417,ENSP00000306010,ENSP00000307940,ENSP00000310226,ENSP00000318195,ENSP00000331019,ENSP00000346839,ENSP00000348461,ENSP00000351108…	ARF4,ASPH,CD44,CD63,CD81,COL1A1,DDX17,DDX5,EDF1,EEF2,EIF3D,FHL2,FIS1,FN1,FUS,GNB2L1,H2AFZ,HMOX1,HNRNPAB,HNRNPK,HNRNPU,HSP90AB1,HSPA1A,HSPA2,HSPA8,HSPB1,LAMTOR1,NACA,NCL,PEA15,PSAP,RAB1A,RAB1B,RAC1,RALB,RHOA,RPS27A,RPS27L,STAT1,SUB1,SUMO2,TAF15,TCEB1,TRIM28,TRIP11,XRCC6,YBX1
GO:0043066	negative regulation of apoptotic process	20	859	0.0019	ENSP00000216117,ENSP00000248553,ENSP00000261772,ENSP00000272317,ENSP00000297185,ENSP00000306010,ENSP00000357055,ENSP00000360609,ENSP00000361777,ENSP00000364802,ENSP00000365439,ENSP00000368970,ENSP00000379350,ENSP00000386665,ENSP00000398632,ENSP00000400175,ENSP00000413436,ENSP00000433560,ENSP00000448035,ENSP00000477781	AARS,ARF4,CD44,CRYAB,FHL2,HMOX1,HNRNPK,HSP90AB1,HSPA1A,HSPA9,HSPB1,ITGB1,NACA,PEA15,RHOA,RPL10,RPS27A,SET,TPT1,UFM1
GO:0071346	cellular response to interferon-gamma	8	155	0.0020	ENSP00000307078,ENSP00000324422,ENSP00000354394,ENSP00000358635,ENSP00000359504,ENSP00000398632,ENSP00000452780,ENSP00000458162	ACTG1,B2M,CD44,GBP1,KIF5B,STAT1,SYNCRIP,ZYX
GO:0044087	regulation of cellular component biogenesis	20	867	0.0022	ENSP00000265062,ENSP00000265073,ENSP00000272519,ENSP00000283179,ENSP00000285735,ENSP00000294742,ENSP00000310226,ENSP00000348461,ENSP00000349259,ENSP00000350719,ENSP00000351022,ENSP00000353375,ENSP00000364802,ENSP00000378199,ENSP00000383118,ENSP00000400175,ENSP00000426909,ENSP00000432083,ENSP00000433560,ENSP00000440005	ARF1,ARPC5,CDC42,CRYAB,GNB2L1,HNRNPU,HSPA1A,HSPA2,HSPA8,MAP4,RAB1B,RAB7A,RAC1,RALB,RHOA,RHOC,SPTBN1,SUB1,SYNE2,TPM1
GO:0051336	regulation of hydrolase activity	25	1238	0.0023	ENSP00000223136,ENSP00000225525,ENSP00000261574,ENSP00000283179,ENSP00000285735,ENSP00000287097,ENSP00000295550,ENSP00000306010,ENSP00000331019,ENSP00000346839,ENSP00000351022,ENSP00000360609,ENSP00000361777,ENSP00000364802,ENSP00000367154,ENSP00000367542,ENSP00000368767,ENSP00000376297,ENSP00000378199,ENSP00000379350,ENSP00000398632,ENSP00000400175,ENSP00000426909,ENSP00000433560,ENSP00000477310	ARF4,ASPH,CD109,CD44,COL6A3,CRYAB,DYNLL1,DYNLL2,FIS1,FN1,GNB2L1,HNRNPU,HSP90AB1,HSPA1A,HSPA2,IPO5,ITGB1,RHOA,RHOC,RPS27L,RSU1,SET,TAX1BP3,TPM1,TPM2
GO:0051496	positive regulation of stress fiber assembly	5	50	0.0023	ENSP00000285735,ENSP00000348461,ENSP00000351022,ENSP00000383118,ENSP00000400175	CDC42,RAC1,RHOA,RHOC,TPM1
GO:0007160	cell-matrix adhesion	7	119	0.0024	ENSP00000324422,ENSP00000346839,ENSP00000348461,ENSP00000379350,ENSP00000398632,ENSP00000400175,ENSP00000447730	CD44,CD63,FN1,ITGB1,RAC1,RHOA,ZYX
GO:0022411	cellular component disassembly	12	364	0.0024	ENSP00000223136,ENSP00000246069,ENSP00000271651,ENSP00000306866,ENSP00000307078,ENSP00000345344,ENSP00000361777,ENSP00000363970,ENSP00000378199,ENSP00000398632,ENSP00000432083,ENSP00000450524	CD44,CTSK,CTSL,DSTN,FIS1,GABARAP,HSPA2,HSPA8,KIF5B,MAP1LC3A,MAP1LC3B2,SET
GO:0044093	positive regulation of molecular function	31	1713	0.0024	ENSP00000216190,ENSP00000223136,ENSP00000224073,ENSP00000225525,ENSP00000253024,ENSP00000263645,ENSP00000272317,ENSP00000272519,ENSP00000283179,ENSP00000285735,ENSP00000306010,ENSP00000307078,ENSP00000330523,ENSP00000331019,ENSP00000346839,ENSP00000351022,ENSP00000352257,ENSP00000357055,ENSP00000360609,ENSP00000364802,ENSP00000367154,ENSP00000368767,ENSP00000376297,ENSP00000378199,ENSP00000378394…	ARF4,ASPH,B2M,CD81,CTHRC1,DYNLL1,DYNLL2,EDF1,EIF3D,FIS1,FN1,GNB2L1,HNRNPU,HSP90AB1,HSPA1A,HSPA2,ITGB1,KIF5B,PEA15,PSAP,RAB1A,RALB,RHOA,RHOC,RPS27A,RPS27L,RSU1,TAX1BP3,TPM1,TRIM28,XRCC6
GO:0051345	positive regulation of hydrolase activity	18	742	0.0025	ENSP00000223136,ENSP00000225525,ENSP00000283179,ENSP00000285735,ENSP00000306010,ENSP00000331019,ENSP00000346839,ENSP00000351022,ENSP00000360609,ENSP00000364802,ENSP00000367154,ENSP00000368767,ENSP00000376297,ENSP00000378199,ENSP00000379350,ENSP00000400175,ENSP00000426909,ENSP00000477310	ARF4,ASPH,DYNLL1,DYNLL2,FIS1,FN1,GNB2L1,HNRNPU,HSP90AB1,HSPA1A,HSPA2,ITGB1,RHOA,RHOC,RPS27L,RSU1,TAX1BP3,TPM1
GO:0000045	autophagosome assembly	5	52	0.0026	ENSP00000265062,ENSP00000306866,ENSP00000363970,ENSP00000387286,ENSP00000450524	GABARAP,MAP1LC3A,MAP1LC3B2,RAB1A,RAB7A
GO:0010556	regulation of macromolecule biosynthetic process	58	4143	0.0026	ENSP00000216117,ENSP00000216190,ENSP00000224073,ENSP00000225792,ENSP00000225964,ENSP00000234677,ENSP00000244043,ENSP00000244534,ENSP00000248553,ENSP00000253024,ENSP00000254108,ENSP00000261772,ENSP00000262306,ENSP00000263645,ENSP00000265073,ENSP00000265753,ENSP00000267622,ENSP00000272317,ENSP00000283179,ENSP00000296417,ENSP00000305230,ENSP00000306010,ENSP00000307940,ENSP00000318195,ENSP00000331019…	AARS,ARF4,ASPH,BTF3,CARHSP1,CBX3,CD81,COL1A1,CRABP2,DDX17,DDX5,DYNLL1,EDF1,EEF1A1,EEF2,EIF1,EIF3D,EIF4H,EWSR1,FHL2,FUS,GNB2L1,H2AFZ,HIST1H1D,HMOX1,HNRNPAB,HNRNPC,HNRNPDL,HNRNPK,HNRNPU,HSP90AB1,HSPA1A,HSPA8,HSPB1,LRRFIP2,MAGOH,NACA,NCL,PTGIS,RAC1,RHOA,RPL10,RPS27A,RPS27L,SARS,SET,SND1,SRP9,STAT1,SUB1,SYNCRIP,TAF15,TCEB1,TCEB2,TRIM28,TRIP11,XRCC6,YBX1
GO:0043254	regulation of protein complex assembly	13	425	0.0026	ENSP00000265073,ENSP00000272519,ENSP00000285735,ENSP00000294742,ENSP00000348461,ENSP00000349259,ENSP00000364802,ENSP00000383118,ENSP00000400175,ENSP00000426909,ENSP00000432083,ENSP00000433560,ENSP00000440005	ARF1,ARPC5,CDC42,CRYAB,GNB2L1,HSPA1A,HSPA8,RAC1,RALB,RHOA,RHOC,SPTBN1,SUB1
GO:0071495	cellular response to endogenous stimulus	23	1106	0.0027	ENSP00000223136,ENSP00000225792,ENSP00000225964,ENSP00000261574,ENSP00000264710,ENSP00000272317,ENSP00000278671,ENSP00000283179,ENSP00000296417,ENSP00000297268,ENSP00000307940,ENSP00000318195,ENSP00000324422,ENSP00000339063,ENSP00000345344,ENSP00000345672,ENSP00000354394,ENSP00000355180,ENSP00000362946,ENSP00000380033,ENSP00000386665,ENSP00000398632,ENSP00000400175	CD44,COL1A1,COL1A2,COL6A1,CTSB,CTSL,DDX17,DDX5,EEF1A1,EEF2,FHL2,FIS1,H2AFZ,HNRNPU,IPO5,LAMTOR1,NCL,RAB10,RAB14,RHOA,RPS27A,STAT1,ZYX
GO:2000112	regulation of cellular macromolecule biosynthetic process	57	4050	0.0027	ENSP00000216117,ENSP00000216190,ENSP00000224073,ENSP00000225792,ENSP00000225964,ENSP00000234677,ENSP00000244043,ENSP00000244534,ENSP00000248553,ENSP00000253024,ENSP00000254108,ENSP00000261772,ENSP00000262306,ENSP00000263645,ENSP00000265073,ENSP00000265753,ENSP00000272317,ENSP00000283179,ENSP00000296417,ENSP00000305230,ENSP00000306010,ENSP00000307940,ENSP00000318195,ENSP00000331019,ENSP00000336687…	AARS,ARF4,ASPH,BTF3,CARHSP1,CBX3,CD81,COL1A1,CRABP2,DDX17,DDX5,DYNLL1,EDF1,EEF1A1,EEF2,EIF1,EIF3D,EIF4H,EWSR1,FHL2,FUS,GNB2L1,H2AFZ,HIST1H1D,HMOX1,HNRNPAB,HNRNPC,HNRNPDL,HNRNPK,HNRNPU,HSP90AB1,HSPA1A,HSPA8,HSPB1,LRRFIP2,MAGOH,NACA,NCL,PTGIS,RAC1,RHOA,RPL10,RPS27A,RPS27L,SARS,SET,SND1,SRP9,STAT1,SUB1,SYNCRIP,TAF15,TCEB1,TCEB2,TRIM28,XRCC6,YBX1
GO:0022603	regulation of anatomical structure morphogenesis	21	961	0.0028	ENSP00000216117,ENSP00000223136,ENSP00000234677,ENSP00000244043,ENSP00000248553,ENSP00000263277,ENSP00000296755,ENSP00000330523,ENSP00000346839,ENSP00000348461,ENSP00000351022,ENSP00000354394,ENSP00000357688,ENSP00000359504,ENSP00000379350,ENSP00000383118,ENSP00000398632,ENSP00000400175,ENSP00000426909,ENSP00000448035,ENSP00000482841	CD44,CDC42,CRABP2,CTHRC1,EHD2,FIS1,FN1,GBP1,GNB2L1,HMOX1,HSPB1,ITGB1,MAP1B,NACA,PTGIS,RAC1,RHOA,S100A13,SARS,STAT1,TPM1
GO:0032781	positive regulation of ATPase activity	5	53	0.0028	ENSP00000283179,ENSP00000351022,ENSP00000376297,ENSP00000378199,ENSP00000477310	DYNLL1,DYNLL2,HNRNPU,HSPA2,TPM1
GO:1903078	positive regulation of protein localization to plasma membrane	5	53	0.0028	ENSP00000307078,ENSP00000349259,ENSP00000379350,ENSP00000426909,ENSP00000475168	GNB2L1,ITGB1,KIF5B,RER1,SPTBN1
GO:0006457	protein folding	9	214	0.0029	ENSP00000216218,ENSP00000248553,ENSP00000297185,ENSP00000360609,ENSP00000364802,ENSP00000378199,ENSP00000432083,ENSP00000433560,ENSP00000452780	B2M,CRYAB,HSP90AB1,HSPA1A,HSPA2,HSPA8,HSPA9,HSPB1,ST13
GO:0006900	vesicle budding from membrane	6	86	0.0029	ENSP00000230085,ENSP00000280551,ENSP00000310226,ENSP00000362339,ENSP00000378721,ENSP00000387286	RAB1A,RAB1B,SAR1A,SEC24D,SEC31A,SNX3
GO:0010628	positive regulation of gene expression	32	1826	0.0030	ENSP00000216190,ENSP00000224073,ENSP00000225792,ENSP00000225964,ENSP00000253024,ENSP00000263645,ENSP00000265073,ENSP00000272317,ENSP00000283179,ENSP00000296417,ENSP00000306010,ENSP00000307940,ENSP00000316042,ENSP00000318195,ENSP00000331019,ENSP00000346839,ENSP00000351108,ENSP00000352257,ENSP00000354394,ENSP00000358635,ENSP00000361626,ENSP00000364802,ENSP00000365439,ENSP00000368767,ENSP00000380033…	ARF4,ASPH,CD81,COL1A1,DDX17,DDX5,EDF1,EEF2,EIF3D,FHL2,FN1,H2AFZ,HNRNPA0,HNRNPAB,HNRNPC,HNRNPK,HNRNPU,HSPA1A,HSPA8,NACA,NCL,RHOA,RPS27A,RPS27L,STAT1,SUB1,SYNCRIP,TAF15,TCEB1,TRIM28,XRCC6,YBX1
GO:0032963	collagen metabolic process	5	54	0.0030	ENSP00000225964,ENSP00000236671,ENSP00000271651,ENSP00000345344,ENSP00000345672	COL1A1,CTSB,CTSD,CTSK,CTSL
GO:1903076	regulation of protein localization to plasma membrane	6	87	0.0030	ENSP00000307078,ENSP00000349259,ENSP00000359504,ENSP00000379350,ENSP00000426909,ENSP00000475168	GBP1,GNB2L1,ITGB1,KIF5B,RER1,SPTBN1
GO:0009719	response to endogenous stimulus	26	1353	0.0032	ENSP00000223136,ENSP00000225792,ENSP00000225964,ENSP00000261574,ENSP00000263645,ENSP00000264710,ENSP00000272317,ENSP00000278671,ENSP00000283179,ENSP00000296417,ENSP00000297268,ENSP00000307940,ENSP00000318195,ENSP00000324422,ENSP00000339063,ENSP00000345344,ENSP00000345672,ENSP00000354394,ENSP00000355180,ENSP00000362946,ENSP00000379350,ENSP00000380033,ENSP00000386665,ENSP00000398632,ENSP00000400175…	CD44,CD81,COL1A1,COL1A2,COL6A1,CRYAB,CTSB,CTSL,DDX17,DDX5,EEF1A1,EEF2,FHL2,FIS1,H2AFZ,HNRNPU,IPO5,ITGB1,LAMTOR1,NCL,RAB10,RAB14,RHOA,RPS27A,STAT1,ZYX
GO:0032880	regulation of protein localization	20	901	0.0032	ENSP00000223136,ENSP00000225525,ENSP00000230085,ENSP00000253024,ENSP00000261574,ENSP00000272519,ENSP00000307078,ENSP00000333547,ENSP00000346839,ENSP00000349259,ENSP00000359504,ENSP00000360609,ENSP00000362946,ENSP00000368767,ENSP00000376297,ENSP00000379350,ENSP00000426909,ENSP00000432083,ENSP00000475168,ENSP00000481314	ASPH,DYNLL1,FIS1,FN1,GBP1,GNB2L1,HSP90AB1,HSPA8,IPO5,ITGB1,KIF5B,RAB11B,RAB14,RALB,RER1,SNX12,SNX3,SPTBN1,TAX1BP3,TRIM28
GO:0010557	positive regulation of macromolecule biosynthetic process	31	1758	0.0033	ENSP00000216117,ENSP00000216190,ENSP00000224073,ENSP00000225964,ENSP00000248553,ENSP00000253024,ENSP00000254108,ENSP00000263645,ENSP00000265073,ENSP00000267622,ENSP00000272317,ENSP00000283179,ENSP00000296417,ENSP00000306010,ENSP00000307940,ENSP00000318195,ENSP00000331019,ENSP00000348461,ENSP00000351108,ENSP00000352257,ENSP00000354394,ENSP00000360609,ENSP00000361626,ENSP00000365439,ENSP00000368767…	ARF4,ASPH,CD81,COL1A1,DDX17,EDF1,EEF2,EIF3D,FHL2,FUS,H2AFZ,HMOX1,HNRNPAB,HNRNPK,HNRNPU,HSP90AB1,HSPB1,NACA,NCL,RAC1,RHOA,RPS27A,RPS27L,STAT1,SUB1,TAF15,TCEB1,TRIM28,TRIP11,XRCC6,YBX1
GO:0051130	positive regulation of cellular component organization	23	1128	0.0034	ENSP00000223136,ENSP00000230085,ENSP00000246069,ENSP00000253024,ENSP00000263277,ENSP00000265073,ENSP00000272519,ENSP00000283179,ENSP00000285735,ENSP00000294742,ENSP00000296755,ENSP00000307078,ENSP00000346839,ENSP00000348461,ENSP00000351022,ENSP00000364802,ENSP00000365439,ENSP00000383118,ENSP00000400175,ENSP00000426909,ENSP00000447730,ENSP00000452780,ENSP00000482841	ARPC5,B2M,CD63,CDC42,CRABP2,DSTN,EHD2,FIS1,FN1,GNB2L1,HNRNPK,HNRNPU,HSPA1A,KIF5B,MAP1B,RAC1,RALB,RHOA,RHOC,SNX3,SUB1,TPM1,TRIM28
GO:0031328	positive regulation of cellular biosynthetic process	32	1846	0.0035	ENSP00000216117,ENSP00000216190,ENSP00000224073,ENSP00000225964,ENSP00000248553,ENSP00000253024,ENSP00000254108,ENSP00000263645,ENSP00000265073,ENSP00000267622,ENSP00000272317,ENSP00000283179,ENSP00000296417,ENSP00000306010,ENSP00000307940,ENSP00000318195,ENSP00000331019,ENSP00000348461,ENSP00000351108,ENSP00000352257,ENSP00000354394,ENSP00000360609,ENSP00000361626,ENSP00000365439,ENSP00000368767…	ARF4,ASPH,CD81,COL1A1,DDX17,EDF1,EEF2,EIF3D,FHL2,FUS,GNB2L1,H2AFZ,HMOX1,HNRNPAB,HNRNPK,HNRNPU,HSP90AB1,HSPB1,NACA,NCL,RAC1,RHOA,RPS27A,RPS27L,STAT1,SUB1,TAF15,TCEB1,TRIM28,TRIP11,XRCC6,YBX1
GO:0048856	anatomical structure development	67	5085	0.0035	ENSP00000216117,ENSP00000222399,ENSP00000223136,ENSP00000224073,ENSP00000225792,ENSP00000225964,ENSP00000230085,ENSP00000244043,ENSP00000253024,ENSP00000261772,ENSP00000262187,ENSP00000264710,ENSP00000267622,ENSP00000280551,ENSP00000283179,ENSP00000285735,ENSP00000287097,ENSP00000292385,ENSP00000294742,ENSP00000295550,ENSP00000296684,ENSP00000296755,ENSP00000297185,ENSP00000297268,ENSP00000306010…	AARS,ACTG1,ARF4,ARPC5,ASPH,B2M,BTF3,CD109,CD44,CDC42,CLIC4,COL12A1,COL1A1,COL1A2,COL6A1,COL6A3,CRABP2,CRIP1,CRYAB,CTHRC1,CTSB,DBN1,DDX17,DDX5,DYNLL1,EDF1,EEF2,FHL2,FIS1,FN1,GNB2L1,HMOX1,HNRNPAB,HNRNPU,HSP90AB1,HSPA2,HSPA9,ITGB1,KIF5B,LAMB1,MAP1B,MAP4,MYL6,NACA,NCL,NDUFS4,PSAP,PTGIS,RAB10,RAB1A,RAC1,RHEB,RHOA,RHOC,RPL10,SEC24D,SNX3,SPTBN1,STAT1,SYNE1,SYNE2,TAGLN,TPM1,TRIM28,TRIP11,XRCC6,YBX1
GO:0032388	positive regulation of intracellular transport	8	174	0.0036	ENSP00000223136,ENSP00000253024,ENSP00000261574,ENSP00000263277,ENSP00000307078,ENSP00000360569,ENSP00000360609,ENSP00000368767	ASPH,EHD2,FIS1,HSP90AB1,IPO5,KIF5B,SCP2,TRIM28
GO:0006995	cellular response to nitrogen starvation	3	11	0.0037	ENSP00000306866,ENSP00000363970,ENSP00000450524	GABARAP,MAP1LC3A,MAP1LC3B2
GO:0006614	SRP-dependent cotranslational protein targeting to membrane	6	92	0.0038	ENSP00000265044,ENSP00000267884,ENSP00000272317,ENSP00000305230,ENSP00000357555,ENSP00000413436	RPL10,RPS27,RPS27A,SRP14,SRP9,SSR3
GO:0016236	macroautophagy	7	132	0.0038	ENSP00000265062,ENSP00000306866,ENSP00000363970,ENSP00000376297,ENSP00000387286,ENSP00000450524,ENSP00000477310	DYNLL1,DYNLL2,GABARAP,MAP1LC3A,MAP1LC3B2,RAB1A,RAB7A
GO:0032502	developmental process	70	5401	0.0038	ENSP00000216117,ENSP00000222399,ENSP00000223136,ENSP00000224073,ENSP00000225792,ENSP00000225964,ENSP00000230085,ENSP00000244043,ENSP00000253024,ENSP00000261772,ENSP00000262187,ENSP00000264710,ENSP00000265753,ENSP00000267622,ENSP00000280551,ENSP00000283179,ENSP00000285735,ENSP00000287097,ENSP00000292385,ENSP00000294742,ENSP00000295550,ENSP00000296684,ENSP00000296755,ENSP00000297185,ENSP00000297268…	AARS,ACTG1,ARF4,ARPC5,ASPH,B2M,BTF3,CD109,CD44,CD63,CDC42,CLIC4,COL12A1,COL1A1,COL1A2,COL6A1,COL6A3,CRABP2,CRIP1,CRYAB,CTHRC1,CTSB,DBN1,DDX17,DDX5,DYNLL1,EDF1,EEF2,EIF4H,FHL2,FIS1,FN1,GNB2L1,HMOX1,HNRNPAB,HNRNPU,HSP90AB1,HSPA2,HSPA9,ITGB1,KIF5B,LAMB1,MAP1B,MAP4,MYL6,NACA,NCL,NDUFS4,PSAP,PTGIS,RAB10,RAB1A,RAC1,RHEB,RHOA,RHOC,RPL10,SEC24D,SNX3,SPTBN1,STAT1,SYNE1,SYNE2,TAGLN,TPM1,TPT1,TRIM28,TRIP11,…
GO:0046718	viral entry into host cell	6	92	0.0038	ENSP00000263645,ENSP00000333298,ENSP00000345672,ENSP00000364802,ENSP00000379350,ENSP00000444408	CD81,CTSB,HSPA1A,ITGB1,LAMP1,SLC1A5
GO:0032535	regulation of cellular component size	11	333	0.0039	ENSP00000246069,ENSP00000294742,ENSP00000296755,ENSP00000346839,ENSP00000348461,ENSP00000349259,ENSP00000360609,ENSP00000378400,ENSP00000400175,ENSP00000440005,ENSP00000482841	ARF1,ARPC5,CRABP2,DSTN,FN1,HSP90AB1,LIMA1,MAP1B,RAC1,RHOA,SPTBN1
GO:0051668	localization within membrane	6	94	0.0040	ENSP00000280551,ENSP00000348461,ENSP00000362339,ENSP00000378721,ENSP00000387286,ENSP00000475168	RAB1A,RAC1,RER1,SAR1A,SEC24D,SEC31A
GO:0010039	response to iron ion	4	32	0.0042	ENSP00000216117,ENSP00000319141,ENSP00000363970,ENSP00000452780	B2M,CYBRD1,HMOX1,MAP1LC3A
GO:0010256	endomembrane system organization	11	337	0.0042	ENSP00000230085,ENSP00000262646,ENSP00000263277,ENSP00000264710,ENSP00000267622,ENSP00000278671,ENSP00000349259,ENSP00000350719,ENSP00000356224,ENSP00000383118,ENSP00000387286	CDC42,EHD2,LAMTOR1,RAB10,RAB1A,RAB2A,SNX3,SPTBN1,SYNE1,SYNE2,TRIP11
GO:0033043	regulation of organelle organization	23	1155	0.0042	ENSP00000223136,ENSP00000246069,ENSP00000253024,ENSP00000265062,ENSP00000272519,ENSP00000283179,ENSP00000285735,ENSP00000294742,ENSP00000307078,ENSP00000310226,ENSP00000348461,ENSP00000349259,ENSP00000350719,ENSP00000351022,ENSP00000353375,ENSP00000361777,ENSP00000363500,ENSP00000364802,ENSP00000378400,ENSP00000383118,ENSP00000400175,ENSP00000440005,ENSP00000451291	ARF1,ARPC5,CDC42,CLIC4,DSTN,FIS1,HNRNPC,HNRNPU,HSPA1A,KIF5B,LIMA1,MAP4,RAB1B,RAB7A,RAC1,RALB,RHOA,RHOC,SET,SPTBN1,SYNE2,TPM1,TRIM28
GO:0071230	cellular response to amino acid stimulus	5	60	0.0042	ENSP00000225964,ENSP00000261574,ENSP00000278671,ENSP00000297268,ENSP00000355180	COL1A1,COL1A2,COL6A1,IPO5,LAMTOR1
GO:1902905	positive regulation of supramolecular fiber organization	8	180	0.0042	ENSP00000246069,ENSP00000285735,ENSP00000294742,ENSP00000348461,ENSP00000351022,ENSP00000364802,ENSP00000383118,ENSP00000400175	ARPC5,CDC42,DSTN,HSPA1A,RAC1,RHOA,RHOC,TPM1
GO:0032268	regulation of cellular protein metabolic process	39	2486	0.0044	ENSP00000216190,ENSP00000223136,ENSP00000248553,ENSP00000261574,ENSP00000261772,ENSP00000263645,ENSP00000265753,ENSP00000272317,ENSP00000272519,ENSP00000278671,ENSP00000287097,ENSP00000295550,ENSP00000296684,ENSP00000305230,ENSP00000307940,ENSP00000318195,ENSP00000331019,ENSP00000346839,ENSP00000348461,ENSP00000352257,ENSP00000357055,ENSP00000358635,ENSP00000359504,ENSP00000360525,ENSP00000360609…	AARS,ASPH,CD109,CD44,CD81,COL6A3,CRYAB,EEF2,EIF1,EIF3D,EIF4H,FIS1,FN1,GBP1,GNB2L1,HSP90AB1,HSPA1A,HSPA2,HSPB1,IPO5,LAMTOR1,MAGOH,NCL,NDUFS4,PEA15,PSAP,RAB1A,RAC1,RALB,RHOA,RPL10,RPS27A,RPS27L,SET,SNX12,SRP9,SUMO2,SYNCRIP,XRCC6
GO:1903008	organelle disassembly	5	62	0.0046	ENSP00000223136,ENSP00000306866,ENSP00000307078,ENSP00000363970,ENSP00000450524	FIS1,GABARAP,KIF5B,MAP1LC3A,MAP1LC3B2
GO:1903829	positive regulation of cellular protein localization	10	287	0.0046	ENSP00000223136,ENSP00000253024,ENSP00000261574,ENSP00000307078,ENSP00000349259,ENSP00000360609,ENSP00000368767,ENSP00000379350,ENSP00000426909,ENSP00000475168	ASPH,FIS1,GNB2L1,HSP90AB1,IPO5,ITGB1,KIF5B,RER1,SPTBN1,TRIM28
GO:0009892	negative regulation of metabolic process	42	2762	0.0047	ENSP00000216117,ENSP00000225792,ENSP00000230085,ENSP00000234677,ENSP00000244043,ENSP00000244534,ENSP00000248553,ENSP00000253024,ENSP00000261574,ENSP00000272317,ENSP00000283179,ENSP00000287097,ENSP00000295550,ENSP00000296417,ENSP00000305230,ENSP00000316042,ENSP00000318195,ENSP00000336687,ENSP00000346762,ENSP00000352257,ENSP00000354394,ENSP00000357555,ENSP00000358635,ENSP00000359504,ENSP00000360525…	CBX3,CD109,CD44,COL6A3,CRYAB,DDX17,DDX5,DYNLL1,FHL2,GBP1,GNB2L1,H2AFZ,HIST1H1D,HMOX1,HNRNPA0,HNRNPC,HNRNPK,HNRNPU,HSP90AB1,HSPA1A,HSPA8,HSPB1,IPO5,MAGOH,NACA,NCL,PTGIS,RHOA,RPL10,RPS27,RPS27A,SARS,SET,SND1,SNX12,SNX3,SRP9,STAT1,SYNCRIP,TRIM28,XRCC6,YBX1
GO:0031326	regulation of cellular biosynthetic process	58	4266	0.0047	ENSP00000216117,ENSP00000216190,ENSP00000224073,ENSP00000225792,ENSP00000225964,ENSP00000234677,ENSP00000244043,ENSP00000244534,ENSP00000248553,ENSP00000253024,ENSP00000254108,ENSP00000261772,ENSP00000262306,ENSP00000263645,ENSP00000265073,ENSP00000265753,ENSP00000267622,ENSP00000272317,ENSP00000283179,ENSP00000296417,ENSP00000305230,ENSP00000306010,ENSP00000307940,ENSP00000318195,ENSP00000331019…	AARS,ARF4,ASPH,BTF3,CARHSP1,CBX3,CD81,COL1A1,CRABP2,DDX17,DDX5,DYNLL1,EDF1,EEF1A1,EEF2,EIF1,EIF3D,EIF4H,EWSR1,FHL2,FUS,GNB2L1,H2AFZ,HIST1H1D,HMOX1,HNRNPAB,HNRNPC,HNRNPDL,HNRNPK,HNRNPU,HSP90AB1,HSPA1A,HSPA8,HSPB1,LRRFIP2,MAGOH,NACA,NCL,PTGIS,RAC1,RHOA,RPL10,RPS27A,RPS27L,SARS,SET,SND1,SRP9,STAT1,SUB1,SYNCRIP,TAF15,TCEB1,TCEB2,TRIM28,TRIP11,XRCC6,YBX1
GO:0032387	negative regulation of intracellular transport	5	63	0.0049	ENSP00000216117,ENSP00000230085,ENSP00000296755,ENSP00000433560,ENSP00000481314	CRYAB,HMOX1,MAP1B,SNX12,SNX3
GO:0003012	muscle system process	10	291	0.0051	ENSP00000216117,ENSP00000217652,ENSP00000307940,ENSP00000316029,ENSP00000351022,ENSP00000354826,ENSP00000367542,ENSP00000368767,ENSP00000433560,ENSP00000446955	ASPH,CALD1,CRYAB,EEF2,HMOX1,MYL12A,MYL6,TLN1,TPM1,TPM2
GO:0007264	small GTPase mediated signal transduction	9	239	0.0051	ENSP00000216117,ENSP00000225525,ENSP00000253024,ENSP00000272519,ENSP00000285735,ENSP00000297268,ENSP00000348461,ENSP00000383118,ENSP00000400175	CDC42,COL1A2,HMOX1,RAC1,RALB,RHOA,RHOC,TAX1BP3,TRIM28
GO:0032507	maintenance of protein location in cell	5	64	0.0051	ENSP00000283179,ENSP00000292385,ENSP00000316029,ENSP00000350719,ENSP00000356224	DBN1,HNRNPU,SYNE1,SYNE2,TLN1
GO:0016071	mRNA metabolic process	16	667	0.0052	ENSP00000225792,ENSP00000254108,ENSP00000272317,ENSP00000283179,ENSP00000316042,ENSP00000357555,ENSP00000358635,ENSP00000360525,ENSP00000361626,ENSP00000364802,ENSP00000365439,ENSP00000380033,ENSP00000383949,ENSP00000413436,ENSP00000432083,ENSP00000451291	DDX17,DDX5,FUS,HNRNPA0,HNRNPC,HNRNPK,HNRNPU,HSPA1A,HSPA8,MAGOH,NHP2L1,RPL10,RPS27,RPS27A,SYNCRIP,YBX1
GO:0030010	establishment of cell polarity	6	102	0.0055	ENSP00000264710,ENSP00000296755,ENSP00000353375,ENSP00000360609,ENSP00000383118,ENSP00000400175	CDC42,HSP90AB1,MAP1B,MAP4,RAB10,RHOA
GO:0043200	response to amino acid	6	103	0.0057	ENSP00000225964,ENSP00000261574,ENSP00000278671,ENSP00000297268,ENSP00000355180,ENSP00000400175	COL1A1,COL1A2,COL6A1,IPO5,LAMTOR1,RHOA
GO:0006936	muscle contraction	9	244	0.0058	ENSP00000217652,ENSP00000307940,ENSP00000316029,ENSP00000351022,ENSP00000354826,ENSP00000367542,ENSP00000368767,ENSP00000433560,ENSP00000446955	ASPH,CALD1,CRYAB,EEF2,MYL12A,MYL6,TLN1,TPM1,TPM2
GO:0051493	regulation of cytoskeleton organization	13	477	0.0058	ENSP00000246069,ENSP00000283179,ENSP00000285735,ENSP00000294742,ENSP00000348461,ENSP00000349259,ENSP00000351022,ENSP00000363500,ENSP00000364802,ENSP00000378400,ENSP00000383118,ENSP00000400175,ENSP00000440005	ARF1,ARPC5,CDC42,CLIC4,DSTN,HNRNPU,HSPA1A,LIMA1,RAC1,RHOA,RHOC,SPTBN1,TPM1
GO:0071363	cellular response to growth factor stimulus	13	477	0.0058	ENSP00000225792,ENSP00000225964,ENSP00000248553,ENSP00000272317,ENSP00000297268,ENSP00000307940,ENSP00000318195,ENSP00000324422,ENSP00000339063,ENSP00000362946,ENSP00000398632,ENSP00000400175,ENSP00000426909	CD44,COL1A1,COL1A2,DDX5,EEF1A1,EEF2,GNB2L1,HSPB1,NCL,RAB14,RHOA,RPS27A,ZYX
GO:0043618	regulation of transcription from RNA polymerase II promoter in response to stress	5	67	0.0059	ENSP00000216117,ENSP00000262306,ENSP00000272317,ENSP00000364802,ENSP00000478121	HMOX1,HSPA1A,RPS27A,TCEB1,TCEB2
GO:0001738	morphogenesis of a polarized epithelium	4	37	0.0062	ENSP00000264710,ENSP00000330523,ENSP00000383118,ENSP00000400175	CDC42,CTHRC1,RAB10,RHOA
GO:0030574	collagen catabolic process	4	37	0.0062	ENSP00000236671,ENSP00000271651,ENSP00000345344,ENSP00000345672	CTSB,CTSD,CTSK,CTSL
GO:0090114	COPII-coated vesicle budding	5	68	0.0062	ENSP00000280551,ENSP00000310226,ENSP00000362339,ENSP00000378721,ENSP00000387286	RAB1A,RAB1B,SAR1A,SEC24D,SEC31A
GO:1902766	skeletal muscle satellite cell migration	2	2	0.0062	ENSP00000285735,ENSP00000400175	RHOA,RHOC
GO:2000642	negative regulation of early endosome to late endosome transport	2	2	0.0062	ENSP00000230085,ENSP00000481314	SNX12,SNX3
GO:0007166	cell surface receptor signaling pathway	35	2198	0.0066	ENSP00000216117,ENSP00000225525,ENSP00000225792,ENSP00000225964,ENSP00000230085,ENSP00000248553,ENSP00000263645,ENSP00000265073,ENSP00000272317,ENSP00000294742,ENSP00000297185,ENSP00000297268,ENSP00000306010,ENSP00000306866,ENSP00000316029,ENSP00000324422,ENSP00000330523,ENSP00000338727,ENSP00000346839,ENSP00000348461,ENSP00000349259,ENSP00000354394,ENSP00000359504,ENSP00000360609,ENSP00000361626…	ACTG1,ARF1,ARF4,ARPC5,B2M,CD44,CD81,CDC42,COL1A1,COL1A2,CTHRC1,DDX5,FN1,GABARAP,GBP1,HMOX1,HNRNPDL,HSP90AB1,HSPA8,HSPA9,HSPB1,ITGB1,LRRFIP2,RAB14,RAC1,RHOA,RPS27A,SNX3,SPTBN1,STAT1,SUB1,TAX1BP3,TLN1,YBX1,ZYX
GO:0034446	substrate adhesion-dependent cell spreading	4	38	0.0066	ENSP00000222399,ENSP00000346839,ENSP00000348461,ENSP00000387286	FN1,LAMB1,RAB1A,RAC1
GO:0051495	positive regulation of cytoskeleton organization	8	203	0.0076	ENSP00000246069,ENSP00000285735,ENSP00000294742,ENSP00000348461,ENSP00000351022,ENSP00000364802,ENSP00000383118,ENSP00000400175	ARPC5,CDC42,DSTN,HSPA1A,RAC1,RHOA,RHOC,TPM1
GO:0030859	polarized epithelial cell differentiation	3	16	0.0077	ENSP00000264710,ENSP00000383118,ENSP00000400175	CDC42,RAB10,RHOA
GO:0051172	negative regulation of nitrogen compound metabolic process	36	2307	0.0077	ENSP00000225792,ENSP00000230085,ENSP00000234677,ENSP00000244043,ENSP00000244534,ENSP00000248553,ENSP00000253024,ENSP00000261574,ENSP00000272317,ENSP00000283179,ENSP00000287097,ENSP00000295550,ENSP00000296417,ENSP00000305230,ENSP00000316042,ENSP00000318195,ENSP00000336687,ENSP00000352257,ENSP00000354394,ENSP00000358635,ENSP00000359504,ENSP00000360609,ENSP00000361626,ENSP00000361777,ENSP00000364802…	CBX3,CD109,CD44,COL6A3,CRYAB,DDX5,FHL2,GBP1,GNB2L1,H2AFZ,HIST1H1D,HNRNPA0,HNRNPC,HNRNPK,HNRNPU,HSP90AB1,HSPA1A,HSPA8,HSPB1,IPO5,NACA,NCL,PTGIS,RHOA,RPL10,RPS27A,SARS,SET,SNX12,SNX3,SRP9,STAT1,SYNCRIP,TRIM28,XRCC6,YBX1
GO:0046849	bone remodeling	4	40	0.0078	ENSP00000265062,ENSP00000271651,ENSP00000330523,ENSP00000348461	CTHRC1,CTSK,RAB7A,RAC1
GO:0043085	positive regulation of catalytic activity	25	1381	0.0079	ENSP00000223136,ENSP00000225525,ENSP00000263645,ENSP00000272317,ENSP00000272519,ENSP00000283179,ENSP00000285735,ENSP00000306010,ENSP00000331019,ENSP00000346839,ENSP00000351022,ENSP00000352257,ENSP00000357055,ENSP00000360609,ENSP00000364802,ENSP00000367154,ENSP00000368767,ENSP00000376297,ENSP00000378199,ENSP00000378394,ENSP00000379350,ENSP00000387286,ENSP00000400175,ENSP00000426909,ENSP00000477310	ARF4,ASPH,CD81,DYNLL1,DYNLL2,FIS1,FN1,GNB2L1,HNRNPU,HSP90AB1,HSPA1A,HSPA2,ITGB1,PEA15,PSAP,RAB1A,RALB,RHOA,RHOC,RPS27A,RPS27L,RSU1,TAX1BP3,TPM1,XRCC6
GO:0051701	interaction with host	7	156	0.0079	ENSP00000263645,ENSP00000265062,ENSP00000333298,ENSP00000345672,ENSP00000364802,ENSP00000379350,ENSP00000444408	CD81,CTSB,HSPA1A,ITGB1,LAMP1,RAB7A,SLC1A5
GO:0038096	Fc-gamma receptor signaling pathway involved in phagocytosis	5	73	0.0080	ENSP00000294742,ENSP00000348461,ENSP00000360609,ENSP00000383118,ENSP00000458162	ACTG1,ARPC5,CDC42,HSP90AB1,RAC1
GO:0042542	response to hydrogen peroxide	6	112	0.0080	ENSP00000216117,ENSP00000225964,ENSP00000307940,ENSP00000354394,ENSP00000363970,ENSP00000433560	COL1A1,CRYAB,EEF2,HMOX1,MAP1LC3A,STAT1
GO:0000422	autophagy of mitochondrion	4	41	0.0082	ENSP00000223136,ENSP00000306866,ENSP00000363970,ENSP00000450524	FIS1,GABARAP,MAP1LC3A,MAP1LC3B2
GO:0035987	endodermal cell differentiation	4	41	0.0082	ENSP00000222399,ENSP00000325146,ENSP00000346839,ENSP00000355180	COL12A1,COL6A1,FN1,LAMB1
GO:0007033	vacuole organization	6	114	0.0085	ENSP00000265062,ENSP00000278671,ENSP00000306866,ENSP00000363970,ENSP00000387286,ENSP00000450524	GABARAP,LAMTOR1,MAP1LC3A,MAP1LC3B2,RAB1A,RAB7A
GO:0016050	vesicle organization	10	318	0.0085	ENSP00000223369,ENSP00000230085,ENSP00000265062,ENSP00000278671,ENSP00000280551,ENSP00000310226,ENSP00000362339,ENSP00000378721,ENSP00000387286,ENSP00000481314	LAMTOR1,RAB1A,RAB1B,RAB7A,SAR1A,SEC24D,SEC31A,SNX12,SNX3,YKT6
GO:0050793	regulation of developmental process	37	2416	0.0085	ENSP00000216117,ENSP00000223136,ENSP00000225792,ENSP00000225964,ENSP00000230085,ENSP00000234677,ENSP00000244043,ENSP00000248553,ENSP00000262187,ENSP00000263277,ENSP00000271651,ENSP00000283179,ENSP00000287097,ENSP00000292385,ENSP00000296755,ENSP00000297185,ENSP00000330523,ENSP00000345344,ENSP00000346839,ENSP00000348461,ENSP00000351022,ENSP00000354394,ENSP00000357688,ENSP00000359504,ENSP00000360609…	B2M,CD109,CD44,CDC42,COL1A1,CRABP2,CTHRC1,CTSK,CTSL,DBN1,DDX17,DDX5,EHD2,FIS1,FN1,GBP1,GNB2L1,HMOX1,HNRNPU,HSP90AB1,HSPA1A,HSPA9,HSPB1,ITGB1,MAP1B,NACA,PTGIS,RAB14,RAC1,RHEB,RHOA,S100A13,SARS,SNX3,STAT1,TPM1,YBX1
GO:2001242	regulation of intrinsic apoptotic signaling pathway	7	159	0.0085	ENSP00000223136,ENSP00000248553,ENSP00000364802,ENSP00000365439,ENSP00000398632,ENSP00000426909,ENSP00000477781	CD44,FIS1,GNB2L1,HNRNPK,HSPA1A,HSPB1,TPT1
GO:0000381	regulation of alternative mRNA splicing, via spliceosome	4	42	0.0086	ENSP00000225792,ENSP00000283179,ENSP00000360525,ENSP00000380033	DDX17,DDX5,HNRNPU,MAGOH
GO:0072665	protein localization to vacuole	4	42	0.0086	ENSP00000263645,ENSP00000265062,ENSP00000359504,ENSP00000432083	CD81,GBP1,HSPA8,RAB7A
GO:0035088	establishment or maintenance of apical/basal cell polarity	4	43	0.0093	ENSP00000306010,ENSP00000363500,ENSP00000383118,ENSP00000400175	ARF4,CDC42,CLIC4,RHOA
GO:1905477	positive regulation of protein localization to membrane	6	117	0.0093	ENSP00000223136,ENSP00000307078,ENSP00000349259,ENSP00000379350,ENSP00000426909,ENSP00000475168	FIS1,GNB2L1,ITGB1,KIF5B,RER1,SPTBN1
GO:0051259	protein complex oligomerization	13	512	0.0094	ENSP00000216117,ENSP00000216218,ENSP00000223136,ENSP00000225964,ENSP00000253024,ENSP00000297268,ENSP00000300527,ENSP00000352257,ENSP00000355180,ENSP00000359504,ENSP00000367263,ENSP00000433560,ENSP00000478061	AHNAK,COL1A1,COL1A2,COL6A1,COL6A2,CRYAB,FIS1,GBP1,HMOX1,MARCKS,ST13,TRIM28,XRCC6
GO:1905475	regulation of protein localization to membrane	7	163	0.0094	ENSP00000223136,ENSP00000307078,ENSP00000349259,ENSP00000359504,ENSP00000379350,ENSP00000426909,ENSP00000475168	FIS1,GBP1,GNB2L1,ITGB1,KIF5B,RER1,SPTBN1
GO:0032989	cellular component morphogenesis	16	720	0.0097	ENSP00000222399,ENSP00000223136,ENSP00000264710,ENSP00000296755,ENSP00000307078,ENSP00000346839,ENSP00000348461,ENSP00000349259,ENSP00000351022,ENSP00000360609,ENSP00000363500,ENSP00000379350,ENSP00000383118,ENSP00000387286,ENSP00000400175,ENSP00000458162	ACTG1,CDC42,CLIC4,FIS1,FN1,HSP90AB1,ITGB1,KIF5B,LAMB1,MAP1B,RAB10,RAB1A,RAC1,RHOA,SPTBN1,TPM1
GO:0071826	ribonucleoprotein complex subunit organization	8	215	0.0097	ENSP00000216190,ENSP00000265753,ENSP00000307078,ENSP00000331019,ENSP00000357555,ENSP00000360609,ENSP00000383949,ENSP00000413436	EIF3D,EIF4H,HSP90AB1,KIF5B,NHP2L1,RPL10,RPS27,RPS27L
GO:0051051	negative regulation of transport	12	450	0.0098	ENSP00000216117,ENSP00000230085,ENSP00000265062,ENSP00000296755,ENSP00000346839,ENSP00000348461,ENSP00000357055,ENSP00000359504,ENSP00000364802,ENSP00000426909,ENSP00000433560,ENSP00000481314	CRYAB,FN1,GBP1,GNB2L1,HMOX1,HSPA1A,MAP1B,PEA15,RAB7A,RAC1,SNX12,SNX3
GO:0048013	ephrin receptor signaling pathway	5	79	0.0102	ENSP00000294742,ENSP00000348461,ENSP00000383118,ENSP00000400175,ENSP00000458162	ACTG1,ARPC5,CDC42,RAC1,RHOA
GO:0042981	regulation of apoptotic process	26	1501	0.0103	ENSP00000216117,ENSP00000223136,ENSP00000244043,ENSP00000248553,ENSP00000261772,ENSP00000272317,ENSP00000297185,ENSP00000306010,ENSP00000331019,ENSP00000345672,ENSP00000354394,ENSP00000357055,ENSP00000360609,ENSP00000361777,ENSP00000364802,ENSP00000365439,ENSP00000368970,ENSP00000379350,ENSP00000386665,ENSP00000398632,ENSP00000400175,ENSP00000413436,ENSP00000426909,ENSP00000433560,ENSP00000448035…	AARS,ARF4,CD44,CRYAB,CTSB,FHL2,FIS1,GNB2L1,HMOX1,HNRNPK,HSP90AB1,HSPA1A,HSPA9,HSPB1,ITGB1,NACA,PEA15,PTGIS,RHOA,RPL10,RPS27A,RPS27L,SET,STAT1,TPT1,UFM1
GO:0050776	regulation of immune response	18	873	0.0104	ENSP00000216117,ENSP00000225964,ENSP00000263645,ENSP00000272317,ENSP00000294742,ENSP00000297268,ENSP00000333298,ENSP00000348461,ENSP00000352257,ENSP00000354346,ENSP00000354394,ENSP00000359504,ENSP00000360609,ENSP00000364802,ENSP00000379350,ENSP00000383118,ENSP00000452780,ENSP00000458162	ACTG1,ARPC5,B2M,CD81,CDC42,COL1A1,COL1A2,GBP1,HMOX1,HSP90AB1,HSPA1A,ITGB1,LAMP1,MATR3,RAC1,RPS27A,STAT1,XRCC6
GO:1900034	regulation of cellular response to heat	4	45	0.0104	ENSP00000360609,ENSP00000364802,ENSP00000432083,ENSP00000433560	CRYAB,HSP90AB1,HSPA1A,HSPA8
GO:0010629	negative regulation of gene expression	28	1670	0.0105	ENSP00000225792,ENSP00000234677,ENSP00000244534,ENSP00000253024,ENSP00000272317,ENSP00000283179,ENSP00000296417,ENSP00000305230,ENSP00000318195,ENSP00000336687,ENSP00000346762,ENSP00000352257,ENSP00000354394,ENSP00000357555,ENSP00000358635,ENSP00000360525,ENSP00000361626,ENSP00000361777,ENSP00000364802,ENSP00000365439,ENSP00000380033,ENSP00000386665,ENSP00000413436,ENSP00000426909,ENSP00000432083…	CBX3,CRYAB,DDX17,DDX5,FHL2,GNB2L1,H2AFZ,HIST1H1D,HNRNPK,HNRNPU,HSPA1A,HSPA8,MAGOH,NACA,NCL,RPL10,RPS27,RPS27A,SARS,SET,SND1,SNX12,SRP9,STAT1,SYNCRIP,TRIM28,XRCC6,YBX1
GO:0051247	positive regulation of protein metabolic process	27	1587	0.0105	ENSP00000216117,ENSP00000216190,ENSP00000223136,ENSP00000248553,ENSP00000263645,ENSP00000265062,ENSP00000272317,ENSP00000272519,ENSP00000278671,ENSP00000307940,ENSP00000310226,ENSP00000331019,ENSP00000346839,ENSP00000348461,ENSP00000352257,ENSP00000357055,ENSP00000360609,ENSP00000364802,ENSP00000365439,ENSP00000368767,ENSP00000378199,ENSP00000378394,ENSP00000387286,ENSP00000398632,ENSP00000400175…	ASPH,CD44,CD81,EEF2,EIF3D,FIS1,FN1,GNB2L1,HMOX1,HNRNPK,HSP90AB1,HSPA1A,HSPA2,HSPB1,LAMTOR1,PEA15,PSAP,RAB1A,RAB1B,RAB7A,RAC1,RALB,RHOA,RPS27A,RPS27L,SUMO2,XRCC6
GO:0061162	establishment of monopolar cell polarity	3	19	0.0105	ENSP00000296755,ENSP00000383118,ENSP00000400175	CDC42,MAP1B,RHOA
GO:0009895	negative regulation of catabolic process	9	274	0.0106	ENSP00000216117,ENSP00000230085,ENSP00000283179,ENSP00000316042,ENSP00000358635,ENSP00000360609,ENSP00000361626,ENSP00000451291,ENSP00000481314	HMOX1,HNRNPA0,HNRNPC,HNRNPU,HSP90AB1,SNX12,SNX3,SYNCRIP,YBX1
GO:1902115	regulation of organelle assembly	7	168	0.0106	ENSP00000272519,ENSP00000283179,ENSP00000310226,ENSP00000350719,ENSP00000353375,ENSP00000364802,ENSP00000400175	HNRNPU,HSPA1A,MAP4,RAB1B,RALB,RHOA,SYNE2
GO:0030521	androgen receptor signaling pathway	4	46	0.0109	ENSP00000225792,ENSP00000380033,ENSP00000386665,ENSP00000400175	DDX17,DDX5,FHL2,RHOA
GO:0031324	negative regulation of cellular metabolic process	37	2463	0.0109	ENSP00000216117,ENSP00000225792,ENSP00000234677,ENSP00000244043,ENSP00000244534,ENSP00000248553,ENSP00000253024,ENSP00000261574,ENSP00000272317,ENSP00000283179,ENSP00000287097,ENSP00000295550,ENSP00000296417,ENSP00000305230,ENSP00000316042,ENSP00000318195,ENSP00000336687,ENSP00000352257,ENSP00000354394,ENSP00000358635,ENSP00000359504,ENSP00000360609,ENSP00000361626,ENSP00000361777,ENSP00000364802…	CBX3,CD109,CD44,COL6A3,CRYAB,DDX5,DYNLL1,FHL2,GBP1,GNB2L1,H2AFZ,HIST1H1D,HMOX1,HNRNPA0,HNRNPC,HNRNPK,HNRNPU,HSP90AB1,HSPA1A,HSPA8,HSPB1,IPO5,NACA,NCL,PTGIS,RHOA,RPL10,RPS27A,SARS,SET,SNX12,SRP9,STAT1,SYNCRIP,TRIM28,XRCC6,YBX1
GO:0045646	regulation of erythrocyte differentiation	4	46	0.0109	ENSP00000297185,ENSP00000354394,ENSP00000364802,ENSP00000452780	B2M,HSPA1A,HSPA9,STAT1
GO:0048259	regulation of receptor-mediated endocytosis	5	81	0.0109	ENSP00000348461,ENSP00000365439,ENSP00000440005,ENSP00000447730,ENSP00000452780	ARF1,B2M,CD63,HNRNPK,RAC1
GO:0010605	negative regulation of macromolecule metabolic process	38	2558	0.0112	ENSP00000225792,ENSP00000230085,ENSP00000234677,ENSP00000244534,ENSP00000248553,ENSP00000253024,ENSP00000261574,ENSP00000272317,ENSP00000283179,ENSP00000287097,ENSP00000295550,ENSP00000296417,ENSP00000305230,ENSP00000316042,ENSP00000318195,ENSP00000336687,ENSP00000346762,ENSP00000352257,ENSP00000354394,ENSP00000357555,ENSP00000358635,ENSP00000359504,ENSP00000360525,ENSP00000360609,ENSP00000361626…	CBX3,CD109,CD44,COL6A3,CRYAB,DDX17,DDX5,FHL2,GBP1,GNB2L1,H2AFZ,HIST1H1D,HNRNPA0,HNRNPC,HNRNPK,HNRNPU,HSP90AB1,HSPA1A,HSPA8,HSPB1,IPO5,MAGOH,NACA,NCL,RPL10,RPS27,RPS27A,SARS,SET,SND1,SNX12,SNX3,SRP9,STAT1,SYNCRIP,TRIM28,XRCC6,YBX1
GO:0120036	plasma membrane bounded cell projection organization	20	1034	0.0112	ENSP00000222399,ENSP00000264710,ENSP00000267622,ENSP00000294742,ENSP00000296755,ENSP00000306010,ENSP00000307078,ENSP00000330523,ENSP00000348461,ENSP00000349259,ENSP00000351022,ENSP00000353375,ENSP00000360609,ENSP00000376297,ENSP00000378400,ENSP00000379350,ENSP00000383118,ENSP00000400175,ENSP00000440005,ENSP00000477310	ARF1,ARF4,ARPC5,CDC42,CTHRC1,DYNLL1,DYNLL2,HSP90AB1,ITGB1,KIF5B,LAMB1,LIMA1,MAP1B,MAP4,RAB10,RAC1,RHOA,SPTBN1,TPM1,TRIP11
GO:0042060	wound healing	12	461	0.0113	ENSP00000216117,ENSP00000225964,ENSP00000263277,ENSP00000285735,ENSP00000297268,ENSP00000346839,ENSP00000348461,ENSP00000351022,ENSP00000383118,ENSP00000398632,ENSP00000400175,ENSP00000448035	CD44,CDC42,COL1A1,COL1A2,EHD2,FN1,HMOX1,NACA,RAC1,RHOA,RHOC,TPM1
GO:0048513	animal organ development	42	2926	0.0113	ENSP00000216117,ENSP00000222399,ENSP00000225792,ENSP00000225964,ENSP00000244043,ENSP00000253024,ENSP00000261772,ENSP00000267622,ENSP00000283179,ENSP00000287097,ENSP00000294742,ENSP00000295550,ENSP00000296684,ENSP00000297185,ENSP00000297268,ENSP00000306010,ENSP00000307078,ENSP00000307940,ENSP00000330523,ENSP00000332449,ENSP00000345672,ENSP00000346839,ENSP00000350719,ENSP00000351022,ENSP00000351108…	AARS,ARF4,ARPC5,B2M,CD109,CD44,CDC42,CLIC4,COL1A1,COL1A2,COL6A3,CRIP1,CRYAB,CTHRC1,CTSB,DDX17,DDX5,EEF2,FHL2,FN1,HMOX1,HNRNPAB,HNRNPU,HSP90AB1,HSPA9,ITGB1,KIF5B,LAMB1,MYL6,NACA,NDUFS4,PSAP,PTGIS,RHOA,RPL10,STAT1,SYNE2,TAGLN,TPM1,TRIM28,TRIP11,XRCC6
GO:0035722	interleukin-12-mediated signaling pathway	4	47	0.0114	ENSP00000297185,ENSP00000383118,ENSP00000440005,ENSP00000483254	ARF1,CDC42,HNRNPDL,HSPA9
GO:0051099	positive regulation of binding	7	172	0.0114	ENSP00000216190,ENSP00000224073,ENSP00000253024,ENSP00000272519,ENSP00000330523,ENSP00000360609,ENSP00000452780	B2M,CTHRC1,EDF1,EIF3D,HSP90AB1,RALB,TRIM28
GO:0070925	organelle assembly	15	666	0.0114	ENSP00000265062,ENSP00000267622,ENSP00000306866,ENSP00000331019,ENSP00000351022,ENSP00000357555,ENSP00000363970,ENSP00000376297,ENSP00000379350,ENSP00000387286,ENSP00000400175,ENSP00000413436,ENSP00000450524,ENSP00000458162,ENSP00000477310	ACTG1,DYNLL1,DYNLL2,GABARAP,ITGB1,MAP1LC3A,MAP1LC3B2,RAB1A,RAB7A,RHOA,RPL10,RPS27,RPS27L,TPM1,TRIP11
GO:0006903	vesicle targeting	5	83	0.0115	ENSP00000223369,ENSP00000280551,ENSP00000310226,ENSP00000378721,ENSP00000387286	RAB1A,RAB1B,SEC24D,SEC31A,YKT6
GO:0048583	regulation of response to stimulus	52	3882	0.0115	ENSP00000216117,ENSP00000223136,ENSP00000225525,ENSP00000225792,ENSP00000225964,ENSP00000230085,ENSP00000244043,ENSP00000248553,ENSP00000253024,ENSP00000262187,ENSP00000263645,ENSP00000265062,ENSP00000272317,ENSP00000278671,ENSP00000285735,ENSP00000287097,ENSP00000294742,ENSP00000297268,ENSP00000307078,ENSP00000324422,ENSP00000330523,ENSP00000333298,ENSP00000346839,ENSP00000348461,ENSP00000349259…	ACTG1,ARPC5,ASPH,B2M,CD109,CD44,CD63,CD81,CDC42,COL1A1,COL1A2,CRABP2,CRYAB,CTHRC1,DDX5,DYNLL1,FHL2,FIS1,FN1,GBP1,GNB2L1,HMOX1,HNRNPK,HSP90AB1,HSPA1A,HSPA8,HSPB1,ITGB1,KIF5B,LAMP1,LAMTOR1,MATR3,PEA15,PSAP,PTGIS,RAB7A,RAC1,RHEB,RHOA,RHOC,RPS27A,S100A13,SNX3,SPTBN1,STAT1,TAF15,TAX1BP3,TPT1,TRIM28,UFM1,XRCC6,ZYX
GO:0090066	regulation of anatomical structure size	12	464	0.0115	ENSP00000216117,ENSP00000246069,ENSP00000294742,ENSP00000296755,ENSP00000346839,ENSP00000348461,ENSP00000349259,ENSP00000360609,ENSP00000378400,ENSP00000400175,ENSP00000440005,ENSP00000482841	ARF1,ARPC5,CRABP2,DSTN,FN1,HMOX1,HSP90AB1,LIMA1,MAP1B,RAC1,RHOA,SPTBN1
GO:0090316	positive regulation of intracellular protein transport	6	126	0.0118	ENSP00000223136,ENSP00000253024,ENSP00000261574,ENSP00000307078,ENSP00000360609,ENSP00000368767	ASPH,FIS1,HSP90AB1,IPO5,KIF5B,TRIM28
GO:0007161	calcium-independent cell-matrix adhesion	2	4	0.0119	ENSP00000346839,ENSP00000379350	FN1,ITGB1
GO:0022615	protein to membrane docking	2	4	0.0119	ENSP00000230085,ENSP00000265062	RAB7A,SNX3
GO:0051017	actin filament bundle assembly	4	48	0.0119	ENSP00000324422,ENSP00000378400,ENSP00000400175,ENSP00000478061	LIMA1,MARCKS,RHOA,ZYX
GO:0061383	trabecula morphogenesis	4	48	0.0119	ENSP00000225964,ENSP00000386665,ENSP00000400175,ENSP00000448035	COL1A1,FHL2,NACA,RHOA
GO:0007017	microtubule-based process	14	605	0.0125	ENSP00000248553,ENSP00000267622,ENSP00000296755,ENSP00000306866,ENSP00000307078,ENSP00000311449,ENSP00000350719,ENSP00000353375,ENSP00000376297,ENSP00000383118,ENSP00000387286,ENSP00000400175,ENSP00000433560,ENSP00000477310	CDC42,CRYAB,DYNLL1,DYNLL2,GABARAP,HSPB1,KIF5B,MAP1B,MAP4,RAB1A,RAB6A,RHOA,SYNE2,TRIP11
GO:0009628	response to abiotic stimulus	20	1052	0.0129	ENSP00000216117,ENSP00000223136,ENSP00000225964,ENSP00000244043,ENSP00000262306,ENSP00000272317,ENSP00000332449,ENSP00000333547,ENSP00000348461,ENSP00000352257,ENSP00000354394,ENSP00000357688,ENSP00000360609,ENSP00000364802,ENSP00000378199,ENSP00000379350,ENSP00000400175,ENSP00000433560,ENSP00000458162,ENSP00000478121	ACTG1,COL1A1,CRIP1,CRYAB,FIS1,HMOX1,HSP90AB1,HSPA1A,HSPA2,ITGB1,PTGIS,RAB11B,RAC1,RHOA,RPS27A,S100A13,STAT1,TCEB1,TCEB2,XRCC6
GO:0051592	response to calcium ion	6	129	0.0130	ENSP00000254108,ENSP00000357693,ENSP00000363500,ENSP00000368767,ENSP00000378721,ENSP00000458162	ACTG1,ASPH,CLIC4,FUS,S100A16,SEC31A
GO:0048762	mesenchymal cell differentiation	6	130	0.0134	ENSP00000225792,ENSP00000253024,ENSP00000346839,ENSP00000351108,ENSP00000354394,ENSP00000380033	DDX17,DDX5,FN1,HNRNPAB,STAT1,TRIM28
GO:0048869	cellular developmental process	48	3533	0.0137	ENSP00000222399,ENSP00000223136,ENSP00000224073,ENSP00000225792,ENSP00000225964,ENSP00000230085,ENSP00000253024,ENSP00000262187,ENSP00000264710,ENSP00000267622,ENSP00000283179,ENSP00000287097,ENSP00000292385,ENSP00000296755,ENSP00000297185,ENSP00000306010,ENSP00000307078,ENSP00000307940,ENSP00000325146,ENSP00000330523,ENSP00000345672,ENSP00000346839,ENSP00000348461,ENSP00000349259,ENSP00000350719…	ACTG1,ARF4,B2M,CD109,CD63,CDC42,CLIC4,COL12A1,COL1A1,COL6A1,CRABP2,CTHRC1,CTSB,DBN1,DDX17,DDX5,DYNLL1,EDF1,EEF2,FHL2,FIS1,FN1,HNRNPAB,HNRNPU,HSP90AB1,HSPA2,HSPA9,ITGB1,KIF5B,LAMB1,MAP1B,MAP4,PSAP,RAB10,RAB1A,RAC1,RHEB,RHOA,SNX3,SPTBN1,STAT1,SYNE1,SYNE2,TAGLN,TPM1,TPT1,TRIM28,TRIP11
GO:0007154	cell communication	65	5219	0.0140	ENSP00000216117,ENSP00000223136,ENSP00000225525,ENSP00000225792,ENSP00000225964,ENSP00000230085,ENSP00000244043,ENSP00000244763,ENSP00000248553,ENSP00000253024,ENSP00000262187,ENSP00000263645,ENSP00000265073,ENSP00000272317,ENSP00000272519,ENSP00000285735,ENSP00000292385,ENSP00000294742,ENSP00000296684,ENSP00000297185,ENSP00000297268,ENSP00000306010,ENSP00000306866,ENSP00000316029,ENSP00000324422…	ACTG1,ARF1,ARF4,ARPC5,ASPH,B2M,CARHSP1,CD44,CD81,CDC42,COL1A1,COL1A2,CRABP2,CRIP1,CRYAB,CTHRC1,DBN1,DDX17,DDX5,FHL2,FIS1,FN1,GABARAP,GBP1,GFPT1,HMOX1,HNRNPDL,HNRNPK,HSP90AB1,HSPA8,HSPA9,HSPB1,ITGB1,LAMP1,LRRFIP2,MAP1LC3A,MAP1LC3B2,NDUFS4,PEA15,PSAP,PTGIS,RAB11B,RAB14,RAB1A,RAC1,RALB,RHEB,RHOA,RHOC,RPS27A,RPS27L,RRBP1,RSU1,SEC31A,SLC1A5,SNX3,SPTBN1,SSR1,STAT1,SUB1,TAX1BP3,TLN1,TRIM28,YBX1,ZYX
GO:0060071	Wnt signaling pathway, planar cell polarity pathway	4	51	0.0141	ENSP00000330523,ENSP00000348461,ENSP00000383118,ENSP00000400175	CDC42,CTHRC1,RAC1,RHOA
GO:0016482	cytosolic transport	6	132	0.0142	ENSP00000223369,ENSP00000265062,ENSP00000307078,ENSP00000311449,ENSP00000333298,ENSP00000362946	KIF5B,LAMP1,RAB14,RAB6A,RAB7A,YKT6
GO:0009611	response to wounding	13	547	0.0143	ENSP00000216117,ENSP00000225964,ENSP00000263277,ENSP00000285735,ENSP00000297268,ENSP00000306010,ENSP00000346839,ENSP00000348461,ENSP00000351022,ENSP00000383118,ENSP00000398632,ENSP00000400175,ENSP00000448035	ARF4,CD44,CDC42,COL1A1,COL1A2,EHD2,FN1,HMOX1,NACA,RAC1,RHOA,RHOC,TPM1
GO:0010941	regulation of cell death	27	1638	0.0145	ENSP00000216117,ENSP00000223136,ENSP00000244043,ENSP00000248553,ENSP00000261772,ENSP00000272317,ENSP00000297185,ENSP00000306010,ENSP00000331019,ENSP00000345672,ENSP00000354394,ENSP00000357055,ENSP00000360609,ENSP00000361777,ENSP00000364802,ENSP00000365439,ENSP00000368970,ENSP00000378394,ENSP00000379350,ENSP00000386665,ENSP00000398632,ENSP00000400175,ENSP00000413436,ENSP00000426909,ENSP00000433560…	AARS,ARF4,CD44,CRYAB,CTSB,FHL2,FIS1,GNB2L1,HMOX1,HNRNPK,HSP90AB1,HSPA1A,HSPA9,HSPB1,ITGB1,NACA,PEA15,PSAP,PTGIS,RHOA,RPL10,RPS27A,RPS27L,SET,STAT1,TPT1,UFM1
GO:0007275	multicellular organism development	60	4726	0.0146	ENSP00000216117,ENSP00000222399,ENSP00000224073,ENSP00000225792,ENSP00000225964,ENSP00000230085,ENSP00000244043,ENSP00000253024,ENSP00000261772,ENSP00000262187,ENSP00000264710,ENSP00000267622,ENSP00000280551,ENSP00000283179,ENSP00000287097,ENSP00000292385,ENSP00000294742,ENSP00000295550,ENSP00000296684,ENSP00000296755,ENSP00000297185,ENSP00000297268,ENSP00000306010,ENSP00000307078,ENSP00000307940…	AARS,ARF4,ARPC5,ASPH,B2M,BTF3,CD109,CD44,CDC42,CLIC4,COL12A1,COL1A1,COL1A2,COL6A1,COL6A3,CRABP2,CRIP1,CRYAB,CTHRC1,CTSB,DBN1,DDX17,DDX5,EDF1,EEF2,FHL2,FN1,GNB2L1,HMOX1,HNRNPAB,HNRNPU,HSP90AB1,HSPA9,ITGB1,KIF5B,LAMB1,MAP1B,MAP4,MYL6,NACA,NCL,NDUFS4,PSAP,PTGIS,RAB10,RAC1,RHEB,RHOA,RPL10,SEC24D,SNX3,SPTBN1,STAT1,SYNE2,TAGLN,TPM1,TRIM28,TRIP11,XRCC6,YBX1
GO:0050790	regulation of catalytic activity	34	2249	0.0146	ENSP00000223136,ENSP00000225525,ENSP00000248553,ENSP00000261574,ENSP00000263645,ENSP00000272317,ENSP00000272519,ENSP00000283179,ENSP00000285735,ENSP00000287097,ENSP00000295550,ENSP00000306010,ENSP00000331019,ENSP00000345672,ENSP00000346839,ENSP00000351022,ENSP00000352257,ENSP00000357055,ENSP00000360609,ENSP00000361777,ENSP00000364802,ENSP00000367154,ENSP00000367542,ENSP00000368767,ENSP00000376297…	ARF4,ASPH,CD109,CD44,CD81,COL6A3,CRYAB,CTSB,DYNLL1,DYNLL2,FIS1,FN1,GNB2L1,HNRNPU,HSP90AB1,HSPA1A,HSPA2,HSPB1,IPO5,ITGB1,PEA15,PSAP,RAB1A,RALB,RHOA,RHOC,RPS27A,RPS27L,RSU1,SET,TAX1BP3,TPM1,TPM2,XRCC6
GO:0030154	cell differentiation	47	3457	0.0147	ENSP00000222399,ENSP00000224073,ENSP00000225792,ENSP00000225964,ENSP00000230085,ENSP00000253024,ENSP00000262187,ENSP00000264710,ENSP00000267622,ENSP00000283179,ENSP00000287097,ENSP00000292385,ENSP00000296755,ENSP00000297185,ENSP00000306010,ENSP00000307078,ENSP00000307940,ENSP00000325146,ENSP00000330523,ENSP00000345672,ENSP00000346839,ENSP00000348461,ENSP00000349259,ENSP00000350719,ENSP00000351022…	ACTG1,ARF4,B2M,CD109,CD63,CDC42,CLIC4,COL12A1,COL1A1,COL6A1,CRABP2,CTHRC1,CTSB,DBN1,DDX17,DDX5,DYNLL1,EDF1,EEF2,FHL2,FN1,HNRNPAB,HNRNPU,HSP90AB1,HSPA2,HSPA9,ITGB1,KIF5B,LAMB1,MAP1B,MAP4,PSAP,RAB10,RAB1A,RAC1,RHEB,RHOA,SNX3,SPTBN1,STAT1,SYNE1,SYNE2,TAGLN,TPM1,TPT1,TRIM28,TRIP11
GO:0031529	ruffle organization	3	23	0.0147	ENSP00000348461,ENSP00000351022,ENSP00000378400	LIMA1,RAC1,TPM1
GO:0032462	regulation of protein homooligomerization	3	23	0.0147	ENSP00000285735,ENSP00000426909,ENSP00000433560	CRYAB,GNB2L1,RHOC
GO:0036498	IRE1-mediated unfolded protein response	4	52	0.0147	ENSP00000244763,ENSP00000316029,ENSP00000349860,ENSP00000378721	GFPT1,SEC31A,SSR1,TLN1
GO:0045453	bone resorption	3	23	0.0147	ENSP00000265062,ENSP00000271651,ENSP00000348461	CTSK,RAB7A,RAC1
GO:0010638	positive regulation of organelle organization	13	552	0.0149	ENSP00000223136,ENSP00000246069,ENSP00000253024,ENSP00000272519,ENSP00000283179,ENSP00000285735,ENSP00000294742,ENSP00000307078,ENSP00000348461,ENSP00000351022,ENSP00000364802,ENSP00000383118,ENSP00000400175	ARPC5,CDC42,DSTN,FIS1,HNRNPU,HSPA1A,KIF5B,RAC1,RALB,RHOA,RHOC,TPM1,TRIM28
GO:0051223	regulation of protein transport	14	622	0.0149	ENSP00000223136,ENSP00000230085,ENSP00000253024,ENSP00000261574,ENSP00000307078,ENSP00000346839,ENSP00000349259,ENSP00000359504,ENSP00000360609,ENSP00000368767,ENSP00000376297,ENSP00000426909,ENSP00000432083,ENSP00000481314	ASPH,DYNLL1,FIS1,FN1,GBP1,GNB2L1,HSP90AB1,HSPA8,IPO5,KIF5B,SNX12,SNX3,SPTBN1,TRIM28
GO:0007165	signal transduction	60	4738	0.0151	ENSP00000216117,ENSP00000223136,ENSP00000225525,ENSP00000225792,ENSP00000225964,ENSP00000230085,ENSP00000244043,ENSP00000244763,ENSP00000248553,ENSP00000253024,ENSP00000262187,ENSP00000263645,ENSP00000265073,ENSP00000272317,ENSP00000272519,ENSP00000285735,ENSP00000294742,ENSP00000296684,ENSP00000297185,ENSP00000297268,ENSP00000306010,ENSP00000306866,ENSP00000316029,ENSP00000324422,ENSP00000330523…	ACTG1,ARF1,ARF4,ARPC5,ASPH,B2M,CARHSP1,CD44,CD81,CDC42,COL1A1,COL1A2,CRABP2,CRIP1,CRYAB,CTHRC1,DDX17,DDX5,FHL2,FIS1,FN1,GABARAP,GBP1,GFPT1,HMOX1,HNRNPDL,HNRNPK,HSP90AB1,HSPA8,HSPA9,HSPB1,ITGB1,LAMP1,LRRFIP2,NDUFS4,PEA15,PSAP,PTGIS,RAB14,RAC1,RALB,RHEB,RHOA,RHOC,RPS27A,RPS27L,RRBP1,RSU1,SEC31A,SLC1A5,SNX3,SPTBN1,SSR1,STAT1,SUB1,TAX1BP3,TLN1,TRIM28,YBX1,ZYX
GO:0034329	cell junction assembly	6	135	0.0151	ENSP00000285735,ENSP00000316029,ENSP00000346839,ENSP00000383118,ENSP00000400175,ENSP00000458162	ACTG1,CDC42,FN1,RHOA,RHOC,TLN1
GO:1902617	response to fluoride	2	5	0.0151	ENSP00000223136,ENSP00000225964	COL1A1,FIS1
GO:2000582	positive regulation of ATP-dependent microtubule motor activity, plus-end-directed	2	5	0.0151	ENSP00000376297,ENSP00000477310	DYNLL1,DYNLL2
GO:0010770	positive regulation of cell morphogenesis involved in differentiation	6	136	0.0155	ENSP00000296755,ENSP00000346839,ENSP00000348461,ENSP00000383118,ENSP00000400175,ENSP00000482841	CDC42,CRABP2,FN1,MAP1B,RAC1,RHOA
GO:0007167	enzyme linked receptor protein signaling pathway	15	698	0.0156	ENSP00000225792,ENSP00000225964,ENSP00000248553,ENSP00000265073,ENSP00000272317,ENSP00000294742,ENSP00000297268,ENSP00000306010,ENSP00000324422,ENSP00000348461,ENSP00000349259,ENSP00000362946,ENSP00000383118,ENSP00000400175,ENSP00000458162	ACTG1,ARF4,ARPC5,CDC42,COL1A1,COL1A2,DDX5,HSPB1,RAB14,RAC1,RHOA,RPS27A,SPTBN1,SUB1,ZYX
GO:0044319	wound healing, spreading of cells	3	24	0.0158	ENSP00000285735,ENSP00000398632,ENSP00000400175	CD44,RHOA,RHOC
GO:0044237	cellular metabolic process	98	8797	0.0167	ENSP00000216117,ENSP00000216190,ENSP00000222399,ENSP00000223136,ENSP00000224073,ENSP00000225792,ENSP00000230085,ENSP00000234677,ENSP00000236671,ENSP00000244043,ENSP00000244534,ENSP00000253024,ENSP00000254108,ENSP00000256682,ENSP00000261772,ENSP00000262306,ENSP00000262646,ENSP00000263645,ENSP00000265062,ENSP00000265073,ENSP00000265753,ENSP00000267622,ENSP00000270792,ENSP00000271651,ENSP00000272317…	AARS,ARF1,ARF3,ARF4,ASPH,B2M,BTF3,CALU,CBX3,CD44,CD81,CDC42,CRABP2,CRYAB,CTSB,CTSD,CTSK,CTSL,DDX17,DDX5,DYNLL1,DYNLL2,EDF1,EEF1A1,EEF2,EIF1,EIF1AX,EIF3D,EIF4A1,EIF4H,EWSR1,FHL2,FIS1,FN1,FUS,GABARAP,GFPT1,GNB2L1,HIST1H1D,HMOX1,HNRNPA0,HNRNPC,HNRNPDL,HNRNPK,HNRNPU,HSP90AB1,HSPA1A,HSPA8,HSPA9,ITGB1,LAMB1,MAGOH,MAP1LC3A,MAP1LC3B2,NACA,NAP1L1,NDUFA4,NDUFB6,NDUFS4,NHP2L1,PEA15,PSAP,PTGIS,PTMA,RAB11B,RA…
GO:0000302	response to reactive oxygen species	7	189	0.0168	ENSP00000216117,ENSP00000225964,ENSP00000307940,ENSP00000351022,ENSP00000354394,ENSP00000363970,ENSP00000433560	COL1A1,CRYAB,EEF2,HMOX1,MAP1LC3A,STAT1,TPM1
GO:0007178	transmembrane receptor protein serine/threonine kinase signaling pathway	7	189	0.0168	ENSP00000225792,ENSP00000265073,ENSP00000272317,ENSP00000297268,ENSP00000324422,ENSP00000349259,ENSP00000400175	COL1A2,DDX5,RHOA,RPS27A,SPTBN1,SUB1,ZYX
GO:0010810	regulation of cell-substrate adhesion	7	189	0.0168	ENSP00000225964,ENSP00000346839,ENSP00000348461,ENSP00000359504,ENSP00000367154,ENSP00000383118,ENSP00000400175	CDC42,COL1A1,FN1,GBP1,RAC1,RHOA,RSU1
GO:0098840	protein transport along microtubule	4	55	0.0168	ENSP00000248553,ENSP00000267622,ENSP00000376297,ENSP00000477310	DYNLL1,DYNLL2,HSPB1,TRIP11
GO:0000904	cell morphogenesis involved in differentiation	12	498	0.0177	ENSP00000222399,ENSP00000264710,ENSP00000296755,ENSP00000307078,ENSP00000346839,ENSP00000348461,ENSP00000349259,ENSP00000360609,ENSP00000363500,ENSP00000379350,ENSP00000383118,ENSP00000387286	CDC42,CLIC4,FN1,HSP90AB1,ITGB1,KIF5B,LAMB1,MAP1B,RAB10,RAB1A,RAC1,SPTBN1
GO:0007030	Golgi organization	5	95	0.0177	ENSP00000262646,ENSP00000267622,ENSP00000356224,ENSP00000383118,ENSP00000387286	CDC42,RAB1A,RAB2A,SYNE1,TRIP11
GO:0061842	microtubule organizing center localization	3	26	0.0188	ENSP00000294742,ENSP00000307078,ENSP00000350719	ARPC5,KIF5B,SYNE2
GO:0001957	intramembranous ossification	2	6	0.0189	ENSP00000225964,ENSP00000271651	COL1A1,CTSK
GO:0031032	actomyosin structure organization	5	97	0.0189	ENSP00000324422,ENSP00000351022,ENSP00000379350,ENSP00000400175,ENSP00000458162	ACTG1,ITGB1,RHOA,TPM1,ZYX
GO:0051254	positive regulation of RNA metabolic process	26	1596	0.0189	ENSP00000224073,ENSP00000225792,ENSP00000225964,ENSP00000253024,ENSP00000254108,ENSP00000263645,ENSP00000265073,ENSP00000267622,ENSP00000272317,ENSP00000283179,ENSP00000296417,ENSP00000306010,ENSP00000318195,ENSP00000351108,ENSP00000352257,ENSP00000354394,ENSP00000361626,ENSP00000364802,ENSP00000365439,ENSP00000368767,ENSP00000380033,ENSP00000386665,ENSP00000432083,ENSP00000448035,ENSP00000474096…	ARF4,ASPH,CD81,COL1A1,DDX17,DDX5,EDF1,FHL2,FUS,H2AFZ,HNRNPAB,HNRNPK,HNRNPU,HSPA1A,HSPA8,NACA,NCL,RPS27A,STAT1,SUB1,TAF15,TCEB1,TRIM28,TRIP11,XRCC6,YBX1
GO:0065009	regulation of molecular function	45	3322	0.0189	ENSP00000216117,ENSP00000216190,ENSP00000223136,ENSP00000224073,ENSP00000225525,ENSP00000244043,ENSP00000248553,ENSP00000253024,ENSP00000261574,ENSP00000263645,ENSP00000272317,ENSP00000272519,ENSP00000283179,ENSP00000285735,ENSP00000287097,ENSP00000295550,ENSP00000306010,ENSP00000307078,ENSP00000330523,ENSP00000331019,ENSP00000345672,ENSP00000346839,ENSP00000349259,ENSP00000351022,ENSP00000352257…	AHNAK,ARF4,ASPH,B2M,CD109,CD44,CD81,COL6A3,CRYAB,CTHRC1,CTSB,DYNLL1,DYNLL2,EDF1,EIF3D,FIS1,FN1,GNB2L1,HMOX1,HNRNPU,HSP90AB1,HSPA1A,HSPA2,HSPB1,IPO5,ITGB1,KIF5B,PEA15,PSAP,PTGIS,RAB1A,RALB,RHOA,RHOC,RPS27A,RPS27L,RSU1,SET,SPTBN1,SUMO3,TAX1BP3,TPM1,TPM2,TRIM28,XRCC6
GO:0045935	positive regulation of nucleobase-containing compound metabolic process	28	1770	0.0192	ENSP00000224073,ENSP00000225792,ENSP00000225964,ENSP00000253024,ENSP00000254108,ENSP00000263645,ENSP00000265073,ENSP00000267622,ENSP00000272317,ENSP00000283179,ENSP00000296417,ENSP00000306010,ENSP00000318195,ENSP00000348461,ENSP00000351108,ENSP00000352257,ENSP00000354394,ENSP00000360609,ENSP00000361626,ENSP00000364802,ENSP00000365439,ENSP00000368767,ENSP00000380033,ENSP00000386665,ENSP00000432083…	ARF4,ASPH,CD81,COL1A1,DDX17,DDX5,EDF1,FHL2,FUS,H2AFZ,HNRNPAB,HNRNPK,HNRNPU,HSP90AB1,HSPA1A,HSPA8,NACA,NCL,RAC1,RPS27A,STAT1,SUB1,TAF15,TCEB1,TRIM28,TRIP11,XRCC6,YBX1
GO:0014070	response to organic cyclic compound	17	873	0.0203	ENSP00000223136,ENSP00000225792,ENSP00000225964,ENSP00000272519,ENSP00000283179,ENSP00000296417,ENSP00000296684,ENSP00000307940,ENSP00000354394,ENSP00000357055,ENSP00000360609,ENSP00000363970,ENSP00000368767,ENSP00000380033,ENSP00000386665,ENSP00000400175,ENSP00000433560	ASPH,COL1A1,CRYAB,DDX17,DDX5,EEF2,FHL2,FIS1,H2AFZ,HNRNPU,HSP90AB1,MAP1LC3A,NDUFS4,PEA15,RALB,RHOA,STAT1
GO:0010243	response to organonitrogen compound	17	876	0.0209	ENSP00000223136,ENSP00000225964,ENSP00000261574,ENSP00000263645,ENSP00000264710,ENSP00000278671,ENSP00000296684,ENSP00000297268,ENSP00000307940,ENSP00000354394,ENSP00000355180,ENSP00000357055,ENSP00000360609,ENSP00000363970,ENSP00000368767,ENSP00000379350,ENSP00000400175	ASPH,CD81,COL1A1,COL1A2,COL6A1,EEF2,FIS1,HSP90AB1,IPO5,ITGB1,LAMTOR1,MAP1LC3A,NDUFS4,PEA15,RAB10,RHOA,STAT1
GO:0045595	regulation of cell differentiation	27	1695	0.0209	ENSP00000225792,ENSP00000225964,ENSP00000230085,ENSP00000262187,ENSP00000263277,ENSP00000271651,ENSP00000283179,ENSP00000287097,ENSP00000292385,ENSP00000296755,ENSP00000297185,ENSP00000330523,ENSP00000345344,ENSP00000346839,ENSP00000348461,ENSP00000354394,ENSP00000359504,ENSP00000360609,ENSP00000361626,ENSP00000364802,ENSP00000379350,ENSP00000380033,ENSP00000383118,ENSP00000400175,ENSP00000448035…	B2M,CD109,CDC42,COL1A1,CRABP2,CTHRC1,CTSK,CTSL,DBN1,DDX17,DDX5,EHD2,FN1,GBP1,HNRNPU,HSP90AB1,HSPA1A,HSPA9,ITGB1,MAP1B,NACA,RAC1,RHEB,RHOA,SNX3,STAT1,YBX1
GO:0019221	cytokine-mediated signaling pathway	14	655	0.0217	ENSP00000216117,ENSP00000272317,ENSP00000297185,ENSP00000297268,ENSP00000346839,ENSP00000354394,ENSP00000359504,ENSP00000379350,ENSP00000383118,ENSP00000398632,ENSP00000432083,ENSP00000440005,ENSP00000452780,ENSP00000483254	ARF1,B2M,CD44,CDC42,COL1A2,FN1,GBP1,HMOX1,HNRNPDL,HSPA8,HSPA9,ITGB1,RPS27A,STAT1
GO:0048584	positive regulation of response to stimulus	31	2054	0.0221	ENSP00000223136,ENSP00000225792,ENSP00000225964,ENSP00000244043,ENSP00000248553,ENSP00000253024,ENSP00000262187,ENSP00000263645,ENSP00000272317,ENSP00000278671,ENSP00000294742,ENSP00000307078,ENSP00000333298,ENSP00000348461,ENSP00000352257,ENSP00000354346,ENSP00000357055,ENSP00000357688,ENSP00000360609,ENSP00000364802,ENSP00000368767,ENSP00000376297,ENSP00000378394,ENSP00000379350,ENSP00000383118…	ACTG1,ARPC5,ASPH,B2M,CD44,CD63,CD81,CDC42,COL1A1,DDX5,DYNLL1,FIS1,GNB2L1,HSP90AB1,HSPA1A,HSPB1,ITGB1,KIF5B,LAMP1,LAMTOR1,MATR3,PEA15,PSAP,PTGIS,RAC1,RHEB,RHOA,RPS27A,S100A13,TRIM28,XRCC6
GO:0022618	ribonucleoprotein complex assembly	7	203	0.0231	ENSP00000216190,ENSP00000265753,ENSP00000331019,ENSP00000357555,ENSP00000360609,ENSP00000383949,ENSP00000413436	EIF3D,EIF4H,HSP90AB1,NHP2L1,RPL10,RPS27,RPS27L
GO:0051094	positive regulation of developmental process	22	1286	0.0231	ENSP00000216117,ENSP00000223136,ENSP00000225964,ENSP00000230085,ENSP00000244043,ENSP00000248553,ENSP00000262187,ENSP00000263277,ENSP00000283179,ENSP00000296755,ENSP00000330523,ENSP00000346839,ENSP00000348461,ENSP00000354394,ENSP00000360609,ENSP00000364802,ENSP00000379350,ENSP00000383118,ENSP00000400175,ENSP00000426909,ENSP00000448035,ENSP00000482841	CDC42,COL1A1,CRABP2,CTHRC1,EHD2,FIS1,FN1,GNB2L1,HMOX1,HNRNPU,HSP90AB1,HSPA1A,HSPB1,ITGB1,MAP1B,NACA,PTGIS,RAC1,RHEB,RHOA,SNX3,STAT1
GO:0070482	response to oxygen levels	9	321	0.0233	ENSP00000216117,ENSP00000223136,ENSP00000225964,ENSP00000244043,ENSP00000262306,ENSP00000272317,ENSP00000400175,ENSP00000433560,ENSP00000478121	COL1A1,CRYAB,FIS1,HMOX1,PTGIS,RHOA,RPS27A,TCEB1,TCEB2
GO:0048731	system development	53	4144	0.0235	ENSP00000216117,ENSP00000222399,ENSP00000225792,ENSP00000225964,ENSP00000230085,ENSP00000244043,ENSP00000253024,ENSP00000261772,ENSP00000262187,ENSP00000264710,ENSP00000267622,ENSP00000283179,ENSP00000287097,ENSP00000292385,ENSP00000294742,ENSP00000295550,ENSP00000296684,ENSP00000296755,ENSP00000297185,ENSP00000297268,ENSP00000306010,ENSP00000307078,ENSP00000307940,ENSP00000318195,ENSP00000325146…	AARS,ARF4,ARPC5,B2M,CD109,CD44,CDC42,CLIC4,COL12A1,COL1A1,COL1A2,COL6A3,CRABP2,CRIP1,CRYAB,CTHRC1,CTSB,DBN1,DDX17,DDX5,EEF2,FHL2,FN1,HMOX1,HNRNPAB,HNRNPU,HSP90AB1,HSPA9,ITGB1,KIF5B,LAMB1,MAP1B,MAP4,MYL6,NACA,NCL,NDUFS4,PSAP,PTGIS,RAB10,RAC1,RHEB,RHOA,RPL10,SNX3,SPTBN1,STAT1,SYNE2,TAGLN,TPM1,TRIM28,TRIP11,XRCC6
GO:0016477	cell migration	16	812	0.0236	ENSP00000222399,ENSP00000225964,ENSP00000285735,ENSP00000294742,ENSP00000296755,ENSP00000297268,ENSP00000306010,ENSP00000330523,ENSP00000346839,ENSP00000348461,ENSP00000350719,ENSP00000379350,ENSP00000387286,ENSP00000398632,ENSP00000400175,ENSP00000447730	ARF4,ARPC5,CD44,CD63,COL1A1,COL1A2,CTHRC1,FN1,ITGB1,LAMB1,MAP1B,RAB1A,RAC1,RHOA,RHOC,SYNE2
GO:0061462	protein localization to lysosome	3	29	0.0238	ENSP00000263645,ENSP00000265062,ENSP00000432083	CD81,HSPA8,RAB7A
GO:0051050	positive regulation of transport	17	892	0.0244	ENSP00000223136,ENSP00000253024,ENSP00000261574,ENSP00000263277,ENSP00000265062,ENSP00000307078,ENSP00000333298,ENSP00000349259,ENSP00000360569,ENSP00000360609,ENSP00000365439,ENSP00000368767,ENSP00000376297,ENSP00000378199,ENSP00000426909,ENSP00000447730,ENSP00000452780	ASPH,B2M,CD63,DYNLL1,EHD2,FIS1,GNB2L1,HNRNPK,HSP90AB1,HSPA2,IPO5,KIF5B,LAMP1,RAB7A,SCP2,SPTBN1,TRIM28
GO:0031669	cellular response to nutrient levels	7	206	0.0245	ENSP00000216117,ENSP00000225964,ENSP00000272519,ENSP00000306866,ENSP00000363970,ENSP00000432083,ENSP00000450524	COL1A1,GABARAP,HMOX1,HSPA8,MAP1LC3A,MAP1LC3B2,RALB
GO:0031667	response to nutrient levels	11	455	0.0247	ENSP00000216117,ENSP00000223136,ENSP00000225964,ENSP00000272519,ENSP00000306866,ENSP00000307940,ENSP00000354394,ENSP00000363970,ENSP00000368767,ENSP00000432083,ENSP00000450524	ASPH,COL1A1,EEF2,FIS1,GABARAP,HMOX1,HSPA8,MAP1LC3A,MAP1LC3B2,RALB,STAT1
GO:0048208	COPII vesicle coating	4	63	0.0247	ENSP00000280551,ENSP00000310226,ENSP00000378721,ENSP00000387286	RAB1A,RAB1B,SEC24D,SEC31A
GO:0030162	regulation of proteolysis	15	742	0.0248	ENSP00000223136,ENSP00000263645,ENSP00000287097,ENSP00000295550,ENSP00000331019,ENSP00000346839,ENSP00000360609,ENSP00000364802,ENSP00000368767,ENSP00000398632,ENSP00000400175,ENSP00000405965,ENSP00000426909,ENSP00000433560,ENSP00000481314	ASPH,CD109,CD44,CD81,COL6A3,CRYAB,FIS1,FN1,GNB2L1,HSP90AB1,HSPA1A,RHOA,RPS27L,SNX12,SUMO2
GO:0033554	cellular response to stress	25	1553	0.0255	ENSP00000216117,ENSP00000244043,ENSP00000244763,ENSP00000253024,ENSP00000262306,ENSP00000272317,ENSP00000272519,ENSP00000306866,ENSP00000307940,ENSP00000316029,ENSP00000331019,ENSP00000332449,ENSP00000349860,ENSP00000351022,ENSP00000352257,ENSP00000357055,ENSP00000363970,ENSP00000364802,ENSP00000368970,ENSP00000378721,ENSP00000400175,ENSP00000432083,ENSP00000433560,ENSP00000450524,ENSP00000478121	CRIP1,CRYAB,EEF2,GABARAP,GFPT1,HMOX1,HSPA1A,HSPA8,MAP1LC3A,MAP1LC3B2,PEA15,PTGIS,RALB,RHOA,RPS27A,RPS27L,SEC31A,SSR1,TCEB1,TCEB2,TLN1,TPM1,TRIM28,UFM1,XRCC6
GO:0050690	regulation of defense response to virus by virus	3	30	0.0255	ENSP00000348461,ENSP00000440005,ENSP00000452780	ARF1,B2M,RAC1
GO:0007265	Ras protein signal transduction	6	155	0.0258	ENSP00000225525,ENSP00000253024,ENSP00000272519,ENSP00000297268,ENSP00000348461,ENSP00000400175	COL1A2,RAC1,RALB,RHOA,TAX1BP3,TRIM28
GO:0006396	RNA processing	16	825	0.0267	ENSP00000225792,ENSP00000234677,ENSP00000254108,ENSP00000261772,ENSP00000283179,ENSP00000316042,ENSP00000357555,ENSP00000358635,ENSP00000360525,ENSP00000361626,ENSP00000365439,ENSP00000380033,ENSP00000383949,ENSP00000432083,ENSP00000451291,ENSP00000483254	AARS,DDX17,DDX5,FUS,HNRNPA0,HNRNPC,HNRNPDL,HNRNPK,HNRNPU,HSPA8,MAGOH,NHP2L1,RPS27,SARS,SYNCRIP,YBX1
GO:0090286	cytoskeletal anchoring at nuclear membrane	2	8	0.0276	ENSP00000350719,ENSP00000356224	SYNE1,SYNE2
GO:1900040	regulation of interleukin-2 secretion	2	8	0.0276	ENSP00000349259,ENSP00000359504	GBP1,SPTBN1
GO:0007369	gastrulation	6	158	0.0279	ENSP00000222399,ENSP00000325146,ENSP00000346839,ENSP00000355180,ENSP00000379350,ENSP00000426909	COL12A1,COL6A1,FN1,GNB2L1,ITGB1,LAMB1
GO:0051252	regulation of RNA metabolic process	50	3890	0.0280	ENSP00000216117,ENSP00000224073,ENSP00000225792,ENSP00000225964,ENSP00000234677,ENSP00000244043,ENSP00000244534,ENSP00000248553,ENSP00000253024,ENSP00000254108,ENSP00000262306,ENSP00000263645,ENSP00000265073,ENSP00000267622,ENSP00000272317,ENSP00000283179,ENSP00000296417,ENSP00000306010,ENSP00000316042,ENSP00000318195,ENSP00000336687,ENSP00000338727,ENSP00000339063,ENSP00000346762,ENSP00000351108…	AHNAK,ARF4,ASPH,BTF3,CARHSP1,CBX3,CD81,COL1A1,CRABP2,DDX17,DDX5,DYNLL1,EDF1,EEF1A1,EWSR1,FHL2,FUS,H2AFZ,HIST1H1D,HMOX1,HNRNPA0,HNRNPAB,HNRNPC,HNRNPDL,HNRNPK,HNRNPU,HSPA1A,HSPA8,HSPB1,LRRFIP2,MAGOH,NACA,NCL,PTGIS,RHOA,RPL10,RPS27A,SARS,SET,SND1,STAT1,SUB1,SYNCRIP,TAF15,TCEB1,TCEB2,TRIM28,TRIP11,XRCC6,YBX1
GO:1901698	response to nitrogen compound	18	988	0.0283	ENSP00000223136,ENSP00000225964,ENSP00000261574,ENSP00000263645,ENSP00000264710,ENSP00000272519,ENSP00000278671,ENSP00000296684,ENSP00000297268,ENSP00000307940,ENSP00000354394,ENSP00000355180,ENSP00000357055,ENSP00000360609,ENSP00000363970,ENSP00000368767,ENSP00000379350,ENSP00000400175	ASPH,CD81,COL1A1,COL1A2,COL6A1,EEF2,FIS1,HSP90AB1,IPO5,ITGB1,LAMTOR1,MAP1LC3A,NDUFS4,PEA15,RAB10,RALB,RHOA,STAT1
GO:0008361	regulation of cell size	6	159	0.0285	ENSP00000296755,ENSP00000346839,ENSP00000348461,ENSP00000360609,ENSP00000400175,ENSP00000482841	CRABP2,FN1,HSP90AB1,MAP1B,RAC1,RHOA
GO:0044267	cellular protein metabolic process	47	3603	0.0288	ENSP00000216190,ENSP00000222399,ENSP00000230085,ENSP00000234677,ENSP00000244534,ENSP00000253024,ENSP00000261772,ENSP00000262306,ENSP00000262646,ENSP00000265062,ENSP00000265753,ENSP00000267622,ENSP00000271651,ENSP00000272317,ENSP00000293831,ENSP00000306010,ENSP00000307940,ENSP00000310226,ENSP00000311449,ENSP00000331019,ENSP00000333547,ENSP00000339063,ENSP00000345344,ENSP00000345672,ENSP00000346839…	AARS,ARF4,ASPH,B2M,CALU,CDC42,CRYAB,CTSB,CTSK,CTSL,EEF1A1,EEF2,EIF1,EIF1AX,EIF3D,EIF4A1,EIF4H,FN1,GFPT1,GNB2L1,HIST1H1D,LAMB1,NACA,PEA15,RAB11B,RAB1A,RAB1B,RAB2A,RAB6A,RAB7A,RAC1,RHOA,RPL10,RPS27,RPS27A,RPS27L,RRBP1,SARS,SNX3,SPTBN1,SUMO2,SUMO3,TCEB1,TCEB2,TRIM28,TRIP11,UFM1
GO:0008064	regulation of actin polymerization or depolymerization	6	160	0.0292	ENSP00000246069,ENSP00000294742,ENSP00000349259,ENSP00000378400,ENSP00000400175,ENSP00000440005	ARF1,ARPC5,DSTN,LIMA1,RHOA,SPTBN1
GO:0048010	vascular endothelial growth factor receptor signaling pathway	4	67	0.0292	ENSP00000248553,ENSP00000348461,ENSP00000383118,ENSP00000400175	CDC42,HSPB1,RAC1,RHOA
GO:0061418	regulation of transcription from RNA polymerase II promoter in response to hypoxia	3	32	0.0292	ENSP00000262306,ENSP00000272317,ENSP00000478121	RPS27A,TCEB1,TCEB2
GO:0023052	signaling	62	5108	0.0295	ENSP00000216117,ENSP00000223136,ENSP00000225525,ENSP00000225792,ENSP00000225964,ENSP00000230085,ENSP00000244043,ENSP00000244763,ENSP00000248553,ENSP00000253024,ENSP00000262187,ENSP00000263645,ENSP00000265073,ENSP00000272317,ENSP00000272519,ENSP00000285735,ENSP00000294742,ENSP00000296684,ENSP00000297185,ENSP00000297268,ENSP00000306010,ENSP00000306866,ENSP00000316029,ENSP00000324422,ENSP00000330523…	ACTG1,ARF1,ARF4,ARPC5,ASPH,B2M,CARHSP1,CD44,CD81,CDC42,COL1A1,COL1A2,CRABP2,CRIP1,CRYAB,CTHRC1,DDX17,DDX5,FHL2,FIS1,FN1,GABARAP,GBP1,GFPT1,HMOX1,HNRNPDL,HNRNPK,HSP90AB1,HSPA8,HSPA9,HSPB1,ITGB1,LAMP1,LRRFIP2,NDUFS4,PEA15,PSAP,PTGIS,RAB11B,RAB14,RAB1A,RAC1,RALB,RHEB,RHOA,RHOC,RPS27A,RPS27L,RRBP1,RSU1,SEC31A,SLC1A5,SNX3,SPTBN1,SSR1,STAT1,SUB1,TAX1BP3,TLN1,TRIM28,YBX1,ZYX
GO:0001837	epithelial to mesenchymal transition	4	68	0.0304	ENSP00000225792,ENSP00000253024,ENSP00000351108,ENSP00000380033	DDX17,DDX5,HNRNPAB,TRIM28
GO:0071248	cellular response to metal ion	6	162	0.0305	ENSP00000216117,ENSP00000254108,ENSP00000363500,ENSP00000363970,ENSP00000368767,ENSP00000452780	ASPH,B2M,CLIC4,FUS,HMOX1,MAP1LC3A
GO:0031175	neuron projection development	13	616	0.0311	ENSP00000222399,ENSP00000264710,ENSP00000267622,ENSP00000296755,ENSP00000306010,ENSP00000307078,ENSP00000330523,ENSP00000349259,ENSP00000353375,ENSP00000360609,ENSP00000379350,ENSP00000383118,ENSP00000400175	ARF4,CDC42,CTHRC1,HSP90AB1,ITGB1,KIF5B,LAMB1,MAP1B,MAP4,RAB10,RHOA,SPTBN1,TRIP11
GO:0051650	establishment of vesicle localization	7	218	0.0311	ENSP00000223369,ENSP00000280551,ENSP00000307078,ENSP00000310226,ENSP00000333547,ENSP00000378721,ENSP00000387286	KIF5B,RAB11B,RAB1A,RAB1B,SEC24D,SEC31A,YKT6
GO:0060333	interferon-gamma-mediated signaling pathway	4	69	0.0315	ENSP00000354394,ENSP00000359504,ENSP00000398632,ENSP00000452780	B2M,CD44,GBP1,STAT1
GO:1904589	regulation of protein import	4	69	0.0315	ENSP00000253024,ENSP00000261574,ENSP00000360609,ENSP00000432083	HSP90AB1,HSPA8,IPO5,TRIM28
GO:0009890	negative regulation of biosynthetic process	24	1501	0.0316	ENSP00000225792,ENSP00000234677,ENSP00000244043,ENSP00000244534,ENSP00000253024,ENSP00000272317,ENSP00000283179,ENSP00000296417,ENSP00000305230,ENSP00000318195,ENSP00000336687,ENSP00000352257,ENSP00000354394,ENSP00000358635,ENSP00000361626,ENSP00000361777,ENSP00000364802,ENSP00000386665,ENSP00000400175,ENSP00000413436,ENSP00000426909,ENSP00000432083,ENSP00000448035,ENSP00000451291	CBX3,DDX5,FHL2,GNB2L1,H2AFZ,HIST1H1D,HNRNPC,HNRNPU,HSPA1A,HSPA8,NACA,NCL,PTGIS,RHOA,RPL10,RPS27A,SARS,SET,SRP9,STAT1,SYNCRIP,TRIM28,XRCC6,YBX1
GO:0033622	integrin activation	2	9	0.0319	ENSP00000316029,ENSP00000346839	FN1,TLN1
GO:0043589	skin morphogenesis	2	9	0.0319	ENSP00000225964,ENSP00000297268	COL1A1,COL1A2
GO:1902531	regulation of intracellular signal transduction	27	1764	0.0319	ENSP00000223136,ENSP00000225792,ENSP00000248553,ENSP00000262187,ENSP00000263645,ENSP00000272317,ENSP00000278671,ENSP00000285735,ENSP00000346839,ENSP00000348461,ENSP00000354394,ENSP00000357055,ENSP00000357688,ENSP00000359504,ENSP00000360609,ENSP00000364802,ENSP00000365439,ENSP00000368767,ENSP00000378394,ENSP00000379350,ENSP00000383118,ENSP00000386665,ENSP00000398632,ENSP00000400175,ENSP00000426909…	ASPH,CD44,CD81,CDC42,DDX5,FHL2,FIS1,FN1,GBP1,GNB2L1,HNRNPK,HSP90AB1,HSPA1A,HSPB1,ITGB1,LAMTOR1,PEA15,PSAP,RAC1,RHEB,RHOA,RHOC,RPS27A,S100A13,STAT1,TAF15,TPT1
GO:2001135	regulation of endocytic recycling	2	9	0.0319	ENSP00000263277,ENSP00000333547	EHD2,RAB11B
GO:0001704	formation of primary germ layer	5	115	0.0332	ENSP00000222399,ENSP00000325146,ENSP00000346839,ENSP00000355180,ENSP00000379350	COL12A1,COL6A1,FN1,ITGB1,LAMB1
GO:0034620	cellular response to unfolded protein	5	115	0.0332	ENSP00000244763,ENSP00000316029,ENSP00000349860,ENSP00000364802,ENSP00000378721	GFPT1,HSPA1A,SEC31A,SSR1,TLN1
GO:0019219	regulation of nucleobase-containing compound metabolic process	52	4133	0.0335	ENSP00000216117,ENSP00000224073,ENSP00000225792,ENSP00000225964,ENSP00000234677,ENSP00000244043,ENSP00000244534,ENSP00000248553,ENSP00000253024,ENSP00000254108,ENSP00000262306,ENSP00000263645,ENSP00000265073,ENSP00000267622,ENSP00000272317,ENSP00000283179,ENSP00000296417,ENSP00000306010,ENSP00000316042,ENSP00000318195,ENSP00000336687,ENSP00000338727,ENSP00000339063,ENSP00000346762,ENSP00000348461…	AHNAK,ARF4,ASPH,BTF3,CARHSP1,CBX3,CD81,COL1A1,CRABP2,DDX17,DDX5,DYNLL1,EDF1,EEF1A1,EWSR1,FHL2,FUS,H2AFZ,HIST1H1D,HMOX1,HNRNPA0,HNRNPAB,HNRNPC,HNRNPDL,HNRNPK,HNRNPU,HSP90AB1,HSPA1A,HSPA8,HSPB1,LRRFIP2,MAGOH,NACA,NCL,PTGIS,RAC1,RHOA,RPL10,RPS27A,SARS,SET,SND1,STAT1,SUB1,SYNCRIP,TAF15,TCEB1,TCEB2,TRIM28,TRIP11,XRCC6,YBX1
GO:1901700	response to oxygen-containing compound	23	1427	0.0341	ENSP00000216117,ENSP00000223136,ENSP00000225964,ENSP00000261574,ENSP00000264710,ENSP00000278671,ENSP00000296417,ENSP00000296684,ENSP00000297268,ENSP00000300527,ENSP00000307940,ENSP00000316042,ENSP00000333547,ENSP00000351022,ENSP00000354394,ENSP00000355180,ENSP00000360609,ENSP00000363970,ENSP00000368767,ENSP00000400175,ENSP00000426909,ENSP00000433560,ENSP00000452780	ASPH,B2M,COL1A1,COL1A2,COL6A1,COL6A2,CRYAB,EEF2,FIS1,GNB2L1,H2AFZ,HMOX1,HNRNPA0,HSP90AB1,IPO5,LAMTOR1,MAP1LC3A,NDUFS4,RAB10,RAB11B,RHOA,STAT1,TPM1
GO:0000902	cell morphogenesis	13	626	0.0345	ENSP00000222399,ENSP00000264710,ENSP00000296755,ENSP00000307078,ENSP00000346839,ENSP00000348461,ENSP00000349259,ENSP00000360609,ENSP00000363500,ENSP00000379350,ENSP00000383118,ENSP00000387286,ENSP00000400175	CDC42,CLIC4,FN1,HSP90AB1,ITGB1,KIF5B,LAMB1,MAP1B,RAB10,RAB1A,RAC1,RHOA,SPTBN1
GO:0016925	protein sumoylation	3	35	0.0351	ENSP00000253024,ENSP00000405965,ENSP00000409666	SUMO2,SUMO3,TRIM28
GO:0048675	axon extension	3	35	0.0351	ENSP00000296755,ENSP00000360609,ENSP00000379350	HSP90AB1,ITGB1,MAP1B
GO:0023051	regulation of signaling	44	3360	0.0353	ENSP00000216117,ENSP00000223136,ENSP00000225525,ENSP00000225792,ENSP00000225964,ENSP00000230085,ENSP00000244043,ENSP00000248553,ENSP00000262187,ENSP00000263645,ENSP00000265062,ENSP00000272317,ENSP00000278671,ENSP00000285735,ENSP00000287097,ENSP00000292385,ENSP00000307078,ENSP00000330523,ENSP00000333547,ENSP00000346839,ENSP00000348461,ENSP00000349259,ENSP00000354394,ENSP00000357055,ENSP00000357688…	ARF1,ASPH,CD109,CD44,CD63,CD81,CDC42,COL1A1,CRABP2,CTHRC1,DBN1,DDX5,DYNLL1,FHL2,FIS1,FN1,GBP1,GNB2L1,HMOX1,HNRNPK,HSP90AB1,HSPA1A,HSPB1,ITGB1,KIF5B,LAMTOR1,PEA15,PSAP,PTGIS,RAB11B,RAB7A,RAC1,RHEB,RHOA,RHOC,RPS27A,S100A13,SNX3,SPTBN1,STAT1,TAF15,TAX1BP3,TPT1,UFM1
GO:2000113	negative regulation of cellular macromolecule biosynthetic process	22	1348	0.0355	ENSP00000225792,ENSP00000234677,ENSP00000244534,ENSP00000253024,ENSP00000272317,ENSP00000283179,ENSP00000296417,ENSP00000305230,ENSP00000318195,ENSP00000336687,ENSP00000352257,ENSP00000354394,ENSP00000358635,ENSP00000361626,ENSP00000361777,ENSP00000364802,ENSP00000386665,ENSP00000413436,ENSP00000426909,ENSP00000432083,ENSP00000448035,ENSP00000451291	CBX3,DDX5,FHL2,GNB2L1,H2AFZ,HIST1H1D,HNRNPC,HNRNPU,HSPA1A,HSPA8,NACA,NCL,RPL10,RPS27A,SARS,SET,SRP9,STAT1,SYNCRIP,TRIM28,XRCC6,YBX1
GO:2000377	regulation of reactive oxygen species metabolic process	6	169	0.0355	ENSP00000244043,ENSP00000306010,ENSP00000348461,ENSP00000360609,ENSP00000400175,ENSP00000433560	ARF4,CRYAB,HSP90AB1,PTGIS,RAC1,RHOA
GO:0010506	regulation of autophagy	8	286	0.0356	ENSP00000216117,ENSP00000248553,ENSP00000262187,ENSP00000272519,ENSP00000278671,ENSP00000310226,ENSP00000339063,ENSP00000378394	EEF1A1,HMOX1,HSPB1,LAMTOR1,PSAP,RAB1B,RALB,RHEB
GO:0001666	response to hypoxia	8	288	0.0366	ENSP00000216117,ENSP00000223136,ENSP00000244043,ENSP00000262306,ENSP00000272317,ENSP00000400175,ENSP00000433560,ENSP00000478121	CRYAB,FIS1,HMOX1,PTGIS,RHOA,RPS27A,TCEB1,TCEB2
GO:0019062	virion attachment to host cell	2	10	0.0366	ENSP00000263645,ENSP00000360609	CD81,HSP90AB1
GO:0032464	positive regulation of protein homooligomerization	2	10	0.0366	ENSP00000285735,ENSP00000426909	GNB2L1,RHOC
GO:0071281	cellular response to iron ion	2	10	0.0366	ENSP00000216117,ENSP00000452780	B2M,HMOX1
GO:2000026	regulation of multicellular organismal development	28	1876	0.0366	ENSP00000216117,ENSP00000225792,ENSP00000225964,ENSP00000230085,ENSP00000234677,ENSP00000244043,ENSP00000248553,ENSP00000262187,ENSP00000271651,ENSP00000287097,ENSP00000292385,ENSP00000296755,ENSP00000297185,ENSP00000330523,ENSP00000345344,ENSP00000346839,ENSP00000348461,ENSP00000354394,ENSP00000362946,ENSP00000364802,ENSP00000379350,ENSP00000380033,ENSP00000383118,ENSP00000400175,ENSP00000426909…	B2M,CD109,CDC42,COL1A1,CRABP2,CTHRC1,CTSK,CTSL,DBN1,DDX17,DDX5,FN1,GNB2L1,HMOX1,HSPA1A,HSPA9,HSPB1,ITGB1,MAP1B,NACA,PTGIS,RAB14,RAC1,RHEB,RHOA,SARS,SNX3,STAT1
GO:0052547	regulation of peptidase activity	10	420	0.0371	ENSP00000223136,ENSP00000287097,ENSP00000295550,ENSP00000331019,ENSP00000346839,ENSP00000368767,ENSP00000398632,ENSP00000400175,ENSP00000426909,ENSP00000433560	ASPH,CD109,CD44,COL6A3,CRYAB,FIS1,FN1,GNB2L1,RHOA,RPS27L
GO:0051098	regulation of binding	9	356	0.0389	ENSP00000216117,ENSP00000216190,ENSP00000224073,ENSP00000253024,ENSP00000272519,ENSP00000330523,ENSP00000360609,ENSP00000409666,ENSP00000452780	B2M,CTHRC1,EDF1,EIF3D,HMOX1,HSP90AB1,RALB,SUMO3,TRIM28
GO:0055002	striated muscle cell development	5	121	0.0390	ENSP00000283179,ENSP00000351022,ENSP00000379350,ENSP00000386665,ENSP00000458162	ACTG1,FHL2,HNRNPU,ITGB1,TPM1
GO:0019068	virion assembly	3	37	0.0391	ENSP00000272317,ENSP00000310226,ENSP00000387286	RAB1A,RAB1B,RPS27A
GO:1901879	regulation of protein depolymerization	4	75	0.0391	ENSP00000246069,ENSP00000349259,ENSP00000368767,ENSP00000378400	ASPH,DSTN,LIMA1,SPTBN1
GO:2000008	regulation of protein localization to cell surface	3	37	0.0391	ENSP00000225525,ENSP00000333547,ENSP00000360609	HSP90AB1,RAB11B,TAX1BP3
GO:0040007	growth	9	357	0.0392	ENSP00000225792,ENSP00000253024,ENSP00000265753,ENSP00000296755,ENSP00000360609,ENSP00000363500,ENSP00000378394,ENSP00000379350,ENSP00000448035	CLIC4,DDX5,EIF4H,HSP90AB1,ITGB1,MAP1B,NACA,PSAP,TRIM28
GO:0050792	regulation of viral process	6	174	0.0392	ENSP00000225792,ENSP00000230085,ENSP00000253024,ENSP00000265062,ENSP00000354394,ENSP00000432083	DDX5,HSPA8,RAB7A,SNX3,STAT1,TRIM28
GO:0050772	positive regulation of axonogenesis	4	76	0.0405	ENSP00000296755,ENSP00000346839,ENSP00000400175,ENSP00000482841	CRABP2,FN1,MAP1B,RHOA
GO:0097190	apoptotic signaling pathway	8	295	0.0408	ENSP00000216117,ENSP00000223136,ENSP00000225792,ENSP00000244043,ENSP00000306866,ENSP00000331019,ENSP00000332449,ENSP00000333298	CRIP1,DDX5,FIS1,GABARAP,HMOX1,LAMP1,PTGIS,RPS27L
GO:0044089	positive regulation of cellular component biogenesis	11	498	0.0410	ENSP00000265062,ENSP00000265073,ENSP00000272519,ENSP00000285735,ENSP00000294742,ENSP00000348461,ENSP00000351022,ENSP00000364802,ENSP00000383118,ENSP00000400175,ENSP00000426909	ARPC5,CDC42,GNB2L1,HSPA1A,RAB7A,RAC1,RALB,RHOA,RHOC,SUB1,TPM1
GO:0030049	muscle filament sliding	3	38	0.0411	ENSP00000351022,ENSP00000367542,ENSP00000446955	MYL6,TPM1,TPM2
GO:0031330	negative regulation of cellular catabolic process	7	234	0.0411	ENSP00000216117,ENSP00000283179,ENSP00000316042,ENSP00000358635,ENSP00000360609,ENSP00000361626,ENSP00000451291	HMOX1,HNRNPA0,HNRNPC,HNRNPU,HSP90AB1,SYNCRIP,YBX1
GO:0045214	sarcomere organization	3	38	0.0411	ENSP00000351022,ENSP00000379350,ENSP00000458162	ACTG1,ITGB1,TPM1
GO:0090084	negative regulation of inclusion body assembly	2	11	0.0411	ENSP00000364802,ENSP00000378199	HSPA1A,HSPA2
GO:1902229	regulation of intrinsic apoptotic signaling pathway in response to DNA damage	3	38	0.0411	ENSP00000365439,ENSP00000398632,ENSP00000477781	CD44,HNRNPK,TPT1
GO:1902533	positive regulation of intracellular signal transduction	17	959	0.0416	ENSP00000223136,ENSP00000225792,ENSP00000262187,ENSP00000263645,ENSP00000272317,ENSP00000278671,ENSP00000348461,ENSP00000357055,ENSP00000357688,ENSP00000360609,ENSP00000364802,ENSP00000368767,ENSP00000378394,ENSP00000379350,ENSP00000398632,ENSP00000400175,ENSP00000426909	ASPH,CD44,CD81,DDX5,FIS1,GNB2L1,HSP90AB1,HSPA1A,ITGB1,LAMTOR1,PEA15,PSAP,RAC1,RHEB,RHOA,RPS27A,S100A13
GO:0010952	positive regulation of peptidase activity	6	178	0.0422	ENSP00000223136,ENSP00000331019,ENSP00000346839,ENSP00000368767,ENSP00000400175,ENSP00000426909	ASPH,FIS1,FN1,GNB2L1,RHOA,RPS27L
GO:0006401	RNA catabolic process	7	237	0.0429	ENSP00000225792,ENSP00000272317,ENSP00000346762,ENSP00000357555,ENSP00000360525,ENSP00000364802,ENSP00000413436	DDX5,HSPA1A,MAGOH,RPL10,RPS27,RPS27A,SND1
GO:0030199	collagen fibril organization	3	39	0.0429	ENSP00000225964,ENSP00000297268,ENSP00000325146	COL12A1,COL1A1,COL1A2
GO:0045197	establishment or maintenance of epithelial cell apical/basal polarity	3	39	0.0429	ENSP00000306010,ENSP00000383118,ENSP00000400175	ARF4,CDC42,RHOA
GO:0043687	post-translational protein modification	9	365	0.0430	ENSP00000222399,ENSP00000262306,ENSP00000262646,ENSP00000310226,ENSP00000333547,ENSP00000346839,ENSP00000387286,ENSP00000438248,ENSP00000478121	CALU,FN1,LAMB1,RAB11B,RAB1A,RAB1B,RAB2A,TCEB1,TCEB2
GO:0051222	positive regulation of protein transport	9	365	0.0430	ENSP00000223136,ENSP00000253024,ENSP00000261574,ENSP00000307078,ENSP00000349259,ENSP00000360609,ENSP00000368767,ENSP00000376297,ENSP00000426909	ASPH,DYNLL1,FIS1,GNB2L1,HSP90AB1,IPO5,KIF5B,SPTBN1,TRIM28
GO:0051291	protein heterooligomerization	5	126	0.0433	ENSP00000225964,ENSP00000297268,ENSP00000300527,ENSP00000352257,ENSP00000355180	COL1A1,COL1A2,COL6A1,COL6A2,XRCC6
GO:0071407	cellular response to organic cyclic compound	11	505	0.0435	ENSP00000223136,ENSP00000225792,ENSP00000225964,ENSP00000272519,ENSP00000283179,ENSP00000296417,ENSP00000354394,ENSP00000360609,ENSP00000380033,ENSP00000386665,ENSP00000400175	COL1A1,DDX17,DDX5,FHL2,FIS1,H2AFZ,HNRNPU,HSP90AB1,RALB,RHOA,STAT1
GO:0080134	regulation of response to stress	21	1299	0.0438	ENSP00000225792,ENSP00000244043,ENSP00000248553,ENSP00000253024,ENSP00000263645,ENSP00000272317,ENSP00000287097,ENSP00000324422,ENSP00000333298,ENSP00000352257,ENSP00000354346,ENSP00000354394,ENSP00000360609,ENSP00000364802,ENSP00000365439,ENSP00000378394,ENSP00000398632,ENSP00000426909,ENSP00000432083,ENSP00000433560,ENSP00000477781	CD109,CD44,CD81,CRYAB,DDX5,GNB2L1,HNRNPK,HSP90AB1,HSPA1A,HSPA8,HSPB1,LAMP1,MATR3,PSAP,PTGIS,RPS27A,STAT1,TPT1,TRIM28,XRCC6,ZYX
GO:0044248	cellular catabolic process	25	1646	0.0439	ENSP00000216117,ENSP00000223136,ENSP00000225792,ENSP00000236671,ENSP00000265062,ENSP00000271651,ENSP00000272317,ENSP00000306866,ENSP00000310226,ENSP00000345344,ENSP00000345672,ENSP00000346762,ENSP00000357555,ENSP00000360525,ENSP00000360569,ENSP00000363970,ENSP00000364802,ENSP00000376297,ENSP00000387286,ENSP00000398632,ENSP00000413436,ENSP00000432083,ENSP00000450524,ENSP00000477310,ENSP00000478121	CD44,CTSB,CTSD,CTSK,CTSL,DDX5,DYNLL1,DYNLL2,FIS1,GABARAP,HMOX1,HSPA1A,HSPA8,MAGOH,MAP1LC3A,MAP1LC3B2,RAB1A,RAB1B,RAB7A,RPL10,RPS27,RPS27A,SCP2,SND1,TCEB1
GO:0042176	regulation of protein catabolic process	9	368	0.0445	ENSP00000230085,ENSP00000263645,ENSP00000265062,ENSP00000339063,ENSP00000360609,ENSP00000364802,ENSP00000405965,ENSP00000426909,ENSP00000481314	CD81,EEF1A1,GNB2L1,HSP90AB1,HSPA1A,RAB7A,SNX12,SNX3,SUMO2
GO:0010646	regulation of cell communication	43	3327	0.0447	ENSP00000216117,ENSP00000223136,ENSP00000225525,ENSP00000225792,ENSP00000225964,ENSP00000230085,ENSP00000244043,ENSP00000248553,ENSP00000262187,ENSP00000263645,ENSP00000265062,ENSP00000272317,ENSP00000278671,ENSP00000285735,ENSP00000287097,ENSP00000292385,ENSP00000307078,ENSP00000330523,ENSP00000346839,ENSP00000348461,ENSP00000349259,ENSP00000354394,ENSP00000357055,ENSP00000357688,ENSP00000359504…	ARF1,ASPH,CD109,CD44,CD63,CD81,CDC42,COL1A1,CRABP2,CTHRC1,DBN1,DDX5,DYNLL1,FHL2,FIS1,FN1,GBP1,GNB2L1,HMOX1,HNRNPK,HSP90AB1,HSPA1A,HSPB1,ITGB1,KIF5B,LAMTOR1,PEA15,PSAP,PTGIS,RAB7A,RAC1,RHEB,RHOA,RHOC,RPS27A,S100A13,SNX3,SPTBN1,STAT1,TAF15,TAX1BP3,TPT1,UFM1
GO:0016055	Wnt signaling pathway	8	303	0.0447	ENSP00000225525,ENSP00000230085,ENSP00000272317,ENSP00000330523,ENSP00000338727,ENSP00000348461,ENSP00000383118,ENSP00000400175	CDC42,CTHRC1,LRRFIP2,RAC1,RHOA,RPS27A,SNX3,TAX1BP3
GO:0035735	intraciliary transport involved in cilium assembly	3	40	0.0447	ENSP00000267622,ENSP00000376297,ENSP00000477310	DYNLL1,DYNLL2,TRIP11
GO:0045616	regulation of keratinocyte differentiation	3	40	0.0447	ENSP00000271651,ENSP00000287097,ENSP00000345344	CD109,CTSK,CTSL
GO:0051253	negative regulation of RNA metabolic process	21	1303	0.0447	ENSP00000225792,ENSP00000234677,ENSP00000244534,ENSP00000253024,ENSP00000272317,ENSP00000283179,ENSP00000296417,ENSP00000316042,ENSP00000336687,ENSP00000352257,ENSP00000354394,ENSP00000358635,ENSP00000361626,ENSP00000361777,ENSP00000364802,ENSP00000365439,ENSP00000386665,ENSP00000413436,ENSP00000432083,ENSP00000448035,ENSP00000451291	CBX3,DDX5,FHL2,H2AFZ,HIST1H1D,HNRNPA0,HNRNPC,HNRNPK,HNRNPU,HSPA1A,HSPA8,NACA,RPL10,RPS27A,SARS,SET,STAT1,SYNCRIP,TRIM28,XRCC6,YBX1
GO:0071364	cellular response to epidermal growth factor stimulus	3	40	0.0447	ENSP00000225964,ENSP00000318195,ENSP00000339063	COL1A1,EEF1A1,NCL
GO:0097581	lamellipodium organization	3	40	0.0447	ENSP00000294742,ENSP00000348461,ENSP00000379350	ARPC5,ITGB1,RAC1
GO:0031334	positive regulation of protein complex assembly	7	241	0.0448	ENSP00000265073,ENSP00000285735,ENSP00000294742,ENSP00000348461,ENSP00000364802,ENSP00000400175,ENSP00000426909	ARPC5,GNB2L1,HSPA1A,RAC1,RHOA,RHOC,SUB1
GO:0043149	stress fiber assembly	2	12	0.0448	ENSP00000324422,ENSP00000400175	RHOA,ZYX
GO:0051988	regulation of attachment of spindle microtubules to kinetochore	2	12	0.0448	ENSP00000283179,ENSP00000383118	CDC42,HNRNPU
GO:0031327	negative regulation of cellular biosynthetic process	23	1479	0.0451	ENSP00000225792,ENSP00000234677,ENSP00000244043,ENSP00000244534,ENSP00000253024,ENSP00000272317,ENSP00000283179,ENSP00000296417,ENSP00000305230,ENSP00000318195,ENSP00000336687,ENSP00000352257,ENSP00000354394,ENSP00000358635,ENSP00000361626,ENSP00000361777,ENSP00000364802,ENSP00000386665,ENSP00000413436,ENSP00000426909,ENSP00000432083,ENSP00000448035,ENSP00000451291	CBX3,DDX5,FHL2,GNB2L1,H2AFZ,HIST1H1D,HNRNPC,HNRNPU,HSPA1A,HSPA8,NACA,NCL,PTGIS,RPL10,RPS27A,SARS,SET,SRP9,STAT1,SYNCRIP,TRIM28,XRCC6,YBX1
GO:0002576	platelet degranulation	5	129	0.0453	ENSP00000287097,ENSP00000316029,ENSP00000346839,ENSP00000378394,ENSP00000447730	CD109,CD63,FN1,PSAP,TLN1
GO:0046677	response to antibiotic	8	305	0.0453	ENSP00000216117,ENSP00000225964,ENSP00000307940,ENSP00000332449,ENSP00000354394,ENSP00000363970,ENSP00000400175,ENSP00000433560	COL1A1,CRIP1,CRYAB,EEF2,HMOX1,MAP1LC3A,RHOA,STAT1
GO:0071496	cellular response to external stimulus	8	305	0.0453	ENSP00000216117,ENSP00000225964,ENSP00000272519,ENSP00000306866,ENSP00000348461,ENSP00000363970,ENSP00000432083,ENSP00000450524	COL1A1,GABARAP,HMOX1,HSPA8,MAP1LC3A,MAP1LC3B2,RAC1,RALB
GO:1902743	regulation of lamellipodium organization	3	41	0.0458	ENSP00000348461,ENSP00000383118,ENSP00000398632	CD44,CDC42,RAC1
GO:2000116	regulation of cysteine-type endopeptidase activity	7	243	0.0458	ENSP00000223136,ENSP00000331019,ENSP00000368767,ENSP00000398632,ENSP00000400175,ENSP00000426909,ENSP00000433560	ASPH,CD44,CRYAB,FIS1,GNB2L1,RHOA,RPS27L
GO:0032501	multicellular organismal process	74	6507	0.0459	ENSP00000216117,ENSP00000217652,ENSP00000222399,ENSP00000224073,ENSP00000225792,ENSP00000225964,ENSP00000230085,ENSP00000244043,ENSP00000253024,ENSP00000261772,ENSP00000262187,ENSP00000263277,ENSP00000264710,ENSP00000265062,ENSP00000267622,ENSP00000271651,ENSP00000280551,ENSP00000283179,ENSP00000287097,ENSP00000292385,ENSP00000294742,ENSP00000295550,ENSP00000296684,ENSP00000296755,ENSP00000297185…	AARS,ARF4,ARPC5,ASPH,B2M,BTF3,CALD1,CD109,CD44,CDC42,CLIC4,COL12A1,COL1A1,COL1A2,COL6A1,COL6A3,CRABP2,CRIP1,CRYAB,CTHRC1,CTSB,CTSK,DBN1,DDX17,DDX5,DYNLL1,EDF1,EEF2,EHD2,FHL2,FN1,GFPT1,GNB2L1,HDLBP,HMOX1,HNRNPAB,HNRNPU,HSP90AB1,HSPA2,HSPA9,ITGB1,KIF5B,LAMB1,MAP1B,MAP4,MYL12A,MYL6,NACA,NCL,NDUFS4,PSAP,PTGIS,RAB10,RAB1A,RAB7A,RAC1,RHEB,RHOA,RPL10,S100A13,SEC24D,SNX3,SPTBN1,STAT1,SYNE1,SYNE2,TAGLN,TL…
GO:0022604	regulation of cell morphogenesis	10	442	0.0462	ENSP00000296755,ENSP00000346839,ENSP00000348461,ENSP00000351022,ENSP00000357688,ENSP00000359504,ENSP00000383118,ENSP00000398632,ENSP00000400175,ENSP00000482841	CD44,CDC42,CRABP2,FN1,GBP1,MAP1B,RAC1,RHOA,S100A13,TPM1
GO:1905330	regulation of morphogenesis of an epithelium	5	130	0.0462	ENSP00000330523,ENSP00000348461,ENSP00000354394,ENSP00000383118,ENSP00000400175	CDC42,CTHRC1,RAC1,RHOA,STAT1
GO:0006909	phagocytosis	6	185	0.0466	ENSP00000265062,ENSP00000294742,ENSP00000348461,ENSP00000360609,ENSP00000383118,ENSP00000458162	ACTG1,ARPC5,CDC42,HSP90AB1,RAB7A,RAC1
GO:0040011	locomotion	19	1144	0.0466	ENSP00000222399,ENSP00000225964,ENSP00000265062,ENSP00000285735,ENSP00000294742,ENSP00000296755,ENSP00000297268,ENSP00000306010,ENSP00000307078,ENSP00000330523,ENSP00000346839,ENSP00000348461,ENSP00000349259,ENSP00000350719,ENSP00000379350,ENSP00000387286,ENSP00000398632,ENSP00000400175,ENSP00000447730	ARF4,ARPC5,CD44,CD63,COL1A1,COL1A2,CTHRC1,FN1,ITGB1,KIF5B,LAMB1,MAP1B,RAB1A,RAB7A,RAC1,RHOA,RHOC,SPTBN1,SYNE2
GO:0034250	positive regulation of cellular amide metabolic process	5	131	0.0472	ENSP00000216190,ENSP00000307940,ENSP00000331019,ENSP00000400175,ENSP00000426909	EEF2,EIF3D,GNB2L1,RHOA,RPS27L
GO:0044260	cellular macromolecule metabolic process	73	6413	0.0476	ENSP00000216190,ENSP00000222399,ENSP00000224073,ENSP00000225792,ENSP00000230085,ENSP00000234677,ENSP00000244534,ENSP00000253024,ENSP00000261772,ENSP00000262306,ENSP00000262646,ENSP00000263645,ENSP00000265062,ENSP00000265073,ENSP00000265753,ENSP00000267622,ENSP00000271651,ENSP00000272317,ENSP00000283179,ENSP00000293831,ENSP00000306010,ENSP00000307940,ENSP00000310226,ENSP00000311449,ENSP00000331019…	AARS,ARF4,ASPH,B2M,BTF3,CALU,CBX3,CD81,CDC42,CRYAB,CTSB,CTSK,CTSL,DDX17,DDX5,DYNLL1,EDF1,EEF1A1,EEF2,EIF1,EIF1AX,EIF3D,EIF4A1,EIF4H,EWSR1,FHL2,FN1,GFPT1,GNB2L1,HIST1H1D,HNRNPDL,HNRNPK,HNRNPU,HSP90AB1,HSPA1A,HSPA8,ITGB1,LAMB1,MAGOH,NACA,NAP1L1,PEA15,PTMA,RAB11B,RAB1A,RAB1B,RAB2A,RAB6A,RAB7A,RAC1,RHOA,RPL10,RPS27,RPS27A,RPS27L,RRBP1,SARS,SET,SND1,SNX3,SPTBN1,STAT1,SUB1,SUMO2,SUMO3,TAF15,TCEB1,TCEB2…
GO:0042307	positive regulation of protein import into nucleus	3	42	0.0479	ENSP00000253024,ENSP00000261574,ENSP00000360609	HSP90AB1,IPO5,TRIM28
GO:0006892	post-Golgi vesicle-mediated transport	4	83	0.0483	ENSP00000264710,ENSP00000333298,ENSP00000349259,ENSP00000362946	LAMP1,RAB10,RAB14,SPTBN1
GO:0048468	cell development	23	1493	0.0485	ENSP00000222399,ENSP00000264710,ENSP00000267622,ENSP00000283179,ENSP00000296755,ENSP00000306010,ENSP00000307078,ENSP00000330523,ENSP00000346839,ENSP00000348461,ENSP00000349259,ENSP00000351022,ENSP00000353375,ENSP00000360609,ENSP00000363500,ENSP00000376297,ENSP00000378199,ENSP00000379350,ENSP00000383118,ENSP00000386665,ENSP00000387286,ENSP00000400175,ENSP00000458162	ACTG1,ARF4,CDC42,CLIC4,CTHRC1,DYNLL1,FHL2,FN1,HNRNPU,HSP90AB1,HSPA2,ITGB1,KIF5B,LAMB1,MAP1B,MAP4,RAB10,RAB1A,RAC1,RHOA,SPTBN1,TPM1,TRIP11
GO:0002183	cytoplasmic translational initiation	2	13	0.0490	ENSP00000216190,ENSP00000265753	EIF3D,EIF4H
GO:0045198	establishment of epithelial cell apical/basal polarity	2	13	0.0490	ENSP00000383118,ENSP00000400175	CDC42,RHOA
GO:0009749	response to glucose	5	133	0.0493	ENSP00000223136,ENSP00000300527,ENSP00000333547,ENSP00000400175,ENSP00000426909	COL6A2,FIS1,GNB2L1,RAB11B,RHOA
GO:0007229	integrin-mediated signaling pathway	4	84	0.0496	ENSP00000316029,ENSP00000324422,ENSP00000379350,ENSP00000383118	CDC42,ITGB1,TLN1,ZYX

## Sheet: Group 2 Cellular Component
Cellular Component
#term ID	term description	observed gene count	background gene count	false discovery rate	matching proteins in your network (IDs)	matching proteins in your network (labels)
GO:0005737	cytoplasm	160	11238	1.56e-21	ENSP00000216117,ENSP00000216190,ENSP00000216218,ENSP00000217652,ENSP00000217971,ENSP00000222399,ENSP00000223136,ENSP00000223369,ENSP00000224073,ENSP00000225525,ENSP00000225792,ENSP00000225964,ENSP00000230085,ENSP00000234677,ENSP00000236671,ENSP00000244043,ENSP00000244763,ENSP00000246069,ENSP00000248553,ENSP00000249923,ENSP00000251496,ENSP00000254108,ENSP00000256682,ENSP00000261574,ENSP00000261772…	AARS,ACTG1,AHNAK,ARF1,ARF3,ARF4,ARPC5,ASPH,B2M,BTF3,CALD1,CALU,CARHSP1,CD109,CD44,CD63,CDC42,CLIC4,COL12A1,COL1A1,COL1A2,COL6A1,COL6A2,COL6A3,COPB1,COPB2,CRABP2,CRIP1,CRYAB,CTHRC1,CTSB,CTSD,CTSK,CTSL,CYBRD1,DBN1,DDX17,DDX5,DSTN,DYNLL1,DYNLL2,EDF1,EEF1A1,EEF2,EHD2,EIF1,EIF1AX,EIF3D,EIF4A1,EIF4H,EWSR1,FHL2,FIS1,FN1,FUS,GABARAP,GBP1,GFPT1,GNB2L1,HDLBP,HMOX1,HNRNPAB,HNRNPC,HNRNPDL,HNRNPK,HNRNPU,HSP90…
GO:0044444	cytoplasmic part	148	9377	1.56e-21	ENSP00000216117,ENSP00000216190,ENSP00000216218,ENSP00000217652,ENSP00000217971,ENSP00000222399,ENSP00000223136,ENSP00000223369,ENSP00000224073,ENSP00000225525,ENSP00000225964,ENSP00000230085,ENSP00000234677,ENSP00000236671,ENSP00000244043,ENSP00000244763,ENSP00000246069,ENSP00000248553,ENSP00000249923,ENSP00000251496,ENSP00000254108,ENSP00000256682,ENSP00000261772,ENSP00000262187,ENSP00000262306…	AARS,ACTG1,AHNAK,ARF1,ARF3,ARF4,ARPC5,ASPH,B2M,BTF3,CALD1,CALU,CARHSP1,CD109,CD44,CD63,CDC42,CLIC4,COL12A1,COL1A1,COL1A2,COL6A1,COL6A2,COL6A3,COPB1,COPB2,CRABP2,CRYAB,CTSB,CTSD,CTSK,CTSL,CYBRD1,DBN1,DDX17,DSTN,DYNLL1,DYNLL2,EDF1,EEF1A1,EEF2,EHD2,EIF1AX,EIF3D,EIF4A1,EIF4H,FHL2,FIS1,FN1,FUS,GABARAP,GBP1,GFPT1,GNB2L1,HDLBP,HMOX1,HNRNPC,HNRNPDL,HNRNPK,HNRNPU,HSP90AB1,HSPA1A,HSPA2,HSPA8,HSPA9,HSPB1,IT…
GO:0044422	organelle part	143	9111	9.27e-20	ENSP00000216117,ENSP00000217652,ENSP00000217971,ENSP00000222399,ENSP00000223136,ENSP00000223369,ENSP00000224073,ENSP00000225525,ENSP00000225792,ENSP00000225964,ENSP00000230085,ENSP00000236671,ENSP00000244043,ENSP00000244534,ENSP00000244763,ENSP00000246069,ENSP00000248553,ENSP00000249923,ENSP00000251496,ENSP00000253024,ENSP00000254108,ENSP00000256682,ENSP00000261574,ENSP00000262187,ENSP00000262306…	ACTG1,AHNAK,ARF1,ARF3,ARPC5,ASPH,B2M,CALD1,CALU,CBX3,CD109,CD44,CD63,CDC42,CLIC4,COL12A1,COL1A1,COL1A2,COL6A1,COL6A2,COL6A3,COPB1,COPB2,CRABP2,CRYAB,CTSB,CTSD,CTSK,CTSL,CYBRD1,DBN1,DDX17,DDX5,DSTN,DYNLL1,DYNLL2,EDF1,EEF1A1,EEF2,EHD2,EWSR1,FHL2,FIS1,FN1,FUS,GABARAP,GBP1,GNB2L1,H2AFZ,HIST1H1D,HMOX1,HNRNPA0,HNRNPAB,HNRNPC,HNRNPDL,HNRNPK,HNRNPU,HSP90AB1,HSPA1A,HSPA2,HSPA8,HSPA9,HSPB1,IPO5,KIF5B,LAMB1…
GO:0044446	intracellular organelle part	141	8882	1.00e-19	ENSP00000216117,ENSP00000217652,ENSP00000217971,ENSP00000222399,ENSP00000223136,ENSP00000223369,ENSP00000224073,ENSP00000225525,ENSP00000225792,ENSP00000225964,ENSP00000230085,ENSP00000236671,ENSP00000244043,ENSP00000244534,ENSP00000244763,ENSP00000246069,ENSP00000248553,ENSP00000249923,ENSP00000251496,ENSP00000253024,ENSP00000254108,ENSP00000256682,ENSP00000261574,ENSP00000262187,ENSP00000262306…	ACTG1,ARF1,ARF3,ARPC5,ASPH,B2M,CALD1,CALU,CBX3,CD109,CD44,CD63,CDC42,CLIC4,COL12A1,COL1A1,COL1A2,COL6A1,COL6A2,COL6A3,COPB1,COPB2,CRABP2,CRYAB,CTSB,CTSD,CTSK,CTSL,CYBRD1,DBN1,DDX17,DDX5,DSTN,DYNLL1,DYNLL2,EDF1,EEF1A1,EEF2,EHD2,EWSR1,FHL2,FIS1,FN1,FUS,GABARAP,GBP1,GNB2L1,H2AFZ,HIST1H1D,HMOX1,HNRNPA0,HNRNPAB,HNRNPC,HNRNPDL,HNRNPK,HNRNPU,HSP90AB1,HSPA1A,HSPA2,HSPA8,HSPA9,HSPB1,IPO5,KIF5B,LAMB1,LAMP1…
[truncated: 172 more rows]

## Sheet: Group 2 Molecular Function
Molecular Function
#term ID	term description	observed gene count	background gene count	false discovery rate	matching proteins in your network (IDs)	matching proteins in your network (labels)
[truncated: 69 more rows]

## Sheet: Group 2 KEGG
KEGG
[truncated: 47 more rows]

## Sheet: Grioup 2 Reactome
REACTOME
[truncated: 141 more rows]

[truncated: 10 more sheets: Group 3 Biological Process, Group 3 Cellular Component, Group 3 Molecular Function, Group 3 KEGG, Group 3 Reactome, Group 4 Biological Process, Group 4 Cellular Component, Group 4 Molecular Function, Group 4 KEGG, Group 4 Reactome]
