# Supplementary material for: Modeling SILAC Data to Assess Protein Turnover in a Cellular Model of Diabetic Nephropathy
Source: Int J Mol Sci. 2023 Feb 1;24(3):2811. doi: 10.3390/ijms24032811 (PMC9917874; doi:10.3390/ijms24032811)
Supplement: Supplementary file 1 [file ijms-24-02811-s001.zip › Supplementary material/Table S6_Revised.xlsx]

## Sheet: Half-Life <20h
Biological Process														Cellular Component														Molecular Function														KEGG PATHWAYS
Category	Term	Count	%	PValue	Genes	List Total	Pop Hits	Pop Total	Fold Enrichment	Bonferroni	Benjamini	FDR		Category	Term	Count	%	PValue	Genes	List Total	Pop Hits	Pop Total	Fold Enrichment	Bonferroni	Benjamini	FDR		Category	Term	Count	%	PValue	Genes	List Total	Pop Hits	Pop Total	Fold Enrichment	Bonferroni	Benjamini	FDR		Category	Term	Count	%	PValue	Genes	List Total	Pop Hits
GOTERM_BP_ALL	GO:0007155~cell adhesion	19	31.1475	4.785e-11	TNXB, TNC, COL3A1, CTNNA1, ITGB1, COL5A1, CTNNB1, LAMA4, ITGA5, TGFBI, COL6A3, COL6A2, COL12A1, COL6A1, LAMC1, LAMB1, THBS1, DST, FN1	55	700	14116	6.96634	4.69408e-08	4.69408e-08	7.54167e-08		GOTERM_CC_ALL	GO:0044420~extracellular matrix part	15	24.5902	7.79858e-18	LAMA4, TNXB, TNC, COL6A3, COL3A1, COL1A2, COL6A1, COL12A1, LAMC1, SPARC, COL1A1, LAMB1, DST, COL5A1, FN1	61	117	15908	33.4342	1.77808e-15	1.77808e-15	9.98417e-15		GOTERM_MF_ALL	GO:0005201~extracellular matrix structural constituent	11	18.0328	1.02043e-12	LAMA4, TNXB, COL3A1, COL1A2, COL6A2, COL12A1, LAMC1, COL1A1, LAMB1, COL5A1, FN1	60	86	15143	32.2816	2.22449e-10	2.22449e-10	1.29701e-09		KEGG_PATHWAY	hsa04512:ECM-receptor interaction	16	26.2295	4.07599e-19	TNXB, TNC, COL3A1, ITGB1, COL5A1, LAMA4, ITGA5, COL6A3, COL1A2, COL6A2, COL6A1, LAMC1, COL1A1, LAMB1, THBS1, FN1	34	84
GOTERM_BP_ALL	GO:0022610~biological adhesion	19	31.1475	4.89872e-11	TNXB, TNC, COL3A1, CTNNA1, ITGB1, COL5A1, CTNNB1, LAMA4, ITGA5, TGFBI, COL6A3, COL6A2, COL12A1, COL6A1, LAMC1, LAMB1, THBS1, DST, FN1	55	701	14116	6.9564	4.80564e-08	2.40282e-08	7.7209e-08		GOTERM_CC_ALL	GO:0031012~extracellular matrix	18	29.5082	5.86817e-15	TNXB, TNC, COL3A1, SPARC, COL5A1, LAMA4, TGFBI, COL6A3, COL1A2, COL6A2, COL12A1, COL6A1, COL1A1, LAMC1, LAMB1, THBS1, DST, FN1	61	345	15908	13.6063	1.34159e-12	6.70797e-13	7.53841e-12		GOTERM_MF_ALL	GO:0005178~integrin binding	8	13.1148	2.75063e-09	TNXB, ITGA5, TGFBI, COL3A1, THBS1, ITGB1, DST, COL5A1	60	59	15143	34.2215	5.99636e-07	2.99818e-07	3.49623e-06		KEGG_PATHWAY	hsa04510:Focal adhesion	17	27.8689	1.26505e-14	TNXB, TNC, COL3A1, ITGB1, COL5A1, CTNNB1, LAMA4, ITGA5, COL6A3, COL1A2, COL6A2, COL6A1, LAMC1, COL1A1, LAMB1, THBS1, FN1	34	201
GOTERM_BP_ALL	GO:0043062~extracellular structure organization	11	18.0328	4.93774e-10	TNXB, TNC, TGFBI, COL3A1, COL1A2, COL6A2, COL12A1, LAMC1, COL1A1, COL5A1, CTNNB1	55	163	14116	17.3202	4.84392e-07	1.61464e-07	7.78241e-07		GOTERM_CC_ALL	GO:0005578~proteinaceous extracellular matrix	17	27.8689	3.32622e-14	TNXB, TNC, COL3A1, SPARC, COL5A1, LAMA4, TGFBI, COL6A3, COL1A2, COL6A2, COL12A1, COL6A1, LAMC1, COL1A1, LAMB1, DST, FN1	61	320	15908	13.8543	7.59393e-12	2.53131e-12	4.26437e-11		GOTERM_MF_ALL	GO:0048407~platelet-derived growth factor binding	5	8.19672	6.71946e-08	COL3A1, COL1A2, COL6A1, COL1A1, COL5A1	60	11	15143	114.72	1.46483e-05	4.8828e-06	8.54089e-05
GOTERM_BP_ALL	GO:0030198~extracellular matrix organization	9	14.7541	5.19584e-09	TNXB, TGFBI, COL3A1, COL1A2, COL6A2, COL12A1, LAMC1, COL1A1, COL5A1	55	104	14116	22.2105	5.09711e-06	1.27428e-06	8.18921e-06		GOTERM_CC_ALL	GO:0044421~extracellular region part	23	37.7049	1.85355e-12	TNXB, TNC, COL3A1, CD109, SPARC, COL5A1, NUCB1, CTSK, LAMA4, SERPINE2, HMOX1, TGFBI, COL6A3, COL1A2, COL6A2, COL12A1, COL6A1, COL1A1, LAMC1, LAMB1, THBS1, DST, FN1	61	960	15908	6.24802	4.22602e-10	1.0565e-10	2.37297e-09		GOTERM_MF_ALL	GO:0005198~structural molecule activity	15	24.5902	1.02313e-07	TNXB, COL3A1, CTNNA1, COL5A1, LAMA4, NUMA1, COL1A2, COL6A2, COL12A1, LAMC1, COL1A1, THBS1, LAMB1, RPS27A, FN1	60	634	15143	5.97121	2.2304e-05	5.57604e-06	0.000130047
GOTERM_BP_ALL	GO:0032502~developmental process	29	47.541	1.91063e-06	TNC, COL3A1, SLFN5, ITGB1, PCOLCE, CTNNB1, DAB2, SERPINE2, HMOX1, COL6A3, CSDE1, COL12A1, BTF3, LAMB1, THBS1, PPAP2B, RPS27A, FN1, SPARC, COL5A1, MAN2A1, CTSK, LAMA4, LRP1, PRKAR1A, COL1A2, COL1A1, LAMC1, DST	55	3148	14116	2.36435	0.00187257	0.000374795	0.00301131		GOTERM_CC_ALL	GO:0005581~collagen	8	13.1148	4.68441e-11	TNXB, COL6A3, COL3A1, COL1A2, COL6A1, COL12A1, COL1A1, COL5A1	61	35	15908	59.6084	1.06805e-08	2.13609e-09	5.99723e-08		GOTERM_MF_ALL	GO:0005515~protein binding	50	81.9672	2.29649e-06	TGOLN2, SRP14, CTNNB1, B2M, SLC1A5, DAB2, HMOX1, TGFBI, COL12A1, TOP2A, RPS27A, SKP1, CTNNA1, CTSK, PARP14, COL1A2, COL1A1, LAMC1, DST, GLG1, TNC, COL3A1, CD109, ITGB1, PCOLCE, NUMA1, DDX3X, NAA50, COL6A3, DNAJA1, COL6A2, CSDE1, COL6A1, BTF3, THBS1, LAMB1, TRIP11, CHD4, FN1, TNXB, PODXL, SPARC, DDX5, CAPRIN1, COL5A1, LAMA4, LRP1, ITGA5, PRKAR1A, NOMO1	60	8154	15143	1.5476	0.000500509	0.000100122	0.00291895
GOTERM_BP_ALL	GO:0001568~blood vessel development	9	14.7541	3.8364e-06	LAMA4, HMOX1, COL3A1, COL1A2, COL1A1, THBS1, PPAP2B, COL5A1, CTNNB1	55	245	14116	9.42813	0.00375645	0.000627056	0.00604641		GOTERM_CC_ALL	GO:0005604~basement membrane	8	13.1148	1.62309e-08	LAMA4, TNC, LAMC1, SPARC, LAMB1, DST, COL5A1, FN1	61	78	15908	26.7474	3.70064e-06	6.16775e-07	2.07797e-05		GOTERM_MF_ALL	GO:0032403~protein complex binding	8	13.1148	1.05556e-05	TNXB, ITGA5, TGFBI, COL3A1, THBS1, ITGB1, DST, COL5A1	60	196	15143	10.3014	0.00229849	0.000383449	0.0134161
GOTERM_BP_ALL	GO:0007275~multicellular organismal development	27	44.2623	4.13387e-06	TNC, COL3A1, ITGB1, PCOLCE, CTNNB1, DAB2, SERPINE2, HMOX1, COL6A3, CSDE1, COL12A1, BTF3, THBS1, LAMB1, PPAP2B, RPS27A, SPARC, COL5A1, MAN2A1, LAMA4, CTSK, LRP1, PRKAR1A, COL1A2, COL1A1, LAMC1, DST	55	2865	14116	2.41873	0.00404712	0.000579165	0.00651522		GOTERM_CC_ALL	GO:0005583~fibrillar collagen	5	8.19672	8.84737e-08	TNXB, COL3A1, COL1A2, COL1A1, COL5A1	61	12	15908	108.661	2.01718e-05	2.88171e-06	0.000113269		GOTERM_MF_ALL	GO:0005102~receptor binding	14	22.9508	2.82753e-05	GLG1, TNXB, TNC, COL3A1, ITGB1, COL5A1, CTNNB1, LAMA4, LRP1, ITGA5, TGFBI, DNAJA1, THBS1, DST	60	886	15143	3.988	0.00614515	0.000880199	0.0359339
GOTERM_BP_ALL	GO:0030199~collagen fibril organization	5	8.19672	4.23123e-06	COL3A1, COL1A2, COL12A1, COL1A1, COL5A1	55	29	14116	44.2508	0.00414224	0.000518721	0.00666867		GOTERM_CC_ALL	GO:0005576~extracellular region	25	40.9836	8.91908e-08	TNC, COL3A1, CD109, PCOLCE, B2M, SERPINE2, HMOX1, COL6A3, TGFBI, COL6A2, COL6A1, COL12A1, THBS1, LAMB1, FN1, TNXB, SPARC, COL5A1, NUCB1, LAMA4, CTSK, COL1A2, LAMC1, COL1A1, DST	61	2010	15908	3.24362	2.03353e-05	2.54193e-06	0.000114187		GOTERM_MF_ALL	GO:0019838~growth factor binding	6	9.83607	5.4155e-05	COL3A1, COL1A2, COL6A1, COL1A1, THBS1, COL5A1	60	105	15143	14.4219	0.0117367	0.00147467	0.0688128
GOTERM_BP_ALL	GO:0001944~vasculature development	9	14.7541	4.58763e-06	LAMA4, HMOX1, COL3A1, COL1A2, COL1A1, THBS1, PPAP2B, COL5A1, CTNNB1	55	251	14116	9.20275	0.00449036	0.000499928	0.00723035		GOTERM_CC_ALL	GO:0005615~extracellular space	12	19.6721	4.34333e-05	NUCB1, CTSK, TNXB, SERPINE2, HMOX1, TGFBI, COL6A3, COL3A1, COL1A2, CD109, THBS1, FN1	61	685	15908	4.56853	0.00985414	0.00109973	0.0555914		GOTERM_MF_ALL	GO:0008201~heparin binding	5	8.19672	0.000689447	TNXB, SERPINE2, THBS1, COL5A1, FN1	60	103	15143	12.2516	0.139594	0.0165669	0.872805
GOTERM_BP_ALL	GO:0016043~cellular component organization	25	40.9836	4.60811e-06	TNC, COL3A1, ITGB1, CTNNB1, NUMA1, DAB2, TGFBI, COL6A2, COL12A1, THBS1, LAMB1, TOP2A, CHD4, RPS27A, FN1, TNXB, CTNNA1, COL5A1, MAN2A1, LRP1, ITGA5, COL1A2, LAMC1, COL1A1, DST	55	2498	14116	2.5686	0.00451037	0.000451955	0.00726264		GOTERM_CC_ALL	GO:0044444~cytoplasmic part	32	52.459	0.000578656	TGOLN2, GLG1, SRP14, CYP51A1, ITGB1, ARL2BP, B2M, CTNNB1, SLC1A5, NUMA1, DAB2, HMOX1, CSDE1, LAMB1, THBS1, PPAP2B, TRIP11, TOP2A, RPS27A, FN1, NDUFA4, SPARC, SKP1, MAP1LC3B2, CAPRIN1, NUCB1, MAN2A1, CTSK, LRP1, PRKAR1A, NOMO1, DST	61	4895	15908	1.70484	0.123634	0.0131105	0.738302
GOTERM_BP_ALL	GO:0048856~anatomical structure development	25	40.9836	5.67277e-06	TNC, COL3A1, ITGB1, CTNNB1, DAB2, SERPINE2, HMOX1, COL6A3, CSDE1, COL12A1, THBS1, LAMB1, PPAP2B, RPS27A, FN1, SPARC, COL5A1, MAN2A1, LAMA4, CTSK, PRKAR1A, COL1A2, LAMC1, COL1A1, DST	55	2527	14116	2.53912	0.00554955	0.000505782	0.00894053		GOTERM_CC_ALL	GO:0031410~cytoplasmic vesicle	10	16.3934	0.000629048	TGOLN2, SLC1A5, DAB2, LRP1, MAP1LC3B2, SPARC, THBS1, ITGB1, DST, FN1	61	642	15908	4.0621	0.133652	0.0129579	0.802359
GOTERM_BP_ALL	GO:0048731~system development	23	37.7049	1.95278e-05	TNC, COL3A1, SPARC, ITGB1, COL5A1, CTNNB1, MAN2A1, CTSK, LAMA4, SERPINE2, HMOX1, COL6A3, PRKAR1A, COL1A2, CSDE1, COL12A1, COL1A1, LAMC1, LAMB1, THBS1, DST, PPAP2B, RPS27A	55	2330	14116	2.5335	0.0189747	0.00159514	0.0307736		GOTERM_CC_ALL	GO:0031982~vesicle	10	16.3934	0.000852933	TGOLN2, SLC1A5, DAB2, LRP1, MAP1LC3B2, SPARC, THBS1, ITGB1, DST, FN1	61	670	15908	3.89234	0.176796	0.0160819	1.08649
GOTERM_BP_ALL	GO:0051674~localization of cell	9	14.7541	1.99183e-05	ITGA5, PODXL, DNAJA1, LAMC1, THBS1, PPAP2B, ITGB1, COL5A1, FN1	55	307	14116	7.52407	0.0193504	0.00150195	0.0313888
GOTERM_BP_ALL	GO:0048870~cell motility	9	14.7541	1.99183e-05	ITGA5, PODXL, DNAJA1, LAMC1, THBS1, PPAP2B, ITGB1, COL5A1, FN1	55	307	14116	7.52407	0.0193504	0.00150195	0.0313888
GOTERM_BP_ALL	GO:0031589~cell-substrate adhesion	6	9.83607	3.5155e-05	COL3A1, LAMC1, LAMB1, ITGB1, CTNNB1, FN1	55	98	14116	15.7135	0.0338998	0.00246038	0.0553938
GOTERM_BP_ALL	GO:0006928~cell motion	10	16.3934	7.08396e-05	ITGA5, PODXL, DNAJA1, LAMC1, THBS1, PPAP2B, ITGB1, COL5A1, RPS27A, FN1	55	475	14116	5.40325	0.0671362	0.00462236	0.111592
GOTERM_BP_ALL	GO:0016477~cell migration	8	13.1148	8.17142e-05	ITGA5, PODXL, LAMC1, THBS1, PPAP2B, ITGB1, COL5A1, FN1	55	276	14116	7.43926	0.0770359	0.00499778	0.128713
GOTERM_BP_ALL	GO:0032501~multicellular organismal process	31	50.8197	9.80598e-05	TNC, COL3A1, ITGB1, PCOLCE, CTNNB1, DAB2, SERPINE2, HMOX1, TGFBI, COL6A3, DNAJA1, CSDE1, COL12A1, BTF3, LAMB1, THBS1, PPAP2B, RPS27A, TNXB, SPARC, COL5A1, MAN2A1, CTSK, LAMA4, LRP1, ITGA5, PRKAR1A, COL1A2, COL1A1, LAMC1, DST	55	4280	14116	1.85895	0.0917189	0.00564292	0.154441
GOTERM_BP_ALL	GO:0009653~anatomical structure morphogenesis	15	24.5902	0.000118148	ITGB1, COL5A1, CTNNB1, DAB2, HMOX1, PRKAR1A, COL1A2, LAMC1, COL1A1, THBS1, LAMB1, PPAP2B, DST, RPS27A, FN1	55	1197	14116	3.21622	0.109445	0.00641878	0.186052
GOTERM_BP_ALL	GO:0032963~collagen metabolic process	4	6.55738	0.000162014	TNXB, COL3A1, COL1A1, COL5A1	55	28	14116	36.6649	0.14696	0.00833082	0.255046
GOTERM_BP_ALL	GO:0043588~skin development	4	6.55738	0.00018022	COL3A1, COL1A2, COL1A1, COL5A1	55	29	14116	35.4006	0.162062	0.00880161	0.283668
GOTERM_BP_ALL	GO:0040011~locomotion	9	14.7541	0.00021474	ITGA5, PODXL, DNAJA1, LAMC1, THBS1, PPAP2B, ITGB1, COL5A1, FN1	55	431	14116	5.35938	0.189969	0.00998236	0.337918
GOTERM_BP_ALL	GO:0044259~multicellular organismal macromolecule metabolic process	4	6.55738	0.000220503	TNXB, COL3A1, COL1A1, COL5A1	55	31	14116	33.1167	0.194536	0.00978531	0.346971
GOTERM_BP_ALL	GO:0000904~cell morphogenesis involved in differentiation	7	11.4754	0.000323573	DAB2, LAMC1, LAMB1, DST, RPS27A, CTNNB1, FN1	55	244	14116	7.36304	0.272016	0.0137085	0.50877
GOTERM_BP_ALL	GO:0044236~multicellular organismal metabolic process	4	6.55738	0.000375025	TNXB, COL3A1, COL1A1, COL5A1	55	37	14116	27.7464	0.307861	0.0152151	0.589447
GOTERM_BP_ALL	GO:0034329~cell junction assembly	4	6.55738	0.000508983	ITGA5, LAMC1, CTNNA1, FN1	55	41	14116	25.0395	0.393129	0.0197794	0.799206
GOTERM_BP_ALL	GO:0048513~organ development	17	27.8689	0.00055797	TNC, COL3A1, ITGB1, COL5A1, CTNNB1, MAN2A1, LAMA4, HMOX1, COL6A3, PRKAR1A, COL1A2, CSDE1, LAMC1, COL1A1, THBS1, LAMB1, PPAP2B	55	1738	14116	2.51043	0.421618	0.0208383	0.875808
GOTERM_BP_ALL	GO:0007162~negative regulation of cell adhesion	4	6.55738	0.000586072	PODXL, TGFBI, COL1A1, THBS1	55	43	14116	23.8748	0.437354	0.0210749	0.919728
GOTERM_BP_ALL	GO:0032989~cellular component morphogenesis	8	13.1148	0.000747708	DAB2, LAMC1, LAMB1, ITGB1, DST, RPS27A, CTNNB1, FN1	55	397	14116	5.17188	0.519907	0.0258659	1.17199
[truncated: 5 more columns]

## Sheet: 20h < Half-Life < 30h
Biological Process														Cellular Component														Molecular Function														KEGG PATHWAYS
Category	Term	Count	%	PValue	Genes	List Total	Pop Hits	Pop Total	Fold Enrichment	Bonferroni	Benjamini	FDR		Category	Term	Count	%	PValue	Genes	List Total	Pop Hits	Pop Total	Fold Enrichment	Bonferroni	Benjamini	FDR		Category	Term	Count	%	PValue	Genes	List Total	Pop Hits	Pop Total	Fold Enrichment	Bonferroni	Benjamini	FDR
GOTERM_BP_ALL	GO:0000375~RNA splicing, via transesterification reactions	7	9.21053	7.8126e-05	SF3B1, PRPF8, DNAJC8, SNRNP200, SF1, SF3A1, HNRNPA0	67	153	14116	9.63925	0.0745044	0.0745044	0.123223		GOTERM_CC_ALL	GO:0005622~intracellular	71	93.4211	1.44206e-09	EIF5, CBX3, HSPH1, BZW1, SBDS, PICALM, PLOD1, MAP1LC3A, RHOA, TPT1, RHOC, CAT, FGF2, GOLGA4, SEC24D, ARL1, DDB1, G3BP1, SLC3A2, SF1, DYNLT1, HERC1, EIF4G1, EIF4G2, RAB18, SNRNP200, NUCB2, CD81, KPNA6, PSME3, RAB13, DYNLRB1, MATR3, SRP9, PARVA, HDLBP, NACA, SNX3, TPM2, TPM1, FTH1, SF3B1, MACF1, PRPF8, EIF3I, PAPSS2, UAP1, NOMO3, CKAP5, NDUFA6, TRIM28, ITGA2, TRIO, HEATR1, MYL12A, TAX1BP3, SF3A1, H…	73	10995	15908	1.4072	3.44653e-07	3.44653e-07	1.86011e-06		GOTERM_MF_ALL	GO:0005515~protein binding	58	76.3158	6.80205e-06	CBX3, BZW1, SBDS, PICALM, MAP1LC3A, PLOD1, DNAJC8, RHOA, TPT1, RHOC, CAT, SEC24D, FGF2, ARL1, DDB1, G3BP1, SLC3A2, SF1, DYNLT1, EIF4G1, EIF4G2, RAB18, SNRNP200, CD81, KPNA6, PSME3, DYNLRB1, MATR3, SRP9, PARVA, HDLBP, SNX3, TPM2, TPM1, FTH1, SF3B1, MACF1, ITGAV, PRPF8, EIF3I, PAPSS2, NOMO3, CKAP5, TRIM28, ITGA2, HEATR1, MYL12A, TAX1BP3, SF3A1, SAFB2, DDX6, ATP6V1E1, GOLPH3, TCEB2, CIRBP, MARCKS, C…	73	8154	15143	1.47552	0.0015293	0.0015293	0.00868955
GOTERM_BP_ALL	GO:0000398~nuclear mRNA splicing, via spliceosome	7	9.21053	7.8126e-05	SF3B1, PRPF8, DNAJC8, SNRNP200, SF1, SF3A1, HNRNPA0	67	153	14116	9.63925	0.0745044	0.0745044	0.123223		GOTERM_CC_ALL	GO:0044424~intracellular part	68	89.4737	1.12382e-07	EIF5, CBX3, HSPH1, BZW1, SBDS, PICALM, PLOD1, MAP1LC3A, RHOA, TPT1, CAT, FGF2, SEC24D, GOLGA4, ARL1, DDB1, G3BP1, SLC3A2, SF1, DYNLT1, HERC1, EIF4G1, EIF4G2, SNRNP200, CD81, NUCB2, KPNA6, PSME3, RAB13, DYNLRB1, MATR3, SRP9, PARVA, HDLBP, NACA, SNX3, TPM2, TPM1, FTH1, SF3B1, MACF1, PRPF8, EIF3I, UAP1, NOMO3, CKAP5, NDUFA6, TRIM28, ITGA2, TRIO, HEATR1, MYL12A, TAX1BP3, SF3A1, HNRNPA0, SAFB2, DDX6, …	73	10624	15908	1.39481	2.68589e-05	1.34296e-05	0.000144961		GOTERM_MF_ALL	GO:0017111~nucleoside-triphosphatase activity	14	18.4211	3.37399e-05	ARL1, RAB18, ATP6V1E1, SNRNP200, G3BP1, EIF5, RHOA, RHEB, DYNLT1, RHOC, RAB13, MYL12A, DYNLRB1, DDX6	73	728	15143	3.9892	0.00756287	0.00378861	0.0430956
GOTERM_BP_ALL	GO:0000377~RNA splicing, via transesterification reactions with bulged adenosine as nucleophile	7	9.21053	7.8126e-05	SF3B1, PRPF8, DNAJC8, SNRNP200, SF1, SF3A1, HNRNPA0	67	153	14116	9.63925	0.0745044	0.0745044	0.123223		GOTERM_CC_ALL	GO:0005737~cytoplasm	54	71.0526	1.75228e-06	EIF5, BZW1, HSPH1, SBDS, PICALM, MAP1LC3A, PLOD1, RHOA, TPT1, CAT, SEC24D, GOLGA4, FGF2, ARL1, DDB1, G3BP1, SLC3A2, SF1, HERC1, EIF4G1, EIF4G2, CD81, NUCB2, KPNA6, PSME3, RAB13, DYNLRB1, SRP9, PARVA, HDLBP, NACA, SNX3, TPM2, TPM1, FTH1, MACF1, EIF3I, UAP1, NOMO3, CKAP5, NDUFA6, ITGA2, TRIO, TAX1BP3, SAFB2, DDX6, TFRC, ATP6V1E1, GLS, GOLPH3, TCEB2, RHEB, MARCKS, GOLGB1	73	7319	15908	1.60781	0.000418709	0.000139589	0.00226024		GOTERM_MF_ALL	GO:0016462~pyrophosphatase activity	14	18.4211	5.05218e-05	ARL1, RAB18, ATP6V1E1, SNRNP200, G3BP1, EIF5, RHOA, RHEB, DYNLT1, RHOC, RAB13, MYL12A, DYNLRB1, DDX6	73	757	15143	3.83638	0.0113033	0.00378206	0.0645245
GOTERM_BP_ALL	GO:0007264~small GTPase mediated signal transduction	9	11.8421	8.38167e-05	ARL1, RAB18, G3BP1, RHOA, RHEB, RHOC, RAB13, TAX1BP3, FGF2	67	305	14116	6.21698	0.0797095	0.0406823	0.132194		GOTERM_CC_ALL	GO:0032991~macromolecular complex	33	43.4211	1.80195e-06	HDLBP, NACA, TPM1, FTH1, SF3B1, PICALM, MAP1LC3A, PRPF8, ITGAV, TPT1, EIF3I, SEC24D, CKAP5, NDUFA6, SF1, ITGA2, DYNLT1, HEATR1, MYL12A, SF3A1, HNRNPA0, DDX6, EIF4G1, EIF4G2, ATP6V1E1, SNRNP200, KPNA6, RHEB, PSME3, CUL4B, DYNLRB1, SRP9, PARVA	73	3155	15908	2.27933	0.000430574	0.000107661	0.0023243		GOTERM_MF_ALL	GO:0016818~hydrolase activity, acting on acid anhydrides, in phosphorus-containing anhydrides	14	18.4211	5.26165e-05	ARL1, RAB18, ATP6V1E1, SNRNP200, G3BP1, EIF5, RHOA, RHEB, DYNLT1, RHOC, RAB13, MYL12A, DYNLRB1, DDX6	73	760	15143	3.82123	0.0117692	0.00295538	0.067199
GOTERM_BP_ALL	GO:0051234~establishment of localization	26	34.2105	0.000222025	ARL1, HDLBP, NACA, OSBPL8, CKAP5, NDUFA6, G3BP1, SLC3A2, ITGA2, SNX3, HERC1, TPM1, FTH1, PICALM, MACF1, RAB18, TFRC, ITGAV, ATP6V1E1, TPT1, KPNA6, RAB13, SEC24D, GOLGA4, FGF2, SRP9	67	2656	14116	2.06244	0.197522	0.0707248	0.349814		GOTERM_CC_ALL	GO:0044446~intracellular organelle part	38	50	6.11292e-06	CBX3, TPM2, TPM1, SF3B1, SBDS, MAP1LC3A, PRPF8, TPT1, CAT, GOLGA4, SEC24D, ARL1, UAP1, NOMO3, CKAP5, DDB1, NDUFA6, TRIM28, SF1, DYNLT1, HEATR1, MYL12A, SF3A1, HNRNPA0, GLS, GOLPH3, SNRNP200, NUCB2, TCEB2, SUPT16H, KPNA6, CIRBP, RHEB, MARCKS, DYNLRB1, MATR3, SRP9, GOLGB1	73	4225	15908	1.95997	0.00145993	0.000292156	0.00788474		GOTERM_MF_ALL	GO:0016817~hydrolase activity, acting on acid anhydrides	14	18.4211	5.55274e-05	ARL1, RAB18, ATP6V1E1, SNRNP200, G3BP1, EIF5, RHOA, RHEB, DYNLT1, RHOC, RAB13, MYL12A, DYNLRB1, DDX6	73	764	15143	3.80123	0.0124163	0.00249568	0.0709154
GOTERM_BP_ALL	GO:0051179~localization	28	36.8421	0.000222052	HDLBP, NACA, SNX3, TPM1, FTH1, SBDS, PICALM, MACF1, ITGAV, TPT1, FGF2, GOLGA4, SEC24D, ARL1, OSBPL8, CKAP5, NDUFA6, G3BP1, SLC3A2, ITGA2, HERC1, TFRC, RAB18, ATP6V1E1, CD81, KPNA6, RAB13, SRP9	67	2993	14116	1.97101	0.197544	0.0535334	0.349858		GOTERM_CC_ALL	GO:0044422~organelle part	38	50	7.12911e-06	CBX3, TPM2, TPM1, SF3B1, SBDS, MAP1LC3A, PRPF8, TPT1, CAT, GOLGA4, SEC24D, ARL1, UAP1, NOMO3, CKAP5, DDB1, NDUFA6, TRIM28, SF1, DYNLT1, HEATR1, MYL12A, SF3A1, HNRNPA0, GLS, GOLPH3, SNRNP200, NUCB2, TCEB2, SUPT16H, KPNA6, CIRBP, RHEB, MARCKS, DYNLRB1, MATR3, SRP9, GOLGB1	73	4251	15908	1.94798	0.00170241	0.000283937	0.00919541		GOTERM_MF_ALL	GO:0003723~RNA binding	13	17.1053	0.000131919	HDLBP, G3BP1, SF1, SF3A1, HNRNPA0, SAFB2, DDX6, EIF4G1, SBDS, PRPF8, CIRBP, MATR3, SRP9	73	718	15143	3.75585	0.0292475	0.00493507	0.168401
GOTERM_BP_ALL	GO:0044419~interspecies interaction between organisms	8	10.5263	0.000342552	EIF4G1, NACA, TFRC, DDB1, ITGAV, CD81, RHOA, ITGA2	67	283	14116	5.9558	0.287893	0.0656511	0.539232		GOTERM_CC_ALL	GO:0044444~cytoplasmic part	38	50	0.000204258	NACA, EIF5, TPM2, TPM1, FTH1, PICALM, MACF1, PLOD1, MAP1LC3A, TPT1, EIF3I, CAT, GOLGA4, SEC24D, ARL1, NOMO3, CKAP5, NDUFA6, G3BP1, SF1, SLC3A2, TRIO, ITGA2, HERC1, DDX6, EIF4G1, EIF4G2, TFRC, GLS, GOLPH3, ATP6V1E1, NUCB2, TCEB2, RHEB, MARCKS, RAB13, SRP9, GOLGB1	73	4895	15908	1.6917	0.0476499	0.00695038	0.263151		GOTERM_MF_ALL	GO:0003924~GTPase activity	7	9.21053	0.00049546	ARL1, RAB18, EIF5, RHOA, RHEB, RHOC, RAB13	73	211	15143	6.88184	0.105514	0.0158033	0.631128
GOTERM_BP_ALL	GO:0006810~transport	25	32.8947	0.000508561	ARL1, HDLBP, NACA, OSBPL8, CKAP5, NDUFA6, G3BP1, SLC3A2, SNX3, HERC1, TPM1, FTH1, PICALM, MACF1, RAB18, TFRC, ITGAV, ATP6V1E1, TPT1, KPNA6, RAB13, SEC24D, GOLGA4, FGF2, SRP9	67	2629	14116	2.00349	0.395958	0.0805859	0.799576		GOTERM_CC_ALL	GO:0005681~spliceosome	6	7.89474	0.000326804	SF3B1, PRPF8, SNRNP200, SF1, RHEB, SF3A1	73	132	15908	9.90535	0.0751455	0.00971733	0.420724
														GOTERM_CC_ALL	GO:0043229~intracellular organelle	56	73.6842	0.00033522	CBX3, SBDS, PICALM, MAP1LC3A, PLOD1, RHOA, TPT1, CAT, SEC24D, GOLGA4, FGF2, ARL1, DDB1, G3BP1, SLC3A2, SF1, DYNLT1, HERC1, SNRNP200, NUCB2, KPNA6, PSME3, RAB13, DYNLRB1, MATR3, SRP9, PARVA, HDLBP, NACA, TPM2, TPM1, SF3B1, MACF1, PRPF8, UAP1, NOMO3, CKAP5, NDUFA6, TRIM28, ITGA2, HEATR1, MYL12A, TAX1BP3, SF3A1, HNRNPA0, SAFB2, TFRC, ATP6V1E1, GLS, GOLPH3, TCEB2, SUPT16H, RHEB, CIRBP, MARCKS, GOLGB1	73	8977	15908	1.35941	0.0770046	0.00886392	0.431537
														GOTERM_CC_ALL	GO:0043226~organelle	56	73.6842	0.000350981	CBX3, SBDS, PICALM, MAP1LC3A, PLOD1, RHOA, TPT1, CAT, SEC24D, GOLGA4, FGF2, ARL1, DDB1, G3BP1, SLC3A2, SF1, DYNLT1, HERC1, SNRNP200, NUCB2, KPNA6, PSME3, RAB13, DYNLRB1, MATR3, SRP9, PARVA, HDLBP, NACA, TPM2, TPM1, SF3B1, MACF1, PRPF8, UAP1, NOMO3, CKAP5, NDUFA6, TRIM28, ITGA2, HEATR1, MYL12A, TAX1BP3, SF3A1, HNRNPA0, SAFB2, TFRC, ATP6V1E1, GLS, GOLPH3, TCEB2, SUPT16H, RHEB, CIRBP, MARCKS, GOLGB1	73	8989	15908	1.35759	0.0804759	0.00835481	0.451784
														GOTERM_CC_ALL	GO:0030529~ribonucleoprotein complex	10	13.1579	0.000505619	SF3B1, PRPF8, SNRNP200, SF1, RHEB, HEATR1, SF3A1, HNRNPA0, SRP9, DDX6	73	515	15908	4.23141	0.113854	0.0109284	0.650238

## Sheet: 30h < Half-Life < 40h
Biological Process														Cellular Component														Molecular Function														KEGG PATHWAYS
Category	Term	Count	%	PValue	Genes	List Total	Pop Hits	Pop Total	Fold Enrichment	Bonferroni	Benjamini	FDR		Category	Term	Count	%	PValue	Genes	List Total	Pop Hits	Pop Total	Fold Enrichment	Bonferroni	Benjamini	FDR		Category	Term	Count	%	PValue	Genes	List Total	Pop Hits	Pop Total	Fold Enrichment	Bonferroni	Benjamini	FDR		Category	Term	Count	%	PValue	Genes	List Total	Pop Hits
GOTERM_BP_ALL	GO:0046907~intracellular transport	27	17.7632	1.23695e-09	MYL6, SNX9, SEC31A, NAPA, CDC37, GBF1, KLC1, SRPR, SAR1B, TPR, SAR1A, TNPO1, GOLGA3, SEC61A1, HSPA8, RAB2A, MYO1E, OPTN, NPC2, IPO7, ARCN1, KPNA4, SSR4, MYBBP1A, SEC61G, KPNA1, SSR3	141	657	14116	4.11425	1.2184e-06	1.2184e-06	1.95058e-06		GOTERM_CC_ALL	GO:0005737~cytoplasm	115	75.6579	8.09194e-17	EIF6, SEC31A, HM13, RAB3GAP1, CRABP2, LMO7, CUL3, GBF1, CD44, RBM8A, EIF1AX, EIF1AY, CAB39, SAR1B, SAR1A, RAB21, TXNL1, EEF2, OPTN, NCAPD2, RSL1D1, ST13, SPAG9, NPC2, TAGLN, HUWE1, SERBP1, EIF2S2, MYBBP1A, ADD3, SEC61G, ADD1, NEK7, SNX9, RAB7A, OSTF1, STRAP, NAPA, CDC37, EIF3C, PEA15, EIF3A, RPS27, HNRNPK, EIF3H, HNRNPF, EIF3E, SEC61A1, HNRNPAB, S100A16, CD63, EIF4B, TNKS1BP1, SYNE1, EIF4H, ARF3,…	144	7319	15908	1.7358	2.90878e-14	2.90878e-14	1.44329e-13		GOTERM_MF_ALL	GO:0005515~protein binding	127	83.5526	3.89013e-17	EIF6, SEC31A, HM13, PRPF4B, RAB3GAP1, LMO7, RNF213, CUL3, NONO, GBF1, CD44, RBM8A, FAP, EIF1AY, LUC7L2, CAB39, RAB21, RECK, EEF2, OPTN, NCAPD2, RSL1D1, ST13, SPAG9, NPC2, TAGLN, HUWE1, SERBP1, EIF2S2, EIF2AK2, MYBBP1A, ADD3, SEC61G, ADD1, NEK7, SNX9, RAB7A, OSTF1, STRAP, NHP2L1, SNRPB2, NAPA, ARFGEF1, CDC37, ALCAM, EIF3C, PEA15, EIF3A, RPS27, HNRNPK, EIF3H, HNRNPF, EIF3E, SEC61A1, HNRNPAB, S100A1…	147	8154	15143	1.60446	1.20594e-14	1.20594e-14	5.22438e-14		KEGG_PATHWAY	hsa03040:Spliceosome	10	6.57895	1.10369e-06	EIF4A3, HNRNPK, NHP2L1, RBM8A, PCBP1, SNRPB2, SF3B4, SF3B3, HSPA8, SF3B2	46	126
GOTERM_BP_ALL	GO:0008380~RNA splicing	18	11.8421	3.03786e-09	PPP2R1A, PRPF4B, NHP2L1, STRAP, SNRPB2, SF3B4, SF3B3, YBX1, SF3B2, NONO, EIF4A3, HNRNPK, RBM8A, HNRNPF, PCBP1, PCBP2, NUDT21, SMC1A	141	284	14116	6.34522	2.99229e-06	1.49615e-06	4.79049e-06		GOTERM_CC_ALL	GO:0044424~intracellular part	133	87.5	3.33377e-13	EIF6, SEC31A, HM13, PRPF4B, RAB3GAP1, CRABP2, LMO7, CUL3, NONO, GBF1, CD44, RBM8A, EIF1AX, EIF1AY, CAB39, SAR1B, SAR1A, RAB21, TXNL1, EEF2, OPTN, NCAPD2, RSL1D1, ST13, SPAG9, NPC2, TAGLN, HUWE1, SERBP1, EIF2S2, MYBBP1A, ADD3, SEC61G, ADD1, NEK7, MYL6, SNX9, RAB7A, OSTF1, STRAP, NHP2L1, SNRPB2, NAPA, CDC37, EIF3C, PEA15, EIF3A, RPS27, HNRNPK, EIF3H, HNRNPF, EIF3E, SEC61A1, HNRNPAB, S100A16, SUB1, …	144	10624	15908	1.38298	8.73508e-11	4.36754e-11	4.36307e-10		GOTERM_MF_ALL	GO:0003723~RNA binding	27	17.7632	4.73123e-09	NHP2L1, SNRPB2, SF3B4, YBX1, NONO, HNRNPK, RBM8A, PCBP1, HNRNPF, SAFB, EIF1AX, PCBP2, EIF1AY, NUDT21, LRRFIP1, MARS, HNRNPAB, NCL, EIF4B, RSL1D1, EIF4A3, EIF4A2, EIF4H, SERBP1, EIF2S2, EIF4A1, EIF2AK2	147	718	15143	3.87377	1.46668e-06	7.33341e-07	6.35396e-06
GOTERM_BP_ALL	GO:0006412~translation	19	12.5	4.61539e-09	EIF6, RRBP1, EEF2, EIF4B, EIF3C, RSL1D1, EIF3A, RPS27, EIF3H, EIF4A2, EIF3E, EIF4H, EIF1AX, EIF4A1, EIF2S2, EIF1AY, EIF2AK2, TPR, MARS	141	331	14116	5.74669	4.54615e-06	1.51539e-06	7.27814e-06		GOTERM_CC_ALL	GO:0005622~intracellular	135	88.8158	4.23944e-13	EIF6, SEC31A, HM13, PRPF4B, RAB3GAP1, CRABP2, LMO7, CUL3, NONO, GBF1, CD44, RBM8A, EIF1AX, EIF1AY, CAB39, SAR1B, SAR1A, RAB21, TXNL1, EEF2, OPTN, NCAPD2, RSL1D1, ST13, SPAG9, NPC2, TAGLN, HUWE1, SERBP1, EIF2S2, EIF2AK2, MYBBP1A, ADD3, SEC61G, ADD1, NEK7, MYL6, SNX9, RAB7A, OSTF1, STRAP, NHP2L1, SNRPB2, NAPA, ARFGEF1, CDC37, EIF3C, PEA15, EIF3A, RPS27, HNRNPK, EIF3H, HNRNPF, EIF3E, SEC61A1, HNRNPA…	144	10995	15908	1.35641	1.11086e-10	3.70288e-11	5.54867e-10		GOTERM_MF_ALL	GO:0005488~binding	142	93.4211	2.17866e-07	EIF6, PRPF4B, SEC31A, HM13, RAB3GAP1, CRABP2, LMO7, RNF213, CUL3, NONO, GBF1, CD44, RBM8A, FAP, EIF1AX, EIF1AY, RAB23, LUC7L2, CAB39, SAR1B, SAR1A, RAB21, RECK, EEF2, OPTN, NCAPD2, RSL1D1, ST13, SPAG9, NPC2, TAGLN, HUWE1, SERBP1, EIF2S2, EIF2AK2, MYBBP1A, ADD3, SEC61G, ADD1, NEK7, MYL6, SNX9, RAB7A, OSTF1, STRAP, NHP2L1, SNRPB2, NAPA, ARFGEF1, CDC37, ALCAM, EIF3C, PEA15, EIF3A, RPS27, HNRNPK, EIF…	147	12531	15143	1.16734	6.75362e-05	2.25126e-05	0.00029259
GOTERM_BP_ALL	GO:0051649~establishment of localization in cell	29	19.0789	1.59105e-08	MYL6, SNX9, SEC31A, NAPA, ARFGEF1, CDC37, CDC42, GBF1, SRPR, KLC1, SAR1B, TPR, SAR1A, TNPO1, GOLGA3, SEC61A1, HSPA8, RAB2A, MYO1E, OPTN, NPC2, IPO7, ARCN1, KPNA4, SSR4, MYBBP1A, SEC61G, KPNA1, SSR3	141	852	14116	3.40762	1.56717e-05	3.91795e-06	2.50897e-05		GOTERM_CC_ALL	GO:0032991~macromolecular complex	67	44.0789	8.81057e-13	EIF6, SEC31A, PRPF4B, FERMT2, LMO7, YBX1, CUL3, CD44, DYNLL1, SRPR, RBM8A, PCBP1, PCBP2, TPR, GOLGA3, PPP2R1A, EEF2, NCL, NCAPD2, RSL1D1, EIF4A3, TBCB, IPO7, CLIC4, EIF4A2, EIF4A1, EIF2S2, ARCN1, KPNA4, MYBBP1A, KPNA1, ADD1, MYL6, NHP2L1, STRAP, SNRPB2, NAPA, SF3B4, SF3B3, SF3B2, EIF3C, PEA15, SUMO2, RPS27, EIF3A, HNRNPK, KLC1, NCAPG, EIF3H, EIF3E, HNRNPF, TNPO1, HSPA8, HNRNPAB, SUB1, RRBP1, MYO1…	144	3155	15908	2.346	2.30841e-10	5.77103e-11	1.15303e-09		GOTERM_MF_ALL	GO:0017111~nucleoside-triphosphatase activity	24	15.7895	4.73148e-07	MYL6, RAB2A, RAB7A, RAB3B, MYO1E, MYO1D, EEF2, RNF213, MCM4, SMC3, EIF4A3, CDC42, DYNLL1, SRPR, KLC1, EIF4A2, ARF3, ARF4, EIF4A1, TGM2, SMC1A, SAR1A, EHD2, HSPA8	147	728	15143	3.39605	0.000146665	3.66683e-05	0.000635427
GOTERM_BP_ALL	GO:0016071~mRNA metabolic process	19	12.5	2.60313e-08	PRPF4B, NHP2L1, STRAP, SNRPB2, SF3B4, YBX1, SF3B3, SF3B2, NONO, EIF4A3, HNRNPK, RBM8A, SERBP1, HNRNPF, PCBP1, EIF3E, PCBP2, NUDT21, SMC1A	141	370	14116	5.14096	2.56405e-05	5.12816e-06	4.10495e-05		GOTERM_CC_ALL	GO:0030529~ribonucleoprotein complex	21	13.8158	3.58857e-08	PRPF4B, RRBP1, NHP2L1, STRAP, SNRPB2, EEF2, SF3B4, NCL, YBX1, SF3B3, SF3B2, RSL1D1, EIF4A3, RPS27, HNRNPK, RBM8A, HNRNPF, PCBP1, PCBP2, HSPA8, HNRNPAB	144	515	15908	4.50469	9.40202e-06	1.88041e-06	4.69627e-05		GOTERM_MF_ALL	GO:0016462~pyrophosphatase activity	24	15.7895	9.3151e-07	MYL6, RAB2A, RAB7A, RAB3B, MYO1E, MYO1D, EEF2, RNF213, MCM4, SMC3, EIF4A3, CDC42, DYNLL1, SRPR, KLC1, EIF4A2, ARF3, ARF4, EIF4A1, TGM2, SMC1A, SAR1A, EHD2, HSPA8	147	757	15143	3.26595	0.000288727	5.7752e-05	0.00125099
GOTERM_BP_ALL	GO:0000398~nuclear mRNA splicing, via spliceosome	13	8.55263	3.7723e-08	NHP2L1, SNRPB2, SF3B4, SF3B3, YBX1, SF3B2, HNRNPK, RBM8A, HNRNPF, PCBP1, PCBP2, NUDT21, SMC1A	141	153	14116	8.50637	3.71565e-05	6.19284e-06	5.94864e-05		GOTERM_CC_ALL	GO:0005681~spliceosome	11	7.23684	3.08043e-07	EIF4A3, PRPF4B, HNRNPK, STRAP, NHP2L1, RBM8A, HNRNPF, SNRPB2, SF3B4, SF3B3, SF3B2	144	132	15908	9.20602	8.0704e-05	1.34511e-05	0.000403127		GOTERM_MF_ALL	GO:0016818~hydrolase activity, acting on acid anhydrides, in phosphorus-containing anhydrides	24	15.7895	9.97084e-07	MYL6, RAB2A, RAB7A, RAB3B, MYO1E, MYO1D, EEF2, RNF213, MCM4, SMC3, EIF4A3, CDC42, DYNLL1, SRPR, KLC1, EIF4A2, ARF3, ARF4, EIF4A1, TGM2, SMC1A, SAR1A, EHD2, HSPA8	147	760	15143	3.25306	0.000309049	5.15147e-05	0.00133906
GOTERM_BP_ALL	GO:0000375~RNA splicing, via transesterification reactions	13	8.55263	3.7723e-08	NHP2L1, SNRPB2, SF3B4, SF3B3, YBX1, SF3B2, HNRNPK, RBM8A, HNRNPF, PCBP1, PCBP2, NUDT21, SMC1A	141	153	14116	8.50637	3.71565e-05	6.19284e-06	5.94864e-05		GOTERM_CC_ALL	GO:0043234~protein complex	48	31.5789	7.2422e-07	EIF6, MYL6, SEC31A, FERMT2, LMO7, NAPA, YBX1, EIF3C, CUL3, PEA15, SUMO2, EIF3A, CD44, DYNLL1, SRPR, KLC1, NCAPG, RBM8A, EIF3H, EIF3E, TPR, TNPO1, GOLGA3, PPP2R1A, SUB1, MYO1E, MAP1B, MYO1D, ACLY, SUGT1, SMC3, NCAPD2, EIF4B, TBCB, CLIC4, IPO7, EIF4A2, EIF4H, EIF4A1, ARCN1, EIF2S2, KPNA4, SSR4, SMC1A, MYBBP1A, KPNA1, SSR3, ADD1	144	2588	15908	2.04894	0.000189728	2.71062e-05	0.000947764		GOTERM_MF_ALL	GO:0016817~hydrolase activity, acting on acid anhydrides	24	15.7895	1.09112e-06	MYL6, RAB2A, RAB7A, RAB3B, MYO1E, MYO1D, EEF2, RNF213, MCM4, SMC3, EIF4A3, CDC42, DYNLL1, SRPR, KLC1, EIF4A2, ARF3, ARF4, EIF4A1, TGM2, SMC1A, SAR1A, EHD2, HSPA8	147	764	15143	3.23603	0.000338191	4.832e-05	0.00146535
GOTERM_BP_ALL	GO:0000377~RNA splicing, via transesterification reactions with bulged adenosine as nucleophile	13	8.55263	3.7723e-08	NHP2L1, SNRPB2, SF3B4, SF3B3, YBX1, SF3B2, HNRNPK, RBM8A, HNRNPF, PCBP1, PCBP2, NUDT21, SMC1A	141	153	14116	8.50637	3.71565e-05	6.19284e-06	5.94864e-05		GOTERM_CC_ALL	GO:0043228~non-membrane-bounded organelle	48	31.5789	7.92978e-07	EIF6, MYL6, LIMA1, PRPF4B, NHP2L1, FERMT2, PEA15, SUMO2, RPS27, HNRNPK, DYNLL1, KLC1, NCAPG, EIF3E, HNRNPF, SAFB, NUDT21, LRRFIP1, TPR, TOP2B, PPP2R1A, SUB1, RRBP1, MYO1E, MAP1B, TRIM28, MYO1D, SYNPO2, UBE2I, IFI16, SUGT1, STAT1, MCM4, NCL, SMC3, NCAPD2, STOM, RSL1D1, TNKS1BP1, SYNE1, TBCB, HUWE1, CLIC4, TMOD3, SMC1A, MYBBP1A, ADD3, ADD1	144	2596	15908	2.04263	0.000207739	2.59697e-05	0.00103774		GOTERM_MF_ALL	GO:0000166~nucleotide binding	44	28.9474	4.3433e-06	HSP90AB1, RAB7A, RAB3B, PRPF4B, SNRPB2, SF3B4, RNF213, NONO, CDC42, SLK, SRPR, RBM8A, HNRNPF, SAFB, TGM2, RAB23, TPR, TOP2B, SAR1B, SAR1A, EHD2, HSPA8, RAB21, HNRNPAB, MARS, RAB2A, MYO1E, MYO1D, EEF2, UBE2I, ACLY, MCM4, NCL, SMC3, EIF4B, EIF4A3, EIF4A2, EIF4H, ARF3, ARF4, EIF4A1, SMC1A, EIF2AK2, NEK7	147	2245	15143	2.01897	0.00134552	0.000168289	0.00583282
GOTERM_BP_ALL	GO:0051641~cellular localization	29	19.0789	9.76198e-08	MYL6, SNX9, SEC31A, NAPA, ARFGEF1, CDC37, CDC42, GBF1, SRPR, KLC1, SAR1B, TPR, SAR1A, TNPO1, GOLGA3, SEC61A1, HSPA8, RAB2A, MYO1E, OPTN, NPC2, IPO7, ARCN1, KPNA4, SSR4, MYBBP1A, SEC61G, KPNA1, SSR3	141	928	14116	3.12855	9.61508e-05	1.37364e-05	0.000153939		GOTERM_CC_ALL	GO:0043232~intracellular non-membrane-bounded organelle	48	31.5789	7.92978e-07	EIF6, MYL6, LIMA1, PRPF4B, NHP2L1, FERMT2, PEA15, SUMO2, RPS27, HNRNPK, DYNLL1, KLC1, NCAPG, EIF3E, HNRNPF, SAFB, NUDT21, LRRFIP1, TPR, TOP2B, PPP2R1A, SUB1, RRBP1, MYO1E, MAP1B, TRIM28, MYO1D, SYNPO2, UBE2I, IFI16, SUGT1, STAT1, MCM4, NCL, SMC3, NCAPD2, STOM, RSL1D1, TNKS1BP1, SYNE1, TBCB, HUWE1, CLIC4, TMOD3, SMC1A, MYBBP1A, ADD3, ADD1	144	2596	15908	2.04263	0.000207739	2.59697e-05	0.00103774		GOTERM_MF_ALL	GO:0032553~ribonucleotide binding	33	21.7105	0.00058143	HSP90AB1, RAB7A, RAB3B, PRPF4B, CDC42, SLK, SRPR, TGM2, RAB23, TOP2B, TPR, SAR1B, SAR1A, EHD2, RAB21, HSPA8, MARS, RAB2A, MYO1E, MYO1D, EEF2, UBE2I, ACLY, MCM4, SMC3, EIF4A3, ARF3, EIF4A2, ARF4, EIF4A1, EIF2AK2, SMC1A, NEK7	147	1836	15143	1.85155	0.164977	0.0198335	0.778034
GOTERM_BP_ALL	GO:0015031~protein transport	26	17.1053	1.09975e-07	SNX9, RAB7A, RAB3B, SEC31A, NAPA, CDC37, SRPR, RAB23, SAR1B, TPR, SAR1A, TNPO1, RAB21, SEC61A1, RAB2A, RRBP1, OPTN, IPO7, ARF3, ARCN1, ARF4, KPNA4, SSR4, SEC61G, KPNA1, SSR3	141	762	14116	3.41595	0.000108319	1.35406e-05	0.000173422		GOTERM_CC_ALL	GO:0044446~intracellular organelle part	66	43.4211	8.26213e-07	EIF6, LIMA1, SEC31A, PRPF4B, FERMT2, DYNLL1, GBF1, SRPR, RBM8A, TOP2B, TPR, RAB21, GOLGA3, UBE2I, IFI16, MCM4, NCL, NCAPD2, LRPAP1, RSL1D1, EIF4A3, HUWE1, TBCB, IPO7, ARCN1, KPNA4, MYBBP1A, ADD3, KPNA1, SEC61G, ADD1, MYL6, NHP2L1, STRAP, SNRPB2, SF3B4, SF3B3, SF3B2, PEA15, SUMO2, RPS27, HNRNPK, KLC1, NCAPG, EIF3E, HNRNPF, SAFB, NUDT21, TNPO1, SEC61A1, PSAP, SUB1, RRBP1, MYO1E, MAP1B, TRIM28, MYO1…	144	4225	15908	1.72572	0.000216444	2.40517e-05	0.00108124		GOTERM_MF_ALL	GO:0032555~purine ribonucleotide binding	33	21.7105	0.00058143	HSP90AB1, RAB7A, RAB3B, PRPF4B, CDC42, SLK, SRPR, TGM2, RAB23, TOP2B, TPR, SAR1B, SAR1A, EHD2, RAB21, HSPA8, MARS, RAB2A, MYO1E, MYO1D, EEF2, UBE2I, ACLY, MCM4, SMC3, EIF4A3, ARF3, EIF4A2, ARF4, EIF4A1, EIF2AK2, SMC1A, NEK7	147	1836	15143	1.85155	0.164977	0.0198335	0.778034
GOTERM_BP_ALL	GO:0006397~mRNA processing	17	11.1842	1.17807e-07	PRPF4B, NHP2L1, STRAP, SNRPB2, SF3B4, SF3B3, YBX1, SF3B2, NONO, EIF4A3, HNRNPK, RBM8A, HNRNPF, PCBP1, PCBP2, NUDT21, SMC1A	141	321	14116	5.30196	0.000116033	1.28932e-05	0.000185773		GOTERM_CC_ALL	GO:0044422~organelle part	66	43.4211	1.04336e-06	EIF6, LIMA1, SEC31A, PRPF4B, FERMT2, DYNLL1, GBF1, SRPR, RBM8A, TOP2B, TPR, RAB21, GOLGA3, UBE2I, IFI16, MCM4, NCL, NCAPD2, LRPAP1, RSL1D1, EIF4A3, HUWE1, TBCB, IPO7, ARCN1, KPNA4, MYBBP1A, ADD3, KPNA1, SEC61G, ADD1, MYL6, NHP2L1, STRAP, SNRPB2, SF3B4, SF3B3, SF3B2, PEA15, SUMO2, RPS27, HNRNPK, KLC1, NCAPG, EIF3E, HNRNPF, SAFB, NUDT21, TNPO1, SEC61A1, PSAP, SUB1, RRBP1, MYO1E, MAP1B, TRIM28, MYO1…	144	4251	15908	1.71517	0.000273322	2.73356e-05	0.00136541
GOTERM_BP_ALL	GO:0045184~establishment of protein localization	26	17.1053	1.30991e-07	SNX9, RAB7A, RAB3B, SEC31A, NAPA, CDC37, SRPR, RAB23, SAR1B, TPR, SAR1A, TNPO1, RAB21, SEC61A1, RAB2A, RRBP1, OPTN, IPO7, ARF3, ARCN1, ARF4, KPNA4, SSR4, SEC61G, KPNA1, SSR3	141	769	14116	3.38485	0.000129018	1.29026e-05	0.000206563		GOTERM_CC_ALL	GO:0044428~nuclear part	37	24.3421	3.48889e-06	EIF6, PRPF4B, STRAP, NHP2L1, SNRPB2, SF3B4, SF3B3, SF3B2, HNRNPK, RBM8A, SAFB, HNRNPF, EIF3E, NUDT21, TPR, TOP2B, TNPO1, SUB1, TRIM28, UBE2I, IFI16, STAT1, MCM4, NCL, SMC3, NCAPD2, RSL1D1, TNKS1BP1, EIF4A3, SYNE1, HUWE1, IPO7, KPNA4, SMC1A, MYBBP1A, ADD3, KPNA1	144	1822	15908	2.2434	0.000913673	8.30957e-05	0.00456572
GOTERM_BP_ALL	GO:0033036~macromolecule localization	31	20.3947	1.76585e-07	RAB7A, SNX9, RAB3B, SEC31A, NAPA, CDC37, CDC42, RBM8A, SRPR, RAB23, SAR1B, TPR, SAR1A, TNPO1, RAB21, SEC61A1, RAB2A, RRBP1, PSAP, OPTN, EIF4A3, NPC2, IPO7, ARF3, ARF4, ARCN1, KPNA4, SSR4, SEC61G, KPNA1, SSR3	141	1076	14116	2.88431	0.000173921	1.58122e-05	0.000278461		GOTERM_CC_ALL	GO:0043229~intracellular organelle	106	69.7368	1.8146e-05	EIF6, SEC31A, HM13, PRPF4B, CRABP2, LMO7, NONO, CUL3, GBF1, CD44, RBM8A, SAR1B, SAR1A, RAB21, OPTN, NCAPD2, RSL1D1, SPAG9, NPC2, HUWE1, SERBP1, MYBBP1A, ADD3, SEC61G, ADD1, MYL6, RAB7A, NHP2L1, STRAP, SNRPB2, NAPA, PEA15, EIF3A, RPS27, HNRNPK, EIF3E, HNRNPF, SEC61A1, HNRNPAB, S100A16, SUB1, MYO1E, MYO1D, CD63, SUGT1, TNKS1BP1, SYNE1, ARF3, ARF4, TMOD3, SMC1A, HSP90AB1, LIMA1, FERMT2, EPS15L1, PTM…	144	8977	15908	1.30445	0.00474301	0.000396113	0.0237446
GOTERM_BP_ALL	GO:0008104~protein localization	27	17.7632	4.75818e-07	SNX9, RAB7A, RAB3B, SEC31A, NAPA, CDC37, CDC42, SRPR, RAB23, SAR1B, TPR, SAR1A, TNPO1, RAB21, SEC61A1, RAB2A, RRBP1, OPTN, IPO7, ARF3, ARCN1, ARF4, KPNA4, SSR4, SEC61G, KPNA1, SSR3	141	882	14116	3.0647	0.000468571	3.9056e-05	0.000750327		GOTERM_CC_ALL	GO:0043226~organelle	106	69.7368	1.96076e-05	EIF6, SEC31A, HM13, PRPF4B, CRABP2, LMO7, NONO, CUL3, GBF1, CD44, RBM8A, SAR1B, SAR1A, RAB21, OPTN, NCAPD2, RSL1D1, SPAG9, NPC2, HUWE1, SERBP1, MYBBP1A, ADD3, SEC61G, ADD1, MYL6, RAB7A, NHP2L1, STRAP, SNRPB2, NAPA, PEA15, EIF3A, RPS27, HNRNPK, EIF3E, HNRNPF, SEC61A1, HNRNPAB, S100A16, SUB1, MYO1E, MYO1D, CD63, SUGT1, TNKS1BP1, SYNE1, ARF3, ARF4, TMOD3, SMC1A, HSP90AB1, LIMA1, FERMT2, EPS15L1, PTM…	144	8989	15908	1.30271	0.00512408	0.000395095	0.0256569
GOTERM_BP_ALL	GO:0034613~cellular protein localization	18	11.8421	6.54594e-07	SNX9, NAPA, OPTN, CDC37, CDC42, IPO7, SRPR, ARCN1, KPNA4, SSR4, TPR, SAR1B, SAR1A, TNPO1, SEC61A1, KPNA1, SEC61G, SSR3	141	411	14116	4.38453	0.000644568	4.95969e-05	0.00103224		GOTERM_CC_ALL	GO:0016281~eukaryotic translation initiation factor 4F complex	4	2.63158	5.74269e-05	EIF4B, EIF4H, EIF4A2, EIF4A1	144	9	15908	49.0988	0.0149337	0.00107416	0.075127
GOTERM_BP_ALL	GO:0070727~cellular macromolecule localization	18	11.8421	7.24107e-07	SNX9, NAPA, OPTN, CDC37, CDC42, IPO7, SRPR, ARCN1, KPNA4, SSR4, TPR, SAR1B, SAR1A, TNPO1, SEC61A1, KPNA1, SEC61G, SSR3	141	414	14116	4.35276	0.000712992	5.09448e-05	0.00114186		GOTERM_CC_ALL	GO:0044444~cytoplasmic part	67	44.0789	7.50035e-05	HSP90AB1, SEC31A, HM13, FERMT2, YBX1, CUL3, CDC42, DYNLL1, CD44, GBF1, SRPR, EIF1AX, TOP2B, SAR1B, SAR1A, IMPDH2, RAB21, GOLGA3, PPP2R1A, CCDC47, OPTN, NCL, LRPAP1, RSL1D1, STOM, SPAG9, NPC2, CLIC4, EIF4A2, SERBP1, EIF4A1, EIF2S2, ARCN1, ADD3, KPNA1, SEC61G, ADD1, RAB7A, RAB3B, NAPA, CDC37, EIF3C, RPS27, EIF3A, KLC1, EIF3H, EIF3E, NUDT21, REXO2, TGM2, EHD2, HSPA8, SEC61A1, MARS, RAB2A, PSAP, RRBP…	144	4895	15908	1.51208	0.0194598	0.00130925	0.0981106
GOTERM_BP_ALL	GO:0006886~intracellular protein transport	17	11.1842	9.19104e-07	SNX9, NAPA, OPTN, CDC37, IPO7, SRPR, ARCN1, KPNA4, SSR4, TPR, SAR1B, SAR1A, TNPO1, SEC61A1, KPNA1, SEC61G, SSR3	141	374	14116	4.55061	0.000904908	6.03527e-05	0.00144935		GOTERM_CC_ALL	GO:0043227~membrane-bounded organelle	95	62.5	0.000120642	HSP90AB1, EIF6, SEC31A, HM13, PRPF4B, CRABP2, LMO7, EPS15L1, PTMA, YBX1, CUL3, NONO, GBF1, CD44, RBM8A, SRPR, PCBP1, PCBP2, LRRFIP1, TPR, SAR1B, TOP2B, SAR1A, GOLGA3, RAB21, PPP2R1A, CCDC47, UBE2I, OPTN, IFI16, MCM4, NCL, NCAPD2, LRPAP1, RSL1D1, STOM, SPAG9, EIF4A3, NPC2, HUWE1, CLIC4, IPO7, SERBP1, ARCN1, KPNA4, MYBBP1A, ADD3, SEC61G, KPNA1, ADD1, RAB7A, BCLAF1, RAB3B, STRAP, NHP2L1, SNRPB2, CTN…	144	7989	15908	1.31366	0.0311158	0.00197368	0.157766
GOTERM_BP_ALL	GO:0006413~translational initiation	7	4.60526	5.0648e-06	EIF3C, EIF3A, EIF3H, EIF1AX, EIF3E, EIF1AY, EIF2S2	141	45	14116	15.5732	0.00497641	0.000311754	0.00798652		GOTERM_CC_ALL	GO:0043231~intracellular membrane-bounded organelle	94	61.8421	0.000224116	HSP90AB1, EIF6, SEC31A, HM13, PRPF4B, CRABP2, LMO7, EPS15L1, PTMA, YBX1, CUL3, NONO, GBF1, CD44, RBM8A, SRPR, PCBP1, PCBP2, LRRFIP1, TPR, SAR1B, TOP2B, SAR1A, GOLGA3, RAB21, PPP2R1A, CCDC47, UBE2I, OPTN, IFI16, MCM4, NCL, NCAPD2, LRPAP1, RSL1D1, STOM, SPAG9, EIF4A3, NPC2, HUWE1, CLIC4, IPO7, SERBP1, ARCN1, KPNA4, MYBBP1A, ADD3, SEC61G, KPNA1, ADD1, RAB7A, BCLAF1, RAB3B, STRAP, NHP2L1, SNRPB2, CTN…	144	7982	15908	1.30098	0.0570338	0.00344844	0.292897
GOTERM_BP_ALL	GO:0048193~Golgi vesicle transport	10	6.57895	6.08893e-06	RAB2A, SEC31A, GBF1, ARCN1, NAPA, OPTN, SAR1B, SAR1A, GOLGA3, HSPA8	141	131	14116	7.64225	0.00597966	0.000352738	0.00960136		GOTERM_CC_ALL	GO:0012505~endomembrane system	19	12.5	0.000227914	EIF6, SEC31A, RRBP1, EPS15L1, SYNE1, GBF1, IPO7, SRPR, ARCN1, KPNA4, SSR4, TPR, TNPO1, SEC61A1, GOLGA3, KPNA1, RAB21, SEC61G, SSR3	144	782	15908	2.68411	0.057972	0.0033123	0.297855
GOTERM_BP_ALL	GO:0006396~RNA processing	19	12.5	7.71824e-06	PPP2R1A, PRPF4B, NHP2L1, STRAP, SNRPB2, SF3B4, YBX1, SF3B3, SF3B2, NONO, RSL1D1, EIF4A3, HNRNPK, RBM8A, HNRNPF, PCBP1, PCBP2, NUDT21, SMC1A	141	547	14116	3.47743	0.00757367	0.000422272	0.0121704		GOTERM_CC_ALL	GO:0005694~chromosome	14	9.21053	0.000262821	PRPF4B, TRIM28, UBE2I, SUGT1, SMC3, NCAPD2, TNKS1BP1, SUMO2, NCAPG, EIF3E, TOP2B, SMC1A, TPR, ADD3	144	460	15908	3.3622	0.0665503	0.00361808	0.343402
GOTERM_BP_ALL	GO:0051234~establishment of localization	48	31.5789	2.20842e-05	MYL6, RAB7A, SNX9, RAB3B, SEC31A, CRABP2, NAPA, EPS15L1, ARFGEF1, CDC37, CDC42, PEA15, GBF1, SRPR, KLC1, RBM8A, RAB23, TPR, SAR1B, SAR1A, TNPO1, EHD2, HSPA8, SEC61A1, RAB21, GOLGA3, TXNL1, RAB2A, PSAP, RRBP1, MYO1E, MRC2, OPTN, LRPAP1, EIF4A3, NPC2, CLIC4, IPO7, ARF3, ARF4, ARCN1, CYBRD1, KPNA4, SSR4, MYBBP1A, SEC61G, KPNA1, SSR3	141	2656	14116	1.80928	0.0215183	0.00114425	0.0348195		GOTERM_CC_ALL	GO:0005852~eukaryotic translation initiation factor 3 complex	4	2.63158	0.000298983	EIF3C, EIF3A, EIF3H, EIF3E	144	15	15908	29.4593	0.0753548	0.0039096	0.390565
GOTERM_BP_ALL	GO:0009987~cellular process	125	82.2368	3.35192e-05	EIF6, CTHRC1, SEC31A, PRPF4B, CRABP2, LMO7, NONO, CUL3, GBF1, CD44, RBM8A, EIF1AX, EIF1AY, SAR1B, SAR1A, TXNL1, RECK, EEF2, OPTN, NCAPD2, RSL1D1, ST13, SPAG9, NPC2, HUWE1, SERBP1, EIF2S2, EIF2AK2, MYBBP1A, SEC61G, ADD1, NEK7, MYL6, SNX9, RAB7A, STRAP, NHP2L1, SNRPB2, NAPA, ARFGEF1, CDC37, ALCAM, EIF3C, PEA15, EIF3A, RPS27, HNRNPK, EIF3H, HNRNPF, EIF3E, SEC61A1, HNRNPAB, SUB1, MYO1E, MRC2, SUGT1, …	141	10541	14116	1.18719	0.0324779	0.00164949	0.0528443		GOTERM_CC_ALL	GO:0005829~cytosol	26	17.1053	0.000316208	RAB3B, CDC37, EIF3C, CDC42, EIF3A, RPS27, DYNLL1, EIF3H, KLC1, EIF1AX, EIF3E, TOP2B, IMPDH2, HSPA8, MARS, PPP2R1A, MAP1B, ACLY, EIF4B, EIF4H, EIF4A2, EIF4A1, ARCN1, EIF2S2, KPNA1, ADD1	144	1330	15908	2.15961	0.0795196	0.00393792	0.413023
GOTERM_BP_ALL	GO:0006810~transport	47	30.9211	3.79243e-05	MYL6, RAB7A, SNX9, RAB3B, SEC31A, CRABP2, NAPA, EPS15L1, ARFGEF1, CDC37, PEA15, GBF1, SRPR, KLC1, RBM8A, RAB23, TPR, SAR1B, SAR1A, TNPO1, EHD2, HSPA8, SEC61A1, RAB21, GOLGA3, TXNL1, RAB2A, PSAP, RRBP1, MYO1E, MRC2, OPTN, LRPAP1, EIF4A3, NPC2, CLIC4, IPO7, ARF3, ARF4, ARCN1, CYBRD1, KPNA4, SSR4, MYBBP1A, SEC61G, KPNA1, SSR3	141	2629	14116	1.78978	0.036667	0.00177728	0.0597871		GOTERM_CC_ALL	GO:0009898~internal side of plasma membrane	11	7.23684	0.000576942	STOM, CDC42, RAB3B, SYNE1, SEC31A, ARCN1, RAB23, TPR, EHD2, ADD3, ADD1	144	316	15908	3.84555	0.140326	0.00684927	0.752402
GOTERM_BP_ALL	GO:0016070~RNA metabolic process	24	15.7895	4.73675e-05	PPP2R1A, PRPF4B, NHP2L1, STRAP, SNRPB2, STAT1, SF3B4, YBX1, SF3B3, SF3B2, NONO, RSL1D1, EIF4A3, HNRNPK, RBM8A, SERBP1, HNRNPF, PCBP1, EIF3E, PCBP2, NUDT21, TPR, SMC1A, MARS	141	938	14116	2.56154	0.0455863	0.00211858	0.074669		GOTERM_CC_ALL	GO:0005791~rough endoplasmic reticulum	4	2.63158	0.000724832	SRPR, SSR4, SSR3, LRPAP1	144	20	15908	22.0944	0.17302	0.00822575	0.944424
GOTERM_BP_ALL	GO:0051179~localization	51	33.5526	5.14782e-05	CTHRC1, SEC31A, CRABP2, EPS15L1, CDC42, CD44, GBF1, SRPR, RBM8A, RAB23, TOP2B, SAR1B, TPR, SAR1A, RAB21, GOLGA3, TXNL1, OPTN, LRPAP1, EIF4A3, NPC2, IPO7, CLIC4, ARCN1, CYBRD1, KPNA4, MYBBP1A, KPNA1, SEC61G, MYL6, RAB7A, SNX9, RAB3B, NAPA, ARFGEF1, CDC37, PEA15, KLC1, TNPO1, EHD2, SEC61A1, HSPA8, RAB2A, PSAP, RRBP1, MYO1E, MRC2, ARF3, ARF4, SSR4, SSR3	141	2993	14116	1.70591	0.0494432	0.00220224	0.0811466		GOTERM_CC_ALL	GO:0044427~chromosomal part	12	7.89474	0.000735852	TNKS1BP1, SUMO2, NCAPG, EIF3E, TRIM28, UBE2I, SUGT1, TOP2B, TPR, SMC1A, SMC3, NCAPD2	144	386	15908	3.43437	0.175406	0.0080038	0.958719
GOTERM_BP_ALL	GO:0016043~cellular component organization	45	29.6053	5.17153e-05	EIF6, RAB7A, LIMA1, SEC31A, USP9X, FERMT2, LMO7, NAPA, EPS15L1, SF3B3, ALCAM, CUL3, CDC42, EIF3A, CD44, DYNLL1, GBF1, NCAPG, SAFB, TGM2, TOP2B, SAR1B, TNPO1, EHD2, HSPA8, HNRNPAB, RECK, PPP2R1A, MAP1B, MRC2, TRIM28, UBE2I, OPTN, SUGT1, SMC3, NCAPD2, STOM, TNKS1BP1, SPAG9, SYNE1, HUWE1, IPO7, ARCN1, SMC1A, ADD1	141	2498	14116	1.80349	0.0496652	0.00212029	0.0815201
GOTERM_BP_ALL	GO:0006605~protein targeting	11	7.23684	5.58437e-05	SRPR, IPO7, KPNA4, OPTN, TPR, TNPO1, SEC61A1, KPNA1, CDC37, SEC61G, SSR3	141	215	14116	5.12208	0.0535221	0.00219789	0.0880252
GOTERM_BP_ALL	GO:0016192~vesicle-mediated transport	18	11.8421	5.58852e-05	RAB2A, RAB7A, SEC31A, MRC2, NAPA, EPS15L1, OPTN, ARFGEF1, LRPAP1, GBF1, ARF3, ARF4, ARCN1, SAR1B, SAR1A, EHD2, GOLGA3, HSPA8	141	576	14116	3.12855	0.0535607	0.00211501	0.0880906
GOTERM_BP_ALL	GO:0033365~protein localization in organelle	9	5.92105	0.000102199	SRPR, IPO7, KPNA4, OPTN, TPR, TNPO1, SEC61A1, KPNA1, SEC61G	141	146	14116	6.17138	0.0957699	0.00372163	0.161039
GOTERM_BP_ALL	GO:0010467~gene expression	48	31.5789	0.000465494	EIF6, BCLAF1, PRPF4B, NHP2L1, STRAP, SNRPB2, CTNND1, PTMA, SF3B4, YBX1, SF3B3, SF3B2, EIF3C, NONO, RPS27, EIF3A, HNRNPK, RBM8A, EIF3H, EIF3E, PCBP1, HNRNPF, EIF1AX, SAFB, PCBP2, EIF1AY, NUDT21, LRRFIP1, TPR, MARS, PPP2R1A, SUB1, RRBP1, TRIM28, EEF2, IFI16, STAT1, MCM4, RSL1D1, EIF4B, EIF4A3, EIF4A2, EIF4H, EIF4A1, EIF2S2, SMC1A, EIF2AK2, MYBBP1A	141	2999	14116	1.60235	0.367843	0.0162458	0.731532
GOTERM_BP_ALL	GO:0044419~interspecies interaction between organisms	11	7.23684	0.000519467	HNRNPK, IPO7, EIF4H, EIF4A2, UBE2I, EIF2AK2, STAT1, TNPO1, KPNA1, HSPA8, SF3B2	141	283	14116	3.89134	0.400589	0.0174937	0.816027
GOTERM_BP_ALL	GO:0044267~cellular protein metabolic process	40	26.3158	0.000593568	EIF6, HSP90AB1, RAB3B, PRPF4B, USP9Y, USP9X, LMO7, CUL3, EIF3C, SUMO2, RPS27, EIF3A, SLK, EIF3H, EIF3E, EIF1AX, EIF1AY, TGM2, TPR, HSPA8, MARS, PPP2R1A, RRBP1, TRIM28, EEF2, UBE2I, SUGT1, STAT1, LRPAP1, RSL1D1, EIF4B, ST13, SPAG9, HUWE1, EIF4H, EIF4A2, EIF4A1, EIF2S2, EIF2AK2, NEK7	141	2355	14116	1.70044	0.442804	0.0193058	0.931922
GOTERM_BP_ALL	GO:0006446~regulation of translational initiation	5	3.28947	0.000706002	EIF4B, EIF3H, EIF4H, EIF3E, EIF4A2	141	41	14116	12.209	0.501254	0.0221906	1.10753
[truncated: 5 more columns]

## Sheet: 40h < Half-Life < 50h
Biological Process														Cellular Component														Molecular Function														KEGG PATHWAYS
Category	Term	Count	%	PValue	Genes	List Total	Pop Hits	Pop Total	Fold Enrichment	Bonferroni	Benjamini	FDR		Category	Term	Count	%	PValue	Genes	List Total	Pop Hits	Pop Total	Fold Enrichment	Bonferroni	Benjamini	FDR		Category	Term	Count	%	PValue	Genes	List Total	Pop Hits	Pop Total	Fold Enrichment	Bonferroni	Benjamini	FDR		Category	Term	Count	%	PValue	Genes	List Total	Pop Hits
GOTERM_BP_ALL	GO:0033036~macromolecule localization	43	22.9947	2.68914e-12	COPA, TLN1, RAB9A, ENPP1, RAB5B, RAB5C, AP1G1, COPZ1, RAB1B, RDX, ARF5, SEC62, RAB1A, SSR1, KIF13A, COPB2, COPB1, RANBP6, RAB11B, SEC22B, RAB6A, PPP3CA, TNPO2, EXOC2, AP2M1, HSPA9, XPOT, RAB8B, MAGOH, RAB32, COPG2, MCFD2, IPO5, RAB14, KHSRP, RAB5A, HGS, SPTBN1, PDCD6IP, RAB10, SCP2, YKT6, COPE	168	1076	14116	3.35783	3.2566e-09	3.2566e-09	4.35245e-09		GOTERM_CC_ALL	GO:0005737~cytoplasm	153	81.8182	1.64707e-30	XRCC5, ENAH, RAB9A, AP1G1, PITPNB, XRCC6, PTGS1, UTRN, EIF5B, RAB1B, ADH1B, SYNCRIP, CNP, RAB1A, SSR1, CISD2, PTGIS, AGPS, PGRMC1, SND1, SEP15, RPL10, PRKACA, ASPH, TWF1, BSG, KIF5B, SLC33A1, MAGOH, AARS, UBR4, RAI14, DCTN1, HNRNPU, PPP1CA, COPG2, RAB14, FLII, HSPB1, PDCD6IP, RAB10, MYO18A, DBN1, GNAI2, ASS1, TXN2, PABPC4, COPZ1, TMX3, RER1, HSPA1A, ARF5, FIS1, EIF3B, CACYBP, RAC1, EIF3K, EIF3L, …	175	7319	15908	1.90028	4.97416e-28	4.97416e-28	2.20322e-27		GOTERM_MF_ALL	GO:0005515~protein binding	144	77.0053	5.46878e-13	CAST, XRCC5, ENAH, RAB9A, AP1G1, U2AF2, UTRN, XRCC6, EIF5B, RAB1B, ADH1B, SYNCRIP, RAB1A, KIF13A, PGRMC1, SND1, TARDBP, SEP15, RALB, PRKACA, TWF1, BSG, KIF5B, MAGOH, UBR4, RAI14, DCTN1, HNRNPU, PPP1CA, COPG2, RAB14, FLII, HSPB1, PDCD6IP, RAB10, MYO18A, DBN1, FUS, ENPP1, GNAI2, ASS1, TXN2, PABPC4, COPZ1, MME, HSPA1A, FIS1, EIF3B, CACYBP, RAC1, EIF3K, EIF3L, HNRNPC, PABPC1, EIF3J, EIF3M, AP2M1, DHX…	181	8154	15143	1.47749	2.16571e-10	2.16571e-10	7.61702e-10		KEGG_PATHWAY	hsa04144:Endocytosis	13	6.95187	1.24938e-05	RAB5B, RAB5C, HSPA1A, HSPA2, RAB11B, RAB5A, HGS, PDCD6IP, EHD1, EHD3, DNM1, EHD4, AP2M1	76	184
GOTERM_BP_ALL	GO:0015031~protein transport	36	19.2513	2.88499e-12	COPA, RAB9A, RAB5B, RAB5C, AP1G1, COPZ1, RAB1B, ARF5, SEC62, RAB1A, SSR1, KIF13A, COPB2, COPB1, RANBP6, RAB11B, SEC22B, RAB6A, PPP3CA, TNPO2, EXOC2, AP2M1, HSPA9, RAB8B, RAB32, COPG2, MCFD2, IPO5, RAB14, RAB5A, HGS, SPTBN1, PDCD6IP, RAB10, YKT6, COPE	168	762	14116	3.96963	3.49377e-09	1.74688e-09	4.66942e-09		GOTERM_CC_ALL	GO:0044424~intracellular part	169	90.3743	1.13728e-22	XRCC5, DYNC1LI2, ENAH, RAB9A, AP1G1, U2AF2, PITPNB, XRCC6, UTRN, PTGS1, EIF5B, RAB1B, ADH1B, SYNCRIP, CNP, RAB1A, SSR1, KIF13A, CISD2, PTGIS, AGPS, PGRMC1, SND1, TARDBP, SEP15, RPL10, PRKACA, ASPH, TWF1, BSG, KIF5B, SLC33A1, MAGOH, AARS, UBR4, RAI14, DCTN1, HNRNPU, PPP1CA, COPG2, RAB14, FLII, HSPB1, PDCD6IP, RAB10, MYO18A, DBN1, FUS, GNAI2, ASS1, TXN2, PABPC4, TMX3, COPZ1, RER1, HSPA1A, ARF5, FIS…	175	10624	15908	1.44603	3.43458e-20	1.71729e-20	1.52129e-19		GOTERM_MF_ALL	GO:0000166~nucleotide binding	65	34.7594	3.38759e-12	XRCC5, ABCF1, DYNC1LI2, RAB9A, RAB5B, RAB5C, U2AF2, XRCC6, EIF5B, RAB1B, SYNCRIP, QARS, RAB1A, KIF13A, WARS, AGPS, TARDBP, RALB, PRKACA, RAB6A, KIF5B, AARS, PI4KA, SRPRB, HNRNPU, TARS, RECQL, TAF15, UBE2M, RAB5A, RAB14, RAB10, MYO18A, FUS, ALDH18A1, ENPP1, GNAI2, ASS1, PABPC4, HSPA1A, ARF5, EIF3B, HSPA2, RAC1, RAB11B, HNRNPC, PABPC1, EHD1, EHD3, EHD4, HSPA9, DHX9, RAB8B, MYO1B, DDX1, SSB, ATP1A1,…	181	2245	15143	2.42231	1.3415e-09	6.70749e-10	4.71817e-09
GOTERM_BP_ALL	GO:0045184~establishment of protein localization	36	19.2513	3.74291e-12	COPA, RAB9A, RAB5B, RAB5C, AP1G1, COPZ1, RAB1B, ARF5, SEC62, RAB1A, SSR1, KIF13A, COPB2, COPB1, RANBP6, RAB11B, SEC22B, RAB6A, PPP3CA, TNPO2, EXOC2, AP2M1, HSPA9, RAB8B, RAB32, COPG2, MCFD2, IPO5, RAB14, RAB5A, HGS, SPTBN1, PDCD6IP, RAB10, YKT6, COPE	168	769	14116	3.93349	4.53265e-09	1.51088e-09	6.05789e-09		GOTERM_CC_ALL	GO:0005622~intracellular	171	91.4439	1.24709e-22	XRCC5, DYNC1LI2, ENAH, RAB9A, AP1G1, U2AF2, PITPNB, XRCC6, UTRN, PTGS1, EIF5B, RAB1B, ADH1B, SYNCRIP, CNP, RAB1A, SSR1, KIF13A, CISD2, PTGIS, AGPS, PGRMC1, SND1, TARDBP, SEP15, RALB, RPL10, PRKACA, ASPH, TWF1, BSG, KIF5B, SLC33A1, MAGOH, AARS, UBR4, RAI14, DCTN1, HNRNPU, PPP1CA, COPG2, RAB14, FLII, HSPB1, PDCD6IP, RAB10, MYO18A, DBN1, FUS, GNAI2, ASS1, TXN2, PABPC4, TMX3, COPZ1, RER1, HSPA1A, ARF…	175	10995	15908	1.41377	3.76622e-20	1.25541e-20	1.66818e-19		GOTERM_MF_ALL	GO:0016462~pyrophosphatase activity	35	18.7166	1.55572e-11	XRCC5, ABCF1, DYNC1LI2, RAB9A, GNAI2, RAB5B, ENPP1, RAB5C, XRCC6, EIF5B, ARF5, RAB1A, KIF13A, RAC1, RALB, RAB11B, RAB6A, EHD1, EHD3, EHD4, DHX9, RAB8B, KIF5B, MYO1B, DDX1, ATP1A1, DCTN1, ATP6V1C1, RECQL, GSPT1, ATP2A2, RAB14, RAB5A, MYO18A, DNM1	181	757	15143	3.86817	6.16066e-09	2.05355e-09	2.16676e-08
GOTERM_BP_ALL	GO:0008104~protein localization	38	20.3209	9.00817e-12	COPA, TLN1, RAB9A, RAB5B, RAB5C, AP1G1, COPZ1, RAB1B, RDX, ARF5, SEC62, RAB1A, SSR1, KIF13A, COPB2, COPB1, RANBP6, RAB11B, SEC22B, RAB6A, PPP3CA, TNPO2, EXOC2, AP2M1, HSPA9, RAB8B, RAB32, COPG2, MCFD2, IPO5, RAB14, RAB5A, HGS, SPTBN1, PDCD6IP, RAB10, YKT6, COPE	168	882	14116	3.62007	1.09088e-08	2.72721e-09	1.45797e-08		GOTERM_CC_ALL	GO:0044444~cytoplasmic part	116	62.0321	4.69101e-22	ENAH, RAB9A, AP1G1, PITPNB, PTGS1, UTRN, RAB1B, SYNCRIP, ADH1B, CNP, RAB1A, SSR1, CISD2, PTGIS, AGPS, SND1, PGRMC1, SEP15, RPL10, PRKACA, ASPH, BSG, KIF5B, SLC33A1, RAI14, DCTN1, HNRNPU, PPP1CA, COPG2, RAB14, FLII, HSPB1, PDCD6IP, RAB10, MYO18A, GNAI2, TXN2, COPZ1, TMX3, RER1, HSPA1A, ARF5, FIS1, EIF3B, RAC1, EIF3K, EIF3L, PABPC1, EIF3J, EIF3M, AP2M1, DHX9, RAB8B, LAMP1, ATP2A2, HEBP1, NDUFV2, HG…	175	4895	15908	2.15418	1.41668e-19	3.54171e-20	6.27495e-19		GOTERM_MF_ALL	GO:0016818~hydrolase activity, acting on acid anhydrides, in phosphorus-containing anhydrides	35	18.7166	1.73321e-11	XRCC5, ABCF1, DYNC1LI2, RAB9A, GNAI2, RAB5B, ENPP1, RAB5C, XRCC6, EIF5B, ARF5, RAB1A, KIF13A, RAC1, RALB, RAB11B, RAB6A, EHD1, EHD3, EHD4, DHX9, RAB8B, KIF5B, MYO1B, DDX1, ATP1A1, DCTN1, ATP6V1C1, RECQL, GSPT1, ATP2A2, RAB14, RAB5A, MYO18A, DNM1	181	760	15143	3.8529	6.86348e-09	1.71587e-09	2.41394e-08
GOTERM_BP_ALL	GO:0006810~transport	61	32.6203	8.48953e-08	COPA, ENAH, RAB9A, RAB5B, RAB5C, AP1G1, PITPNB, RAB1B, RAB1A, SSR1, KIF13A, COPB2, COPB1, RANBP6, RAB6A, NDUFS1, KIF5B, SLC33A1, MAGOH, NDUFA12, ATP6V1C1, COPG2, IPO5, KHSRP, RAB14, RAB5A, PDCD6IP, RAB10, COPE, NDUFB6, ENPP1, TXN2, COPZ1, RER1, ARF5, SEC62, SET, TMED5, RAC1, RAB11B, SEC22B, PPP3CA, TNPO2, EHD1, EXOC2, AP2M1, HSPA9, EHD4, XPOT, RAB8B, ATP1A1, RAB32, ATP2A2, NDUFV2, MCFD2, HGS, SPT…	168	2629	14116	1.94958	0.000102803	2.05614e-05	0.000137403		GOTERM_CC_ALL	GO:0009898~internal side of plasma membrane	29	15.508	8.10773e-18	COPA, TLN1, RAB9A, RAB5B, AP1G1, RAB5C, UTRN, COPZ1, RAB1B, RDX, COPB2, COPB1, RAC1, RALB, RAB11B, EHD1, EHD3, AP2M1, RAB8B, NCKAP1, COPG2, FAM120A, RAB14, RAB5A, SPTBN1, HGS, RAB10, YKT6, COPE	175	316	15908	8.34235	2.44854e-15	4.89707e-16	1.08454e-14		GOTERM_MF_ALL	GO:0016817~hydrolase activity, acting on acid anhydrides	35	18.7166	2e-11	XRCC5, ABCF1, DYNC1LI2, RAB9A, GNAI2, RAB5B, ENPP1, RAB5C, XRCC6, EIF5B, ARF5, RAB1A, KIF13A, RAC1, RALB, RAB11B, RAB6A, EHD1, EHD3, EHD4, DHX9, RAB8B, KIF5B, MYO1B, DDX1, ATP1A1, DCTN1, ATP6V1C1, RECQL, GSPT1, ATP2A2, RAB14, RAB5A, MYO18A, DNM1	181	764	15143	3.83273	7.92e-09	1.584e-09	2.78553e-08
GOTERM_BP_ALL	GO:0006890~retrograde vesicle-mediated transport, Golgi to ER	7	3.74332	1.17381e-07	COPB2, COPA, COPG2, COPB1, COPZ1, RER1, COPE	168	21	14116	28.0079	0.000142138	2.36911e-05	0.000189981		GOTERM_CC_ALL	GO:0043229~intracellular organelle	145	77.5401	1.11976e-13	XRCC5, ENAH, DYNC1LI2, RAB9A, AP1G1, U2AF2, PITPNB, PTGS1, UTRN, XRCC6, RAB1B, SYNCRIP, CNP, RAB1A, SSR1, KIF13A, CISD2, PTGIS, AGPS, PGRMC1, SND1, TARDBP, SEP15, RPL10, PRKACA, ASPH, TWF1, BSG, KIF5B, SLC33A1, MAGOH, UBR4, RAI14, DCTN1, HNRNPU, PPP1CA, COPG2, RAB14, FLII, HSPB1, PDCD6IP, RAB10, MYO18A, DBN1, FUS, GNAI2, TXN2, COPZ1, TMX3, RER1, HSPA1A, ARF5, FIS1, CACYBP, RAC1, EIF3K, EIF3L, HNR…	175	8977	15908	1.4683	3.38305e-11	5.63838e-12	1.49847e-10		GOTERM_MF_ALL	GO:0017111~nucleoside-triphosphatase activity	34	18.1818	2.54778e-11	XRCC5, ABCF1, DYNC1LI2, RAB9A, GNAI2, RAB5B, RAB5C, XRCC6, EIF5B, ARF5, RAB1A, KIF13A, RAC1, RALB, RAB11B, RAB6A, EHD1, EHD3, EHD4, DHX9, RAB8B, KIF5B, MYO1B, DDX1, ATP1A1, DCTN1, ATP6V1C1, RECQL, GSPT1, ATP2A2, RAB14, RAB5A, MYO18A, DNM1	181	728	15143	3.90734	1.00892e-08	1.68154e-09	3.54847e-08
GOTERM_BP_ALL	GO:0051234~establishment of localization	61	32.6203	1.23536e-07	COPA, ENAH, RAB9A, RAB5B, RAB5C, AP1G1, PITPNB, RAB1B, RAB1A, SSR1, KIF13A, COPB2, COPB1, RANBP6, RAB6A, NDUFS1, KIF5B, SLC33A1, MAGOH, NDUFA12, ATP6V1C1, COPG2, IPO5, KHSRP, RAB14, RAB5A, PDCD6IP, RAB10, COPE, NDUFB6, ENPP1, TXN2, COPZ1, RER1, ARF5, SEC62, SET, TMED5, RAC1, RAB11B, SEC22B, PPP3CA, TNPO2, EHD1, EXOC2, AP2M1, HSPA9, EHD4, XPOT, RAB8B, ATP1A1, RAB32, ATP2A2, NDUFV2, MCFD2, HGS, SPT…	168	2656	14116	1.92976	0.000149591	2.13716e-05	0.000199944		GOTERM_CC_ALL	GO:0043226~organelle	145	77.5401	1.29251e-13	XRCC5, ENAH, DYNC1LI2, RAB9A, AP1G1, U2AF2, PITPNB, PTGS1, UTRN, XRCC6, RAB1B, SYNCRIP, CNP, RAB1A, SSR1, KIF13A, CISD2, PTGIS, AGPS, PGRMC1, SND1, TARDBP, SEP15, RPL10, PRKACA, ASPH, TWF1, BSG, KIF5B, SLC33A1, MAGOH, UBR4, RAI14, DCTN1, HNRNPU, PPP1CA, COPG2, RAB14, FLII, HSPB1, PDCD6IP, RAB10, MYO18A, DBN1, FUS, GNAI2, TXN2, COPZ1, TMX3, RER1, HSPA1A, ARF5, FIS1, CACYBP, RAC1, EIF3K, EIF3L, HNR…	175	8989	15908	1.46634	3.90274e-11	5.57532e-12	1.72862e-10		GOTERM_MF_ALL	GO:0003924~GTPase activity	19	10.1604	6.63404e-11	RAB9A, RAB8B, GNAI2, RAB5B, RAB5C, EIF5B, ARF5, RAB1A, GSPT1, RAC1, RAB5A, RAB14, RAB11B, RALB, RAB6A, EHD1, DNM1, EHD3, EHD4	181	211	15143	7.53363	2.62708e-08	3.75298e-09	9.23968e-08
GOTERM_BP_ALL	GO:0046907~intracellular transport	26	13.9037	2.20873e-07	COPA, ENAH, AP1G1, COPZ1, RER1, SEC62, SSR1, COPB2, SET, COPB1, SEC22B, PPP3CA, TNPO2, EHD1, AP2M1, HSPA9, XPOT, KIF5B, COPG2, ATP2A2, IPO5, RAB14, SPTBN1, HGS, YKT6, COPE	168	657	14116	3.32514	0.000267442	3.34342e-05	0.000357484		GOTERM_CC_ALL	GO:0031410~cytoplasmic vesicle	32	17.1123	2.635e-12	COPA, KIAA0368, RAB5B, AP1G1, RAB5C, COPZ1, NAP1L1, CNP, COPB2, CD9, SND1, COPB1, RAC1, FASN, RAB11B, SEC22B, EHD1, EHD3, AP2M1, BSG, RAB8B, PI4KA, ATP1A1, ATP6V1C1, LAMP1, COPG2, RAB14, RAB5A, CTSD, PDCD6IP, YKT6, COPE	175	642	15908	4.53098	7.95771e-10	9.94713e-11	3.52472e-09		GOTERM_MF_ALL	GO:0005525~GTP binding	23	12.2995	5.82011e-10	RAB9A, RAB8B, GNAI2, RAB5B, RAB5C, EIF5B, RAB1B, ARF5, SRPRB, RAB1A, RAB32, GSPT1, RAC1, RAB5A, RAB14, RAB11B, RALB, RAB6A, RAB10, EHD1, EHD3, DNM1, EHD4	181	372	15143	5.17271	2.30476e-07	2.88095e-08	8.10605e-07
GOTERM_BP_ALL	GO:0016192~vesicle-mediated transport	23	12.2995	1.19457e-06	COPA, AP1G1, COPZ1, RER1, ARF5, RAB1A, COPB2, COPG2, COPB1, RAC1, MCFD2, RAB5A, RAB14, SEC22B, HGS, RAB6A, EHD1, YKT6, COPE, EXOC2, DNM1, AP2M1, EHD4	168	576	14116	3.35512	0.00144558	0.000160723	0.0019334		GOTERM_CC_ALL	GO:0031982~vesicle	32	17.1123	7.92584e-12	COPA, KIAA0368, RAB5B, AP1G1, RAB5C, COPZ1, NAP1L1, CNP, COPB2, CD9, SND1, COPB1, RAC1, FASN, RAB11B, SEC22B, EHD1, EHD3, AP2M1, BSG, RAB8B, PI4KA, ATP1A1, ATP6V1C1, LAMP1, COPG2, RAB14, RAB5A, CTSD, PDCD6IP, YKT6, COPE	175	670	15908	4.34163	2.39362e-09	2.65957e-10	1.06021e-08		GOTERM_MF_ALL	GO:0032561~guanyl ribonucleotide binding	23	12.2995	9.582e-10	RAB9A, RAB8B, GNAI2, RAB5B, RAB5C, EIF5B, RAB1B, ARF5, SRPRB, RAB1A, RAB32, GSPT1, RAC1, RAB5A, RAB14, RAB11B, RALB, RAB6A, RAB10, EHD1, EHD3, DNM1, EHD4	181	382	15143	5.0373	3.79447e-07	4.21608e-08	1.33455e-06
GOTERM_BP_ALL	GO:0051179~localization	63	33.6898	1.58979e-06	COPA, ENAH, TLN1, RAB9A, RAB5B, RAB5C, AP1G1, PITPNB, RAB1B, RAB1A, SSR1, KIF13A, COPB2, COPB1, RANBP6, RAB6A, NDUFS1, KIF5B, SLC33A1, MAGOH, NDUFA12, ATP6V1C1, COPG2, IPO5, KHSRP, RAB14, RAB5A, PDCD6IP, RAB10, COPE, NDUFB6, ENPP1, TXN2, COPZ1, RER1, RDX, ARF5, SEC62, SET, TMED5, RAC1, RAB11B, SEC22B, PPP3CA, TNPO2, EHD1, EXOC2, EHD4, HSPA9, AP2M1, XPOT, RAB8B, ATP1A1, RAB32, ATP2A2, NDUFV2, MCFD…	168	2993	14116	1.76863	0.00192339	0.000192505	0.00257305		GOTERM_CC_ALL	GO:0016023~cytoplasmic membrane-bounded vesicle	29	15.508	9.94877e-12	COPA, KIAA0368, RAB5B, AP1G1, RAB5C, COPZ1, NAP1L1, CNP, COPB2, CD9, COPB1, SND1, RAC1, FASN, RAB11B, SEC22B, EHD1, EHD3, AP2M1, BSG, PI4KA, ATP1A1, LAMP1, COPG2, RAB5A, RAB14, CTSD, PDCD6IP, COPE	175	550	15908	4.79306	3.00454e-09	3.00454e-10	1.33081e-08		GOTERM_MF_ALL	GO:0019001~guanyl nucleotide binding	23	12.2995	9.582e-10	RAB9A, RAB8B, GNAI2, RAB5B, RAB5C, EIF5B, RAB1B, ARF5, SRPRB, RAB1A, RAB32, GSPT1, RAC1, RAB5A, RAB14, RAB11B, RALB, RAB6A, RAB10, EHD1, EHD3, DNM1, EHD4	181	382	15143	5.0373	3.79447e-07	4.21608e-08	1.33455e-06
GOTERM_BP_ALL	GO:0048193~Golgi vesicle transport	11	5.88235	3.45602e-06	COPB2, COPA, COPG2, AP1G1, COPB1, COPZ1, RAB14, SEC22B, RER1, YKT6, COPE	168	131	14116	7.05543	0.00417651	0.000380405	0.00559344		GOTERM_CC_ALL	GO:0048770~pigment granule	14	7.48663	1.39549e-11	BSG, RAB5B, RAB5C, NAP1L1, ATP1A1, CNP, LAMP1, SND1, RAC1, RAB5A, FASN, CTSD, SEC22B, PDCD6IP	175	89	15908	14.2993	4.21436e-09	3.83124e-10	1.86668e-08		GOTERM_MF_ALL	GO:0032555~purine ribonucleotide binding	53	28.3422	1.06191e-09	XRCC5, ABCF1, DYNC1LI2, RAB9A, RAB5B, RAB5C, XRCC6, EIF5B, RAB1B, QARS, RAB1A, KIF13A, WARS, RALB, PRKACA, RAB6A, KIF5B, AARS, PI4KA, SRPRB, HNRNPU, TARS, RECQL, UBE2M, RAB14, RAB5A, RAB10, MYO18A, ALDH18A1, GNAI2, ASS1, ENPP1, HSPA1A, ARF5, HSPA2, RAC1, RAB11B, EHD1, EHD3, HSPA9, EHD4, DHX9, RAB8B, MYO1B, DDX1, ATP1A1, GART, RAB32, GSPT1, ATP2A2, THRAP3, DNM1, MYLK	181	1836	15143	2.41511	4.20517e-07	4.20517e-08	1.47899e-06
GOTERM_BP_ALL	GO:0048205~COPI coating of Golgi vesicle	5	2.6738	3.75439e-06	COPB2, COPA, COPB1, COPZ1, COPE	168	10	14116	42.0119	0.00453626	0.00037881	0.00607632		GOTERM_CC_ALL	GO:0042470~melanosome	14	7.48663	1.39549e-11	BSG, RAB5B, RAB5C, NAP1L1, ATP1A1, CNP, LAMP1, SND1, RAC1, RAB5A, FASN, CTSD, SEC22B, PDCD6IP	175	89	15908	14.2993	4.21436e-09	3.83124e-10	1.86668e-08		GOTERM_MF_ALL	GO:0032553~ribonucleotide binding	53	28.3422	1.06191e-09	XRCC5, ABCF1, DYNC1LI2, RAB9A, RAB5B, RAB5C, XRCC6, EIF5B, RAB1B, QARS, RAB1A, KIF13A, WARS, RALB, PRKACA, RAB6A, KIF5B, AARS, PI4KA, SRPRB, HNRNPU, TARS, RECQL, UBE2M, RAB14, RAB5A, RAB10, MYO18A, ALDH18A1, GNAI2, ASS1, ENPP1, HSPA1A, ARF5, HSPA2, RAC1, RAB11B, EHD1, EHD3, HSPA9, EHD4, DHX9, RAB8B, MYO1B, DDX1, ATP1A1, GART, RAB32, GSPT1, ATP2A2, THRAP3, DNM1, MYLK	181	1836	15143	2.41511	4.20517e-07	4.20517e-08	1.47899e-06
GOTERM_BP_ALL	GO:0048194~Golgi vesicle budding	5	2.6738	3.75439e-06	COPB2, COPA, COPB1, COPZ1, COPE	168	10	14116	42.0119	0.00453626	0.00037881	0.00607632		GOTERM_CC_ALL	GO:0031988~membrane-bounded vesicle	29	15.508	2.12629e-11	COPA, KIAA0368, RAB5B, AP1G1, RAB5C, COPZ1, NAP1L1, CNP, COPB2, CD9, COPB1, SND1, RAC1, FASN, RAB11B, SEC22B, EHD1, EHD3, AP2M1, BSG, PI4KA, ATP1A1, LAMP1, COPG2, RAB5A, RAB14, CTSD, PDCD6IP, COPE	175	568	15908	4.64117	6.42139e-09	5.35116e-10	2.84424e-08		GOTERM_MF_ALL	GO:0017076~purine nucleotide binding	54	28.877	1.6706e-09	XRCC5, ABCF1, DYNC1LI2, RAB9A, RAB5B, RAB5C, XRCC6, EIF5B, RAB1B, QARS, RAB1A, KIF13A, WARS, AGPS, RALB, PRKACA, RAB6A, KIF5B, AARS, PI4KA, SRPRB, HNRNPU, TARS, RECQL, UBE2M, RAB14, RAB5A, RAB10, MYO18A, ALDH18A1, GNAI2, ASS1, ENPP1, HSPA1A, ARF5, HSPA2, RAC1, RAB11B, EHD1, EHD3, HSPA9, EHD4, DHX9, RAB8B, MYO1B, DDX1, ATP1A1, GART, RAB32, GSPT1, ATP2A2, THRAP3, DNM1, MYLK	181	1918	15143	2.35548	6.61557e-07	6.01416e-08	2.32675e-06
GOTERM_BP_ALL	GO:0048200~Golgi transport vesicle coating	5	2.6738	3.75439e-06	COPB2, COPA, COPB1, COPZ1, COPE	168	10	14116	42.0119	0.00453626	0.00037881	0.00607632		GOTERM_CC_ALL	GO:0044422~organelle part	85	45.4545	8.50891e-10	XRCC5, COPA, DYNC1LI2, RAB9A, KIAA0368, AP1G1, HP1BP3, U2AF2, FERMT2, PTGS1, UTRN, XRCC6, NAP1L1, SYNCRIP, QARS, SSR1, DSTN, KIF13A, COPB2, PTGIS, AGPS, COPB1, TARDBP, PGRMC1, SEP15, RPL10, ZYX, ASPH, NDUFS1, BSG, KIF5B, SLC33A1, MAGOH, PI4KA, NDUFA12, DCTN1, HNRNPU, COPG2, PPP1CA, TBCA, IPO5, RAB5A, RAB14, FLII, HSPB1, MAPRE1, PDCD6IP, MYO18A, DBN1, COPE, FUS, NDUFB6, ALDH18A1, CNN3, TXN2, CALD1…	175	4251	15908	1.81763	2.56969e-07	1.97669e-08	1.1382e-06		GOTERM_MF_ALL	GO:0003779~actin binding	17	9.09091	1.77457e-06	INF2, ENAH, TWF1, TLN1, CNN3, MYO1B, MAP1A, CALD1, UTRN, RDX, VASP, DSTN, MPRIP, SPTBN1, FLII, DBN1, MYLK	181	326	15143	4.36279	0.000702484	5.85592e-05	0.00247153
GOTERM_BP_ALL	GO:0051641~cellular localization	29	15.508	4.04724e-06	COPA, TLN1, ENAH, AP1G1, COPZ1, RER1, SEC62, SSR1, COPB2, SET, COPB1, RAC1, SEC22B, PPP3CA, TNPO2, EHD1, EXOC2, AP2M1, HSPA9, XPOT, KIF5B, COPG2, ATP2A2, IPO5, RAB14, SPTBN1, HGS, YKT6, COPE	168	928	14116	2.62574	0.00488922	0.000376945	0.00655027		GOTERM_CC_ALL	GO:0032991~macromolecular complex	70	37.4332	1.1886e-09	XRCC5, ABCF1, COPA, DYNC1LI2, KIAA0368, AP1G1, HP1BP3, U2AF2, FERMT2, UTRN, XRCC6, NAP1L1, SYNCRIP, KIF13A, COPB2, CISD2, COPB1, SND1, PSMD2, RPL10, PRKACA, NDUFS1, KIF5B, MAGOH, SRPRB, DCTN1, HNRNPU, ATP6V1C1, COPG2, PPP1CA, TBCA, PFDN5, IPO5, RAB5A, HSPB1, MAPRE1, MYO18A, COPE, NDUFB6, CALD1, PABPC4, COPZ1, HSPA1A, EIF3B, EIF3K, EIF3L, PPP3CA, HNRNPC, PABPC1, EIF3J, TNPO2, EIF3M, EXOC2, AP2M1, …	175	3155	15908	2.01686	3.58957e-07	2.56398e-08	1.58994e-06		GOTERM_MF_ALL	GO:0005488~binding	170	90.9091	7.80391e-06	CAST, XRCC5, DYNC1LI2, ENAH, RAB9A, AP1G1, U2AF2, PITPNB, XRCC6, UTRN, PTGS1, EIF5B, RAB1B, ADH1B, SYNCRIP, RAB1A, SSR1, KIF13A, CISD2, PTGIS, AGPS, PGRMC1, SND1, TARDBP, SEP15, RALB, PRKACA, ASPH, TWF1, BSG, KIF5B, MAGOH, AARS, UBR4, RAI14, DCTN1, HNRNPU, PPP1CA, COPG2, RAB14, FLII, HSPB1, PDCD6IP, RAB10, MYO18A, DBN1, FUS, ENPP1, GNAI2, ASS1, TXN2, PABPC4, COPZ1, MME, HSPA1A, ARF5, FIS1, EIF3B,…	181	12531	15143	1.135	0.00308559	0.000237692	0.0108685
GOTERM_BP_ALL	GO:0006903~vesicle targeting	6	3.20856	4.8838e-06	COPB2, COPA, COPB1, COPZ1, YKT6, COPE	168	22	14116	22.9156	0.00589684	0.00042236	0.00790415		GOTERM_CC_ALL	GO:0044446~intracellular organelle part	84	44.9198	1.61176e-09	XRCC5, COPA, DYNC1LI2, RAB9A, KIAA0368, AP1G1, HP1BP3, U2AF2, FERMT2, PTGS1, UTRN, XRCC6, NAP1L1, SYNCRIP, QARS, SSR1, DSTN, KIF13A, COPB2, PTGIS, AGPS, COPB1, TARDBP, PGRMC1, SEP15, RPL10, ZYX, ASPH, NDUFS1, BSG, KIF5B, SLC33A1, MAGOH, PI4KA, NDUFA12, DCTN1, HNRNPU, COPG2, PPP1CA, TBCA, IPO5, RAB5A, RAB14, FLII, HSPB1, MAPRE1, PDCD6IP, MYO18A, DBN1, COPE, FUS, NDUFB6, ALDH18A1, CNN3, TXN2, CALD1…	175	4225	15908	1.8073	4.86751e-07	3.24501e-08	2.15598e-06		GOTERM_MF_ALL	GO:0008092~cytoskeletal protein binding	20	10.6952	9.06922e-06	INF2, ENAH, TWF1, TLN1, CNN3, KIF5B, MYO1B, MAP1A, CALD1, UTRN, RDX, VASP, DSTN, MPRIP, TARDBP, SPTBN1, FLII, MAPRE1, DBN1, MYLK	181	504	15143	3.31996	0.00358498	0.000256498	0.0126306
GOTERM_BP_ALL	GO:0009987~cellular process	149	79.6791	5.404e-06	CAST, XRCC5, ENAH, AP1G1, U2AF2, XRCC6, PTGS1, UTRN, EIF5B, SYNCRIP, CNP, RAB1A, SSR1, KIF13A, PTGIS, SND1, TARDBP, SEP15, RPL10, PRKACA, ASPH, TWF1, BSG, KIF5B, SLC33A1, MAGOH, AARS, UBR4, DCTN1, HNRNPU, PPP1CA, COPG2, RAB14, FLII, HSPB1, PDCD6IP, MYO18A, DBN1, FUS, ENPP1, GNAI2, ASS1, TXN2, PABPC4, COPZ1, TMX3, MME, RER1, HSPA1A, ARF5, FIS1, EIF3B, CACYBP, RAC1, EIF3K, EIF3L, HNRNPC, EIF3J, PAB…	168	10541	14116	1.1877	0.00652289	0.000436189	0.00874603		GOTERM_CC_ALL	GO:0030126~COPI vesicle coat	6	3.20856	6.47499e-08	COPB2, COPA, COPG2, COPB1, COPZ1, COPE	175	11	15908	49.5834	1.95543e-05	1.22215e-06	8.6613e-05		GOTERM_MF_ALL	GO:0008135~translation factor activity, nucleic acid binding	9	4.81283	2.15864e-05	ABCF1, EIF3B, GSPT1, EIF5B, EIF3K, EIF3L, EIF3J, ETF1, EIF3M	181	98	15143	7.68334	0.00851185	0.000569723	0.0300605
GOTERM_BP_ALL	GO:0051649~establishment of localization in cell	27	14.4385	7.67828e-06	COPA, ENAH, AP1G1, COPZ1, RER1, SEC62, SSR1, COPB2, SET, COPB1, SEC22B, PPP3CA, TNPO2, EHD1, EXOC2, AP2M1, HSPA9, XPOT, KIF5B, COPG2, ATP2A2, IPO5, RAB14, SPTBN1, HGS, YKT6, COPE	168	852	14116	2.66273	0.00925533	0.000580983	0.0124266		GOTERM_CC_ALL	GO:0030663~COPI coated vesicle membrane	6	3.20856	1.10018e-07	COPB2, COPA, COPG2, COPB1, COPZ1, COPE	175	12	15908	45.4514	3.32249e-05	1.95444e-06	0.000147166		GOTERM_MF_ALL	GO:0005524~ATP binding	34	18.1818	0.000276658	XRCC5, ABCF1, DYNC1LI2, ALDH18A1, ASS1, ENPP1, XRCC6, QARS, HSPA1A, RAB1A, KIF13A, WARS, HSPA2, PRKACA, EHD1, EHD3, HSPA9, EHD4, DHX9, KIF5B, MYO1B, AARS, DDX1, PI4KA, ATP1A1, HNRNPU, GART, RECQL, TARS, ATP2A2, UBE2M, THRAP3, MYO18A, MYLK	181	1477	15143	1.92589	0.103782	0.00682484	0.384632
GOTERM_BP_ALL	GO:0048199~vesicle targeting, to, from or within Golgi	5	2.6738	8.6872e-06	COPB2, COPA, COPB1, COPZ1, COPE	168	12	14116	35.0099	0.0104651	0.000618646	0.0140593		GOTERM_CC_ALL	GO:0043234~protein complex	57	30.4813	1.45637e-07	ABCF1, COPA, DYNC1LI2, KIAA0368, AP1G1, FERMT2, UTRN, XRCC6, NAP1L1, SYNCRIP, KIF13A, COPB2, CISD2, COPB1, PSMD2, PRKACA, NDUFS1, KIF5B, MAGOH, HNRNPU, DCTN1, ATP6V1C1, COPG2, PPP1CA, TBCA, PFDN5, IPO5, RAB5A, HSPB1, MAPRE1, MYO18A, COPE, NDUFB6, CALD1, COPZ1, EIF3B, EIF3K, EIF3L, PPP3CA, EIF3J, TNPO2, EIF3M, EXOC2, AP2M1, XPOT, DHX9, NES, MYO1B, MAP1A, ATP1A1, APPL2, THRAP3, NDUFV2, SPTBN1, TCEB…	175	2588	15908	2.00211	4.39814e-05	2.44346e-06	0.000194812		GOTERM_MF_ALL	GO:0003723~RNA binding	21	11.2299	0.000350962	KHDRBS1, FUS, XPOT, DHX9, CSTF3, MAGOH, U2AF2, PABPC4, AARS, DDX1, SYNCRIP, SSB, ETF1, HNRNPU, EIF3B, TAF15, FAM120A, TARDBP, KHSRP, HNRNPC, PABPC1	181	718	15143	2.44697	0.129776	0.00814344	0.4877
GOTERM_BP_ALL	GO:0007264~small GTPase mediated signal transduction	15	8.02139	1.58818e-05	RAB8B, RAB9A, RAB5B, RAB5C, RAB1B, ARF5, RAB1A, RAB32, RAC1, RAB11B, RALB, RAB14, RAB5A, RAB6A, RAB10	168	305	14116	4.13232	0.0190493	0.00106793	0.0257017		GOTERM_CC_ALL	GO:0043227~membrane-bounded organelle	122	65.2406	1.58476e-07	XRCC5, RAB9A, AP1G1, U2AF2, PITPNB, PTGS1, XRCC6, RAB1B, SYNCRIP, CNP, RAB1A, SSR1, CISD2, PTGIS, AGPS, TARDBP, SND1, PGRMC1, SEP15, RPL10, PRKACA, ASPH, BSG, KIF5B, SLC33A1, MAGOH, UBR4, RAI14, HNRNPU, PPP1CA, COPG2, RAB14, FLII, HSPB1, PDCD6IP, RAB10, MYO18A, FUS, GNAI2, TXN2, COPZ1, TMX3, RER1, HSPA1A, ARF5, FIS1, CACYBP, RAC1, EIF3K, EIF3L, HNRNPC, PABPC1, AP2M1, XPOT, DHX9, CSTF3, LMCD1, SSB…	175	7989	15908	1.38818	4.78587e-05	2.51894e-06	0.000211987		GOTERM_MF_ALL	GO:0032559~adenyl ribonucleotide binding	34	18.1818	0.000353215	XRCC5, ABCF1, DYNC1LI2, ALDH18A1, ASS1, ENPP1, XRCC6, QARS, HSPA1A, RAB1A, KIF13A, WARS, HSPA2, PRKACA, EHD1, EHD3, HSPA9, EHD4, DHX9, KIF5B, MYO1B, AARS, DDX1, PI4KA, ATP1A1, HNRNPU, GART, RECQL, TARS, ATP2A2, UBE2M, THRAP3, MYO18A, MYLK	181	1497	15143	1.90016	0.130553	0.00774197	0.490824
GOTERM_BP_ALL	GO:0006901~vesicle coating	5	2.6738	2.32996e-05	COPB2, COPA, COPB1, COPZ1, COPE	168	15	14116	28.0079	0.0278218	0.00148396	0.0377038		GOTERM_CC_ALL	GO:0005794~Golgi apparatus	29	15.508	2.67325e-07	COPA, RAB9A, KIAA0368, AP1G1, PTGS1, PITPNB, COPZ1, RAB1B, RER1, ARF5, RAB1A, COPB2, COPB1, SND1, FASN, SEC22B, PRKACA, RAB6A, BSG, NSFL1C, PI4KA, COPG2, MCFD2, RAB14, MAPRE1, RAB10, YKT6, MYO18A, COPE	175	872	15908	3.02315	8.07289e-05	4.0366e-06	0.000357588		GOTERM_MF_ALL	GO:0030554~adenyl nucleotide binding	35	18.7166	0.000426182	XRCC5, ABCF1, DYNC1LI2, ALDH18A1, ASS1, ENPP1, XRCC6, QARS, HSPA1A, RAB1A, KIF13A, WARS, AGPS, HSPA2, PRKACA, EHD1, EHD3, HSPA9, EHD4, DHX9, KIF5B, MYO1B, AARS, DDX1, PI4KA, ATP1A1, HNRNPU, GART, RECQL, TARS, ATP2A2, UBE2M, THRAP3, MYO18A, MYLK	181	1577	15143	1.85682	0.155326	0.00884508	0.59194
GOTERM_BP_ALL	GO:0006900~membrane budding	5	2.6738	3.07801e-05	COPB2, COPA, COPB1, COPZ1, COPE	168	16	14116	26.2574	0.0365891	0.00186203	0.0498061		GOTERM_CC_ALL	GO:0005829~cytosol	37	19.7861	2.88915e-07	COPA, TLN1, ENAH, GNAI2, AP1G1, COPZ1, ADH1B, QARS, COPB2, EIF3B, SET, COPB1, RAC1, FASN, EIF3K, PSMD2, RPL10, PRKACA, PPP3CA, EIF3J, PABPC1, AP2M1, MAP1A, VASP, DCTN1, TARS, PPP1CA, PFDN5, HEBP1, RAB14, HGS, SPTBN1, MAPRE1, TCEB1, PDCD6IP, YKT6, COPE	175	1330	15908	2.52888	8.72486e-05	4.15487e-06	0.000386468		GOTERM_MF_ALL	GO:0001883~purine nucleoside binding	35	18.7166	0.000560289	XRCC5, ABCF1, DYNC1LI2, ALDH18A1, ASS1, ENPP1, XRCC6, QARS, HSPA1A, RAB1A, KIF13A, WARS, AGPS, HSPA2, PRKACA, EHD1, EHD3, HSPA9, EHD4, DHX9, KIF5B, MYO1B, AARS, DDX1, PI4KA, ATP1A1, HNRNPU, GART, RECQL, TARS, ATP2A2, UBE2M, THRAP3, MYO18A, MYLK	181	1601	15143	1.82898	0.199034	0.0110355	0.777532
GOTERM_BP_ALL	GO:0016071~mRNA metabolic process	16	8.55615	3.36612e-05	KHDRBS1, FUS, DHX9, CSTF3, U2AF2, MAGOH, DDX1, SYNCRIP, HSPA1A, SSB, HNRNPU, GSPT1, TARDBP, KHSRP, HNRNPC, PABPC1	168	370	14116	3.63346	0.0399447	0.00193928	0.0544668		GOTERM_CC_ALL	GO:0043231~intracellular membrane-bounded organelle	121	64.7059	3.41286e-07	XRCC5, RAB9A, AP1G1, U2AF2, PITPNB, PTGS1, XRCC6, RAB1B, SYNCRIP, CNP, RAB1A, SSR1, CISD2, PTGIS, AGPS, TARDBP, SND1, PGRMC1, SEP15, RPL10, PRKACA, ASPH, BSG, SLC33A1, MAGOH, UBR4, RAI14, HNRNPU, PPP1CA, COPG2, RAB14, FLII, HSPB1, PDCD6IP, RAB10, MYO18A, FUS, GNAI2, TXN2, COPZ1, TMX3, RER1, HSPA1A, ARF5, FIS1, CACYBP, RAC1, EIF3K, EIF3L, HNRNPC, PABPC1, AP2M1, XPOT, DHX9, CSTF3, LMCD1, SSB, LAMP1…	175	7982	15908	1.37801	0.000103063	4.68492e-06	0.000456523		GOTERM_MF_ALL	GO:0016787~hydrolase activity	45	24.0642	0.000623938	XRCC5, ABCF1, DYNC1LI2, RAB9A, GNAI2, ENPP1, RAB5B, RAB5C, XRCC6, EIF5B, MME, CNP, ARF5, RAB1A, KIF13A, LNPEP, SND1, RAC1, RALB, FASN, RAB11B, RAB6A, PPP3CA, EHD1, USP15, EHD3, EHD4, DHX9, RAB8B, KIF5B, MYO1B, DDX1, ATP1A1, DCTN1, ATP6V1C1, RECQL, PPP1CA, GSPT1, ATP2A2, RAB14, SERPINB2, RAB5A, CTSD, MYO18A, DNM1	181	2283	15143	1.64907	0.218981	0.0117004	0.865503
GOTERM_BP_ALL	GO:0006412~translation	15	8.02139	3.92198e-05	ABCF1, PABPC4, AARS, EIF5B, QARS, ETF1, WARS, TARS, EIF3B, GSPT1, EIF3K, EIF3L, RPL10, EIF3J, EIF3M	168	331	14116	3.80773	0.0463858	0.00215658	0.0634584		GOTERM_CC_ALL	GO:0030137~COPI-coated vesicle	6	3.20856	4.06184e-07	COPB2, COPA, COPG2, COPB1, COPZ1, COPE	175	15	15908	36.3611	0.00012266	5.33336e-06	0.000543334		GOTERM_MF_ALL	GO:0001882~nucleoside binding	35	18.7166	0.000633427	XRCC5, ABCF1, DYNC1LI2, ALDH18A1, ASS1, ENPP1, XRCC6, QARS, HSPA1A, RAB1A, KIF13A, WARS, AGPS, HSPA2, PRKACA, EHD1, EHD3, HSPA9, EHD4, DHX9, KIF5B, MYO1B, AARS, DDX1, PI4KA, ATP1A1, HNRNPU, GART, RECQL, TARS, ATP2A2, UBE2M, THRAP3, MYO18A, MYLK	181	1612	15143	1.8165	0.221913	0.0113405	0.878613
GOTERM_BP_ALL	GO:0051650~establishment of vesicle localization	6	3.20856	3.96192e-05	COPB2, COPA, COPB1, COPZ1, YKT6, COPE	168	33	14116	15.2771	0.046847	0.0020839	0.0641046		GOTERM_CC_ALL	GO:0005856~cytoskeleton	37	19.7861	7.15867e-07	DYNC1LI2, TLN1, ENAH, KIAA0368, CNN3, CALD1, UTRN, FERMT2, FHL2, RDX, SEC62, DSTN, KIF13A, CTTN, ZYX, DHX9, NES, TWF1, KIF5B, MYO1B, MAP1A, UBR4, RAI14, VASP, DCTN1, MPRIP, TBCA, PFDN5, HSPB1, SPTBN1, FLII, PDCD6IP, PARP4, MAPRE1, DBN1, MYO18A, DNM1	175	1381	15908	2.43549	0.000216169	9.00796e-06	0.00095758		GOTERM_MF_ALL	GO:0003743~translation initiation factor activity	6	3.20856	0.000779468	EIF3B, EIF5B, EIF3K, EIF3L, EIF3J, EIF3M	181	61	15143	8.22915	0.265665	0.0133359	1.08016
GOTERM_BP_ALL	GO:0010608~posttranscriptional regulation of gene expression	12	6.41711	4.24525e-05	DHX9, EIF3B, MAGOH, SND1, DDX1, EIF5B, EIF3K, HSPB1, SYNCRIP, PABPC1, ETF1, HNRNPU	168	211	14116	4.77861	0.0501118	0.00213983	0.0686873		GOTERM_CC_ALL	GO:0005798~Golgi-associated vesicle	8	4.27807	1.28112e-06	COPB2, COPA, COPG2, COPB1, COPZ1, PI4KA, RAB14, COPE	175	51	15908	14.2593	0.000386824	1.54758e-05	0.00171369
GOTERM_BP_ALL	GO:0006891~intra-Golgi vesicle-mediated transport	5	2.6738	6.37589e-05	COPB2, COPG2, COPB1, COPZ1, COPE	168	19	14116	22.1115	0.0743087	0.00308381	0.103144		GOTERM_CC_ALL	GO:0044464~cell part	175	93.5829	4.43454e-06	XRCC5, DYNC1LI2, ENAH, RAB9A, AP1G1, U2AF2, PITPNB, XRCC6, UTRN, PTGS1, EIF5B, RAB1B, ADH1B, SYNCRIP, CNP, RAB1A, SSR1, KIF13A, CISD2, PTGIS, AGPS, PGRMC1, SND1, TARDBP, SEP15, RALB, RPL10, PRKACA, ASPH, TWF1, BSG, KIF5B, SLC33A1, MAGOH, AARS, UBR4, RAI14, DCTN1, HNRNPU, COPG2, PPP1CA, RAB14, FLII, HSPB1, PDCD6IP, RAB10, MYO18A, DBN1, FUS, ENPP1, GNAI2, ASS1, TXN2, PABPC4, TMX3, COPZ1, MME, RER1,…	175	14826	15908	1.07298	0.00133834	5.15077e-05	0.00593173
GOTERM_BP_ALL	GO:0051648~vesicle localization	6	3.20856	7.00386e-05	COPB2, COPA, COPB1, COPZ1, YKT6, COPE	168	37	14116	13.6255	0.0813221	0.00325698	0.113297		GOTERM_CC_ALL	GO:0005623~cell	175	93.5829	4.4872e-06	XRCC5, DYNC1LI2, ENAH, RAB9A, AP1G1, U2AF2, PITPNB, XRCC6, UTRN, PTGS1, EIF5B, RAB1B, ADH1B, SYNCRIP, CNP, RAB1A, SSR1, KIF13A, CISD2, PTGIS, AGPS, PGRMC1, SND1, TARDBP, SEP15, RALB, RPL10, PRKACA, ASPH, TWF1, BSG, KIF5B, SLC33A1, MAGOH, AARS, UBR4, RAI14, DCTN1, HNRNPU, COPG2, PPP1CA, RAB14, FLII, HSPB1, PDCD6IP, RAB10, MYO18A, DBN1, FUS, ENPP1, GNAI2, ASS1, TXN2, PABPC4, TMX3, COPZ1, MME, RER1,…	175	14827	15908	1.07291	0.00135422	5.0189e-05	0.00600216
GOTERM_BP_ALL	GO:0006886~intracellular protein transport	15	8.02139	0.000144414	COPA, AP1G1, COPZ1, SEC62, SSR1, COPB2, COPG2, COPB1, IPO5, SPTBN1, HGS, PPP3CA, TNPO2, AP2M1, HSPA9	168	374	14116	3.36994	0.160457	0.00645677	0.233479		GOTERM_CC_ALL	GO:0048475~coated membrane	8	4.27807	5.4832e-06	COPB2, COPA, COPG2, AP1G1, COPB1, COPZ1, COPE, AP2M1	175	63	15908	11.5432	0.00165456	5.91387e-05	0.00733439
GOTERM_BP_ALL	GO:0034613~cellular protein localization	15	8.02139	0.000379309	COPA, AP1G1, COPZ1, SEC62, SSR1, COPB2, COPG2, COPB1, IPO5, SPTBN1, HGS, PPP3CA, TNPO2, AP2M1, HSPA9	168	411	14116	3.06656	0.368356	0.0162743	0.612148		GOTERM_CC_ALL	GO:0030117~membrane coat	8	4.27807	5.4832e-06	COPB2, COPA, COPG2, AP1G1, COPB1, COPZ1, COPE, AP2M1	175	63	15908	11.5432	0.00165456	5.91387e-05	0.00733439
GOTERM_BP_ALL	GO:0070727~cellular macromolecule localization	15	8.02139	0.000407977	COPA, AP1G1, COPZ1, SEC62, SSR1, COPB2, COPG2, COPB1, IPO5, SPTBN1, HGS, PPP3CA, TNPO2, AP2M1, HSPA9	168	414	14116	3.04434	0.389918	0.0168957	0.658271		GOTERM_CC_ALL	GO:0030660~Golgi-associated vesicle membrane	6	3.20856	1.4188e-05	COPB2, COPA, COPG2, COPB1, COPZ1, COPE	175	29	15908	18.8075	0.00427563	0.000147741	0.018977
GOTERM_BP_ALL	GO:0006397~mRNA processing	13	6.95187	0.000439229	KHDRBS1, FUS, DHX9, CSTF3, MAGOH, U2AF2, DDX1, SYNCRIP, HNRNPU, TARDBP, KHSRP, HNRNPC, PABPC1	168	321	14116	3.40283	0.412585	0.0175778	0.708529		GOTERM_CC_ALL	GO:0005783~endoplasmic reticulum	27	14.4385	1.64989e-05	COPA, RAB9A, KIAA0368, SLC33A1, TMX3, PTGS1, SYNCRIP, HSPA1A, SRPRB, SEC62, RAB1A, SSR1, CISD2, SET, TMED5, PTGIS, ATP2A2, PGRMC1, MCFD2, RAB14, SEP15, SUMF2, RPL10, SEC22B, ASPH, YKT6, EHD4	175	960	15908	2.55664	0.00497033	0.000166077	0.0220677
GOTERM_BP_ALL	GO:0008380~RNA splicing	12	6.41711	0.000567052	FUS, DHX9, CSTF3, U2AF2, TARDBP, MAGOH, DDX1, KHSRP, SYNCRIP, PABPC1, HNRNPC, HNRNPU	168	284	14116	3.5503	0.496864	0.0219142	0.913835		GOTERM_CC_ALL	GO:0005852~eukaryotic translation initiation factor 3 complex	5	2.6738	1.71787e-05	EIF3B, EIF3K, EIF3L, EIF3J, EIF3M	175	15	15908	30.301	0.00517458	0.000167341	0.0229768
GOTERM_BP_ALL	GO:0048255~mRNA stabilization	4	2.13904	0.000666488	DHX9, SYNCRIP, PABPC1, HNRNPU	168	15	14116	22.4063	0.553978	0.0249152	1.07327		GOTERM_CC_ALL	GO:0044431~Golgi apparatus part	14	7.48663	2.1481e-05	COPA, BSG, RAB9A, KIAA0368, AP1G1, COPZ1, NSFL1C, PI4KA, RER1, COPB2, COPG2, COPB1, RAB14, COPE	175	294	15908	4.32871	0.00646635	0.000202709	0.0287304
GOTERM_BP_ALL	GO:0043489~RNA stabilization	4	2.13904	0.000666488	DHX9, SYNCRIP, PABPC1, HNRNPU	168	15	14116	22.4063	0.553978	0.0249152	1.07327		GOTERM_CC_ALL	GO:0043228~non-membrane-bounded organelle	51	27.2727	2.57448e-05	XRCC5, ABCF1, DYNC1LI2, ENAH, TLN1, KIAA0368, HP1BP3, XRCC6, UTRN, FERMT2, DSTN, KIF13A, CTTN, TARDBP, PGRMC1, RPL10, ZYX, TWF1, KIF5B, UBR4, RAI14, DCTN1, VASP, TBCA, PFDN5, IPO5, HSPB1, FLII, PDCD6IP, MAPRE1, DBN1, MYO18A, FUS, CNN3, TXN2, CALD1, FHL2, RDX, SEC62, EIF3L, HSPA9, DHX9, NES, MYO1B, MAP1A, SSB, MPRIP, THRAP3, SPTBN1, PARP4, DNM1	175	2596	15908	1.78584	0.00774487	0.000235579	0.0344322
														GOTERM_CC_ALL	GO:0043232~intracellular non-membrane-bounded organelle	51	27.2727	2.57448e-05	XRCC5, ABCF1, DYNC1LI2, ENAH, TLN1, KIAA0368, HP1BP3, XRCC6, UTRN, FERMT2, DSTN, KIF13A, CTTN, TARDBP, PGRMC1, RPL10, ZYX, TWF1, KIF5B, UBR4, RAI14, DCTN1, VASP, TBCA, PFDN5, IPO5, HSPB1, FLII, PDCD6IP, MAPRE1, DBN1, MYO18A, FUS, CNN3, TXN2, CALD1, FHL2, RDX, SEC62, EIF3L, HSPA9, DHX9, NES, MYO1B, MAP1A, SSB, MPRIP, THRAP3, SPTBN1, PARP4, DNM1	175	2596	15908	1.78584	0.00774487	0.000235579	0.0344322
														GOTERM_CC_ALL	GO:0005938~cell cortex	10	5.34759	3.2603e-05	GLRX3, CTTN, CALD1, UTRN, FERMT2, RAI14, SPTBN1, MAPRE1, EXOC2, DSTN	175	146	15908	6.22622	0.00979796	0.000289554	0.0436028
														GOTERM_CC_ALL	GO:0005626~insoluble fraction	24	12.8342	4.4313e-05	COPA, RAB8B, GNAI2, RAB5B, SLC33A1, CALD1, UTRN, XRCC6, PTGS1, SYNCRIP, MME, CNP, ATP1A1, RAB1A, LNPEP, LAMP1, ATP2A2, PGRMC1, RAC1, RAB5A, RAB14, HSPB1, PRKACA, PPP3CA	175	839	15908	2.60032	0.0132937	0.000382293	0.0592593
														GOTERM_CC_ALL	GO:0012505~endomembrane system	23	12.2995	4.48506e-05	XPOT, COPA, BSG, RAB9A, AP1G1, SLC33A1, COPZ1, PTGS1, RER1, SSR1, CD9, COPB2, COPG2, ATP2A2, COPB1, IPO5, CACYBP, RAB5A, RAB14, ASPH, TNPO2, COPE, AP2M1	175	782	15908	2.67361	0.0134539	0.000376184	0.059978
														GOTERM_CC_ALL	GO:0030120~vesicle coat	6	3.20856	5.53806e-05	COPB2, COPA, COPG2, COPB1, COPZ1, COPE	175	38	15908	14.3531	0.0165863	0.000451936	0.0740548
														GOTERM_CC_ALL	GO:0030135~coated vesicle	10	5.34759	6.36038e-05	COPB2, COPA, COPG2, KIAA0368, AP1G1, COPB1, COPZ1, RAB5A, RAB14, COPE	175	159	15908	5.71716	0.0190256	0.000505371	0.0850465
														GOTERM_CC_ALL	GO:0044459~plasma membrane part	44	23.5294	8.52034e-05	ABCF1, COPA, TLN1, ENAH, RAB9A, ENPP1, RAB5B, RAB5C, AP1G1, COPZ1, FERMT2, UTRN, FHL2, RAB1B, MME, RDX, LNPEP, COPB2, CD9, COPB1, RAC1, RAB11B, RALB, ZYX, EHD1, EHD3, AP2M1, RAB8B, SLC33A1, ATP1A1, VASP, NCKAP1, LAMP1, COPG2, FAM120A, ATP2A2, RAB14, RAB5A, HGS, SPTBN1, MAPRE1, RAB10, YKT6, COPE	175	2203	15908	1.81558	0.0254043	0.00065959	0.113913
														GOTERM_CC_ALL	GO:0044430~cytoskeletal part	25	13.369	0.000110934	DHX9, NES, DYNC1LI2, KIAA0368, CNN3, KIF5B, MYO1B, MAP1A, CALD1, FERMT2, UTRN, DCTN1, DSTN, KIF13A, TBCA, SPTBN1, FLII, HSPB1, PDCD6IP, ZYX, PARP4, MAPRE1, MYO18A, DBN1, DNM1	175	952	15908	2.38715	0.0329488	0.000837246	0.148289
														GOTERM_CC_ALL	GO:0000267~cell fraction	27	14.4385	0.000124001	COPA, GNAI2, RAB5B, CALD1, PTGS1, UTRN, XRCC6, SYNCRIP, MME, CNP, RAB1A, LNPEP, WARS, CTTN, PGRMC1, RAC1, PRKACA, PPP3CA, RAB8B, SLC33A1, AARS, ATP1A1, LAMP1, ATP2A2, RAB5A, RAB14, HSPB1	175	1083	15908	2.26628	0.0367581	0.000913014	0.165744
														GOTERM_CC_ALL	GO:0030659~cytoplasmic vesicle membrane	9	4.81283	0.000145478	CD9, COPB2, COPA, COPG2, COPB1, COPZ1, RAB5A, COPE, AP2M1	175	139	15908	5.8858	0.0429864	0.00104559	0.194425
														GOTERM_CC_ALL	GO:0005768~endosome	13	6.95187	0.00018458	RAB9A, KIAA0368, RAB5B, RAB5C, APPL2, LAMP1, RAB14, RAB5A, HGS, EHD1, YKT6, EHD3, EHD4	175	315	15908	3.75155	0.0542229	0.00129563	0.246623
														GOTERM_CC_ALL	GO:0000139~Golgi membrane	10	5.34759	0.000210008	COPB2, COPA, COPG2, BSG, RAB9A, AP1G1, COPB1, COPZ1, RER1, COPE	175	186	15908	4.88725	0.0614594	0.00144053	0.280554
														GOTERM_CC_ALL	GO:0012506~vesicle membrane	9	4.81283	0.000256088	CD9, COPB2, COPA, COPG2, COPB1, COPZ1, RAB5A, COPE, AP2M1	175	151	15908	5.41805	0.0744326	0.00171738	0.342015
														GOTERM_CC_ALL	GO:0030139~endocytic vesicle	6	3.20856	0.000459038	RAB5B, RAB5C, RAB5A, EHD1, EHD3, AP2M1	175	59	15908	9.24436	0.129477	0.00300984	0.612294
														GOTERM_CC_ALL	GO:0030529~ribonucleoprotein complex	16	8.55615	0.000543674	ABCF1, DHX9, U2AF2, MAGOH, PABPC4, DDX1, SYNCRIP, HSPA1A, SSB, SRPRB, HNRNPU, SND1, RPL10, PARP4, HNRNPC, PABPC1	175	515	15908	2.82417	0.151457	0.00348825	0.724807
														GOTERM_CC_ALL	GO:0005624~membrane fraction	21	11.2299	0.000552049	COPA, GNAI2, RAB5B, SLC33A1, CALD1, UTRN, XRCC6, PTGS1, SYNCRIP, MME, CNP, ATP1A1, LNPEP, LAMP1, ATP2A2, PGRMC1, RAC1, RAB5A, RAB14, PRKACA, PPP3CA	175	809	15908	2.35965	0.153601	0.00346824	0.735935
														GOTERM_CC_ALL	GO:0015629~actin cytoskeleton	11	5.88235	0.000767462	TWF1, MYO1B, CALD1, UTRN, FERMT2, SPTBN1, ZYX, MYO18A, DBN1, VASP, DSTN	175	269	15908	3.71722	0.206945	0.00472071	1.02174
														GOTERM_CC_ALL	GO:0031090~organelle membrane	25	13.369	0.000868171	COPA, ALDH18A1, NDUFB6, RAB9A, AP1G1, COPZ1, RER1, SSR1, COPB2, CD9, FIS1, AGPS, COPB1, ASPH, NDUFS1, AP2M1, BSG, SLC33A1, APPL2, NDUFA12, COPG2, ATP2A2, NDUFV2, RAB5A, COPE	175	1096	15908	2.07351	0.230721	0.00523229	1.1551
[truncated: 5 more columns]

## Sheet: 50h < Half-Life < 60h
Biological Process														Cellular Component														Molecular Function														KEGG PATHWAYS
Category	Term	Count	%	PValue	Genes	List Total	Pop Hits	Pop Total	Fold Enrichment	Bonferroni	Benjamini	FDR		Category	Term	Count	%	PValue	Genes	List Total	Pop Hits	Pop Total	Fold Enrichment	Bonferroni	Benjamini	FDR		Category	Term	Count	%	PValue	Genes	List Total	Pop Hits	Pop Total	Fold Enrichment	Bonferroni	Benjamini	FDR		Category	Term	Count	%	PValue	Genes	List Total	Pop Hits
GOTERM_BP_ALL	GO:0046907~intracellular transport	35	1.27831	1.85337e-11	TMX1, CLTA, AP1B1, ATL3, AKAP12, EIF5A, CTSA, SRP19, CSE1L, NPM1, BCAP29, TMED10, AP3D1, PAFAH1B1, KPNB1, AP3B1, SEC23A, RAB8A, HSP90AA1, OPA1, RAN, SLC25A6, NUP155, HNRNPA1, YWHAG, SCFD1, VCP, AP2A1, RAB35, USO1, SEC13, SRP72, VPS26A, LRPPRC, DNM2	195	657	14116	3.85638	2.40938e-08	2.40938e-08	3.02613e-08		GOTERM_CC_ALL	GO:0005737~cytoplasm	174	6.355	3.51451e-32	HMGN1, RPL19, SEPT2, VAPA, PDLIM7, VAPB, CAPZA2, RPL15, SRP68, NAA15, EIF5A, RPLP2, SYNCRIP, RPS27L, CCT3, SRP19, ALDH1L2, CUL5, PLS3, YARS, CARS, TWF2, OPA1, CRYAB, ROCK2, RAN, DCTN3, PPP1CB, FARP1, DCTN2, PA2G4, RPS19, SURF4, USO1, HARS, DSP, ARL8A, SRP72, VPS26A, SEPT7, LRPPRC, SEPT9, ALDOA, TMX1, TALDO1, HSD17B12, AKAP12, C14ORF166, CTSA, STIP1, ARPC5, SERPINH1, IKBIP, CALU, PSMB5, RPS26, MIA…	203	7319	15908	1.86302	1.10707e-29	1.10707e-29	4.73137e-29		GOTERM_MF_ALL	GO:0005198~structural molecule activity	31	1.13221	1.87285e-09	CLTA, SEPT2, RPL19, VAPA, VAPB, RPL15, RPLP2, RPS27L, ARPC5, TPM4, RPS26, DES, ARPC3, PPL, TUBB3, CRYAB, ROCK2, RPL27, RPL24, NUP155, DCTN3, RPL28, EPB41L2, EPB41L3, RPS19, RPS4Y2, RPS4Y1, DSP, MAP4, SEPT7, SPTAN1	205	634	15143	3.61186	8.69e-07	8.69e-07	2.66863e-06		KEGG_PATHWAY	hsa00970:Aminoacyl-tRNA biosynthesis	8	3.7037	1.55165e-05	IARS, YARS, CARS, SARS, LARS, HARS, GARS, EPRS	105	41
GOTERM_BP_ALL	GO:0051649~establishment of localization in cell	38	1.38787	3.28554e-10	TMX1, CLTA, AP1B1, ATL3, AKAP12, EIF5A, CTSA, SRP19, CANX, MIA3, CSE1L, NPM1, BCAP29, TMED10, AP3D1, PAFAH1B1, KPNB1, AP3B1, SEC23A, RAB8A, HSP90AA1, OPA1, RAN, SLC25A6, GARS, NUP155, HNRNPA1, YWHAG, SCFD1, VCP, AP2A1, RAB35, USO1, SEC13, SRP72, VPS26A, LRPPRC, DNM2	195	852	14116	3.22865	4.2712e-07	2.1356e-07	5.36453e-07		GOTERM_CC_ALL	GO:0044444~cytoplasmic part	134	4.89408	4.78561e-25	SEPT2, RPL19, VAPA, VAPB, CAPZA2, RPL15, SRP68, EIF5A, SYNCRIP, RPLP2, RPS27L, CCT3, SRP19, CUL5, CARS, TWF2, OPA1, CRYAB, ROCK2, RAN, DCTN3, PPP1CB, DCTN2, RPS19, HARS, USO1, SURF4, DSP, ARL8A, SRP72, SEPT7, VPS26A, LRPPRC, SEPT9, ALDOA, TMX1, TALDO1, HSD17B12, AKAP12, CTSA, STIP1, C14ORF166, SERPINH1, IKBIP, CALU, PSMB5, RPS26, MIA3, PPL, NPM1, TMED10, ZMPSTE24, EEF1A1, GARS, EPRS, TPD52L2, SEP…	203	4895	15908	2.14522	1.50747e-22	7.53733e-23	6.44258e-22		GOTERM_MF_ALL	GO:0003723~RNA binding	33	1.20526	2.21303e-09	RPL19, RPL15, SRP68, EIF5A, SYNCRIP, RPLP2, SRP19, FUBP1, HNRNPL, HNRNPM, RPS26, NPM1, EWSR1, YARS, CARS, SARS, PTBP1, EPRS, ILF3, RPL24, TSN, HNRNPR, RBMX, HNRNPA1, RPL28, PA2G4, RPS19, RPS4Y2, SFPQ, RPS4Y1, SRP72, NOP56, LRPPRC	205	718	15143	3.39506	1.02685e-06	5.13423e-07	3.15336e-06		KEGG_PATHWAY	hsa03010:Ribosome	10	4.62963	6.02501e-05	RPS26, RPL19, RPS19, RPL15, RPS4Y1, RPLP2, RPL27, RPS27L, RPL24, RPL28	105	87
GOTERM_BP_ALL	GO:0051641~cellular localization	39	1.4244	9.64754e-10	TMX1, CLTA, AP1B1, ATL3, AKAP12, EIF5A, CTSA, SRP19, CANX, MIA3, CSE1L, NPM1, BCAP29, TMED10, AP3D1, PAFAH1B1, KPNB1, AP3B1, SEC23A, RAB8A, HSP90AA1, OPA1, RAN, SLC25A6, GARS, NUP155, HNRNPA1, FLNB, YWHAG, SCFD1, VCP, AP2A1, RAB35, USO1, SEC13, SRP72, VPS26A, LRPPRC, DNM2	195	928	14116	3.04224	1.25418e-06	4.1806e-07	1.57522e-06		GOTERM_CC_ALL	GO:0005622~intracellular	196	7.15851	2.18116e-23	HMGN1, RPL19, PDLIM7, VAPA, VAPB, RPL15, SRP68, NAA15, RPLP2, SYNCRIP, CCT3, CUL5, PLS3, YARS, OPA1, CRYAB, ROCK2, RAN, PTBP1, DCTN3, FARP1, DCTN2, RPS19, SURF4, HARS, ARL8A, SRP72, ALDOA, TMX1, TALDO1, HSD17B12, AKAP12, SERPINH1, CALU, PIN1, RPS26, KRAS, TMED10, AHNAK2, ZMPSTE24, LGALS3, GARS, EPRS, TPD52L2, UBE2L3, HNRNPA1, SEPT11, CCT7, CCT5, GBE1, MAP4, NNMT, CDC42BPB, RTN4, AP1B1, GNPNAT1, C…	203	10995	15908	1.39695	6.87065e-21	2.29022e-21	2.93636e-20		GOTERM_MF_ALL	GO:0005515~protein binding	151	5.51497	4.76116e-09	SEPT2, VAPA, PDLIM7, VAPB, CAPZA2, NAA15, EIF5A, SYNCRIP, CCT3, CUL5, ATP2B4, RALA, RRAS, PLS3, YARS, CARS, TWF2, CRYAB, ROCK2, RAN, EFTUD2, PTBP1, DCTN3, HNRNPR, PPP1CB, FARP1, DCTN2, PA2G4, RPS19, SURF4, USO1, DSP, ARL8A, VPS26A, SEPT7, LRPPRC, SEPT9, ALDOA, TALDO1, HSD17B12, AKAP12, C14ORF166, CTSA, STIP1, ARPC5, SERPINH1, PIN1, PSMB5, HNRNPL, HNRNPM, RPS26, MIA3, KRAS, ARPC3, CSE1L, PPL, MTPN…	205	8154	15143	1.36793	2.20918e-06	7.36393e-07	6.78421e-06
GOTERM_BP_ALL	GO:0006412~translation	22	0.803506	5.60378e-09	EEF1A1, YARS, CARS, RPL19, SARS, RPL15, GARS, RPLP2, EIF5A, RPL27, EPRS, RPS27L, RPL24, EIF2B1, RPL28, IARS, RPS26, RPS19, RPS4Y2, HARS, LARS, RPS4Y1	195	331	14116	4.8114	7.28488e-06	1.82123e-06	9.14967e-06		GOTERM_CC_ALL	GO:0044424~intracellular part	193	7.04894	5.55675e-23	HMGN1, SEPT2, RPL19, VAPA, PDLIM7, VAPB, CAPZA2, SRP68, RPL15, NAA15, EIF5A, SYNCRIP, RPLP2, RPS27L, CCT3, ALDH1L2, SRP19, CUL5, PLS3, YARS, CARS, OPA1, TWF2, RAN, ROCK2, CRYAB, EFTUD2, PTBP1, DCTN3, PPP1CB, HNRNPR, FARP1, DCTN2, PA2G4, RPS19, HARS, USO1, SURF4, DSP, ARL8A, SRP72, VPS26A, SEPT7, LRPPRC, SEPT9, ALDOA, TMX1, TALDO1, HSD17B12, AKAP12, C14ORF166, CTSA, STIP1, ARPC5, SERPINH1, PIN1, I…	203	10624	15908	1.4236	1.75038e-20	4.37594e-21	7.48073e-20		GOTERM_MF_ALL	GO:0005525~GTP binding	22	0.803506	3.18019e-08	EEF1A1, RAB8A, DNM1L, OPA1, SEPT2, RAN, EFTUD2, ATL3, EIF2B1, SEPT11, ARL3, KRAS, RAB35, RALA, RRAS, ARL8A, RAP1B, SEPT7, TUBB3, GBP1, DNM2, SEPT9	205	372	15143	4.36855	1.4756e-05	3.68902e-06	4.53148e-05
GOTERM_BP_ALL	GO:0015031~protein transport	31	1.13221	1.72641e-07	CLTA, AP1B1, AKAP12, EIF5A, CTSA, SRP19, CANX, MIA3, CSE1L, TMED2, NPM1, BCAP29, TMED10, AP3D1, KPNB1, AP3B1, SEC23A, GDI1, RAB8A, RAN, NASP, NUP155, YWHAG, SCFD1, VCP, AP2A1, RAB35, USO1, SEC13, SRP72, VPS26A	195	762	14116	2.94499	0.000224408	4.48856e-05	0.000281882		GOTERM_CC_ALL	GO:0005829~cytosol	57	2.08181	3.75842e-16	PTGES3, NAMPT, RPL19, AP1B1, RPL15, RPLP2, EIF5A, CCT3, CUL5, DYNLL2, GPX4, KPNB1, SEC23A, CARS, HSP90AA1, ROCK2, RAN, SARS, HERC4, CLIC1, DCTN3, DCTN2, RPS19, PFDN6, HARS, USO1, RPS4Y1, TXNRD1, VPS26A, TALDO1, UGDH, IARS, PSMB5, RPS26, NPM1, LARS, PYCARD, PAFAH1B1, EEF1A1, DNM1L, GARS, EPRS, RPL27, RPL24, RPL28, CCT7, NMT1, YWHAG, CCT5, GBE1, VCP, AP2A1, PSMD11, PSMC1, RAP1B, CPNE3, SPTAN1	203	1330	15908	3.35848	1.04916e-13	2.09832e-14	4.44089e-13		GOTERM_MF_ALL	GO:0019001~guanyl nucleotide binding	22	0.803506	5.00561e-08	EEF1A1, RAB8A, DNM1L, OPA1, SEPT2, RAN, EFTUD2, ATL3, EIF2B1, SEPT11, ARL3, KRAS, RAB35, RALA, RRAS, ARL8A, RAP1B, SEPT7, TUBB3, GBP1, DNM2, SEPT9	205	382	15143	4.25419	2.32258e-05	4.64519e-06	7.13252e-05
GOTERM_BP_ALL	GO:0045184~establishment of protein localization	31	1.13221	2.10271e-07	CLTA, AP1B1, AKAP12, EIF5A, CTSA, SRP19, CANX, MIA3, CSE1L, TMED2, NPM1, BCAP29, TMED10, AP3D1, KPNB1, AP3B1, SEC23A, GDI1, RAB8A, RAN, NASP, NUP155, YWHAG, SCFD1, VCP, AP2A1, RAB35, USO1, SEC13, SRP72, VPS26A	195	769	14116	2.91818	0.000273315	4.55576e-05	0.000343323		GOTERM_CC_ALL	GO:0032991~macromolecular complex	86	3.14098	3.18543e-13	PTGES3, CLTA, SEPT2, RPL19, VAPA, AP1B1, CAPZA2, SRP68, RPL15, NAA15, EIF5A, RPLP2, SYNCRIP, RPS27L, CCT3, SRP19, CUL5, DES, DYNLL2, PSMD1, NDUFS3, KPNB1, TUBB3, AP3B1, SEC23A, RAN, EFTUD2, SLC25A6, PTBP1, CLIC1, DCTN3, PPP1CB, HNRNPR, RAD50, DCTN2, PA2G4, RPS19, PFDN6, RPS4Y2, RPS4Y1, SRP72, SEPT7, VPS26A, SEPT9, RNH1, ARPC5, GCN1L1, PSMB5, HNRNPL, RPS26, HNRNPM, ARPC3, CSE1L, NPM1, PYCARD, PPIL…	203	3155	15908	2.13609	1.00335e-10	1.67224e-11	4.28813e-10		GOTERM_MF_ALL	GO:0032561~guanyl ribonucleotide binding	22	0.803506	5.00561e-08	EEF1A1, RAB8A, DNM1L, OPA1, SEPT2, RAN, EFTUD2, ATL3, EIF2B1, SEPT11, ARL3, KRAS, RAB35, RALA, RRAS, ARL8A, RAP1B, SEPT7, TUBB3, GBP1, DNM2, SEPT9	205	382	15143	4.25419	2.32258e-05	4.64519e-06	7.13252e-05
GOTERM_BP_ALL	GO:0009987~cellular process	173	6.31848	8.76666e-07	RPL19, SEPT2, VAPA, PDLIM7, VAPB, CAPZA2, RPL15, NAA15, EIF5A, RPLP2, SYNCRIP, RPS27L, CCT3, SRP19, ALDH1L2, CUL5, ATP2B4, RALA, PLS3, YARS, CARS, OPA1, CRYAB, ROCK2, RAN, EFTUD2, PTBP1, DCTN3, HNRNPR, PPP1CB, DCTN2, PGM3, PA2G4, RPS19, USO1, HARS, DSP, ARL8A, SRP72, VPS26A, SEPT7, LRPPRC, SEPT9, ALDOA, TMX1, TALDO1, HSD17B12, AKAP12, CTSA, ARPC5, SERPINH1, PIN1, PSMB5, HNRNPL, HNRNPM, RPS26, MIA…	195	10541	14116	1.18807	0.00113902	0.000162796	0.00143138		GOTERM_CC_ALL	GO:0044446~intracellular organelle part	100	3.6523	6.05694e-12	PTGES3, HMGN1, RTN4, CLTA, SEPT2, RPL19, PDLIM7, VAPA, AP1B1, VAPB, CAPZA2, SRP68, NAA15, EIF5A, RPLP2, SYNCRIP, SRP19, FUBP1, DES, P4HA2, DYNLL2, GPX4, NDUFS3, KPNB1, TUBB3, SEC23A, OPA1, ROCK2, CRYAB, RAN, EFTUD2, SLC25A6, PTBP1, KTN1, CYB5A, CLIC1, DCTN3, PPP1CB, HNRNPR, RAD50, ARL3, DCTN2, ACADVL, EPB41L2, PA2G4, RPS19, USO1, RPS4Y1, ARL8A, FKBP10, SEPT7, LRPPRC, SEPT9, TMX1, C14ORF166, ARPC5…	203	4225	15908	1.85478	1.90793e-09	2.72562e-10	8.15409e-09		GOTERM_MF_ALL	GO:0000166~nucleotide binding	60	2.19138	1.57177e-07	SEPT2, ATL3, SYNCRIP, CCT3, ATP2B4, RRAS, RALA, TUBB3, YARS, CARS, HSP90AA1, TWF2, OPA1, RAN, ROCK2, EFTUD2, SARS, PTBP1, HNRNPR, RAD50, ARL3, ACADVL, HARS, ARL8A, TXNRD1, SEPT7, GBP1, SEPT9, UGDH, IARS, HNRNPL, HNRNPM, KRAS, LARS, HSPA4, EWSR1, EEF1A1, RAB8A, DNM1L, SWAP70, GARS, EPRS, UBE2L3, EIF2B1, RBMX, HNRNPA1, SEPT11, CCT7, CCT5, VCP, PSMC3, UBA1, RAB35, SFPQ, PSMC2, PSMC1, PHGDH, RAP1B, C…	205	2245	15143	1.97421	7.29272e-05	1.21549e-05	0.000223962
GOTERM_BP_ALL	GO:0006886~intracellular protein transport	20	0.73046	9.79802e-07	SEC23A, CLTA, AP1B1, RAN, AKAP12, EIF5A, CTSA, SRP19, YWHAG, CSE1L, VCP, AP2A1, NPM1, USO1, BCAP29, AP3D1, SEC13, SRP72, KPNB1, AP3B1	195	374	14116	3.87111	0.00127293	0.000159205	0.00159978		GOTERM_CC_ALL	GO:0044422~organelle part	100	3.6523	8.93535e-12	PTGES3, HMGN1, RTN4, CLTA, SEPT2, RPL19, PDLIM7, VAPA, AP1B1, VAPB, CAPZA2, SRP68, NAA15, EIF5A, RPLP2, SYNCRIP, SRP19, FUBP1, DES, P4HA2, DYNLL2, GPX4, NDUFS3, KPNB1, TUBB3, SEC23A, OPA1, ROCK2, CRYAB, RAN, EFTUD2, SLC25A6, PTBP1, KTN1, CYB5A, CLIC1, DCTN3, PPP1CB, HNRNPR, RAD50, ARL3, DCTN2, ACADVL, EPB41L2, PA2G4, RPS19, USO1, RPS4Y1, ARL8A, FKBP10, SEPT7, LRPPRC, SEPT9, TMX1, C14ORF166, ARPC5…	203	4251	15908	1.84344	2.81462e-09	3.51827e-10	1.20291e-08		GOTERM_MF_ALL	GO:0003924~GTPase activity	16	0.584368	1.72295e-07	EEF1A1, DNM1L, OPA1, RAN, EFTUD2, ATL3, KRAS, RAB35, RRAS, RALA, ARL8A, RAP1B, TUBB3, DNM2, SEPT9, GBP1	205	211	15143	5.60139	7.99417e-05	1.14206e-05	0.000245504
GOTERM_BP_ALL	GO:0008104~protein localization	32	1.16874	1.23276e-06	CLTA, AP1B1, AKAP12, EIF5A, CTSA, SRP19, CANX, MIA3, CSE1L, TMED2, NPM1, BCAP29, TMED10, AP3D1, KPNB1, AP3B1, SEC23A, GDI1, RAB8A, RAN, NASP, NUP155, FLNB, YWHAG, SCFD1, VCP, AP2A1, RAB35, USO1, SEC13, SRP72, VPS26A	195	882	14116	2.62639	0.00160131	0.00017805	0.0020128		GOTERM_CC_ALL	GO:0030529~ribonucleoprotein complex	30	1.09569	1.54331e-11	PTGES3, RPL19, RPL15, SRP68, RPLP2, SYNCRIP, RPS27L, GCN1L1, SRP19, HNRNPL, HNRNPM, RPS26, NPM1, PPIL3, APEX1, EFTUD2, PTBP1, RPL27, RPL24, ILF3, HNRNPR, RBMX, HNRNPA1, RPL28, PA2G4, RPS19, RPS4Y2, RPS4Y1, SRP72, NOP56	203	515	15908	4.56492	4.86143e-09	5.40158e-10	2.07767e-08		GOTERM_MF_ALL	GO:0004812~aminoacyl-tRNA ligase activity	8	0.292184	2.89378e-06	IARS, YARS, CARS, SARS, LARS, HARS, GARS, EPRS	205	47	15143	12.5733	0.00134182	0.000167826	0.00412329
GOTERM_BP_ALL	GO:0016192~vesicle-mediated transport	25	0.913075	1.24904e-06	TMX1, CLTA, AP1B1, PDLIM7, ATL3, MIA3, KRAS, TMED2, BCAP29, AP3D1, TMED10, AP3B1, SEC23A, RAB8A, GARS, SCFD1, VCP, AP2A1, RAB35, USO1, SEC13, CPNE3, VPS26A, EPN1, DNM2	195	576	14116	3.14192	0.00162243	0.000162362	0.00203937		GOTERM_CC_ALL	GO:0043228~non-membrane-bounded organelle	69	2.52009	9.68527e-10	HMGN1, PTGES3, RPL19, SEPT2, PDLIM7, VAPA, CAPZA2, RPL15, SRP68, RPLP2, RPS27L, CCT3, SRP19, FUBP1, DES, DYNLL2, TUBB3, TWF2, ROCK2, RAN, CRYAB, PTBP1, DCTN3, FLNB, RAD50, FARP1, ARL3, DCTN2, ACADVL, EPB41L2, EPB41L3, PA2G4, RPS19, RPS4Y2, DSP, RPS4Y1, ARL8A, SEPT7, LRPPRC, SEPT9, ALDOA, AKAP12, C14ORF166, ARPC5, GCN1L1, TPM4, HNRNPM, RPS26, ARPC3, PPL, NPM1, PAFAH1B1, APEX1, RPL27, RPL24, ILF3, …	203	2596	15908	2.08288	3.05086e-07	3.05086e-08	1.30387e-06		GOTERM_MF_ALL	GO:0016876~ligase activity, forming aminoacyl-tRNA and related compounds	8	0.292184	2.89378e-06	IARS, YARS, CARS, SARS, LARS, HARS, GARS, EPRS	205	47	15143	12.5733	0.00134182	0.000167826	0.00412329
GOTERM_BP_ALL	GO:0048193~Golgi vesicle transport	12	0.438276	1.87981e-06	SEC23A, TMX1, SCFD1, RAB8A, CLTA, VCP, AP1B1, AP2A1, ATL3, TMED10, SEC13, DNM2	195	131	14116	6.63112	0.00244077	0.000222135	0.00306924		GOTERM_CC_ALL	GO:0043232~intracellular non-membrane-bounded organelle	69	2.52009	9.68527e-10	HMGN1, PTGES3, RPL19, SEPT2, PDLIM7, VAPA, CAPZA2, RPL15, SRP68, RPLP2, RPS27L, CCT3, SRP19, FUBP1, DES, DYNLL2, TUBB3, TWF2, ROCK2, RAN, CRYAB, PTBP1, DCTN3, FLNB, RAD50, FARP1, ARL3, DCTN2, ACADVL, EPB41L2, EPB41L3, PA2G4, RPS19, RPS4Y2, DSP, RPS4Y1, ARL8A, SEPT7, LRPPRC, SEPT9, ALDOA, AKAP12, C14ORF166, ARPC5, GCN1L1, TPM4, HNRNPM, RPS26, ARPC3, PPL, NPM1, PAFAH1B1, APEX1, RPL27, RPL24, ILF3, …	203	2596	15908	2.08288	3.05086e-07	3.05086e-08	1.30387e-06		GOTERM_MF_ALL	GO:0016875~ligase activity, forming carbon-oxygen bonds	8	0.292184	2.89378e-06	IARS, YARS, CARS, SARS, LARS, HARS, GARS, EPRS	205	47	15143	12.5733	0.00134182	0.000167826	0.00412329
GOTERM_BP_ALL	GO:0043038~amino acid activation	8	0.292184	2.82616e-06	IARS, YARS, CARS, SARS, LARS, HARS, GARS, EPRS	195	46	14116	12.5895	0.00366727	0.000306121	0.00461436		GOTERM_CC_ALL	GO:0043229~intracellular organelle	154	5.62454	7.24517e-09	HMGN1, RPL19, SEPT2, VAPA, PDLIM7, VAPB, CAPZA2, RPL15, SRP68, NAA15, EIF5A, SYNCRIP, RPLP2, RPS27L, CCT3, SRP19, CUL5, YARS, TWF2, OPA1, CRYAB, ROCK2, RAN, EFTUD2, PTBP1, DCTN3, HNRNPR, PPP1CB, FARP1, DCTN2, PA2G4, RPS19, SURF4, USO1, DSP, ARL8A, VPS26A, SEPT7, LRPPRC, SEPT9, ALDOA, TMX1, HSD17B12, AKAP12, C14ORF166, CTSA, STIP1, ARPC5, SERPINH1, PIN1, IKBIP, CALU, PSMB5, HNRNPL, HNRNPM, RPS26, …	203	8977	15908	1.34434	2.28223e-06	2.07475e-07	9.75374e-06		GOTERM_MF_ALL	GO:0005488~binding	191	6.97589	1.05016e-05	HMGN1, RPL19, SEPT2, VAPA, PDLIM7, VAPB, CAPZA2, RPL15, SRP68, NAA15, EIF5A, RPLP2, SYNCRIP, RPS27L, CCT3, SRP19, ALDH1L2, CUL5, ATP2B4, RALA, RRAS, PLS3, YARS, CARS, TWF2, OPA1, RAN, CRYAB, ROCK2, EFTUD2, PTBP1, DCTN3, HNRNPR, PPP1CB, FARP1, DCTN2, PGM3, PA2G4, RPS19, SURF4, USO1, HARS, DSP, ARL8A, SRP72, VPS26A, SEPT7, LRPPRC, SEPT9, GBP1, ALDOA, TALDO1, HSD17B12, AKAP12, C14ORF166, CTSA, STIP1…	205	12531	15143	1.12592	0.00486092	0.000541272	0.0149628
GOTERM_BP_ALL	GO:0006418~tRNA aminoacylation for protein translation	8	0.292184	2.82616e-06	IARS, YARS, CARS, SARS, LARS, HARS, GARS, EPRS	195	46	14116	12.5895	0.00366727	0.000306121	0.00461436		GOTERM_CC_ALL	GO:0043226~organelle	154	5.62454	8.19307e-09	HMGN1, RPL19, SEPT2, VAPA, PDLIM7, VAPB, CAPZA2, RPL15, SRP68, NAA15, EIF5A, SYNCRIP, RPLP2, RPS27L, CCT3, SRP19, CUL5, YARS, TWF2, OPA1, CRYAB, ROCK2, RAN, EFTUD2, PTBP1, DCTN3, HNRNPR, PPP1CB, FARP1, DCTN2, PA2G4, RPS19, SURF4, USO1, DSP, ARL8A, VPS26A, SEPT7, LRPPRC, SEPT9, ALDOA, TMX1, HSD17B12, AKAP12, C14ORF166, CTSA, STIP1, ARPC5, SERPINH1, PIN1, IKBIP, CALU, PSMB5, HNRNPL, HNRNPM, RPS26, …	203	8989	15908	1.34255	2.58081e-06	2.15068e-07	1.10298e-05		GOTERM_MF_ALL	GO:0017076~purine nucleotide binding	49	1.78963	1.26927e-05	SEPT2, ATL3, CCT3, IARS, KRAS, ATP2B4, LARS, RALA, RRAS, HSPA4, TUBB3, EEF1A1, CARS, YARS, RAB8A, DNM1L, HSP90AA1, OPA1, TWF2, SWAP70, ROCK2, RAN, EFTUD2, SARS, GARS, EPRS, UBE2L3, EIF2B1, RAD50, SEPT11, ARL3, CCT7, ACADVL, CCT5, VCP, UBA1, PSMC3, PSMC2, RAB35, PSMC1, HARS, TXNRD1, ARL8A, RAP1B, SEPT7, GBP1, CDC42BPB, SEPT9, DNM2	205	1918	15143	1.88715	0.00587214	0.000588771	0.0180844
GOTERM_BP_ALL	GO:0043039~tRNA aminoacylation	8	0.292184	2.82616e-06	IARS, YARS, CARS, SARS, LARS, HARS, GARS, EPRS	195	46	14116	12.5895	0.00366727	0.000306121	0.00461436		GOTERM_CC_ALL	GO:0005783~endoplasmic reticulum	33	1.20526	4.86488e-07	RTN4, TMX1, VAPA, VAPB, HSD17B12, SRP68, ATL3, EIF5A, SYNCRIP, CTSA, SERPINH1, CANX, ALDH3A2, CALU, IKBIP, MIA3, P4HA2, BCAP29, ZMPSTE24, APEX1, SEC23A, DNM1L, KTN1, CYB5A, TMED9, SCFD1, LEPRE1, VCP, SURF4, DPM1, FKBP10, RCN3, RCN1	203	960	15908	2.69378	0.000153232	1.17879e-05	0.000654927		GOTERM_MF_ALL	GO:0032555~purine ribonucleotide binding	47	1.71658	1.97206e-05	SEPT2, ATL3, CCT3, IARS, ATP2B4, KRAS, LARS, RRAS, RALA, HSPA4, TUBB3, EEF1A1, YARS, RAB8A, CARS, DNM1L, HSP90AA1, OPA1, TWF2, SWAP70, ROCK2, RAN, EFTUD2, SARS, GARS, EPRS, UBE2L3, EIF2B1, RAD50, SEPT11, ARL3, CCT7, CCT5, VCP, PSMC3, UBA1, PSMC2, RAB35, PSMC1, HARS, RAP1B, ARL8A, SEPT7, GBP1, CDC42BPB, SEPT9, DNM2	205	1836	15143	1.89096	0.0091087	0.000831512	0.0280963
GOTERM_BP_ALL	GO:0034613~cellular protein localization	20	0.73046	3.94043e-06	SEC23A, CLTA, AP1B1, RAN, AKAP12, EIF5A, CTSA, SRP19, YWHAG, CSE1L, VCP, AP2A1, NPM1, USO1, BCAP29, AP3D1, SEC13, SRP72, KPNB1, AP3B1	195	411	14116	3.52262	0.00510948	0.000393966	0.00643362		GOTERM_CC_ALL	GO:0005840~ribosome	15	0.547845	6.4746e-07	RPL19, SRP68, RPL15, RPL27, RPLP2, RPS27L, RPL24, GCN1L1, RPL28, RPS26, RPS19, RPS4Y2, NPM1, RPS4Y1, APEX1	203	215	15908	5.46729	0.000203929	1.45678e-05	0.000871634		GOTERM_MF_ALL	GO:0032553~ribonucleotide binding	47	1.71658	1.97206e-05	SEPT2, ATL3, CCT3, IARS, ATP2B4, KRAS, LARS, RRAS, RALA, HSPA4, TUBB3, EEF1A1, YARS, RAB8A, CARS, DNM1L, HSP90AA1, OPA1, TWF2, SWAP70, ROCK2, RAN, EFTUD2, SARS, GARS, EPRS, UBE2L3, EIF2B1, RAD50, SEPT11, ARL3, CCT7, CCT5, VCP, PSMC3, UBA1, PSMC2, RAB35, PSMC1, HARS, RAP1B, ARL8A, SEPT7, GBP1, CDC42BPB, SEPT9, DNM2	205	1836	15143	1.89096	0.0091087	0.000831512	0.0280963
GOTERM_BP_ALL	GO:0070727~cellular macromolecule localization	20	0.73046	4.37571e-06	SEC23A, CLTA, AP1B1, RAN, AKAP12, EIF5A, CTSA, SRP19, YWHAG, CSE1L, VCP, AP2A1, NPM1, USO1, BCAP29, AP3D1, SEC13, SRP72, KPNB1, AP3B1	195	414	14116	3.49709	0.00567228	0.000406234	0.00714427		GOTERM_CC_ALL	GO:0015629~actin cytoskeleton	16	0.584368	1.81913e-06	ALDOA, PDLIM7, CRYAB, CAPZA2, ARPC5, DCTN3, FLNB, SEPT11, TPM4, DCTN2, EPB41L2, ARPC3, DYNLL2, SEPT7, SEPT9, SPTAN1	203	269	15908	4.66109	0.000572861	3.8201e-05	0.00244895		GOTERM_MF_ALL	GO:0051082~unfolded protein binding	10	0.36523	2.51247e-05	PTGES3, CCT7, CCT5, HSP90AA1, PFDN6, CRYAB, NPM1, CCT3, SERPINH1, CANX	205	115	15143	6.42333	0.0115903	0.000971028	0.0357943
GOTERM_BP_ALL	GO:0016044~membrane organization	19	0.693937	5.28702e-06	SEC23A, CLTA, RAB8A, DNM1L, HSP90AA1, OPA1, PDLIM7, VAPA, AP1B1, KRAS, AP2A1, USO1, SEC13, HSPA4, ZMPSTE24, PAFAH1B1, EPN1, DNM2, AP3B1	195	381	14116	3.60999	0.00684958	0.000458105	0.00863213		GOTERM_CC_ALL	GO:0012505~endomembrane system	28	1.02264	2.19386e-06	RTN4, TMX1, CLTA, AP1B1, VAPA, VAPB, EIF5A, MIA3, CSE1L, TMED2, GPX4, TMED10, PAFAH1B1, KPNB1, SEC23A, RAN, KTN1, CLIC1, NUP155, AP2A1, RAB35, ANXA11, DPM1, USO1, SEC13, VPS26A, LRPPRC, EPN1	203	782	15908	2.80589	0.000690829	4.31908e-05	0.00295343		GOTERM_MF_ALL	GO:0008092~cytoskeletal protein binding	20	0.73046	5.27205e-05	ALDOA, TWF2, CRYAB, VAPB, CAPZA2, ARPC5, FLNB, TPM4, FARP1, EPB41L2, EPB41L3, ARPC3, DYNLL2, CYFIP1, ARL8A, PAFAH1B1, LRPPRC, PLS3, DNM2, SPTAN1	205	504	15143	2.93128	0.0241662	0.00188	0.0750955
GOTERM_BP_ALL	GO:0033036~macromolecule localization	34	1.24178	1.01687e-05	CLTA, AP1B1, AKAP12, EIF5A, CTSA, SRP19, CANX, MIA3, CSE1L, TMED2, NPM1, BCAP29, TMED10, AP3D1, KPNB1, AP3B1, SEC23A, GDI1, RAB8A, RAN, NASP, NUP155, HNRNPA1, FLNB, YWHAG, SCFD1, VCP, AP2A1, RAB35, USO1, SEC13, SRP72, VPS26A, LRPPRC	195	1076	14116	2.28741	0.0131324	0.000825873	0.0166019		GOTERM_CC_ALL	GO:0044445~cytosolic part	12	0.438276	3.83316e-06	CCT7, RPS26, CCT5, RPL19, RPS19, PFDN6, PYCARD, RPS4Y1, RPLP2, RPL24, CCT3, RPL28	203	152	15908	6.18667	0.00120672	7.10239e-05	0.00516024		GOTERM_MF_ALL	GO:0003735~structural constituent of ribosome	11	0.401753	9.34503e-05	RPS26, RPL19, RPS19, RPS4Y2, RPL15, RPS4Y1, RPLP2, RPL27, RPS27L, RPL24, RPL28	205	168	15143	4.83661	0.0424363	0.00309256	0.133076
GOTERM_BP_ALL	GO:0006414~translational elongation	10	0.36523	1.02078e-05	RPS26, EEF1A1, RPL19, RPS19, RPL15, RPS4Y1, RPLP2, RPL27, RPL24, RPL28	195	101	14116	7.1673	0.0131826	0.000780297	0.0166657		GOTERM_CC_ALL	GO:0005856~cytoskeleton	39	1.4244	4.09257e-06	ALDOA, SEPT2, PDLIM7, VAPA, CAPZA2, AKAP12, C14ORF166, CCT3, ARPC5, TPM4, DES, ARPC3, DYNLL2, PPL, NPM1, PAFAH1B1, APEX1, TUBB3, TWF2, ROCK2, CRYAB, DCTN3, FLNB, SEPT11, FARP1, DCTN2, ARL3, EPB41L2, EPB41L3, ANXA11, MAP4, DSP, ARL8A, SEPT7, LRPPRC, CDC42BPB, SEPT9, DNM2, SPTAN1	203	1381	15908	2.21305	0.00128833	7.16175e-05	0.00550944		GOTERM_MF_ALL	GO:0008565~protein transporter activity	8	0.292184	0.000170687	CSE1L, AP1B1, AP2A1, USO1, AP3D1, KPNB1, VPS26A, AP3B1	205	87	15143	6.79249	0.0761499	0.00526644	0.242938
GOTERM_BP_ALL	GO:0007049~cell cycle	27	0.986121	2.26476e-05	SEPT2, PIN1, PSMB5, CUL5, PSMD1, NPM1, PAFAH1B1, TUBB3, RAN, NASP, RPL24, ILF3, DCTN3, PPP1CB, RAD50, SEPT11, DCTN2, ARL3, PA2G4, PSMD11, PSMC3, PSMC2, PSMC1, PHGDH, SEPT7, DNM2, SEPT9	195	776	14116	2.51872	0.029013	0.00163434	0.0369718		GOTERM_CC_ALL	GO:0044464~cell part	202	7.37765	9.60079e-06	HMGN1, RPL19, PDLIM7, VAPA, VAPB, RPL15, SRP68, NAA15, RPLP2, SYNCRIP, CCT3, CUL5, ATP2B4, PLS3, YARS, OPA1, CRYAB, ROCK2, RAN, C16ORF62, PTBP1, DCTN3, FARP1, DCTN2, RPS19, SURF4, HARS, ARL8A, SRP72, ALDOA, TMX1, TALDO1, HSD17B12, AKAP12, SERPINH1, CALU, PIN1, RPS26, KRAS, TMED10, AHNAK2, ZMPSTE24, LGALS3, GARS, EPRS, TPD52L2, UBE2L3, HNRNPA1, SEPT11, CCT7, CCT5, GBE1, CD59, MAP4, NNMT, CDC42BPB,…	203	14826	15908	1.06769	0.00301969	0.000159159	0.0129242		GOTERM_MF_ALL	GO:0017111~nucleoside-triphosphatase activity	23	0.840029	0.000336355	EEF1A1, DNM1L, OPA1, RAN, EFTUD2, ATL3, DCTN2, ATP2B4, KRAS, VCP, DYNLL2, PSMC3, PSMC2, RAB35, PSMC1, RALA, RRAS, ARL8A, RAP1B, TUBB3, GBP1, DNM2, SEPT9	205	728	15143	2.33375	0.144522	0.0097085	0.478208
GOTERM_BP_ALL	GO:0022402~cell cycle process	22	0.803506	3.36631e-05	SEPT2, RAN, ILF3, RPL24, DCTN3, PPP1CB, RAD50, DCTN2, PSMB5, PA2G4, CUL5, PSMC3, PSMD11, PSMC2, PSMD1, NPM1, PSMC1, PHGDH, PAFAH1B1, SEPT7, TUBB3, DNM2	195	565	14116	2.81872	0.042819	0.00230066	0.0549499		GOTERM_CC_ALL	GO:0005623~cell	202	7.37765	9.72434e-06	HMGN1, RPL19, PDLIM7, VAPA, VAPB, RPL15, SRP68, NAA15, RPLP2, SYNCRIP, CCT3, CUL5, ATP2B4, PLS3, YARS, OPA1, CRYAB, ROCK2, RAN, C16ORF62, PTBP1, DCTN3, FARP1, DCTN2, RPS19, SURF4, HARS, ARL8A, SRP72, ALDOA, TMX1, TALDO1, HSD17B12, AKAP12, SERPINH1, CALU, PIN1, RPS26, KRAS, TMED10, AHNAK2, ZMPSTE24, LGALS3, GARS, EPRS, TPD52L2, UBE2L3, HNRNPA1, SEPT11, CCT7, CCT5, GBE1, CD59, MAP4, NNMT, CDC42BPB,…	203	14827	15908	1.06762	0.00305849	0.000153147	0.0130905		GOTERM_MF_ALL	GO:0016462~pyrophosphatase activity	23	0.840029	0.000570765	EEF1A1, DNM1L, OPA1, RAN, EFTUD2, ATL3, DCTN2, ATP2B4, KRAS, VCP, DYNLL2, PSMC3, PSMC2, RAB35, PSMC1, RALA, RRAS, ARL8A, RAP1B, TUBB3, GBP1, DNM2, SEPT9	205	757	15143	2.24435	0.232726	0.0154622	0.810219
GOTERM_BP_ALL	GO:0000278~mitotic cell cycle	17	0.620891	5.27884e-05	SEPT2, RAN, RPL24, DCTN3, PPP1CB, DCTN2, PSMB5, CUL5, PSMC3, PSMD11, PSMC2, PSMD1, PSMC1, PAFAH1B1, SEPT7, TUBB3, DNM2	195	370	14116	3.32602	0.0663249	0.00342546	0.0861564		GOTERM_CC_ALL	GO:0009898~internal side of plasma membrane	16	0.584368	1.28105e-05	CLTA, RAB8A, AP1B1, EIF5A, CYB5A, NUP155, ALDH3A2, ARL3, KRAS, AP2A1, RAB35, AP3D1, RRAS, RALA, AP3B1, GBP1	203	316	15908	3.96782	0.0040272	0.00019214	0.0172446		GOTERM_MF_ALL	GO:0016818~hydrolase activity, acting on acid anhydrides, in phosphorus-containing anhydrides	23	0.840029	0.000601687	EEF1A1, DNM1L, OPA1, RAN, EFTUD2, ATL3, DCTN2, ATP2B4, KRAS, VCP, DYNLL2, PSMC3, PSMC2, RAB35, PSMC1, RALA, RRAS, ARL8A, RAP1B, TUBB3, GBP1, DNM2, SEPT9	205	760	15143	2.23549	0.243662	0.0153951	0.853938
GOTERM_BP_ALL	GO:0030036~actin cytoskeleton organization	13	0.474799	6.86276e-05	EPB41L2, ALDOA, EPB41L3, KRAS, PDLIM7, ROCK2, CAPZA2, RALA, PAFAH1B1, ARPC5, FLNB, PLS3, CDC42BPB	195	226	14116	4.16401	0.0853547	0.00423951	0.111994		GOTERM_CC_ALL	GO:0043234~protein complex	57	2.08181	2.48995e-05	CLTA, SEPT2, VAPA, AP1B1, CAPZA2, NAA15, SYNCRIP, EIF5A, CCT3, CUL5, DES, DYNLL2, PSMD1, NDUFS3, KPNB1, TUBB3, AP3B1, SEC23A, RAN, SLC25A6, CLIC1, DCTN3, PPP1CB, RAD50, DCTN2, PFDN6, VPS26A, SEPT7, SEPT9, RNH1, ARPC5, PSMB5, ARPC3, CSE1L, PYCARD, AP3D1, PAFAH1B1, NDUFA5, EEF1A1, NDUFA9, UBE2L3, NUP155, EIF2B1, SEPT11, CCT7, CCT5, SCFD1, PSMC3, AP2A1, PSMD11, PSMC2, PSMC1, DPM1, SEC13, MAP4, MAT2B…	203	2588	15908	1.72596	0.00781275	0.000356456	0.0335155		GOTERM_MF_ALL	GO:0016817~hydrolase activity, acting on acid anhydrides	23	0.840029	0.000645181	EEF1A1, DNM1L, OPA1, RAN, EFTUD2, ATL3, DCTN2, ATP2B4, KRAS, VCP, DYNLL2, PSMC3, PSMC2, RAB35, PSMC1, RALA, RRAS, ARL8A, RAP1B, TUBB3, GBP1, DNM2, SEPT9	205	764	15143	2.22378	0.258782	0.0156375	0.915404
GOTERM_BP_ALL	GO:0007010~cytoskeleton organization	18	0.657414	0.000109869	ALDOA, PDLIM7, RAN, ROCK2, CRYAB, CAPZA2, ARPC5, FLNB, DCTN2, EPB41L2, EPB41L3, DES, KRAS, NPM1, RALA, PAFAH1B1, PLS3, CDC42BPB	195	436	14116	2.98857	0.133105	0.00647157	0.179239		GOTERM_CC_ALL	GO:0031967~organelle envelope	22	0.803506	4.2449e-05	RTN4, NDUFA5, DNM1L, OPA1, RAN, NDUFA9, SLC25A6, EIF5A, CYB5A, CLIC1, NUP155, ALDH3A2, ACADVL, CSE1L, GPX4, ANXA11, SEC13, NLN, PAFAH1B1, NDUFS3, KPNB1, LRPPRC	203	620	15908	2.78068	0.0132827	0.00058121	0.0571314
GOTERM_BP_ALL	GO:0044267~cellular protein metabolic process	54	1.97224	0.00012029	RPL19, RPL15, NAA15, RPLP2, EIF5A, RPS27L, CCT3, CANX, CUL5, P4HA2, PSMD1, BAG2, YARS, CARS, HSP90AA1, ROCK2, CRYAB, SARS, HERC4, PPP1CB, RPS19, PFDN6, RPS4Y2, HARS, RPS4Y1, DSP, FKBP10, PIN1, IARS, PSMB5, RPS26, LARS, PPIL3, ZMPSTE24, EEF1A1, GARS, EPRS, RPL27, RPL24, UBE2L3, EIF2B1, RPL28, CCT7, NMT1, CCT5, VCP, PSMC3, UBA1, PSMD11, OTUB1, PSMC2, PSMC1, DPM1, CDC42BPB	195	2355	14116	1.65989	0.144771	0.00677633	0.196224		GOTERM_CC_ALL	GO:0000267~cell fraction	31	1.13221	4.35079e-05	TMX1, TALDO1, SEPT2, VAPA, VAPB, SYNCRIP, IARS, CUL5, DES, KRAS, TMED2, GPX4, TMED10, ZMPSTE24, PAFAH1B1, GDI1, YARS, CRYAB, GARS, KTN1, EPRS, CYB5A, CLIC1, EIF2B1, VCP, CD59, DPM1, USO1, CYFIP1, CTSB, SPTAN1	203	1083	15908	2.24312	0.0136118	0.000570891	0.0585562
GOTERM_BP_ALL	GO:0030029~actin filament-based process	13	0.474799	0.000126252	EPB41L2, ALDOA, EPB41L3, KRAS, PDLIM7, ROCK2, CAPZA2, RALA, PAFAH1B1, ARPC5, FLNB, PLS3, CDC42BPB	195	241	14116	3.90484	0.151375	0.00681576	0.205941		GOTERM_CC_ALL	GO:0031975~envelope	22	0.803506	4.44697e-05	RTN4, NDUFA5, DNM1L, OPA1, RAN, NDUFA9, SLC25A6, EIF5A, CYB5A, CLIC1, NUP155, ALDH3A2, ACADVL, CSE1L, GPX4, ANXA11, SEC13, NLN, PAFAH1B1, NDUFS3, KPNB1, LRPPRC	203	622	15908	2.77174	0.0139106	0.000560174	0.0598503
GOTERM_BP_ALL	GO:0016043~cellular component organization	56	2.04529	0.000153716	PTGES3, CLTA, SEPT2, AP1B1, VAPA, PDLIM7, CAPZA2, ATL3, DES, GPX4, RALA, KPNB1, TUBB3, PLS3, AP3B1, SEC23A, HSP90AA1, OPA1, RAN, CRYAB, ROCK2, DCTN3, FLNB, RAD50, DCTN2, EPB41L2, EPB41L3, PFDN6, USO1, SEPT7, EPN1, SEPT9, ALDOA, HSD17B12, ARPC5, SERPINH1, KRAS, CSE1L, NPM1, HSPA4, ZMPSTE24, PAFAH1B1, RAB8A, DNM1L, LGALS3, NASP, EPRS, RPL24, SEPT11, VCP, AP2A1, PHGDH, CYFIP1, SEC13, DNM2, CDC42BPB	195	2498	14116	1.62283	0.181143	0.00796196	0.250686		GOTERM_CC_ALL	GO:0030530~heterogeneous nuclear ribonucleoprotein complex	5	0.182615	5.27621e-05	HNRNPL, PTBP1, HNRNPA1, RBMX, HNRNPR	203	17	15908	23.0484	0.0164831	0.000639046	0.0710072
GOTERM_BP_ALL	GO:0006457~protein folding	11	0.401753	0.000168227	CCT7, CCT5, HSP90AA1, PFDN6, CRYAB, BAG2, PPIL3, CCT3, FKBP10, CANX, PIN1	195	177	14116	4.4988	0.196448	0.00837678	0.274322		GOTERM_CC_ALL	GO:0005635~nuclear envelope	12	0.438276	6.3291e-05	RTN4, CSE1L, RAN, GPX4, ANXA11, EIF5A, SEC13, PAFAH1B1, CLIC1, NUP155, KPNB1, LRPPRC	203	205	15908	4.58719	0.0197398	0.000738145	0.0851713
GOTERM_BP_ALL	GO:0000910~cytokinesis	6	0.219138	0.000233486	ROCK2, RAB35, ANXA11, DCTN3, SEPT7, RASA1	195	41	14116	10.5936	0.26182	0.0111803	0.380547		GOTERM_CC_ALL	GO:0044430~cytoskeletal part	28	1.02264	7.3636e-05	SEPT2, PDLIM7, VAPA, CAPZA2, C14ORF166, ARPC5, TPM4, DES, ARPC3, DYNLL2, NPM1, PAFAH1B1, APEX1, TUBB3, CRYAB, ROCK2, DCTN3, SEPT11, DCTN2, ARL3, EPB41L2, ANXA11, MAP4, ARL8A, SEPT7, SPTAN1, DNM2, SEPT9	203	952	15908	2.30484	0.0229292	0.000828092	0.0990863
GOTERM_BP_ALL	GO:0006996~organelle organization	35	1.27831	0.000289367	PTGES3, ALDOA, SEPT2, PDLIM7, CAPZA2, ATL3, ARPC5, DES, KRAS, GPX4, NPM1, RALA, HSPA4, ZMPSTE24, PAFAH1B1, PLS3, TUBB3, RAB8A, DNM1L, HSP90AA1, OPA1, CRYAB, RAN, ROCK2, NASP, RPL24, DCTN3, FLNB, RAD50, DCTN2, EPB41L2, EPB41L3, USO1, SEPT7, CDC42BPB	195	1332	14116	1.90213	0.313557	0.013347	0.471423		GOTERM_CC_ALL	GO:0042470~melanosome	8	0.292184	0.000137119	HSP90AA1, RAN, RAB35, ANXA11, TMED10, CTSB, CANX, CALU	203	89	15908	7.044	0.0422759	0.00148839	0.184438
GOTERM_BP_ALL	GO:0019538~protein metabolic process	60	2.19138	0.000306813	RPL19, RPL15, NAA15, RPLP2, EIF5A, RPS27L, CCT3, CANX, CUL5, P4HA2, PSMD1, BAG2, YARS, CARS, HSP90AA1, ROCK2, CRYAB, SARS, HERC4, PPP1CB, RPS19, PFDN6, RPS4Y2, HARS, RPS4Y1, DSP, CTSB, FKBP10, CTSA, SERPINH1, PIN1, PSMB5, IARS, RPS26, PITRM1, LARS, PYCARD, PPIL3, ZMPSTE24, EEF1A1, GARS, EPRS, RPL27, RPL24, UBE2L3, EIF2B1, RPL28, CCT7, NMT1, CCT5, VCP, PSMC3, UBA1, PSMD11, OTUB1, PSMC2, PSMC1, DPM…	195	2812	14116	1.54459	0.328954	0.0136616	0.499778		GOTERM_CC_ALL	GO:0048770~pigment granule	8	0.292184	0.000137119	HSP90AA1, RAN, RAB35, ANXA11, TMED10, CTSB, CANX, CALU	203	89	15908	7.044	0.0422759	0.00148839	0.184438
GOTERM_BP_ALL	GO:0006519~cellular amino acid and derivative metabolic process	15	0.547845	0.000368474	YARS, CARS, SARS, GARS, EPRS, EIF5A, IARS, P4HA2, GPX4, MTPN, HARS, LARS, PHGDH, MAT2B, PAFAH1B1	195	352	14116	3.08479	0.380662	0.0158433	0.599937		GOTERM_CC_ALL	GO:0005793~ER-Golgi intermediate compartment	6	0.219138	0.000162364	TMED2, GNPNAT1, SURF4, TMED10, TMED9, SERPINH1	203	41	15908	11.468	0.0498626	0.0017035	0.218359
GOTERM_BP_ALL	GO:0051443~positive regulation of ubiquitin-protein ligase activity	7	0.255661	0.000393944	PSMB5, PSMD11, PSMC3, PSMC2, PSMC1, PSMD1, PIN1	195	70	14116	7.23897	0.400841	0.0163877	0.641281		GOTERM_CC_ALL	GO:0005626~insoluble fraction	25	0.913075	0.000167806	GDI1, TMX1, SEPT2, TALDO1, VAPA, VAPB, CRYAB, KTN1, SYNCRIP, CYB5A, CLIC1, EIF2B1, CUL5, DES, KRAS, TMED2, VCP, CD59, USO1, DPM1, CYFIP1, TMED10, ZMPSTE24, PAFAH1B1, SPTAN1	203	839	15908	2.33506	0.0514904	0.00170382	0.225671
GOTERM_BP_ALL	GO:0051351~positive regulation of ligase activity	7	0.255661	0.000494362	PSMB5, PSMD11, PSMC3, PSMC2, PSMC1, PSMD1, PIN1	195	73	14116	6.94148	0.474198	0.019888	0.804128		GOTERM_CC_ALL	GO:0015630~microtubule cytoskeleton	19	0.693937	0.000228063	SEPT2, VAPA, CRYAB, ROCK2, C14ORF166, DCTN3, DCTN2, ARL3, DYNLL2, NPM1, ANXA11, MAP4, ARL8A, PAFAH1B1, APEX1, SEPT7, TUBB3, DNM2, SEPT9	203	549	15908	2.71207	0.0693278	0.00224274	0.306592
GOTERM_BP_ALL	GO:0051438~regulation of ubiquitin-protein ligase activity	7	0.255661	0.000704846	PSMB5, PSMD11, PSMC3, PSMC2, PSMC1, PSMD1, PIN1	195	78	14116	6.49652	0.600133	0.0273942	1.14465		GOTERM_CC_ALL	GO:0032432~actin filament bundle	5	0.182615	0.000303049	PDLIM7, CRYAB, SEPT7, SEPT11, SEPT9	203	26	15908	15.0701	0.0910588	0.002889	0.407207
GOTERM_BP_ALL	GO:0051301~cell division	13	0.474799	0.000792007	SEPT2, ROCK2, RAN, RAB35, ANXA11, PAFAH1B1, DCTN3, PPP1CB, SEPT7, RASA1, SEPT11, ARL3, SEPT9	195	295	14116	3.19006	0.642999	0.0298404	1.28534		GOTERM_CC_ALL	GO:0048471~perinuclear region of cytoplasm	13	0.474799	0.000323897	SEC23A, TWF2, SEPT2, VAPA, USO1, CYFIP1, PAFAH1B1, C14ORF166, TPD52L2, DCTN3, APEX1, LRPPRC, SEPT9	203	288	15908	3.53729	0.0970103	0.0029968	0.435165
GOTERM_BP_ALL	GO:0051340~regulation of ligase activity	7	0.255661	0.000860867	PSMB5, PSMD11, PSMC3, PSMC2, PSMC1, PSMD1, PIN1	195	81	14116	6.2559	0.673593	0.0314826	1.39636		GOTERM_CC_ALL	GO:0005938~cell cortex	9	0.328707	0.000555799	EPB41L2, SEPT2, CAPZA2, AKAP12, PAFAH1B1, SEPT7, FLNB, SEPT11, SPTAN1	203	146	15908	4.83069	0.160648	0.00499108	0.745653
														GOTERM_CC_ALL	GO:0022626~cytosolic ribosome	7	0.255661	0.000572689	RPS26, RPL19, RPS19, RPS4Y1, RPLP2, RPL24, RPL28	203	81	15908	6.77224	0.165105	0.00499993	0.768232
														GOTERM_CC_ALL	GO:0005819~spindle	9	0.328707	0.000581502	SEPT2, ROCK2, ANXA11, NPM1, PAFAH1B1, ARL8A, DCTN3, SEPT7, ARL3	203	147	15908	4.79783	0.16742	0.00493982	0.780011
														GOTERM_CC_ALL	GO:0005624~membrane fraction	23	0.840029	0.000630138	GDI1, TMX1, SEPT2, TALDO1, VAPA, VAPB, SYNCRIP, KTN1, CYB5A, CLIC1, EIF2B1, CUL5, KRAS, TMED2, VCP, CD59, USO1, DPM1, CYFIP1, TMED10, ZMPSTE24, PAFAH1B1, SPTAN1	203	809	15908	2.22792	0.180086	0.00521153	0.844994
[truncated: 5 more columns]

## Sheet: 60h < Half-Life < 70h
Biological Process														Cellular Component														Molecular Function														KEGG PATHWAYS
Category	Term	Count	%	PValue	Genes	List Total	Pop Hits	Pop Total	Fold Enrichment	Bonferroni	Benjamini	FDR		Category	Term	Count	%	PValue	Genes	List Total	Pop Hits	Pop Total	Fold Enrichment	Bonferroni	Benjamini	FDR		Category	Term	Count	%	PValue	Genes	List Total	Pop Hits	Pop Total	Fold Enrichment	Bonferroni	Benjamini	FDR		Category	Term	Count	%	PValue	Genes	List Total	Pop Hits
GOTERM_BP_ALL	GO:0006414~translational elongation	58	0.824801	9.49146e-75	RPL18, RPL17, RPL14, RPL13, RPS3, RPS3A, RPLP0, RPLP1, RPL11, RPL12, RPL35A, RPS4X, RPS18, RPS16, RPS17, RPS14, RPS15, EEF1G, RPS13, RPS10, RPS11, EEF1D, EEF1B2, RPL27A, RPL35, RPS15A, RPL36, RPS25, RPL30, RPL32, RPS29, RPL7, RPL31, RPL6, RPL9, RPL34, RPL8, RPL3, RPL10A, RPL7A, RPL4, RPS21, RPS23, RPS24, RPSA, RPL26, RPS9, RPL23A, RPS6, RPS5, RPS8, RPL29, RPS7, RPL23, RPL13A, RPL22, RPL21, RPL37A	252	101	14116	32.1675	1.48067e-71	1.48067e-71	1.58452e-71		GOTERM_CC_ALL	GO:0005829~cytosol	124	1.76337	1.43203e-63	RPL18, RPL17, RPL14, RPL13, SNRPD3, DTYMK, SNRPD2, CCT2, VCL, RPLP0, RPLP1, RPL11, RPL12, DBNL, RPL35A, MYO6, ROCK1, MYH9, BCAP31, PSMA1, MAPK1, RPS18, RPS16, PTRF, RPS17, PSMA5, RPS14, EIF2S1, PSMA4, RARS, RPS15, MAPK3, RPS13, RPS10, RPS11, PRPS1, EEF1B2, PSMA7, KARS, RPS25, RPL7, PSMB1, RPS29, RPL6, RPL9, RPL8, HNRNPD, RPL3, RPL10A, RPL7A, RPL4, RPS21, RPS23, RPS24, RPSA, RPS9, RPL23A, RPS6, RP…	261	1330	15908	5.68257	4.99777e-61	4.99777e-61	1.95772e-60		GOTERM_MF_ALL	GO:0003735~structural constituent of ribosome	54	0.767918	2.14829e-53	RPL18, RPL17, RPL14, RPL13, RPS3, RPS3A, RPLP0, RPLP1, RPL11, RPL12, RPL35A, RPS4X, RPS18, RPS16, RPS17, RPS14, RPS15, RPS13, RPS11, RPL27A, RPL35, RPS15A, RPL36, RPL30, MRPL12, RPL32, RPS29, RPL7, RPL6, RPL31, RPL9, RPL34, RPL8, RPL3, RPL10A, RPL7A, RPL4, RPS21, RPS23, RPS24, RPSA, RPL26, RPS9, RPL23A, RPS6, RPS5, RPS8, RPL29, RPS7, RPL23, RPL13A, RPL22, RPL21, RPL37A	258	168	15143	18.8659	1.05481e-50	1.05481e-50	3.08573e-50		KEGG_PATHWAY	hsa03010:Ribosome	54	20.3774	1.0047e-60	RPL18, RPL17, RPL14, RPL13, RPS3, RPS3A, RPLP0, RPLP1, RPL11, RPL12, RPL35A, RPS4X, RPS18, RPS16, RPS17, RPS15, RPS13, RPS10, RPS11, RPL27A, RPL35, RPS15A, RPL36, RPS25, RPL30, RPL32, RPS29, RPL7, RPL6, RPL31, RPL9, RPL34, RPL8, RPL3, RPL10A, RPL7A, RPL4, RPS21, RPS23, RPS24, RPSA, RPL26, RPS9, RPL23A, RPS6, RPS5, RPS8, RPL29, RPS7, RPL23, RPL13A, RPL22, RPL21, RPL37A	160	87
GOTERM_BP_ALL	GO:0006412~translation	66	0.938567	5.61959e-50	RPL18, RPL17, RPL14, NARS, COPS5, RPL13, IARS2, RPS3, RPS3A, RPLP0, RPLP1, RPL11, RPL12, RPL35A, RPS4X, RPS18, RPS16, RPS17, RARS, EIF2S1, RPS14, RPS15, EEF1G, RPS13, RPS10, RPS11, EEF1D, EEF1B2, RPL27A, RPL35, RPS15A, RPL36, KARS, DTD1, RPS25, RPL30, MRPL12, RPL7, RPL32, RPS29, RPL31, RPL6, RPL9, RPL34, RPL8, RPL3, RPL10A, RPL7A, RPL4, RPS21, RPS23, RPS24, RPSA, RPL26, RPS9, RPL23A, RPS6, RPS5, …	252	331	14116	11.1693	8.76657e-47	4.38328e-47	9.38145e-47		GOTERM_CC_ALL	GO:0022626~cytosolic ribosome	47	0.668373	6.38133e-62	RPL18, RPL14, RPL13, RPL27A, RPL35, RPS15A, RPL36, RPS3, RPS25, RPL30, RPS29, RPL32, RPL7, RPL31, RPL6, RPS3A, RPLP0, RPL34, RPLP1, RPL8, RPL3, RPL11, RPL7A, RPL4, RPS21, RPS23, RPS24, RPSA, RPL26, RPS9, RPL23A, RPS6, RPS4X, RPS5, RPS8, RPL29, RPS7, RPS18, RPS16, RPL22, RPS17, RPS14, RPL21, RPS15, RPS13, RPS10, RPS11	261	81	15908	35.3662	2.22708e-59	1.11354e-59	8.7239e-59		GOTERM_MF_ALL	GO:0005198~structural molecule activity	62	0.881684	2.01666e-29	RPL18, RPL17, RPL14, RPL13, TLN2, CLTC, VCL, RPS3, RPS3A, RPLP0, RPLP1, RPL11, RPL12, MSN, RPL35A, RPS4X, ARPC1B, RPS18, RPS16, RPS17, RPS14, RPS15, RPS13, RPS11, RPL27A, RPL35, RPS15A, RPL36, RPL30, MRPL12, RPL7, RPL32, RPS29, RPL31, RPL6, RPL9, RPL34, RPL8, RPL3, RPL10A, RPL7A, RPL4, RPS21, RPS23, RPS24, PLEC, RPSA, RPL26, RPS9, RPL23A, RPS6, RPS5, RPS8, RPL29, RPS7, RPL23, RPL13A, RPL22, RPL21…	258	634	15143	5.73977	9.90182e-27	4.95091e-27	2.89666e-26		KEGG_PATHWAY	hsa03050:Proteasome	12	4.5283	1.30205e-07	PSMA1, PSMC6, PSMC5, PSMD12, PSMB1, PSME1, PSMC4, PSMA5, PSMA4, PSMD3, PSMA7, PSMD7	160	47
GOTERM_BP_ALL	GO:0044267~cellular protein metabolic process	116	1.6496	1.15702e-27	RPL18, RPL17, RPL14, RPL13, CCT2, IARS2, DNAJB11, RPLP0, RPLP1, RPL11, RPL12, RPN2, DBNL, RPL35A, ROCK1, MYH9, PSMA1, MAPK1, RPS18, RPS16, RPS17, PSMA5, RPS14, EIF2S1, PSMA4, RARS, RPS15, MAPK3, RPS13, RPS10, RPS11, UGGT1, RAD23B, EEF1B2, PTPLAD1, UBA6, UBE2V1, UBE2V2, PSMA7, KARS, DTD1, RPS25, RPL7, PSMB1, RPS29, RPL6, RPL9, RPL8, RPL3, HSPE1, RPL10A, RPL7A, RPL4, RPS21, RPS23, RPS24, RPSA, SEC1…	252	2355	14116	2.75917	1.80494e-24	6.01648e-25	1.93154e-24		GOTERM_CC_ALL	GO:0005737~cytoplasm	237	3.37031	8.77324e-54	RPL18, RPL17, RPL14, RPL13, CCT2, IARS2, DNAJB11, RPLP0, RPLP1, RPL11, RPL12, TMEM14C, DBNL, ROCK1, SUCLG2, OLA1, MYH9, MAPK1, RPS18, PGLS, RPS16, PTRF, RPS17, RARS, TXNDC5, EIF2S1, RPS14, RPS15, MAPK3, RPS13, RPS10, RPS11, ARL8B, RAD23B, HSD17B10, UBA6, IGF2BP2, ARF6, CAPZB, DTD1, HADHB, RPS25, HNRNPA3, PFN1, RPS29, RPS21, RPS23, RPS24, RPSA, RPS9, RPS6, RPS5, RPS8, PPA2, PPA1, RPS7, HYOU1, CCT4…	261	7319	15908	1.97366	3.06186e-51	1.02062e-51	1.19939e-50		GOTERM_MF_ALL	GO:0003723~RNA binding	52	0.739477	1.12294e-18	RPL18, RALY, RPL14, RPL13, RPS3, RPS3A, RPLP0, RPLP1, RPL11, RPL12, RPL35A, SNRPA1, HNRNPA2B1, RPS4X, PSMA1, RPS18, PTRF, FAM120A, RPS16, EIF2S1, RPS14, RPS13, RPS11, RPL27A, RPL35, RPS15A, IGF2BP2, HNRNPA3, RPS25, RPL30, MRPL12, RPL7, RPL6, RPL31, RPL9, RPL34, RPL8, HNRNPD, RPL3, RPL10A, RPL7A, RPL4, RPL26, RPS9, ELAVL1, RPL23A, RPS5, RPS7, RPL29, ILF2, RPL22, RPL21	258	718	15143	4.2508	5.51362e-16	1.83787e-16	1.61295e-15
GOTERM_BP_ALL	GO:0019538~protein metabolic process	118	1.67804	4.63191e-22	RPL18, RPL17, RPL14, RPL13, CCT2, IARS2, DNAJB11, RPLP0, RPLP1, RPL11, RPL12, RPN2, DBNL, RPL35A, ROCK1, MYH9, PSMA1, MAPK1, RPS18, RPS16, RPS17, PSMA5, RPS14, EIF2S1, PSMA4, RARS, RPS15, MAPK3, RPS13, RPS10, RPS11, UGGT1, RAD23B, EEF1B2, PTPLAD1, UBA6, UBE2V1, UBE2V2, PSMA7, KARS, DTD1, RPS25, RPL7, PSMB1, RPS29, RPL6, RPL9, RPL8, RPL3, HSPE1, RPL10A, RPL7A, RPL4, RPS21, RPS23, RPS24, RPSA, SEC1…	252	2812	14116	2.35059	7.22578e-19	1.80645e-19	7.7326e-19		GOTERM_CC_ALL	GO:0044445~cytosolic part	52	0.739477	1.00511e-53	RPL18, CYB5R3, RPL14, CCT2, RPS3, RPS3A, RPLP0, RPLP1, RPL11, CCT6A, RPS4X, RPS18, RPS16, RPS17, RPS14, RPS15, RPS13, RPS10, RPS11, RPL27A, RPL35, RPL36, RPS15A, RPS25, RPL30, RPS29, RPL32, RPL7, RPL6, RPL31, RPL34, RPL8, RPL3, HSPA5, RPL7A, RPL4, RPS21, RPS23, RPS24, RPSA, TCP1, RPL26, RPS9, RPL23A, RPS6, RPS5, RPS8, RPL29, RPS7, CCT4, RPL22, RPL21	261	152	15908	20.8514	3.50785e-51	8.76962e-52	1.37409e-50		GOTERM_MF_ALL	GO:0005515~protein binding	195	2.77304	4.29142e-13	RPL14, RPL13, CCT2, ATP2B1, DNAJB11, RPLP0, RPLP1, RPL11, DBNL, ROCK1, OLA1, MYH9, MAPK1, RPS16, PTRF, RPS14, RARS, TXNDC5, EIF2S1, RPS15, MAPK3, RPS13, RPS10, RPS11, ARL8B, RAD23B, HSD17B10, PTPLAD1, ARF6, IGF2BP2, NAGK, CAPZB, HNRNPA3, RPS25, PFN1, RPS29, RPS21, RPS24, RPS9, CSRP1, RPS6, NOP10, RPS8, RPS7, HYOU1, CCT4, LASP1, CCT8, NARS, COPS5, AP2S1, NAP1L4, RTN3, ACTR2, AP2B1, ANP32A, MICAL1,…	258	8154	15143	1.40364	2.10689e-10	5.26722e-11	6.1634e-10
GOTERM_BP_ALL	GO:0044237~cellular metabolic process	176	2.50284	1.80936e-13	RALY, RPL18, RPL17, RPL14, RPL13, SNRPD3, DTYMK, SNRPD2, CCT2, IARS2, MTHFD1L, ATP2B1, DNAJB11, RPLP0, RPLP1, RPL11, RPL12, RPN2, SNRPA1, DBNL, RPL35A, ROCK1, SUCLG2, HNRNPA2B1, OLA1, MYH9, PSMA1, MAPK1, PGLS, RPS18, RPS16, PTRF, PSMA5, RPS17, RPS14, RARS, PSMA4, EIF2S1, MAPK3, RPS15, RPS13, RPS10, RPS11, UGGT1, PRPS1, RAD23B, HMGB1, HSD17B10, EEF1B2, PTPLAD1, GLUD1, HDGF, UBA6, UBE2V1, UBE2V2, P…	252	6636	14116	1.48565	2.82308e-10	5.64615e-11	3.02114e-10		GOTERM_CC_ALL	GO:0033279~ribosomal subunit	49	0.696815	2.69214e-53	RPL18, RPL17, RPL14, RPL27A, RPL35, RPS15A, RPL36, RPS3, RPS25, RPL30, MRPL12, RPL7, RPL32, RPS29, RPL31, RPS3A, RPL6, RPL34, RPLP0, RPL8, RPLP1, RPL3, RPL11, RPL4, RPL7A, RPS21, RPS23, RPS24, RPSA, RPL26, RPS9, RPL23A, RPS4X, RPS6, RPS5, RPS8, RPL29, RPS7, RPS18, RPS16, RPL22, RPS17, RPL13A, RPS14, RPL21, RPS15, RPS13, RPS10, RPS11	261	128	15908	23.3325	9.39556e-51	1.87911e-51	3.68041e-50		GOTERM_MF_ALL	GO:0003779~actin binding	26	0.369738	3.18285e-10	TLN2, CAPZA1, CAPZB, VCL, ACTR2, PFN1, CNN2, MSN, CAP1, PLEC, DBNL, MYO6, FSCN1, ACTN1, MYH9, FLNC, FLNA, GMFB, ARPC1B, YWHAH, LASP1, ARPC5L, CFL1, MYH11, WDR1, SPTAN1	258	326	15143	4.6811	1.56278e-07	3.12556e-08	4.57174e-07
GOTERM_BP_ALL	GO:0051436~negative regulation of ubiquitin-protein ligase activity during mitotic cell cycle	14	0.19909	9.40868e-11	PSMA7, PSMA1, PSMC6, PSMC5, PSMB1, PSME1, PSMC4, PSMD12, PSMA5, PSMA4, PSMD10, PSMD3, PSMD5, PSMD7	252	65	14116	12.065	1.46775e-07	2.44626e-08	1.5707e-07		GOTERM_CC_ALL	GO:0044444~cytoplasmic part	200	2.84414	5.73787e-53	RPL18, RPL17, RPL14, RPL13, CCT2, IARS2, DNAJB11, RPLP0, RPLP1, RPL11, RPL12, TMEM14C, DBNL, ROCK1, SUCLG2, MYH9, MAPK1, RPS18, RPS16, PTRF, RPS17, RPS14, RARS, TXNDC5, EIF2S1, RPS15, MAPK3, RPS13, RPS10, RPS11, ARL8B, HSD17B10, ARF6, CAPZB, HADHB, DTD1, RPS25, RPS29, RPS21, RPS23, RPS24, RPSA, RPS9, RPS6, RPS5, RPS8, PPA2, PPA1, RPS7, HYOU1, CCT4, LASP1, CCT8, NARS, COPS5, AP2S1, RTN3, AP2B1, P4…	261	4895	15908	2.4903	2.00252e-50	3.33753e-51	7.84423e-50		GOTERM_MF_ALL	GO:0019843~rRNA binding	9	0.127986	1.94662e-08	RPS18, PTRF, RPL9, RPL8, RPS9, RPL11, RPL23A, RPS11, RPS4X	258	29	15143	18.2153	9.55786e-06	1.59298e-06	2.79605e-05
GOTERM_BP_ALL	GO:0031145~anaphase-promoting complex-dependent proteasomal ubiquitin-dependent protein catabolic process	14	0.19909	9.40868e-11	PSMA7, PSMA1, PSMC6, PSMC5, PSMB1, PSME1, PSMC4, PSMD12, PSMA5, PSMA4, PSMD10, PSMD3, PSMD5, PSMD7	252	65	14116	12.065	1.46775e-07	2.44626e-08	1.5707e-07		GOTERM_CC_ALL	GO:0005840~ribosome	56	0.796359	1.2048e-50	RPL18, RPL17, RPL14, RPL13, RPS3, RPS3A, RPLP0, RPLP1, RPL11, RPL12, RPL35A, RPS4X, RPS18, RPS16, RPS17, RPS14, RPS15, RPS13, RPS10, RPS11, RPL27A, RPL35, RPS15A, RPL36, RPS25, RPL30, MRPL12, RPL32, RPS29, RPL7, RPL6, RPL31, RPL9, RPL34, RPL8, RPL3, RPL10A, RPL7A, RPL4, RPS21, RPS23, RPS24, RPSA, RPL26, RPS9, RPL23A, RPS6, RPS5, RPS8, RPL29, RPS7, RPL23, RPL13A, RPL22, RPL21, RPL37A	261	215	15908	15.8754	4.20476e-48	6.00679e-49	1.64708e-47		GOTERM_MF_ALL	GO:0008092~cytoskeletal protein binding	28	0.39818	1.33317e-07	TLN2, CAPZA1, CAPZB, VCL, ACTR2, PFN1, CNN2, MSN, CAP1, PLEC, DBNL, MYO6, FSCN1, ACTN1, MYH9, FLNC, FLNA, GMFB, ARPC1B, YWHAH, LASP1, ARPC5L, CFL1, MYH11, ARL8B, WDR1, CALM1, SPTAN1	258	504	15143	3.26077	6.54566e-05	9.3512e-06	0.000191492
GOTERM_BP_ALL	GO:0051444~negative regulation of ubiquitin-protein ligase activity	14	0.19909	1.40855e-10	PSMA7, PSMA1, PSMC6, PSMC5, PSMB1, PSME1, PSMC4, PSMD12, PSMA5, PSMA4, PSMD10, PSMD3, PSMD5, PSMD7	252	67	14116	11.7048	2.19734e-07	3.13906e-08	2.35146e-07		GOTERM_CC_ALL	GO:0030529~ribonucleoprotein complex	68	0.967008	1.14507e-41	RPL18, RALY, RPL17, RPL14, RPL13, SNRPD3, SNRPD2, RPS3, RPS3A, RPLP0, RPLP1, RPL11, RPL12, RPL35A, SNRPA1, HNRNPA2B1, RPS4X, PSMA1, RPS18, RPS16, RPS17, EIF2S1, RPS14, RPS15, RPS13, RPS10, RPS11, MVP, RPL27A, RPL35, RPS15A, RPL36, RPS25, HNRNPA3, RPL30, MRPL12, RPL7, RPL32, RPS29, RPL31, RPL6, RPL9, RPL34, RPL8, RPL3, HNRNPD, RPL10A, RPL7A, RPL4, RPS21, RPS23, RPS24, RPSA, RPL26, RPS9, RPL23A, RP…	261	515	15908	8.04779	3.99629e-39	4.99537e-40	1.56542e-38		GOTERM_MF_ALL	GO:0051082~unfolded protein binding	12	0.170648	4.07567e-06	TCP1, CCT4, DNAJB11, CCT8, PPIC, HSPE1, CCT2, CCT6A, HSPA5, HSPD1, UGGT1, NAP1L4	258	115	15143	6.12457	0.00199916	0.000250114	0.00585399
GOTERM_BP_ALL	GO:0051352~negative regulation of ligase activity	14	0.19909	1.40855e-10	PSMA7, PSMA1, PSMC6, PSMC5, PSMB1, PSME1, PSMC4, PSMD12, PSMA5, PSMA4, PSMD10, PSMD3, PSMD5, PSMD7	252	67	14116	11.7048	2.19734e-07	3.13906e-08	2.35146e-07		GOTERM_CC_ALL	GO:0044424~intracellular part	252	3.58362	2.67689e-33	RPL18, RPL17, RPL14, RPL13, CCT2, IARS2, DNAJB11, RPLP0, RPLP1, RPL11, RPL12, TMEM14C, DBNL, ROCK1, SUCLG2, OLA1, MYH9, MAPK1, PGLS, RPS18, RPS16, PTRF, RPS17, RARS, TXNDC5, EIF2S1, RPS14, MAPK3, RPS15, RPS13, RPS10, RPS11, ARL8B, RAD23B, HSD17B10, UBA6, IGF2BP2, ARF6, CAPZB, DTD1, HADHB, RPS25, HNRNPA3, PFN1, RPS29, RPS21, RPS23, RPS24, RPSA, RPS9, CSRP1, RPS6, NOP10, RPS5, RPS8, PPA2, PPA1, RPS…	261	10624	15908	1.44573	9.34234e-31	1.03804e-31	3.65957e-30		GOTERM_MF_ALL	GO:0000166~nucleotide binding	66	0.938567	6.69835e-06	RALY, NARS, DTYMK, CAD, CCT2, IARS2, MTHFD1L, ATP2B1, ACTR2, ACTR1A, DYNC1H1, NSF, RHOG, MYO6, ROCK1, SUCLG2, HNRNPA2B1, OLA1, CCT6A, MYH9, TIMM44, MAPK1, ATP6V1A, ADK, RARS, RRAS2, MAPK3, ARL8B, SEPT9, PRPS1, HSD17B10, GLUD1, HDGF, UBA6, PRKDC, ARF6, IGF2BP2, RRAGD, NAGK, KARS, CMPK1, HADHB, DTD1, HNRNPA3, HNRNPD, BDH2, HSPE1, HSPA5, RPS24, TCP1, AK3, ELAVL1, RPL23A, HYOU1, TXNDC12, PSMC6, CCT4,…	258	2245	15143	1.72552	0.0032835	0.000365367	0.00962083
GOTERM_BP_ALL	GO:0009987~cellular process	228	3.24232	1.69501e-10	RPL18, RPL17, RPL14, RPL13, CCT2, IARS2, ATP2B1, DNAJB11, RPLP0, RPLP1, RPL11, RPL12, DBNL, ROCK1, SUCLG2, OLA1, MYH9, MAPK1, RPS18, PGLS, RPS16, PTRF, RPS17, RARS, TXNDC5, EIF2S1, RPS14, RPS15, MAPK3, RPS13, RPS10, RPS11, ARL8B, RAD23B, HSD17B10, PTPLAD1, UBA6, ARF6, NAGK, CAPZB, DTD1, HADHB, RPS25, HNRNPA3, PFN1, RPS29, RPS21, RPS23, RPS24, RPSA, RPS9, RPS6, NOP10, RPS5, RPS8, PPA2, PPA1, RPS7,…	252	10541	14116	1.21161	2.64421e-07	3.30526e-08	2.82968e-07		GOTERM_CC_ALL	GO:0005622~intracellular	254	3.61206	4.59469e-32	RPL18, RPL17, RPL14, RPL13, CCT2, IARS2, DNAJB11, RPLP0, RPLP1, RPL11, RPL12, TMEM14C, DBNL, ROCK1, SUCLG2, OLA1, MYH9, MAPK1, PGLS, RPS18, RPS16, PTRF, RPS17, RARS, TXNDC5, EIF2S1, RPS14, MAPK3, RPS15, RPS13, RPS10, RPS11, ARL8B, RAD23B, HSD17B10, UBA6, IGF2BP2, ARF6, CAPZB, DTD1, HADHB, RPS25, HNRNPA3, PFN1, RPS29, RPS21, RPS23, RPS24, RPSA, RPS9, CSRP1, RPS6, NOP10, RPS5, RPS8, PPA2, PPA1, RPS…	261	10995	15908	1.40804	1.60355e-29	1.60355e-30	6.28139e-29		GOTERM_MF_ALL	GO:0005488~binding	238	3.38453	7.65418e-06	RPL18, RPL14, RPL13, CCT2, IARS2, ATP2B1, DNAJB11, RPLP0, RPLP1, RPL11, RPL12, DBNL, ROCK1, SUCLG2, RAP1GDS1, OLA1, MYH9, MAPK1, RPS18, RPS16, PTRF, RARS, TXNDC5, EIF2S1, RPS14, MAPK3, RPS15, RPS13, RPS10, RPS11, ARL8B, RAD23B, HSD17B10, PTPLAD1, UBA6, IGF2BP2, ARF6, NAGK, CAPZB, DTD1, HADHB, RPS25, HNRNPA3, PFN1, RPS29, RPS21, RPS24, RPSA, RPS9, CSRP1, RPS6, NOP10, RPS5, RPS8, PPA2, PPA1, RPS7, …	258	12531	15143	1.11477	0.00375116	0.000375751	0.0109936
GOTERM_BP_ALL	GO:0051437~positive regulation of ubiquitin-protein ligase activity during mitotic cell cycle	14	0.19909	1.71422e-10	PSMA7, PSMA1, PSMC6, PSMC5, PSMB1, PSME1, PSMC4, PSMD12, PSMA5, PSMA4, PSMD10, PSMD3, PSMD5, PSMD7	252	68	14116	11.5327	2.67419e-07	2.97132e-08	2.86176e-07		GOTERM_CC_ALL	GO:0032991~macromolecular complex	137	1.94824	5.79887e-32	RALY, RPL18, RPL17, RPL14, RPL13, SNRPD3, CAPZA1, SNRPD2, CCT2, VCL, RPLP0, RPLP1, RPL11, RPL12, RPN2, SNRPA1, RPL35A, MYO6, HNRNPA2B1, MYH9, ARPC1B, PSMA1, MAPK1, RPS18, RPS16, PSMA5, RPS17, RPS14, EIF2S1, PSMA4, RPS15, RPS13, RPS10, RPS11, SEPT9, MVP, PRPS1, RAD23B, EEF1B2, UBE2V1, UBE2V2, PSMA7, CAPZB, HADHB, RPS25, HNRNPA3, RPS29, CSE1L, RPL7, PSMB1, RPL6, RPL9, RPL8, HNRNPD, RPL3, RPL10A, RP…	261	3155	15908	2.64665	2.02381e-29	1.83982e-30	7.92762e-29		GOTERM_MF_ALL	GO:0003729~mRNA binding	9	0.127986	1.51472e-05	RPL7, RPS14, RPL35, HNRNPD, ELAVL1, RPS13, IGF2BP2, RPS5, RPS3	258	66	15143	8.0037	0.00740976	0.000675894	0.0217547
GOTERM_BP_ALL	GO:0031398~positive regulation of protein ubiquitination	15	0.213311	2.30667e-10	FKBP1A, PSMA7, PSMA1, PSMC6, PSMC5, PSMB1, PSME1, PSMC4, PSMD12, PSMA5, PSMA4, PSMD10, PSMD3, PSMD5, PSMD7	252	84	14116	10.0028	3.59841e-07	3.59841e-08	3.8508e-07		GOTERM_CC_ALL	GO:0022625~cytosolic large ribosomal subunit	23	0.327076	3.51092e-30	RPL18, RPL14, RPL35, RPL27A, RPL26, RPL36, RPL23A, RPL29, RPL30, RPL32, RPL7, RPL31, RPL6, RPL22, RPL34, RPL21, RPLP0, RPL8, RPLP1, RPL3, RPL11, RPL4, RPL7A	261	38	15908	36.8909	1.22531e-27	1.02109e-28	4.79977e-27		GOTERM_MF_ALL	GO:0005524~ATP binding	46	0.654152	7.54507e-05	NARS, GLUD1, DTYMK, PRKDC, UBA6, CCT2, CAD, IARS2, NAGK, KARS, CMPK1, MTHFD1L, DTD1, ATP2B1, ACTR2, ACTR1A, HSPE1, HSPA5, DYNC1H1, NSF, TCP1, MYO6, ROCK1, SUCLG2, AK3, OLA1, CCT6A, MYH9, TIMM44, MAPK1, HYOU1, ATP6V1A, PSMC6, CCT4, PSMC5, PSMC4, ILF2, RARS, ADK, CCT8, MAPK3, MYH11, PPP2R4, HSPD1, PAICS, PRPS1	258	1477	15143	1.82797	0.0363698	0.00308255	0.10832
GOTERM_BP_ALL	GO:0051443~positive regulation of ubiquitin-protein ligase activity	14	0.19909	2.51332e-10	PSMA7, PSMA1, PSMC6, PSMC5, PSMB1, PSME1, PSMC4, PSMD12, PSMA5, PSMA4, PSMD10, PSMD3, PSMD5, PSMD7	252	70	14116	11.2032	3.92079e-07	3.56435e-08	4.19579e-07		GOTERM_CC_ALL	GO:0022627~cytosolic small ribosomal subunit	23	0.327076	1.7366e-29	RPSA, RPS15A, RPS9, RPS6, RPS4X, RPS5, RPS8, RPS3, RPS7, RPS25, RPS18, RPS29, RPS16, RPS3A, RPS17, RPS14, RPS15, RPS13, RPS10, RPS11, RPS21, RPS23, RPS24	261	40	15908	35.0464	6.06072e-27	4.66209e-28	2.37409e-26		GOTERM_MF_ALL	GO:0032559~adenyl ribonucleotide binding	46	0.654152	0.000103413	NARS, GLUD1, DTYMK, PRKDC, UBA6, CCT2, CAD, IARS2, NAGK, KARS, CMPK1, MTHFD1L, DTD1, ATP2B1, ACTR2, ACTR1A, HSPE1, HSPA5, DYNC1H1, NSF, TCP1, MYO6, ROCK1, SUCLG2, AK3, OLA1, CCT6A, MYH9, TIMM44, MAPK1, HYOU1, ATP6V1A, PSMC6, CCT4, PSMC5, PSMC4, ILF2, RARS, ADK, CCT8, MAPK3, MYH11, PPP2R4, HSPD1, PAICS, PRPS1	258	1497	15143	1.80355	0.0495108	0.00389842	0.148436
GOTERM_BP_ALL	GO:0008152~metabolic process	185	2.63083	2.52366e-10	RALY, RPL18, RPL17, RPL14, RPL13, SNRPD3, DTYMK, SNRPD2, CCT2, IARS2, COX5A, MTHFD1L, GSTM1, ATP2B1, DNAJB11, RPLP0, RPLP1, RPL11, RPL12, RPN2, DBNL, RPL35A, SNRPA1, ROCK1, SUCLG2, HNRNPA2B1, OLA1, MYH9, TECR, PSMA1, MAPK1, PGLS, RPS18, RPS16, PTRF, PSMA5, RPS17, RPS14, RARS, PSMA4, EIF2S1, MAPK3, RPS15, RPS13, RPS10, RPS11, UGGT1, PRPS1, RAD23B, HMGB1, HSD17B10, EEF1B2, PTPLAD1, GLUD1, HDGF, UBA…	252	7647	14116	1.35516	3.93691e-07	3.28076e-08	4.21304e-07		GOTERM_CC_ALL	GO:0015934~large ribosomal subunit	26	0.369738	5.96869e-28	RPL18, RPL17, RPL14, RPL27A, RPL35, RPL36, RPL30, MRPL12, RPL32, RPL7, RPL6, RPL31, RPL34, RPLP0, RPL8, RPLP1, RPL3, RPL11, RPL4, RPL7A, RPL26, RPL23A, RPL29, RPL22, RPL13A, RPL21	261	67	15908	23.6523	2.08307e-25	1.48791e-26	8.15978e-25		GOTERM_MF_ALL	GO:0016491~oxidoreductase activity	27	0.383959	0.000118953	NDUFB3, CYB5R3, HSD17B10, CYB5R1, GLUD1, COX5A, PRDX1, COX5B, VCL, HADHB, CBR1, P4HA1, GSTK1, BDH2, MICAL1, AKR1C1, NDUFB10, YWHAB, NDUFC2, COX4I1, TECR, SOD2, TXNDC12, SDHB, TXNDC17, HSDL2, PRDX6	258	689	15143	2.30005	0.0567362	0.0041634	0.170724
GOTERM_BP_ALL	GO:0051439~regulation of ubiquitin-protein ligase activity during mitotic cell cycle	14	0.19909	3.0285e-10	PSMA7, PSMA1, PSMC6, PSMC5, PSMB1, PSME1, PSMC4, PSMD12, PSMA5, PSMA4, PSMD10, PSMD3, PSMD5, PSMD7	252	71	14116	11.0454	4.72446e-07	3.6342e-08	5.05583e-07		GOTERM_CC_ALL	GO:0044446~intracellular organelle part	153	2.17577	7.2392e-28	RALY, RPL18, RPL17, RPL14, SNRPD3, CAPZA1, SNRPD2, CCT2, IARS2, COX5A, COX5B, DNAJB11, RPLP0, LRRC59, RPLP1, RPL11, RPN2, SNRPA1, MYO6, ROCK1, SUCLG2, HNRNPA2B1, ACTN1, MYH9, BCAP31, ARPC1B, MAPK1, RPS18, RPS16, PTRF, RPS17, RPS14, RARS, TXNDC5, MAPK3, RPS15, RPS13, RPS10, ARL8B, RPS11, UGGT1, SEPT9, MVP, RAD23B, HMGB1, HSD17B10, GLUD1, IGF2BP2, CAPZB, KARS, HADHB, DTD1, RPS25, HNRNPA3, KDELC2, R…	261	4225	15908	2.20719	2.52648e-25	1.68432e-26	9.89669e-25		GOTERM_MF_ALL	GO:0001883~purine nucleoside binding	48	0.682594	0.00012469	NARS, GLUD1, DTYMK, PRKDC, UBA6, CAD, CCT2, IARS2, NAGK, KARS, CMPK1, MTHFD1L, DTD1, ATP2B1, ACTR2, ACTR1A, HSPE1, HSPA5, DYNC1H1, NSF, TCP1, MYO6, ROCK1, SUCLG2, AK3, OLA1, CCT6A, MYH9, TIMM44, MAPK1, HYOU1, ATP6V1A, TXNDC12, PSMC6, CCT4, PSMC5, PSMC4, ILF2, RARS, ADK, CCT8, MAPK3, MYH11, PPP2R4, ARL8B, HSPD1, PAICS, PRPS1	258	1601	15143	1.75971	0.0593897	0.00407344	0.17895
GOTERM_BP_ALL	GO:0031400~negative regulation of protein modification process	17	0.241752	3.26091e-10	YWHAB, FKBP1A, PSMA7, PSMA1, PSMC6, PSMC5, PSMB1, PSME1, PSMC4, PSMD12, PSMA5, PSMA4, PSMD10, PSMD3, PPP2R4, PSMD5, PSMD7	252	119	14116	8.00227	5.08701e-07	3.63358e-08	5.44382e-07		GOTERM_CC_ALL	GO:0044422~organelle part	153	2.17577	1.46923e-27	RALY, RPL18, RPL17, RPL14, SNRPD3, CAPZA1, SNRPD2, CCT2, IARS2, COX5A, COX5B, DNAJB11, RPLP0, LRRC59, RPLP1, RPL11, RPN2, SNRPA1, MYO6, ROCK1, SUCLG2, HNRNPA2B1, ACTN1, MYH9, BCAP31, ARPC1B, MAPK1, RPS18, RPS16, PTRF, RPS17, RPS14, RARS, TXNDC5, MAPK3, RPS15, RPS13, RPS10, ARL8B, RPS11, UGGT1, SEPT9, MVP, RAD23B, HMGB1, HSD17B10, GLUD1, IGF2BP2, CAPZB, KARS, HADHB, DTD1, RPS25, HNRNPA3, KDELC2, R…	261	4251	15908	2.19369	5.1276e-25	3.20475e-26	2.00858e-24		GOTERM_MF_ALL	GO:0032553~ribonucleotide binding	53	0.753697	0.000127513	NARS, DTYMK, CCT2, CAD, IARS2, MTHFD1L, ATP2B1, ACTR2, ACTR1A, DYNC1H1, NSF, RHOG, MYO6, ROCK1, SUCLG2, OLA1, CCT6A, MYH9, TIMM44, MAPK1, ATP6V1A, RARS, RRAS2, ADK, MAPK3, ARL8B, PRPS1, SEPT9, GLUD1, UBA6, PRKDC, ARF6, NAGK, RRAGD, KARS, CMPK1, DTD1, HSPE1, HSPA5, TCP1, AK3, HYOU1, PSMC6, CCT4, PSMC5, PSMC4, ILF2, CCT8, MYH11, RAP1A, PPP2R4, HSPD1, PAICS	258	1836	15143	1.69432	0.0606928	0.00390565	0.182998
GOTERM_BP_ALL	GO:0051351~positive regulation of ligase activity	14	0.19909	4.3569e-10	PSMA7, PSMA1, PSMC6, PSMC5, PSMB1, PSME1, PSMC4, PSMD12, PSMA5, PSMA4, PSMD10, PSMD3, PSMD5, PSMD7	252	73	14116	10.7428	6.79676e-07	4.53118e-08	7.27349e-07		GOTERM_CC_ALL	GO:0043228~non-membrane-bounded organelle	113	1.60694	5.79634e-25	RPL18, RPL17, RPL14, RPL13, SNRPD3, CAPZA1, CCT2, VCL, RPLP0, LRRC59, RPLP1, RPL11, RPL12, DBNL, RPL35A, MYO6, ROCK1, HNRNPA2B1, ACTN1, MYH9, ARPC1B, MAPK1, RPS18, RPS16, RPS17, RARS, RPS14, RPS15, MAPK3, RPS13, RPS10, ARL8B, RPS11, SEPT9, HMGB1, IGF2BP2, CAPZB, HADHB, RPS25, HNRNPA3, PFN1, RPL7, RPS29, RPL6, RPL9, RPL8, HNRNPD, RPL3, RPL10A, RPL7A, RPL4, RPS21, RPS23, RPS24, RPSA, FSCN1, RPS9, R…	261	2596	15908	2.65307	2.02292e-22	1.18995e-23	7.92416e-22		GOTERM_MF_ALL	GO:0032555~purine ribonucleotide binding	53	0.753697	0.000127513	NARS, DTYMK, CCT2, CAD, IARS2, MTHFD1L, ATP2B1, ACTR2, ACTR1A, DYNC1H1, NSF, RHOG, MYO6, ROCK1, SUCLG2, OLA1, CCT6A, MYH9, TIMM44, MAPK1, ATP6V1A, RARS, RRAS2, ADK, MAPK3, ARL8B, PRPS1, SEPT9, GLUD1, UBA6, PRKDC, ARF6, NAGK, RRAGD, KARS, CMPK1, DTD1, HSPE1, HSPA5, TCP1, AK3, HYOU1, PSMC6, CCT4, PSMC5, PSMC4, ILF2, CCT8, MYH11, RAP1A, PPP2R4, HSPD1, PAICS	258	1836	15143	1.69432	0.0606928	0.00390565	0.182998
GOTERM_BP_ALL	GO:0031397~negative regulation of protein ubiquitination	14	0.19909	5.2027e-10	PSMA7, PSMA1, PSMC6, PSMC5, PSMB1, PSME1, PSMC4, PSMD12, PSMA5, PSMA4, PSMD10, PSMD3, PSMD5, PSMD7	252	74	14116	10.5976	8.11621e-07	5.07263e-08	8.68548e-07		GOTERM_CC_ALL	GO:0043232~intracellular non-membrane-bounded organelle	113	1.60694	5.79634e-25	RPL18, RPL17, RPL14, RPL13, SNRPD3, CAPZA1, CCT2, VCL, RPLP0, LRRC59, RPLP1, RPL11, RPL12, DBNL, RPL35A, MYO6, ROCK1, HNRNPA2B1, ACTN1, MYH9, ARPC1B, MAPK1, RPS18, RPS16, RPS17, RARS, RPS14, RPS15, MAPK3, RPS13, RPS10, ARL8B, RPS11, SEPT9, HMGB1, IGF2BP2, CAPZB, HADHB, RPS25, HNRNPA3, PFN1, RPL7, RPS29, RPL6, RPL9, RPL8, HNRNPD, RPL3, RPL10A, RPL7A, RPL4, RPS21, RPS23, RPS24, RPSA, FSCN1, RPS9, R…	261	2596	15908	2.65307	2.02292e-22	1.18995e-23	7.92416e-22		GOTERM_MF_ALL	GO:0001882~nucleoside binding	48	0.682594	0.000146629	NARS, GLUD1, DTYMK, PRKDC, UBA6, CAD, CCT2, IARS2, NAGK, KARS, CMPK1, MTHFD1L, DTD1, ATP2B1, ACTR2, ACTR1A, HSPE1, HSPA5, DYNC1H1, NSF, TCP1, MYO6, ROCK1, SUCLG2, AK3, OLA1, CCT6A, MYH9, TIMM44, MAPK1, HYOU1, ATP6V1A, TXNDC12, PSMC6, CCT4, PSMC5, PSMC4, ILF2, RARS, ADK, CCT8, MAPK3, MYH11, PPP2R4, ARL8B, HSPD1, PAICS, PRPS1	258	1612	15143	1.74771	0.069469	0.00422633	0.210406
GOTERM_BP_ALL	GO:0051438~regulation of ubiquitin-protein ligase activity	14	0.19909	1.02911e-09	PSMA7, PSMA1, PSMC6, PSMC5, PSMB1, PSME1, PSMC4, PSMD12, PSMA5, PSMA4, PSMD10, PSMD3, PSMD5, PSMD7	252	78	14116	10.0541	1.60541e-06	9.4436e-08	1.71802e-06		GOTERM_CC_ALL	GO:0015935~small ribosomal subunit	23	0.327076	5.70352e-24	RPSA, RPS15A, RPS9, RPS6, RPS4X, RPS5, RPS8, RPS3, RPS7, RPS25, RPS18, RPS29, RPS16, RPS3A, RPS17, RPS14, RPS15, RPS13, RPS10, RPS11, RPS21, RPS23, RPS24	261	63	15908	22.2517	1.99053e-21	1.10585e-22	7.79727e-21		GOTERM_MF_ALL	GO:0030554~adenyl nucleotide binding	47	0.668373	0.000172943	NARS, GLUD1, DTYMK, PRKDC, UBA6, CCT2, CAD, IARS2, NAGK, KARS, CMPK1, MTHFD1L, DTD1, ATP2B1, ACTR2, ACTR1A, HSPE1, HSPA5, DYNC1H1, NSF, TCP1, MYO6, ROCK1, SUCLG2, AK3, OLA1, CCT6A, MYH9, TIMM44, MAPK1, HYOU1, ATP6V1A, TXNDC12, PSMC6, CCT4, PSMC5, PSMC4, ILF2, RARS, ADK, CCT8, MAPK3, MYH11, PPP2R4, HSPD1, PAICS, PRPS1	258	1577	15143	1.74928	0.0814163	0.00470679	0.248122
GOTERM_BP_ALL	GO:0051340~regulation of ligase activity	14	0.19909	1.67104e-09	PSMA7, PSMA1, PSMC6, PSMC5, PSMB1, PSME1, PSMC4, PSMD12, PSMA5, PSMA4, PSMD10, PSMD3, PSMD5, PSMD7	252	81	14116	9.68176	2.60682e-06	1.44824e-07	2.78967e-06		GOTERM_CC_ALL	GO:0043229~intracellular organelle	216	3.07167	8.28151e-20	RPL18, RPL17, RPL14, RPL13, CCT2, IARS2, DNAJB11, RPLP0, RPLP1, RPL11, RPL12, TMEM14C, DBNL, ROCK1, SUCLG2, MYH9, MAPK1, RPS18, RPS16, PTRF, RPS17, RARS, TXNDC5, EIF2S1, RPS14, RPS15, MAPK3, RPS13, RPS10, RPS11, ARL8B, RAD23B, HSD17B10, ARF6, IGF2BP2, CAPZB, HADHB, DTD1, RPS25, HNRNPA3, PFN1, RPS29, RPS21, RPS23, RPS24, RPSA, RPS9, CSRP1, RPS6, NOP10, RPS5, RPS8, PPA2, RPS7, HYOU1, CCT4, LASP1, C…	261	8977	15908	1.46655	2.89025e-17	1.52118e-18	1.13216e-16		GOTERM_MF_ALL	GO:0017076~purine nucleotide binding	54	0.767918	0.000202982	NARS, DTYMK, CCT2, CAD, IARS2, MTHFD1L, ATP2B1, ACTR2, ACTR1A, DYNC1H1, NSF, RHOG, MYO6, ROCK1, SUCLG2, OLA1, CCT6A, MYH9, TIMM44, MAPK1, ATP6V1A, RARS, RRAS2, ADK, MAPK3, ARL8B, PRPS1, SEPT9, GLUD1, UBA6, PRKDC, ARF6, NAGK, RRAGD, KARS, CMPK1, DTD1, HSPE1, HSPA5, TCP1, AK3, HYOU1, TXNDC12, PSMC6, CCT4, PSMC5, PSMC4, ILF2, CCT8, MYH11, RAP1A, PPP2R4, HSPD1, PAICS	258	1918	15143	1.65248	0.094868	0.00523229	0.291161
GOTERM_BP_ALL	GO:0031396~regulation of protein ubiquitination	15	0.213311	2.49425e-09	FKBP1A, PSMA7, PSMA1, PSMC6, PSMC5, PSMB1, PSME1, PSMC4, PSMD12, PSMA5, PSMA4, PSMD10, PSMD3, PSMD5, PSMD7	252	100	14116	8.40238	3.89103e-06	2.04791e-07	4.16395e-06		GOTERM_CC_ALL	GO:0043226~organelle	216	3.07167	1.02419e-19	RPL18, RPL17, RPL14, RPL13, CCT2, IARS2, DNAJB11, RPLP0, RPLP1, RPL11, RPL12, TMEM14C, DBNL, ROCK1, SUCLG2, MYH9, MAPK1, RPS18, RPS16, PTRF, RPS17, RARS, TXNDC5, EIF2S1, RPS14, RPS15, MAPK3, RPS13, RPS10, RPS11, ARL8B, RAD23B, HSD17B10, ARF6, IGF2BP2, CAPZB, HADHB, DTD1, RPS25, HNRNPA3, PFN1, RPS29, RPS21, RPS23, RPS24, RPSA, RPS9, CSRP1, RPS6, NOP10, RPS5, RPS8, PPA2, RPS7, HYOU1, CCT4, LASP1, C…	261	8989	15908	1.46459	3.57441e-17	1.78721e-18	1.40016e-16		GOTERM_MF_ALL	GO:0051015~actin filament binding	7	0.0995449	0.000265272	DBNL, MYO6, LASP1, FSCN1, ACTN1, MYH9, FLNA	258	53	15143	7.75201	0.122138	0.00649211	0.380352
GOTERM_BP_ALL	GO:0010498~proteasomal protein catabolic process	15	0.213311	3.25193e-09	RAD23B, PSMA7, PSMA1, PSMC6, PSMC5, PSMB1, PSME1, PSMC4, PSMD12, PSMA5, PSMA4, PSMD10, PSMD3, PSMD5, PSMD7	252	102	14116	8.23763	5.073e-06	2.53651e-07	5.42883e-06		GOTERM_CC_ALL	GO:0000502~proteasome complex	15	0.213311	7.76704e-13	RAD23B, PSMA7, PSMA1, PSMC6, PSMC5, PSMB1, PSME1, PSMC4, PSMD12, PSMA5, PSMA4, PSMD10, PSMD3, PSMD5, PSMD7	261	61	15908	14.9878	2.71072e-10	1.29082e-11	1.06184e-09		GOTERM_MF_ALL	GO:0004298~threonine-type endopeptidase activity	5	0.0711035	0.00031696	PSMA1, PSMB1, PSMA5, PSMA4, PSMA7	258	20	15143	14.6734	0.144143	0.00738459	0.454306
GOTERM_BP_ALL	GO:0043161~proteasomal ubiquitin-dependent protein catabolic process	15	0.213311	3.25193e-09	RAD23B, PSMA7, PSMA1, PSMC6, PSMC5, PSMB1, PSME1, PSMC4, PSMD12, PSMA5, PSMA4, PSMD10, PSMD3, PSMD5, PSMD7	252	102	14116	8.23763	5.073e-06	2.53651e-07	5.42883e-06		GOTERM_CC_ALL	GO:0070013~intracellular organelle lumen	65	0.924346	6.62894e-10	COPS5, SNRPD3, SNRPD2, CAD, CCT2, IARS2, RTN3, DNAJB11, P4HA1, RPS3A, LRRC59, RPL11, MSN, MYO6, SLC25A5, SUCLG2, HNRNPA2B1, ACTN1, TIMM44, MAPK1, PTRF, C1QBP, TXNDC5, RARS, RPS14, MAPK3, CFL1, RPS15, RPS13, UGGT1, RAD23B, HMGB1, FKBP7, GLUD1, RPL35, RPL36, PRKDC, KARS, HADHB, DTD1, RPS25, HNRNPA3, KDELC2, MRPL12, GSTK1, RPL9, RPL3, HSPE1, HSPA5, ETFB, YWHAB, AK3, RPS9, RPS6, NOP10, SOD2, RPS7, HY…	261	1779	15908	2.22696	2.3135e-07	1.05159e-08	9.06241e-07		GOTERM_MF_ALL	GO:0070003~threonine-type peptidase activity	5	0.0711035	0.00031696	PSMA1, PSMB1, PSMA5, PSMA4, PSMA7	258	20	15143	14.6734	0.144143	0.00738459	0.454306
GOTERM_BP_ALL	GO:0051248~negative regulation of protein metabolic process	19	0.270193	6.2168e-09	YWHAB, FKBP1A, IGF2BP2, PSMA7, FLNA, PSMA1, PSMC6, PSMC5, PSMB1, PSME1, PSMC4, PSMD12, PSMA5, PSMD10, PSMA4, PSMD3, PPP2R4, PSMD5, PSMD7	252	187	14116	5.69145	9.69816e-06	4.61819e-07	1.03784e-05		GOTERM_CC_ALL	GO:0043233~organelle lumen	65	0.924346	1.67386e-09	COPS5, SNRPD3, SNRPD2, CAD, CCT2, IARS2, RTN3, DNAJB11, P4HA1, RPS3A, LRRC59, RPL11, MSN, MYO6, SLC25A5, SUCLG2, HNRNPA2B1, ACTN1, TIMM44, MAPK1, PTRF, C1QBP, TXNDC5, RARS, RPS14, MAPK3, CFL1, RPS15, RPS13, UGGT1, RAD23B, HMGB1, FKBP7, GLUD1, RPL35, RPL36, PRKDC, KARS, HADHB, DTD1, RPS25, HNRNPA3, KDELC2, MRPL12, GSTK1, RPL9, RPL3, HSPE1, HSPA5, ETFB, YWHAB, AK3, RPS9, RPS6, NOP10, SOD2, RPS7, HY…	261	1820	15908	2.17679	5.84175e-07	2.53989e-08	2.28832e-06
GOTERM_BP_ALL	GO:0042274~ribosomal small subunit biogenesis	7	0.0995449	1.27699e-08	RPS16, RPS17, RPS14, RPS15, RPS6, RPS7, RPS24	252	11	14116	35.6465	1.99208e-05	9.05499e-07	2.13182e-05		GOTERM_CC_ALL	GO:0031974~membrane-enclosed lumen	65	0.924346	3.6675e-09	COPS5, SNRPD3, SNRPD2, CAD, CCT2, IARS2, RTN3, DNAJB11, P4HA1, RPS3A, LRRC59, RPL11, MSN, MYO6, SLC25A5, SUCLG2, HNRNPA2B1, ACTN1, TIMM44, MAPK1, PTRF, C1QBP, TXNDC5, RARS, RPS14, MAPK3, CFL1, RPS15, RPS13, UGGT1, RAD23B, HMGB1, FKBP7, GLUD1, RPL35, RPL36, PRKDC, KARS, HADHB, DTD1, RPS25, HNRNPA3, KDELC2, MRPL12, GSTK1, RPL9, RPL3, HSPE1, HSPA5, ETFB, YWHAB, AK3, RPS9, RPS6, NOP10, SOD2, RPS7, HY…	261	1856	15908	2.13457	1.27996e-06	5.33316e-08	5.01383e-06
GOTERM_BP_ALL	GO:0032269~negative regulation of cellular protein metabolic process	18	0.255973	2.20884e-08	YWHAB, FKBP1A, IGF2BP2, PSMA7, PSMA1, PSMC6, PSMC5, PSMB1, PSME1, PSMC4, PSMD12, PSMA5, PSMD10, PSMA4, PSMD3, PPP2R4, PSMD5, PSMD7	252	180	14116	5.60159	3.44573e-05	1.49817e-06	3.68747e-05		GOTERM_CC_ALL	GO:0005739~mitochondrion	43	0.61149	1.52724e-07	NDUFB3, CYB5R3, HSD17B10, GLUD1, IARS2, COX5A, CLTC, COX5B, PRDX1, KARS, MTHFD1L, DTD1, HADHB, MRPL12, P4HA1, GSTK1, LRRC59, SLC25A3, MYCBP, BDH2, HSPE1, TMEM14C, ETFB, NDUFB10, SLC25A5, SUCLG2, NDUFC2, AK3, COX4I1, DPYSL2, TIMM44, PPA2, SOD2, LAP3, ATP6V1A, SDHB, TXNDC12, PTRF, C1QBP, PSMC4, HSDL2, HSPD1, MGST1	261	1087	15908	2.41109	5.32993e-05	2.13203e-06	0.000208789
GOTERM_BP_ALL	GO:0044260~cellular macromolecule metabolic process	136	1.93402	3.18405e-08	RALY, RPL18, RPL17, RPL14, RPL13, SNRPD3, SNRPD2, CCT2, IARS2, DNAJB11, RPLP0, RPLP1, RPL11, RPL12, RPN2, SNRPA1, DBNL, RPL35A, ROCK1, HNRNPA2B1, MYH9, PSMA1, MAPK1, RPS18, RPS16, PTRF, PSMA5, RPS17, RPS14, EIF2S1, PSMA4, RARS, RPS15, MAPK3, RPS13, RPS10, RPS11, UGGT1, RAD23B, HMGB1, HSD17B10, EEF1B2, PTPLAD1, HDGF, UBA6, UBE2V1, UBE2V2, PSMA7, KARS, DTD1, RPS25, HNRNPA3, RPS29, RPL7, PSMB1, RPL6…	252	5214	14116	1.4611	4.96699e-05	2.06963e-06	5.3155e-05		GOTERM_CC_ALL	GO:0044464~cell part	260	3.69738	1.93239e-07	RPL18, RPL17, RPL14, RPL13, CCT2, IARS2, ATP2B1, DNAJB11, RPLP0, RPLP1, RPL11, RPL12, TMEM14C, DBNL, ROCK1, SUCLG2, OLA1, MYH9, MAPK1, PGLS, RPS18, PTRF, RPS16, RPS17, RARS, TXNDC5, EIF2S1, RPS14, MAPK3, RPS15, RPS13, RPS10, RPS11, ARL8B, RAD23B, HSD17B10, PTPLAD1, UBA6, IGF2BP2, ARF6, NAGK, CAPZB, DTD1, HADHB, RPS25, HNRNPA3, PFN1, RPS29, RPS21, RPS23, RPS24, RPSA, RPS9, CSRP1, RPS6, NOP10, RPS5…	261	14826	15908	1.06887	6.7438e-05	2.59385e-06	0.000264176
GOTERM_BP_ALL	GO:0042254~ribosome biogenesis	15	0.213311	3.41036e-08	RPL35A, RPL14, RPS16, RPL7, RPS17, RPS14, RPLP0, RPS15, RPL26, RPL11, RPL7A, RPS6, NOP10, RPS7, RPS24	252	122	14116	6.8872	5.32002e-05	2.12806e-06	5.69332e-05		GOTERM_CC_ALL	GO:0005623~cell	260	3.69738	1.96502e-07	RPL18, RPL17, RPL14, RPL13, CCT2, IARS2, ATP2B1, DNAJB11, RPLP0, RPLP1, RPL11, RPL12, TMEM14C, DBNL, ROCK1, SUCLG2, OLA1, MYH9, MAPK1, PGLS, RPS18, PTRF, RPS16, RPS17, RARS, TXNDC5, EIF2S1, RPS14, MAPK3, RPS15, RPS13, RPS10, RPS11, ARL8B, RAD23B, HSD17B10, PTPLAD1, UBA6, IGF2BP2, ARF6, NAGK, CAPZB, DTD1, HADHB, RPS25, HNRNPA3, PFN1, RPS29, RPS21, RPS23, RPS24, RPSA, RPS9, CSRP1, RPS6, NOP10, RPS5…	261	14827	15908	1.0688	6.85769e-05	2.53997e-06	0.000268637
GOTERM_BP_ALL	GO:0044085~cellular component biogenesis	44	0.625711	5.2967e-08	HSD17B10, RPL14, TLN2, HP1BP3, AP2S1, SNRPD3, CAPZA1, SNRPD2, FKBP1A, HPRT1, NAP1L4, CAPZB, VCL, CSE1L, RPL7, RPLP0, RPL11, RPL7A, AKR1C1, RPS24, RPL35A, TCP1, MYO6, ROCK1, FSCN1, YWHAB, RPL26, ACTN1, IPO9, RPS6, ANXA5, NOP10, FLNA, RPS7, SOD2, PTRF, RPS16, RPS17, RPS14, RPS15, MYH11, HSPD1, KPNA3, SEPT9	252	1001	14116	2.46224	8.26251e-05	3.17802e-06	8.84241e-05		GOTERM_CC_ALL	GO:0015629~actin cytoskeleton	19	0.270193	4.7078e-07	MYO6, TLN2, FSCN1, CAPZA1, MYH9, CAPZB, FLNA, VCL, ACTR2, PFN1, ARPC1B, LASP1, ACTR1A, CFL1, MYH11, CAP1, DYNC1I2, SEPT9, SPTAN1	261	269	15908	4.30503	0.000164289	5.86792e-06	0.0006436
GOTERM_BP_ALL	GO:0044238~primary metabolic process	166	2.36064	5.46578e-08	RALY, RPL18, RPL17, RPL14, RPL13, SNRPD3, DTYMK, SNRPD2, CCT2, IARS2, ATP2B1, DNAJB11, RPLP0, RPLP1, RPL11, RPL12, RPN2, SNRPA1, DBNL, RPL35A, ROCK1, HNRNPA2B1, OLA1, MYH9, TECR, PSMA1, MAPK1, PGLS, RPS18, RPS16, PTRF, PSMA5, RPS17, RPS14, RARS, PSMA4, EIF2S1, MAPK3, RPS15, RPS13, RPS10, RPS11, UGGT1, PRPS1, RAD23B, HMGB1, HSD17B10, EEF1B2, PTPLAD1, GLUD1, HDGF, UBA6, UBE2V1, UBE2V2, PSMA7, NAGK,…	252	6923	14116	1.34315	8.52625e-05	3.158e-06	9.12467e-05		GOTERM_CC_ALL	GO:0044429~mitochondrial part	29	0.4124	5.231e-07	NDUFB3, CYB5R3, HSD17B10, GLUD1, IARS2, COX5A, COX5B, KARS, DTD1, HADHB, MRPL12, GSTK1, LRRC59, SLC25A3, HSPE1, ETFB, NDUFB10, SLC25A5, SUCLG2, NDUFC2, AK3, COX4I1, TIMM44, SOD2, TXNDC12, SDHB, C1QBP, HSPD1, MGST1	261	595	15908	2.97068	0.000182545	6.29522e-06	0.000715126
GOTERM_BP_ALL	GO:0006364~rRNA processing	13	0.184869	7.91213e-08	RPL35A, RPL14, RPS16, RPL7, RPS17, RPS14, RPS15, RPL26, RPL11, RPS6, NOP10, RPS7, RPS24	252	92	14116	7.91529	0.000123422	4.40818e-06	0.000132086		GOTERM_CC_ALL	GO:0031980~mitochondrial lumen	17	0.241752	1.04974e-06	SLC25A5, SUCLG2, GLUD1, AK3, IARS2, TIMM44, KARS, SOD2, HADHB, DTD1, MRPL12, C1QBP, GSTK1, LRRC59, HSPE1, HSPD1, ETFB	261	227	15908	4.56455	0.000366293	1.22119e-05	0.00143509
GOTERM_BP_ALL	GO:0016072~rRNA metabolic process	13	0.184869	1.27921e-07	RPL35A, RPL14, RPS16, RPL7, RPS17, RPS14, RPS15, RPL26, RPL11, RPS6, NOP10, RPS7, RPS24	252	96	14116	7.58548	0.000199536	6.88122e-06	0.000213553		GOTERM_CC_ALL	GO:0005759~mitochondrial matrix	17	0.241752	1.04974e-06	SLC25A5, SUCLG2, GLUD1, AK3, IARS2, TIMM44, KARS, SOD2, HADHB, DTD1, MRPL12, C1QBP, GSTK1, LRRC59, HSPE1, HSPD1, ETFB	261	227	15908	4.56455	0.000366293	1.22119e-05	0.00143509
GOTERM_BP_ALL	GO:0022613~ribonucleoprotein complex biogenesis	17	0.241752	1.35192e-07	RPL35A, RPL14, SNRPD3, RPL26, SNRPD2, RPS6, NOP10, RPS7, RPL7, RPS16, RPS17, RPLP0, RPS14, RPS15, RPL11, RPL7A, RPS24	252	180	14116	5.29039	0.000210877	7.02994e-06	0.000225691		GOTERM_CC_ALL	GO:0005788~endoplasmic reticulum lumen	10	0.142207	6.10878e-06	HYOU1, ERP44, TXNDC12, FKBP7, KDELC2, DNAJB11, P4HA1, TXNDC5, HSPA5, UGGT1	261	80	15908	7.61877	0.0021297	6.87709e-05	0.00835097
GOTERM_BP_ALL	GO:0034660~ncRNA metabolic process	19	0.270193	1.53671e-07	RPL35A, HSD17B10, NARS, RPL14, RPL26, IARS2, RPS6, NOP10, KARS, RPS7, DTD1, RPL7, RPS16, RPS17, RPS14, RARS, RPS15, RPL11, RPS24	252	230	14116	4.6274	0.000239698	7.73309e-06	0.000256541		GOTERM_CC_ALL	GO:0043234~protein complex	71	1.00967	7.82375e-06	CYB5R3, COPS5, AP2S1, CAPZA1, CCT2, CLTC, NAP1L4, VCL, ACTR2, AP2B1, ACTR1A, PSMD3, MICAL1, RPN2, PSMD5, DYNC1H1, ATP6V0D1, PSMD7, MYO6, NDUFB10, NDUFC2, IPO9, CCT6A, MYH9, TIMM44, MAPK1, ARPC1B, ATP6V1A, PSMA1, PSME1, PSMA5, PSMA4, EIF2S1, EEF1G, CAND1, KPNA3, EEF1D, DYNC1I2, MVP, SEPT9, PRPS1, EXOC6B, NDUFB3, RAD23B, EEF1B2, UBE2V1, PRKDC, EEA1, UBE2V2, PSMA7, CAPZB, HADHB, PSMB1, CSE1L, HSPA5,…	261	2588	15908	1.67213	0.00272678	8.53245e-05	0.0106953
GOTERM_BP_ALL	GO:0043086~negative regulation of catalytic activity	20	0.284414	5.34696e-07	CAST, FKBP1A, PSMA7, FLNA, PSMA1, PSMC6, PSMC5, PSMB1, PSME1, PSMD12, PSMC4, PSMA5, PSMD10, PSMA4, PSMD3, CAND1, PPP2R4, HSPA5, PSMD5, PSMD7	252	277	14116	4.04447	0.000833778	2.60661e-05	0.000892628		GOTERM_CC_ALL	GO:0005730~nucleolus	28	0.39818	3.05683e-05	HMGB1, COPS5, SNRPD3, RPL35, RPL36, CCT2, RTN3, HNRNPA3, RPS25, RPS3A, RPL9, RPL3, RPL11, MSN, HNRNPA2B1, RPS9, ACTN1, RPS6, NOP10, RPS7, MAPK1, PSMC5, RPL23, ILF2, RPS14, RARS, MAPK3, RPS13	261	698	15908	2.44499	0.0106118	0.000323236	0.0417818
GOTERM_BP_ALL	GO:0044092~negative regulation of molecular function	22	0.312856	5.61894e-07	CAST, FKBP1A, PSMA7, FLNA, RPS3, PSMA1, PSMC6, PSMC5, PSMB1, PSME1, PSMD12, PSMC4, PSMA5, PSMD10, PSMA4, PSMD3, CAND1, PPP2R4, HSPA5, PSMD5, PSMD7, CALM1	252	334	14116	3.68967	0.000876171	2.65619e-05	0.000938032		GOTERM_CC_ALL	GO:0005743~mitochondrial inner membrane	17	0.241752	4.54188e-05	NDUFB3, CYB5R3, HSD17B10, NDUFB10, SLC25A5, NDUFC2, COX4I1, COX5A, TIMM44, COX5B, SOD2, HADHB, SDHB, GSTK1, SLC25A3, HSPD1, MGST1	261	306	15908	3.38612	0.0157265	0.000466113	0.062074
GOTERM_BP_ALL	GO:0032270~positive regulation of cellular protein metabolic process	18	0.255973	9.21523e-07	FKBP1A, PSMA7, RPS4X, MAPK1, PSMA1, PSMC6, PSMC5, PSMB1, PSME1, PSMC4, PSMD12, PSMA5, PSMD10, PSMA4, PSMD3, PPP2R4, PSMD5, PSMD7	252	233	14116	4.32741	0.00143654	4.22808e-05	0.0015384		GOTERM_CC_ALL	GO:0019866~organelle inner membrane	17	0.241752	0.000106909	NDUFB3, CYB5R3, HSD17B10, NDUFB10, SLC25A5, NDUFC2, COX4I1, COX5A, TIMM44, COX5B, SOD2, HADHB, SDHB, GSTK1, SLC25A3, HSPD1, MGST1	261	329	15908	3.1494	0.0366257	0.00106552	0.146056
GOTERM_BP_ALL	GO:0031401~positive regulation of protein modification process	16	0.227531	1.25373e-06	FKBP1A, PSMA7, PSMA1, PSMC6, PSMC5, PSMB1, PSME1, PSMC4, PSMD12, PSMA5, PSMA4, PSMD10, PSMD3, PPP2R4, PSMD5, PSMD7	252	187	14116	4.7928	0.00195391	5.5879e-05	0.00209298		GOTERM_CC_ALL	GO:0005832~chaperonin-containing T-complex	4	0.0568828	0.000143893	TCP1, CCT4, CCT2, CCT6A	261	7	15908	34.8287	0.048982	0.00139409	0.196536
GOTERM_BP_ALL	GO:0051247~positive regulation of protein metabolic process	18	0.255973	1.64848e-06	FKBP1A, PSMA7, RPS4X, MAPK1, PSMA1, PSMC6, PSMC5, PSMB1, PSME1, PSMC4, PSMD12, PSMA5, PSMD10, PSMA4, PSMD3, PPP2R4, PSMD5, PSMD7	252	243	14116	4.14932	0.00256833	7.14316e-05	0.00275197		GOTERM_CC_ALL	GO:0005938~cell cortex	11	0.156428	0.000144409	DBNL, MYO6, LASP1, CFL1, ARF6, CAP1, MYH9, CAPZB, FLNA, SPTAN1, EXOC6B	261	146	15908	4.59214	0.0491534	0.0013613	0.197241
GOTERM_BP_ALL	GO:0010467~gene expression	86	1.22298	2.09389e-06	RALY, RPL18, RPL17, RPL14, COPS5, NARS, RPL13, SNRPD3, SNRPD2, IARS2, RPS3, RPS3A, RPLP0, RPLP1, ANP32A, RPL11, RPL12, SNRPA1, RPL35A, HNRNPA2B1, RPS4X, RPS18, PTRF, RPS16, RPS17, RPS14, EIF2S1, RARS, RPS15, EEF1G, RPS13, RPS10, CAND1, RPS11, EEF1D, HSD17B10, EEF1B2, RPL27A, RPL35, HDGF, RPS15A, RPL36, FKBP1A, KARS, DTD1, RPS25, HNRNPA3, RPL30, MRPL12, RPL7, RPL32, RPS29, RPL31, RPL6, RPL34, RPL9…	252	2999	14116	1.60632	0.00326115	8.82793e-05	0.00349553		GOTERM_CC_ALL	GO:0044432~endoplasmic reticulum part	17	0.241752	0.00019691	CYB5R3, FKBP7, SEC11A, KTN1, FKBP1A, BCAP31, ERP44, TXNDC12, HYOU1, KDELC2, DNAJB11, P4HA1, TXNDC5, SPCS3, RPN2, HSPA5, UGGT1	261	347	15908	2.98603	0.0664198	0.00180701	0.26886
GOTERM_BP_ALL	GO:0009058~biosynthetic process	97	1.37941	2.3567e-06	RPL18, RPL17, RPL14, RPL13, DTYMK, IARS2, MTHFD1L, ATP2B1, RPLP0, RPLP1, RPL11, RPN2, RPL12, RPL35A, TECR, RPS18, RPS16, PTRF, RPS17, EIF2S1, RARS, RPS14, RPS15, RPS13, RPS10, RPS11, UGGT1, PRPS1, HMGB1, EEF1B2, GLUD1, HDGF, CMPK1, KARS, DTD1, RPS25, RPL7, RPS29, RPL6, RPL9, RPL8, RPL3, HNRNPD, RPL10A, RPL7A, RPL4, RPS21, RPS23, RPS24, RPSA, AK3, RPS9, RPL23A, RPS6, RPS5, RPS8, RPS7, PSMC5, RPL37…	252	3542	14116	1.53403	0.00366971	9.67443e-05	0.00393425		GOTERM_CC_ALL	GO:0031967~organelle envelope	24	0.341297	0.000222578	NDUFB3, CYB5R3, HSD17B10, MYO6, NDUFB10, SLC25A5, NDUFC2, COX4I1, IPO9, COX5A, TIMM44, COX5B, SOD2, HADHB, TXNDC12, SDHB, CSE1L, GSTK1, SLC25A3, HSPD1, KPNA3, MYOF, MGST1, MVP	261	620	15908	2.35936	0.0747472	0.00199002	0.303857
GOTERM_BP_ALL	GO:0043170~macromolecule metabolic process	138	1.96246	3.57155e-06	RALY, RPL18, RPL17, RPL14, RPL13, SNRPD3, SNRPD2, CCT2, IARS2, DNAJB11, RPLP0, RPLP1, RPL11, RPL12, RPN2, SNRPA1, DBNL, RPL35A, ROCK1, HNRNPA2B1, MYH9, PSMA1, MAPK1, RPS18, RPS16, PTRF, PSMA5, RPS17, RPS14, EIF2S1, PSMA4, RARS, RPS15, MAPK3, RPS13, RPS10, RPS11, UGGT1, RAD23B, HMGB1, HSD17B10, EEF1B2, PTPLAD1, HDGF, UBA6, UBE2V1, UBE2V2, PSMA7, KARS, DTD1, RPS25, HNRNPA3, RPS29, RPL7, PSMB1, RPL6…	252	5710	14116	1.3538	0.00555614	0.000142852	0.00596224		GOTERM_CC_ALL	GO:0031975~envelope	24	0.341297	0.000234474	NDUFB3, CYB5R3, HSD17B10, MYO6, NDUFB10, SLC25A5, NDUFC2, COX4I1, IPO9, COX5A, TIMM44, COX5B, SOD2, HADHB, TXNDC12, SDHB, CSE1L, GSTK1, SLC25A3, HSPD1, KPNA3, MYOF, MGST1, MVP	261	622	15908	2.35178	0.0785817	0.00204394	0.320074
GOTERM_BP_ALL	GO:0044249~cellular biosynthetic process	94	1.33675	4.39191e-06	RPL18, RPL17, RPL14, COPS5, NARS, RPL13, DTYMK, CAD, IARS2, MTHFD1L, RPS3, ATP2B1, RPS3A, RPLP0, RPLP1, ANP32A, RPL11, RPL12, RPN2, ATP6V0D1, RPL35A, RPS4X, PMM2, ATP6V1A, RPS18, PTRF, RPS16, RPS17, ADK, RPS14, EIF2S1, RARS, RPS15, EEF1G, RPS13, RPS10, CAND1, RPS11, PTMS, EEF1D, UGGT1, UGP2, PRPS1, HMGB1, EEF1B2, GLUD1, RPL27A, RPL35, HDGF, RPS15A, RPL36, HPRT1, CMPK1, KARS, DTD1, RPS25, RPL30, M…	252	3442	14116	1.52978	0.00682797	0.00017127	0.00733168		GOTERM_CC_ALL	GO:0005856~cytoskeleton	41	0.583049	0.000265753	TLN2, CAPZA1, IGF2BP2, CAPZB, VCL, PFN1, ACTR2, ACTR1A, CNN2, RANBP1, MICAL1, CAP1, MSN, DYNC1H1, MYOF, PLEC, DBNL, TCP1, MYO6, ROCK1, FSCN1, ACTN1, DPYSL3, DPYSL2, MYH9, FLNC, FLNA, MAPK1, ARPC1B, LASP1, PSMD10, ARPC5L, MAPK3, CFL1, MYH11, ARL8B, WDR1, DYNC1I2, CALM1, SEPT9, SPTAN1	261	1381	15908	1.80953	0.0885879	0.00225989	0.362699
GOTERM_BP_ALL	GO:0051246~regulation of protein metabolic process	27	0.383959	4.87809e-06	DBNL, PTPLAD1, YWHAB, UBE2V1, IGF2BP2, FKBP1A, UBE2V2, RPS4X, PSMA7, RPS5, FLNA, MAPK1, PSMA1, PSMC6, PSMC5, PSME1, PSMC4, PSMD12, PSMB1, PSMA5, PSMD10, PSMA4, EIF2S1, PSMD3, PPP2R4, PSMD5, PSMD7	252	546	14116	2.77002	0.00758095	0.000185588	0.00814325		GOTERM_CC_ALL	GO:0005839~proteasome core complex	5	0.0711035	0.000274852	PSMA1, PSMB1, PSMA5, PSMA4, PSMA7	261	20	15908	15.2375	0.0914783	0.0022816	0.375096
GOTERM_BP_ALL	GO:0031399~regulation of protein modification process	19	0.270193	5.63266e-06	DBNL, PTPLAD1, YWHAB, FKBP1A, PSMA7, PSMA1, PSMC6, PSMC5, PSMB1, PSME1, PSMC4, PSMD12, PSMA5, PSMD10, PSMA4, PSMD3, PPP2R4, PSMD5, PSMD7	252	295	14116	3.6078	0.00874849	0.000209192	0.00940285		GOTERM_CC_ALL	GO:0044428~nuclear part	49	0.696815	0.000548231	RALY, COPS5, SNRPD3, SNRPD2, CCT2, CAD, NAP1L4, RTN3, RPS3A, RPL11, MSN, SNRPA1, MYO6, HNRNPA2B1, ACTN1, IPO9, MAPK1, PTRF, RARS, RPS14, CFL1, RPS15, MAPK3, RPS13, KPNA3, MVP, RAD23B, HMGB1, RPL35, PRKDC, RPL36, HNRNPA3, RPS25, CSE1L, RPL9, HNRNPD, RPL3, MYOF, TCP1, YWHAB, RPS9, RPS6, NOP10, RPS7, PSMC5, ILF2, RPL23, HSPD1, CALM1	261	1822	15908	1.63917	0.174186	0.00444093	0.746888
GOTERM_BP_ALL	GO:0032268~regulation of cellular protein metabolic process	24	0.341297	1.30727e-05	DBNL, PTPLAD1, YWHAB, FKBP1A, IGF2BP2, PSMA7, RPS4X, RPS5, MAPK1, PSMA1, PSMC6, PSMC5, PSMB1, PSME1, PSMD12, PSMC4, PSMA5, EIF2S1, PSMD10, PSMA4, PSMD3, PPP2R4, PSMD5, PSMD7	252	474	14116	2.83625	0.020187	0.000474157	0.0218216		GOTERM_CC_ALL	GO:0005740~mitochondrial envelope	18	0.255973	0.000552869	NDUFB3, CYB5R3, HSD17B10, NDUFB10, SLC25A5, NDUFC2, COX4I1, COX5A, TIMM44, COX5B, SOD2, HADHB, TXNDC12, SDHB, GSTK1, SLC25A3, HSPD1, MGST1	261	419	15908	2.61839	0.175522	0.00437687	0.753185
GOTERM_BP_ALL	GO:0034645~cellular macromolecule biosynthetic process	79	1.12344	1.57202e-05	RPL18, RPL17, RPL14, COPS5, NARS, RPL13, IARS2, RPS3, RPS3A, RPLP0, RPLP1, ANP32A, RPL11, RPL12, RPN2, RPL35A, RPS4X, PMM2, RPS18, PTRF, RPS16, RPS17, RPS14, EIF2S1, RARS, RPS15, EEF1G, RPS13, RPS10, CAND1, RPS11, PTMS, EEF1D, UGGT1, HMGB1, EEF1B2, RPL27A, RPL35, HDGF, RPS15A, RPL36, KARS, DTD1, RPS25, RPL30, MRPL12, RPL7, RPL32, RPS29, RPL31, RPL6, RPL34, RPL9, RPL8, RPL3, HNRNPD, MYCBP, RPL4, R…	252	2812	14116	1.5737	0.0242255	0.000557202	0.0262404		GOTERM_CC_ALL	GO:0022624~proteasome accessory complex	4	0.0568828	0.000646197	PSMD12, PSME1, PSMD10, PSMD7	261	11	15908	22.1637	0.201959	0.00500069	0.879806
GOTERM_BP_ALL	GO:0006457~protein folding	14	0.19909	1.68497e-05	FKBP9, TCP1, FKBP7, CCT2, FKBP1A, CCT6A, ERP44, CCT4, DNAJB11, PPIC, CCT8, HSPE1, HSPD1, UGGT1	252	177	14116	4.43063	0.0259433	0.000583957	0.0281254		GOTERM_CC_ALL	GO:0005905~coated pit	6	0.0853242	0.000724037	AP2B1, AP2A2, MYO6, AP2S1, HSPD1, CLTC	261	44	15908	8.31139	0.223362	0.00548015	0.985301
GOTERM_BP_ALL	GO:0042273~ribosomal large subunit biogenesis	5	0.0711035	1.8842e-05	RPL35A, RPL14, RPL7, RPL26, RPL11	252	10	14116	28.0079	0.028966	0.000638792	0.0314505		GOTERM_CC_ALL	GO:0031966~mitochondrial membrane	17	0.241752	0.000789973	NDUFB3, CYB5R3, HSD17B10, NDUFB10, SLC25A5, NDUFC2, COX4I1, COX5A, TIMM44, COX5B, SOD2, HADHB, SDHB, GSTK1, SLC25A3, HSPD1, MGST1	261	394	15908	2.62983	0.241043	0.0058511	1.07458
GOTERM_BP_ALL	GO:0009059~macromolecule biosynthetic process	79	1.12344	2.0421e-05	RPL18, RPL17, RPL14, COPS5, NARS, RPL13, IARS2, RPS3, RPS3A, RPLP0, RPLP1, ANP32A, RPL11, RPL12, RPN2, RPL35A, RPS4X, PMM2, RPS18, PTRF, RPS16, RPS17, RPS14, EIF2S1, RARS, RPS15, EEF1G, RPS13, RPS10, CAND1, RPS11, PTMS, EEF1D, UGGT1, HMGB1, EEF1B2, RPL27A, RPL35, HDGF, RPS15A, RPL36, KARS, DTD1, RPS25, RPL30, MRPL12, RPL7, RPL32, RPS29, RPL31, RPL6, RPL34, RPL9, RPL8, RPL3, HNRNPD, MYCBP, RPL4, R…	252	2832	14116	1.56259	0.0313549	0.00067758	0.0340857
GOTERM_BP_ALL	GO:0006511~ubiquitin-dependent protein catabolic process	16	0.227531	2.87868e-05	RAD23B, USP5, PSMA7, PSMA1, PSMC6, PSMC5, PSMB1, PSME1, PSMC4, PSMD12, PSMA5, PSMA4, PSMD10, PSMD3, PSMD5, PSMD7	252	242	14116	3.70353	0.0439147	0.000935148	0.0480464
GOTERM_BP_ALL	GO:0034470~ncRNA processing	14	0.19909	3.01649e-05	HSD17B10, RPL35A, RPL14, RPL26, RPS6, NOP10, RPS7, RPL7, RPS16, RPS17, RPS14, RPS15, RPL11, RPS24	252	187	14116	4.1937	0.0459678	0.000959904	0.0503459
GOTERM_BP_ALL	GO:0044093~positive regulation of molecular function	25	0.355518	0.000126021	DBNL, PTPLAD1, YWHAB, UBE2V1, FKBP1A, PSMA7, RPS3, PSMA1, PSMC6, PSMC5, PSME1, PSMC4, PSMD12, PSMB1, PSMA5, PSMD10, PSMA4, PSMD3, PPP2R4, HSPE1, CAP1, PSMD5, HSPD1, PSMD7, CALM1	252	586	14116	2.38976	0.178485	0.00392439	0.210174
GOTERM_BP_ALL	GO:0016070~RNA metabolic process	33	0.469283	0.000289329	RALY, HSD17B10, RPL14, NARS, COPS5, SNRPD3, SNRPD2, IARS2, KARS, DTD1, HNRNPA3, MRPL12, DNAJB11, RPL7, HNRNPD, RPL11, RPL10A, RPS24, SNRPA1, RPL35A, HNRNPA2B1, RPL26, ELAVL1, RPS6, NOP10, RPS7, PSMC5, PTRF, RPS16, RPS17, RARS, RPS14, RPS15	252	938	14116	1.97071	0.363276	0.00881229	0.481916
GOTERM_BP_ALL	GO:0044248~cellular catabolic process	35	0.497725	0.000304962	RAD23B, USP5, GLUD1, UBE2V1, UBA6, UBE2V2, COMT, PSMA7, PRDX1, DTD1, HADHB, PSMB1, HNRNPD, PSMD3, BDH2, PSMD5, PSMD7, SUCLG2, EPHX1, OLA1, HERC4, MYH9, PSMA1, TXNDC12, SDHB, PSMC6, PSMC5, PSME1, PSMD12, PSMC4, PSMA5, PRDX6, PSMD10, PSMA4, CAND1	252	1024	14116	1.91461	0.37862	0.00910851	0.507892
GOTERM_BP_ALL	GO:0030029~actin filament-based process	14	0.19909	0.000385908	MYO6, ROCK1, FSCN1, CAPZA1, ACTN1, ARF6, MYH9, CAPZB, FLNA, PFN1, CFL1, MYH11, CNN2, CAP1	252	241	14116	3.25403	0.452358	0.0112967	0.642295
GOTERM_BP_ALL	GO:0043085~positive regulation of catalytic activity	22	0.312856	0.00040863	DBNL, PTPLAD1, YWHAB, PSMA7, RPS3, PSMA1, PSMC6, PSMC5, PSMB1, PSME1, PSMC4, PSMD12, PSMA5, PSMD10, PSMA4, PSMD3, HSPE1, PPP2R4, CAP1, HSPD1, PSMD5, PSMD7	252	520	14116	2.3699	0.471437	0.0117378	0.679991
GOTERM_BP_ALL	GO:0022607~cellular component assembly	31	0.440842	0.000522285	HSD17B10, TLN2, HP1BP3, AP2S1, SNRPD3, CAPZA1, SNRPD2, FKBP1A, HPRT1, NAP1L4, CAPZB, VCL, CSE1L, AKR1C1, TCP1, MYO6, ROCK1, FSCN1, YWHAB, ACTN1, IPO9, ANXA5, FLNA, SOD2, PTRF, RPS14, RPS15, MYH11, HSPD1, KPNA3, SEPT9	252	887	14116	1.95771	0.557351	0.0147085	0.868348
GOTERM_BP_ALL	GO:0007265~Ras protein signal transduction	9	0.127986	0.0005645	MAPK1, DBNL, ROCK1, PTPLAD1, RRAS2, MAPK3, CFL1, YWHAB, RHOG	252	105	14116	4.80136	0.585577	0.0156067	0.938223
GOTERM_BP_ALL	GO:0009112~nucleobase metabolic process	5	0.0711035	0.000662228	MAPK1, CAD, HPRT1, PAICS, PRPS1	252	23	14116	12.1774	0.644211	0.0179668	1.09981
GOTERM_BP_ALL	GO:0008064~regulation of actin polymerization or depolymerization	7	0.0995449	0.000729536	ARPC1B, ARPC5L, CFL1, CAPZA1, ARF6, CAPZB, SPTAN1	252	61	14116	6.42805	0.679698	0.0194378	1.21095
GOTERM_BP_ALL	GO:0030036~actin cytoskeleton organization	13	0.184869	0.000739951	ROCK1, FSCN1, CAPZA1, ACTN1, ARF6, MYH9, CAPZB, FLNA, PFN1, CFL1, MYH11, CNN2, CAP1	252	226	14116	3.22215	0.684864	0.0193818	1.22814
GOTERM_BP_ALL	GO:0006396~RNA processing	22	0.312856	0.000781227	RALY, RPL35A, HSD17B10, SNRPA1, RPL14, SNRPD3, HNRNPA2B1, RPL26, SNRPD2, RPS6, NOP10, RPS7, HNRNPA3, RPS16, RPL7, RPS17, RPS14, RPS15, HNRNPD, RPL11, RPL10A, RPS24	252	547	14116	2.25292	0.704531	0.0201148	1.29623
GOTERM_BP_ALL	GO:0030832~regulation of actin filament length	7	0.0995449	0.000866754	ARPC1B, ARPC5L, CFL1, CAPZA1, ARF6, CAPZB, SPTAN1	252	63	14116	6.22399	0.741465	0.0219317	1.43718
[truncated: 5 more columns]

## Sheet: 70h < Half-Life < 80h
Biological Process														Cellular Component														Molecular Function														KEGG PATHWAYS
Category	Term	Count	%	PValue	Genes	List Total	Pop Hits	Pop Total	Fold Enrichment	Bonferroni	Benjamini	FDR		Category	Term	Count	%	PValue	Genes	List Total	Pop Hits	Pop Total	Fold Enrichment	Bonferroni	Benjamini	FDR		Category	Term	Count	%	PValue	Genes	List Total	Pop Hits	Pop Total	Fold Enrichment	Bonferroni	Benjamini	FDR		Category	Term	Count	%	PValue	Genes	List Total	Pop Hits
GOTERM_BP_ALL	GO:0006007~glucose catabolic process	13	7.78443	1.34532e-12	LDHB, LDHA, PGD, PGAM1, HK1, OGDH, HIBADH, PDHB, GPI, G6PD, PGM1, PGK1, MDH2	158	58	14116	20.0249	1.7288e-09	1.7288e-09	2.19353e-09		GOTERM_CC_ALL	GO:0005737~cytoplasm	148	88.6228	1.25655e-34	S100A4, RAB3GAP2, LDHB, XPO1, RPL36A, LDHA, CNDP2, PGD, PGAM1, STOML2, PRKCSH, OGDH, GSTM5, IQGAP1, HIBADH, PDHB, GSTM3, RPN1, RPL26L1, HADH, NQO1, DDOST, ASPM, ACAA2, CAPNS1, ACTN4, ERP29, EIF2S3, NPEPPS, PSMA2, NME2, LETM1, PSMA6, PGM1, PSMA3, RPS12, STMN1, MCTS1, MDH2, AHCY, ARPC4, LMAN1, BANF1, HADHA, PSMB7, PFN2, TUBB, ARPC2, PSMB3, PSMB2, HNRNPD, GLO1, RPL5, RPS20, ERO1L, ARHGDIA, FH, P4HB,…	162	7319	15908	1.98569	3.70683e-32	3.70683e-32	1.67483e-31		GOTERM_MF_ALL	GO:0003824~catalytic activity	105	62.8743	2.17856e-14	LDHB, LDHA, CNDP2, PGD, PGAM1, OGDH, PRKCSH, GSTM5, PDHB, HIBADH, GSTM3, ATP2B4, RPN1, HADH, NQO1, DDOST, ACAA2, CAPNS1, ERP29, EIF2S3, NPEPPS, PSMA2, SCCPDH, NME2, PSMA6, PSMA3, PGM1, MDH2, AHCY, ARPC4, HADHA, PSMB7, TUBB, PSMB3, PSMB2, GLO1, ERO1L, FH, P4HB, MYO1C, AK1, AK2, ABHD14B, TKT, PPIB, PPIA, PHPT1, MYH10, IMPA1, PDIA3, ATP5B, HINT1, ESD, PRDX5, PDIA6, PRDX2, PRDX3, PDIA4, LONP1, PRMT1,…	165	5198	15143	1.85388	1.00098e-11	1.00098e-11	3.09641e-11		KEGG_PATHWAY	hsa00010:Glycolysis / Gluconeogenesis	10	5.98802	1.52285e-06	GPI, LDHB, LDHA, AKR1A1, PGM1, PGAM1, ADH5, HK1, PGK1, PDHB	98	60
GOTERM_BP_ALL	GO:0019320~hexose catabolic process	13	7.78443	1.19736e-11	LDHB, LDHA, PGD, PGAM1, HK1, OGDH, HIBADH, PDHB, GPI, G6PD, PGM1, PGK1, MDH2	158	69	14116	16.8325	1.53861e-08	7.69307e-09	1.95222e-08		GOTERM_CC_ALL	GO:0044424~intracellular part	159	95.2096	3.46349e-24	S100A4, RAB3GAP2, LDHB, XPO1, RPL36A, LDHA, CNDP2, PGD, PGAM1, STOML2, PRKCSH, OGDH, GSTM5, IQGAP1, HIBADH, PDHB, GSTM3, RPN1, RPL26L1, H2AFY, NQO1, HADH, DDOST, ASPM, ACAA2, CAPNS1, ACTN4, ERP29, EIF2S3, BASP1, NPEPPS, PSMA2, NME2, LETM1, PSMA6, PGM1, PSMA3, RPS12, STMN1, MCTS1, MDH2, AHCY, ARPC4, LMAN1, BANF1, HADHA, TUBB, PSMB7, PFN2, ARPC2, PSMB3, PSMB2, HNRNPD, GLO1, RPL5, RPS20, ERO1L, ARHG…	162	10624	15908	1.46964	1.02173e-21	5.10865e-22	4.61641e-21		GOTERM_MF_ALL	GO:0016491~oxidoreductase activity	30	17.9641	2.78492e-10	LDHB, YWHAZ, LDHA, PGD, ADH5, PRDX5, PRDX2, PRDX3, OGDH, HADHA, HIBADH, PDHB, AKR1A1, ERO1L, HADH, NQO1, ETFA, P4HB, NDUFA8, GRHPR, DECR1, VAT1, PARK7, DHRS7, BLVRA, SCCPDH, G6PD, AKR1B1, MDH2, UQCRB	165	689	15143	3.99604	1.28106e-07	6.40532e-08	3.96336e-07		KEGG_PATHWAY	hsa03050:Proteasome	8	4.79042	2.49175e-05	PSMA2, PSMB7, PSMA6, PSME2, PSMB3, PSMA3, PSMB2, PSMD8	98	47
GOTERM_BP_ALL	GO:0046365~monosaccharide catabolic process	13	7.78443	1.70615e-11	LDHB, LDHA, PGD, PGAM1, HK1, OGDH, HIBADH, PDHB, GPI, G6PD, PGM1, PGK1, MDH2	158	71	14116	16.3584	2.1924e-08	7.30799e-09	2.78176e-08		GOTERM_CC_ALL	GO:0005622~intracellular	160	95.8084	2.73351e-23	S100A4, RAB3GAP2, LDHB, XPO1, RPL36A, LDHA, CNDP2, PGD, PGAM1, STOML2, PRKCSH, OGDH, GSTM5, IQGAP1, HIBADH, PDHB, GSTM3, RPN1, RPL26L1, H2AFY, NQO1, HADH, DDOST, ASPM, ACAA2, CAPNS1, ACTN4, ERP29, EIF2S3, BASP1, NPEPPS, PSMA2, NME2, LETM1, PSMA6, PGM1, PSMA3, RPS12, STMN1, MCTS1, MDH2, AHCY, ARPC4, LMAN1, BANF1, HADHA, TUBB, PSMB7, PFN2, ARPC2, PSMB3, PSMB2, HNRNPD, GLO1, RPL5, RPS20, ERO1L, ARHG…	162	10995	15908	1.42898	8.06384e-21	2.68795e-21	3.64343e-20		GOTERM_MF_ALL	GO:0016616~oxidoreductase activity, acting on the CH-OH group of donors, NAD or NADP as acceptor	12	7.18563	1.60731e-08	LDHB, LDHA, G6PD, AKR1A1, AKR1B1, PGD, ADH5, GRHPR, HADH, HIBADH, HADHA, MDH2	165	104	15143	10.5895	7.39359e-06	2.46454e-06	2.28744e-05		KEGG_PATHWAY	hsa05130:Pathogenic Escherichia coli infection	8	4.79042	8.96522e-05	ACTB, YWHAZ, TUBB, EZR, ARPC2, TUBB6, ARPC4, TUBA1C	98	57
GOTERM_BP_ALL	GO:0006091~generation of precursor metabolites and energy	22	13.1737	3.86432e-11	DLST, LDHB, LDHA, NDUFA8, ACO2, ATP5B, CYCS, PGAM1, HK1, OGDH, PDHB, GPI, TXN, PGM1, ERO1L, ATP5A1, PGK1, ATP5I, MDH2, UQCRB, FH, ETFA	158	313	14116	6.27961	4.96565e-08	1.24141e-08	6.30052e-08		GOTERM_CC_ALL	GO:0044444~cytoplasmic part	106	63.4731	1.28572e-19	XPO1, RPL36A, LDHA, PGAM1, STOML2, OGDH, PRKCSH, PDHB, HIBADH, RPL26L1, RPN1, HADH, DDOST, ACAA2, ACTN4, ERP29, EIF2S3, NPEPPS, PSMA2, LETM1, NME2, PSMA6, PGM1, PSMA3, RPS12, MDH2, AHCY, LMAN1, BANF1, HADHA, PSMB7, TUBB, ARPC2, PSMB2, HNRNPD, RPL5, ERO1L, RPS20, ARHGDIA, FH, P4HB, PHB, AK1, AK2, TKT, VDAC2, C19ORF10, PPIB, RPL18A, PPIA, PHPT1, MYH10, CLTB, PDIA3, ATP5B, ESD, PRDX5, PDIA6, PRDX3, …	162	4895	15908	2.12644	3.79288e-17	9.4822e-18	1.71371e-16		GOTERM_MF_ALL	GO:0016614~oxidoreductase activity, acting on CH-OH group of donors	12	7.18563	5.06619e-08	LDHB, LDHA, G6PD, AKR1A1, AKR1B1, PGD, ADH5, GRHPR, HADH, HIBADH, HADHA, MDH2	165	116	15143	9.49404	2.33042e-05	5.8261e-06	7.20995e-05		KEGG_PATHWAY	hsa00620:Pyruvate metabolism	7	4.19162	9.37462e-05	LDHB, LDHA, AKR1B1, GLO1, GRHPR, MDH2, PDHB	98	40
GOTERM_BP_ALL	GO:0046164~alcohol catabolic process	13	7.78443	8.5675e-11	LDHB, LDHA, PGD, PGAM1, HK1, OGDH, HIBADH, PDHB, GPI, G6PD, PGM1, PGK1, MDH2	158	81	14116	14.3388	1.10092e-07	2.20185e-08	1.39687e-07		GOTERM_CC_ALL	GO:0005829~cytosol	46	27.5449	2.0404e-13	XPO1, LDHA, RPL36A, PGAM1, PRDX5, HK1, PRDX3, VARS, RPS2, BANF1, PSMB7, TUBB, EZR, AKR1A1, PSMB2, HNRNPD, CAMK2D, RPL26L1, RPL5, VPS35, RPS20, PSMD8, ARHGDIA, PLEC, ACTB, AK1, CYCS, EIF2S3, TKT, NPEPPS, YWHAE, HMGA1, PARK7, APRT, PSMA2, NME2, HSP90B1, G6PD, RPL18A, PPIA, PSMA3, TXN, PGM1, AKR1B1, RPS12, PHPT1	162	1330	15908	3.39631	6.01974e-11	1.20395e-11	2.71982e-10		GOTERM_MF_ALL	GO:0050662~coenzyme binding	14	8.38323	8.4051e-08	DLST, LDHB, PGD, ADH5, GRHPR, DECR1, OGDH, HIBADH, HADHA, G6PD, ERO1L, NQO1, HADH, ETFA	165	181	15143	7.09868	3.86627e-05	7.73266e-06	0.000119617		KEGG_PATHWAY	hsa00020:Citrate cycle (TCA cycle)	6	3.59281	0.000261156	DLST, ACO2, OGDH, MDH2, PDHB, FH	98	31
GOTERM_BP_ALL	GO:0044275~cellular carbohydrate catabolic process	13	7.78443	1.53413e-10	LDHB, LDHA, PGD, PGAM1, HK1, OGDH, HIBADH, PDHB, GPI, G6PD, PGM1, PGK1, MDH2	158	85	14116	13.664	1.97135e-07	3.28558e-08	2.50129e-07		GOTERM_CC_ALL	GO:0042470~melanosome	14	8.38323	5.18837e-12	P4HB, YWHAZ, GANAB, AHCY, PDIA3, ERP29, PDIA6, PDIA4, YWHAE, ANXA2, ANXA6, HSP90B1, PPIB, RPN1	162	89	15908	15.4468	1.53058e-09	2.55097e-10	6.9155e-09		GOTERM_MF_ALL	GO:0016864~intramolecular oxidoreductase activity, transposing S-S bonds	5	2.99401	1.60192e-06	P4HB, PDIA3, ERP29, PDIA6, PDIA4	165	9	15143	50.9865	0.000736612	0.000122806	0.00227975
GOTERM_BP_ALL	GO:0016052~carbohydrate catabolic process	14	8.38323	2.25177e-10	LDHB, LDHA, PGD, PGAM1, HK1, OGDH, HIBADH, PDHB, GPI, G6PD, AKR1A1, PGM1, PGK1, MDH2	158	109	14116	11.4751	2.89352e-07	4.13361e-08	3.67136e-07		GOTERM_CC_ALL	GO:0048770~pigment granule	14	8.38323	5.18837e-12	P4HB, YWHAZ, GANAB, AHCY, PDIA3, ERP29, PDIA6, PDIA4, YWHAE, ANXA2, ANXA6, HSP90B1, PPIB, RPN1	162	89	15908	15.4468	1.53058e-09	2.55097e-10	6.9155e-09		GOTERM_MF_ALL	GO:0003756~protein disulfide isomerase activity	5	2.99401	1.60192e-06	P4HB, PDIA3, ERP29, PDIA6, PDIA4	165	9	15143	50.9865	0.000736612	0.000122806	0.00227975
GOTERM_BP_ALL	GO:0055114~oxidation reduction	29	17.3653	4.01345e-10	LDHB, LDHA, PGD, ADH5, PRDX5, PRDX2, PRDX3, OGDH, HADHA, HIBADH, PDHB, AKR1A1, ERO1L, HADH, NQO1, ETFA, NDUFA8, CYCS, GRHPR, DECR1, VAT1, DHRS7, BLVRA, SCCPDH, G6PD, AKR1B1, TXN, MDH2, UQCRB	158	639	14116	4.05463	5.15729e-07	6.44661e-08	6.54367e-07		GOTERM_CC_ALL	GO:0005739~mitochondrion	37	22.1557	1.69053e-10	TUFM, YWHAZ, ATP5B, ADH5, STOML2, HK1, PRDX5, PRDX3, OGDH, VARS, HADHA, HIBADH, PDHB, LONP1, ATP5I, HADH, ETFA, FH, ACAA2, DLST, NDUFA8, ACO2, AK1, PHB, CYCS, AK2, DECR1, VDAC2, YWHAE, PARK7, LETM1, PSMA6, PHB2, TXN, ATP5A1, MDH2, UQCRB	162	1087	15908	3.34251	4.98706e-08	7.12438e-09	2.25327e-07		GOTERM_MF_ALL	GO:0016853~isomerase activity	11	6.58683	1.81322e-06	P4HB, GPI, PPIB, PDIA3, PPIA, ERP29, PGM1, PGAM1, PDIA6, PDIA4, FKBP2	165	133	15143	7.59048	0.000833733	0.000119147	0.00258045
GOTERM_BP_ALL	GO:0006096~glycolysis	10	5.98802	1.96466e-09	GPI, LDHB, LDHA, PGM1, PGAM1, HK1, PGK1, OGDH, MDH2, PDHB	158	47	14116	19.0089	2.52458e-06	2.80509e-07	3.20324e-06		GOTERM_CC_ALL	GO:0044429~mitochondrial part	25	14.9701	7.10652e-09	TUFM, ATP5B, HK1, STOML2, OGDH, HADHA, PDHB, LONP1, HADH, ATP5I, FH, ETFA, ACAA2, DLST, ACO2, NDUFA8, PHB, CYCS, AK2, VDAC2, LETM1, PHB2, ATP5A1, MDH2, UQCRB	162	595	15908	4.12595	2.09642e-06	2.62053e-07	9.47212e-06		GOTERM_MF_ALL	GO:0070003~threonine-type peptidase activity	6	3.59281	1.90534e-06	PSMA2, PSMB7, PSMA6, PSMB3, PSMA3, PSMB2	165	20	15143	27.5327	0.000876073	0.000109551	0.00271155
GOTERM_BP_ALL	GO:0009056~catabolic process	40	23.9521	2.15182e-09	LDHB, LDHA, ATP5B, PGD, PGAM1, ADH5, HK1, PRDX2, PRDX3, OGDH, HADHA, HIBADH, PDHB, PSMB7, LONP1, AKR1A1, PSMB3, PSMB2, HNRNPD, NT5E, PSMD8, FH, DLST, ACO2, CYCS, ERLIN1, DECR1, UBE2N, BLVRA, PSMA2, GPI, HSP90B1, G6PD, PSMA6, PSME2, PSMA3, PGM1, ATP5A1, PGK1, MDH2	158	1253	14116	2.85209	2.76509e-06	2.76509e-07	3.50841e-06		GOTERM_CC_ALL	GO:0043229~intracellular organelle	126	75.4491	1.3035e-08	S100A4, XPO1, RPL36A, LDHA, STOML2, PRKCSH, OGDH, IQGAP1, HIBADH, PDHB, RPN1, RPL26L1, H2AFY, HADH, DDOST, ASPM, ACAA2, CAPNS1, ACTN4, ERP29, NPEPPS, BASP1, PSMA2, LETM1, NME2, PSMA6, PSMA3, RPS12, STMN1, MDH2, AHCY, ARPC4, LMAN1, BANF1, HADHA, PSMB7, PFN2, TUBB, ARPC2, PSMB3, PSMB2, HNRNPD, RPL5, RPS20, ERO1L, ARHGDIA, FH, P4HB, MYO1C, PHB, AK1, S100A11, AK2, ABHD14B, VDAC2, RBMX, CORO1C, PPIB, …	162	8977	15908	1.37829	3.84531e-06	4.27257e-07	1.7374e-05		GOTERM_MF_ALL	GO:0004298~threonine-type endopeptidase activity	6	3.59281	1.90534e-06	PSMA2, PSMB7, PSMA6, PSMB3, PSMA3, PSMB2	165	20	15143	27.5327	0.000876073	0.000109551	0.00271155
GOTERM_BP_ALL	GO:0006006~glucose metabolic process	14	8.38323	1.51475e-08	LDHB, LDHA, PGD, PGAM1, HK1, OGDH, HIBADH, PDHB, GPI, G6PD, AKR1A1, PGM1, PGK1, MDH2	158	153	14116	8.17506	1.94644e-05	1.76951e-06	2.46971e-05		GOTERM_CC_ALL	GO:0044446~intracellular organelle part	77	46.1078	1.37671e-08	S100A4, XPO1, RPL36A, CLTB, PDIA3, ATP5B, PDIA6, STOML2, PDIA4, RPS2, OGDH, PDHB, IQGAP1, ACTR3, LONP1, RPL26L1, RPN1, TUBB6, H2AFY, HADH, ATP5I, DDOST, TUBA1C, ASPM, PSMD8, ACAA2, HIST1H1E, ACTN4, ACO2, HIST1H1C, ERP29, CYCS, ERLIN1, HMGA1, LETM1, NME2, G6PD, CFL2, NUP205, RPS12, RUVBL2, STMN1, MDH2, UQCRB, TUFM, YWHAZ, HK1, ARPC4, LMAN1, HADHA, TUBB, EZR, ARPC2, CAMK2D, HNRNPD, RPL5, ERO1L, RPS…	162	4225	15908	1.78964	4.0613e-06	4.06131e-07	1.83499e-05		GOTERM_MF_ALL	GO:0016862~intramolecular oxidoreductase activity, interconverting keto- and enol-groups	5	2.99401	2.64733e-06	P4HB, PDIA3, ERP29, PDIA6, PDIA4	165	10	15143	45.8879	0.00121703	0.000135299	0.00376748
GOTERM_BP_ALL	GO:0019318~hexose metabolic process	14	8.38323	2.22924e-07	LDHB, LDHA, PGD, PGAM1, HK1, OGDH, HIBADH, PDHB, GPI, G6PD, AKR1A1, PGM1, PGK1, MDH2	158	192	14116	6.5145	0.000286416	2.38712e-05	0.000363462		GOTERM_CC_ALL	GO:0043226~organelle	126	75.4491	1.45114e-08	S100A4, XPO1, RPL36A, LDHA, STOML2, PRKCSH, OGDH, IQGAP1, HIBADH, PDHB, RPN1, RPL26L1, H2AFY, HADH, DDOST, ASPM, ACAA2, CAPNS1, ACTN4, ERP29, NPEPPS, BASP1, PSMA2, LETM1, NME2, PSMA6, PSMA3, RPS12, STMN1, MDH2, AHCY, ARPC4, LMAN1, BANF1, HADHA, PSMB7, PFN2, TUBB, ARPC2, PSMB3, PSMB2, HNRNPD, RPL5, RPS20, ERO1L, ARHGDIA, FH, P4HB, MYO1C, PHB, AK1, S100A11, AK2, ABHD14B, VDAC2, RBMX, CORO1C, PPIB, …	162	8989	15908	1.37645	4.28085e-06	3.89169e-07	1.93419e-05		GOTERM_MF_ALL	GO:0005515~protein binding	118	70.6587	3.03861e-06	S100A4, LDHB, RAB3GAP2, XPO1, RPL36A, LDHA, CNDP2, PGD, PGAM1, STOML2, PRKCSH, IQGAP1, GSTM3, ATP2B4, RPN1, DDOST, ASPM, CAPNS1, ACTN4, EIF2S3, NPEPPS, PSMA2, LETM1, NME2, PSMA6, PSMA3, STMN1, MDH2, AHCY, ARPC4, LMAN1, MANF, PFN2, TUBB, ARPC2, PSMB3, HNRNPD, RPL5, ERO1L, RPS20, ARHGDIA, P4HB, MYO1C, PHB, AK1, S100A11, TKT, VDAC2, RBMX, CORO1C, C19ORF10, PPIB, RPL18A, PPIA, MYH10, IMPA1, CLTB, PDI…	165	8154	15143	1.32813	0.00139679	0.000139767	0.00432432
GOTERM_BP_ALL	GO:0055086~nucleobase, nucleoside and nucleotide metabolic process	17	10.1796	4.65956e-07	DLST, LDHB, ATP5B, AK1, PGD, HIBADH, APRT, ITPA, NME2, LONP1, G6PD, ATP2B4, ATIC, ATP5A1, ATP5I, NT5E, MDH2	158	316	14116	4.80636	0.000598574	4.60569e-05	0.000759707		GOTERM_CC_ALL	GO:0044422~organelle part	77	46.1078	1.83196e-08	S100A4, XPO1, RPL36A, CLTB, PDIA3, ATP5B, PDIA6, STOML2, PDIA4, RPS2, OGDH, PDHB, IQGAP1, ACTR3, LONP1, RPL26L1, RPN1, TUBB6, H2AFY, HADH, ATP5I, DDOST, TUBA1C, ASPM, PSMD8, ACAA2, HIST1H1E, ACTN4, ACO2, HIST1H1C, ERP29, CYCS, ERLIN1, HMGA1, LETM1, NME2, G6PD, CFL2, NUP205, RPS12, RUVBL2, STMN1, MDH2, UQCRB, TUFM, YWHAZ, HK1, ARPC4, LMAN1, HADHA, TUBB, EZR, ARPC2, CAMK2D, HNRNPD, RPL5, ERO1L, RPS…	162	4251	15908	1.77869	5.40427e-06	4.50357e-07	2.44178e-05		GOTERM_MF_ALL	GO:0048037~cofactor binding	14	8.38323	3.18336e-06	DLST, LDHB, PGD, ADH5, GRHPR, DECR1, OGDH, HIBADH, HADHA, G6PD, ERO1L, NQO1, HADH, ETFA	165	249	15143	5.16008	0.00146328	0.000133114	0.00453031
GOTERM_BP_ALL	GO:0006753~nucleoside phosphate metabolic process	16	9.58084	9.44623e-07	DLST, LDHB, ATP5B, AK1, PGD, HIBADH, ITPA, NME2, LONP1, G6PD, ATP2B4, ATIC, ATP5A1, ATP5I, NT5E, MDH2	158	293	14116	4.87873	0.0012131	8.66992e-05	0.00154013		GOTERM_CC_ALL	GO:0005759~mitochondrial matrix	15	8.98204	7.68214e-08	TUFM, DLST, LONP1, ACO2, ATP5B, CYCS, ATP5A1, OGDH, VDAC2, HADH, HADHA, MDH2, PDHB, ETFA, FH	162	227	15908	6.48882	2.26621e-05	1.74325e-06	0.000102393		GOTERM_MF_ALL	GO:0016860~intramolecular oxidoreductase activity	6	3.59281	5.26969e-05	P4HB, GPI, PDIA3, ERP29, PDIA6, PDIA4	165	38	15143	14.4909	0.0239498	0.00201806	0.0749696
GOTERM_BP_ALL	GO:0009117~nucleotide metabolic process	16	9.58084	9.44623e-07	DLST, LDHB, ATP5B, AK1, PGD, HIBADH, ITPA, NME2, LONP1, G6PD, ATP2B4, ATIC, ATP5A1, ATP5I, NT5E, MDH2	158	293	14116	4.87873	0.0012131	8.66992e-05	0.00154013		GOTERM_CC_ALL	GO:0031980~mitochondrial lumen	15	8.98204	7.68214e-08	TUFM, DLST, LONP1, ACO2, ATP5B, CYCS, ATP5A1, OGDH, VDAC2, HADH, HADHA, MDH2, PDHB, ETFA, FH	162	227	15908	6.48882	2.26621e-05	1.74325e-06	0.000102393		GOTERM_MF_ALL	GO:0051920~peroxiredoxin activity	4	2.39521	6.71141e-05	PRDX5, PRDX2, PRDX3, PARK7	165	8	15143	45.8879	0.0304018	0.00237207	0.0954711
GOTERM_BP_ALL	GO:0051443~positive regulation of ubiquitin-protein ligase activity	9	5.38922	1.03067e-06	UBE2N, PSMA2, PSMB7, PSMA6, PSME2, PSMB3, PSMA3, PSMB2, PSMD8	158	70	14116	11.4868	0.00132354	8.82906e-05	0.00168043		GOTERM_CC_ALL	GO:0043232~intracellular non-membrane-bounded organelle	52	31.1377	9.75184e-07	S100A4, XPO1, RPL36A, HINT1, ATP5B, STOML2, RPS2, IQGAP1, ACTR3, LONP1, RPL26L1, TUBB6, H2AFY, PSMD8, ASPM, TUBA1C, HIST1H1E, ACTN4, HIST1H1C, ACTA2, BASP1, HMGA1, FLNB, NME2, G6PD, CFL2, PSMA3, RPS12, STMN1, TUFM, YWHAZ, ARPC4, BANF1, HADHA, TUBB, PFN2, EZR, ARPC2, HNRNPD, RPL5, RPS20, ARHGDIA, PLEC, ACTB, MYO1C, LMNA, ANXA1, TRIM25, VDAC2, CORO1C, RPL18A, MYH10	162	2596	15908	1.96698	0.000287638	2.05483e-05	0.00129979		GOTERM_MF_ALL	GO:0008092~cytoskeletal protein binding	17	10.1796	0.000117824	MYO1C, ACTN4, ARPC4, CAPN2, FLNB, ANXA2, CAPN1, ACTR3, CORO1C, PFN2, NME2, EZR, ARPC2, CFL2, STMN1, MYH10, PLEC	165	504	15143	3.09561	0.0527593	0.00386409	0.16755
GOTERM_BP_ALL	GO:0005996~monosaccharide metabolic process	14	8.38323	1.16974e-06	LDHB, LDHA, PGD, PGAM1, HK1, OGDH, HIBADH, PDHB, GPI, G6PD, AKR1A1, PGM1, PGK1, MDH2	158	222	14116	5.63417	0.00150198	9.39401e-05	0.00190716		GOTERM_CC_ALL	GO:0043228~non-membrane-bounded organelle	52	31.1377	9.75184e-07	S100A4, XPO1, RPL36A, HINT1, ATP5B, STOML2, RPS2, IQGAP1, ACTR3, LONP1, RPL26L1, TUBB6, H2AFY, PSMD8, ASPM, TUBA1C, HIST1H1E, ACTN4, HIST1H1C, ACTA2, BASP1, HMGA1, FLNB, NME2, G6PD, CFL2, PSMA3, RPS12, STMN1, TUFM, YWHAZ, ARPC4, BANF1, HADHA, TUBB, PFN2, EZR, ARPC2, HNRNPD, RPL5, RPS20, ARHGDIA, PLEC, ACTB, MYO1C, LMNA, ANXA1, TRIM25, VDAC2, CORO1C, RPL18A, MYH10	162	2596	15908	1.96698	0.000287638	2.05483e-05	0.00129979		GOTERM_MF_ALL	GO:0016787~hydrolase activity	43	25.7485	0.000290439	VPS29, TUFM, IMPA1, AHCY, GANAB, PDIA3, CNDP2, ATP5B, HINT1, PGAM1, ESD, PSMB7, LONP1, TUBB, ATP2B4, ATIC, PSMB3, TPP2, PSMB2, TUBB6, ATP5I, NT5E, DPP4, TUBA1C, RAP2B, CAPNS1, MYO1C, CPPED1, CYCS, EIF2S3, ABHD14B, NPEPPS, CAPN2, CAPN1, PSMA2, ITPA, NME2, PSMA6, PSMA3, RUVBL2, ATP5A1, PHPT1, MYH10	165	2283	15143	1.72858	0.125079	0.00886852	0.412545
GOTERM_BP_ALL	GO:0051351~positive regulation of ligase activity	9	5.38922	1.42679e-06	UBE2N, PSMA2, PSMB7, PSMA6, PSME2, PSMB3, PSMA3, PSMB2, PSMD8	158	73	14116	11.0147	0.00183175	0.000107843	0.00232626		GOTERM_CC_ALL	GO:0032991~macromolecular complex	59	35.3293	1.13248e-06	XPO1, RPL36A, CLTB, ATP5B, PRDX3, RPS2, PDHB, IQGAP1, ACTR3, RPL26L1, RPN1, TUBB6, H2AFY, ATP5I, DDOST, PSMD8, TUBA1C, HIST1H1E, ACTN4, HIST1H1C, CYCS, HMGA1, UBE2N, PSMA2, NME2, PSMA6, PSME2, NUP205, PSMA3, RPS12, RUVBL2, STMN1, YWHAZ, ARPC4, VARS, HADHA, ANXA6, TUBB, PSMB7, EZR, ARPC2, PSMB3, PSMB2, CAMK2D, HNRNPD, RPL5, RPS20, FH, ACTB, DLST, MYO1C, NDUFA8, LMNA, VDAC2, RBMX, ANXA2, RPL18A, AT…	162	3155	15908	1.83634	0.000334026	2.22719e-05	0.00150945		GOTERM_MF_ALL	GO:0004175~endopeptidase activity	13	7.78443	0.000797951	CAPNS1, PDIA3, CAPN2, CAPN1, PSMA2, PSMB7, LONP1, PSMA6, TPP2, PSMB3, PSMA3, PSMB2, DPP4	165	375	15143	3.18156	0.307332	0.0226889	1.12963
GOTERM_BP_ALL	GO:0043161~proteasomal ubiquitin-dependent protein catabolic process	10	5.98802	1.9623e-06	PSMA2, PSMB7, HSP90B1, PSMA6, PSME2, PSMB3, PSMA3, PSMB2, ERLIN1, PSMD8	158	102	14116	8.759	0.00251838	0.000140077	0.00319936		GOTERM_CC_ALL	GO:0031967~organelle envelope	22	13.1737	1.20881e-06	ACAA2, XPO1, MYO1C, NDUFA8, ATP5B, PHB, CYCS, LMNA, STOML2, HK1, AK2, VDAC2, OGDH, HADHA, LETM1, PHB2, NUP205, ATP5A1, HADH, ATP5I, MDH2, UQCRB	162	620	15908	3.48443	0.000356536	2.22872e-05	0.00161118		GOTERM_MF_ALL	GO:0000166~nucleotide binding	41	24.5509	0.000808889	TUFM, LDHB, RPL36A, ATP5B, PGD, ADH5, HK1, VARS, HADHA, HIBADH, ACTR3, LONP1, TUBB, ATP2B4, HNRNPD, CAMK2D, TUBB6, ERO1L, NT5E, TUBA1C, ETFA, RAP2B, ACTB, MYO1C, ACTA2, AK1, EIF2S3, AK2, DECR1, GRHPR, VDAC2, RBMX, APRT, UBE2N, NME2, HSP90B1, G6PD, RUVBL2, ATP5A1, PGK1, MYH10	165	2245	15143	1.67608	0.310811	0.0216585	1.14503
GOTERM_BP_ALL	GO:0010498~proteasomal protein catabolic process	10	5.98802	1.9623e-06	PSMA2, PSMB7, HSP90B1, PSMA6, PSME2, PSMB3, PSMA3, PSMB2, ERLIN1, PSMD8	158	102	14116	8.759	0.00251838	0.000140077	0.00319936		GOTERM_CC_ALL	GO:0005740~mitochondrial envelope	18	10.7784	1.22052e-06	ACAA2, NDUFA8, ATP5B, PHB, CYCS, STOML2, HK1, AK2, VDAC2, OGDH, HADHA, LETM1, PHB2, ATP5A1, HADH, ATP5I, MDH2, UQCRB	162	419	15908	4.21851	0.000359988	2.11794e-05	0.00162679		GOTERM_MF_ALL	GO:0003779~actin binding	12	7.18563	0.00085738	CORO1C, ACTR3, PFN2, EZR, MYO1C, ACTN4, ARPC2, CFL2, ARPC4, FLNB, MYH10, PLEC	165	326	15143	3.37825	0.326026	0.0216817	1.21328
GOTERM_BP_ALL	GO:0051438~regulation of ubiquitin-protein ligase activity	9	5.38922	2.37455e-06	UBE2N, PSMA2, PSMB7, PSMA6, PSME2, PSMB3, PSMA3, PSMB2, PSMD8	158	78	14116	10.3087	0.00304665	0.000160582	0.00387147		GOTERM_CC_ALL	GO:0031975~envelope	22	13.1737	1.27265e-06	ACAA2, XPO1, MYO1C, NDUFA8, ATP5B, PHB, CYCS, LMNA, STOML2, HK1, AK2, VDAC2, OGDH, HADHA, LETM1, PHB2, NUP205, ATP5A1, HADH, ATP5I, MDH2, UQCRB	162	622	15908	3.47322	0.000375362	2.08572e-05	0.00169628
GOTERM_BP_ALL	GO:0051340~regulation of ligase activity	9	5.38922	3.1669e-06	UBE2N, PSMA2, PSMB7, PSMA6, PSME2, PSMB3, PSMA3, PSMB2, PSMD8	158	81	14116	9.92686	0.00406121	0.000203453	0.0051633		GOTERM_CC_ALL	GO:0005839~proteasome core complex	6	3.59281	1.36816e-06	PSMA2, PSMB7, PSMA6, PSMB3, PSMA3, PSMB2	162	20	15908	29.4593	0.000403525	2.12422e-05	0.00182357
GOTERM_BP_ALL	GO:0031398~positive regulation of protein ubiquitination	9	5.38922	4.17319e-06	UBE2N, PSMA2, PSMB7, PSMA6, PSME2, PSMB3, PSMA3, PSMB2, PSMD8	158	84	14116	9.57233	0.0053482	0.000255327	0.00680389		GOTERM_CC_ALL	GO:0031966~mitochondrial membrane	17	10.1796	2.52791e-06	ACAA2, NDUFA8, ATP5B, PHB, STOML2, AK2, HK1, VDAC2, OGDH, HADHA, LETM1, PHB2, ATP5A1, HADH, ATP5I, MDH2, UQCRB	162	394	15908	4.23695	0.000745458	3.72861e-05	0.00336935
GOTERM_BP_ALL	GO:0045454~cell redox homeostasis	8	4.79042	6.04314e-06	P4HB, PDIA3, TXN, PDIA6, PRDX5, PRDX2, PRDX3, PDIA4	158	63	14116	11.345	0.00773538	0.000352913	0.00985248		GOTERM_CC_ALL	GO:0000502~proteasome complex	8	4.79042	2.6317e-06	PSMA2, PSMB7, PSMA6, PSME2, PSMB3, PSMA3, PSMB2, PSMD8	162	61	15908	12.8784	0.000776052	3.69685e-05	0.00350768
GOTERM_BP_ALL	GO:0005975~carbohydrate metabolic process	20	11.976	6.75678e-06	LDHB, LDHA, GANAB, IMPA1, PGD, PGAM1, HK1, OGDH, HIBADH, PDHB, GPI, G6PD, AKR1A1, AKR1B1, PGM1, RPN1, GLO1, PGK1, DDOST, MDH2	158	530	14116	3.37139	0.00864491	0.000377428	0.0110159		GOTERM_CC_ALL	GO:0019866~organelle inner membrane	15	8.98204	6.4938e-06	ACAA2, NDUFA8, ATP5B, PHB, LMNA, AK2, STOML2, HADHA, LETM1, PHB2, ATP5A1, HADH, ATP5I, MDH2, UQCRB	162	329	15908	4.47709	0.00191384	8.70725e-05	0.00865509
GOTERM_BP_ALL	GO:0031400~negative regulation of protein modification process	10	5.98802	7.05715e-06	PSMA2, PSMB7, G6PD, PSMA6, PSME2, PSMB3, PSMA3, PSMB2, YWHAE, PSMD8	158	119	14116	7.50771	0.00902748	0.000377782	0.0115056		GOTERM_CC_ALL	GO:0016023~cytoplasmic membrane-bounded vesicle	19	11.3772	1.18197e-05	P4HB, YWHAZ, CLTB, GANAB, AHCY, PDIA3, ACTN4, ERP29, ANP32E, ESD, PDIA6, PDIA4, YWHAE, ANXA2, ANXA6, HSP90B1, PPIB, RPN1, CAMK2D	162	550	15908	3.39228	0.00348075	0.000151589	0.015753
GOTERM_BP_ALL	GO:0051436~negative regulation of ubiquitin-protein ligase activity during mitotic cell cycle	8	4.79042	7.46412e-06	PSMA2, PSMB7, PSMA6, PSME2, PSMB3, PSMA3, PSMB2, PSMD8	158	65	14116	10.9959	0.00954558	0.000383584	0.0121691		GOTERM_CC_ALL	GO:0070013~intracellular organelle lumen	38	22.7545	1.40538e-05	TUFM, S100A4, XPO1, RPL36A, PDIA3, ATP5B, PDIA6, PDIA4, OGDH, RPS2, IQGAP1, PDHB, HADHA, LONP1, RPL5, HADH, PSMD8, ETFA, FH, ACTB, P4HB, DLST, MYO1C, ACTN4, ACO2, PHB, CYCS, ERP29, LMNA, TRIM25, VDAC2, HMGA1, HSP90B1, PPIB, CFL2, RUVBL2, ATP5A1, MDH2	162	1779	15908	2.09753	0.00413732	0.000172731	0.0187304
GOTERM_BP_ALL	GO:0031145~anaphase-promoting complex-dependent proteasomal ubiquitin-dependent protein catabolic process	8	4.79042	7.46412e-06	PSMA2, PSMB7, PSMA6, PSME2, PSMB3, PSMA3, PSMB2, PSMD8	158	65	14116	10.9959	0.00954558	0.000383584	0.0121691		GOTERM_CC_ALL	GO:0005743~mitochondrial inner membrane	14	8.38323	1.43007e-05	ACAA2, NDUFA8, ATP5B, PHB, AK2, STOML2, HADHA, LETM1, PHB2, ATP5A1, HADH, ATP5I, MDH2, UQCRB	162	306	15908	4.4927	0.00420985	0.000168735	0.0190594
GOTERM_BP_ALL	GO:0044248~cellular catabolic process	29	17.3653	7.66649e-06	ATP5B, ADH5, PRDX2, PRDX3, HADHA, PDHB, LONP1, PSMB7, AKR1A1, PSMB3, PSMB2, HNRNPD, NT5E, PSMD8, FH, DLST, ACO2, CYCS, ERLIN1, DECR1, UBE2N, BLVRA, PSMA2, HSP90B1, PSMA6, PSME2, PSMA3, ATP5A1, MDH2	158	1024	14116	2.53019	0.00980311	0.000378831	0.012499		GOTERM_CC_ALL	GO:0031974~membrane-enclosed lumen	39	23.3533	1.49114e-05	TUFM, S100A4, XPO1, RPL36A, PDIA3, ATP5B, PDIA6, PDIA4, OGDH, RPS2, IQGAP1, PDHB, HADHA, LONP1, RPL5, HADH, PSMD8, ETFA, FH, ACTB, DLST, P4HB, MYO1C, ACTN4, ACO2, PHB, CYCS, ERP29, LMNA, AK2, TRIM25, VDAC2, HMGA1, HSP90B1, PPIB, CFL2, RUVBL2, ATP5A1, MDH2	162	1856	15908	2.06342	0.00438924	0.000169174	0.0198733
GOTERM_BP_ALL	GO:0051444~negative regulation of ubiquitin-protein ligase activity	8	4.79042	9.15211e-06	PSMA2, PSMB7, PSMA6, PSME2, PSMB3, PSMA3, PSMB2, PSMD8	158	67	14116	10.6677	0.0116916	0.00043548	0.0149209		GOTERM_CC_ALL	GO:0031988~membrane-bounded vesicle	19	11.3772	1.82089e-05	P4HB, YWHAZ, CLTB, GANAB, AHCY, PDIA3, ACTN4, ERP29, ANP32E, ESD, PDIA6, PDIA4, YWHAE, ANXA2, ANXA6, HSP90B1, PPIB, RPN1, CAMK2D	162	568	15908	3.28478	0.00535726	0.000198931	0.0242674
GOTERM_BP_ALL	GO:0051352~negative regulation of ligase activity	8	4.79042	9.15211e-06	PSMA2, PSMB7, PSMA6, PSME2, PSMB3, PSMA3, PSMB2, PSMD8	158	67	14116	10.6677	0.0116916	0.00043548	0.0149209		GOTERM_CC_ALL	GO:0043231~intracellular membrane-bounded organelle	108	64.6707	1.98522e-05	S100A4, XPO1, RPL36A, STOML2, OGDH, PRKCSH, PDHB, HIBADH, IQGAP1, RPN1, H2AFY, HADH, DDOST, ASPM, ACAA2, CAPNS1, ACTN4, ERP29, NPEPPS, PSMA2, LETM1, NME2, PSMA6, PSMA3, MDH2, AHCY, ARPC4, LMAN1, BANF1, HADHA, PSMB7, ARPC2, PSMB3, PSMB2, HNRNPD, RPL5, ERO1L, FH, P4HB, MYO1C, PHB, AK1, S100A11, AK2, ABHD14B, VDAC2, RBMX, PPIB, PPIA, CLTB, PDIA3, ATP5B, HINT1, ESD, PRDX5, PDIA6, PRDX3, PDIA4, RPS2, …	162	7982	15908	1.32866	0.00583934	0.000209137	0.0264573
GOTERM_BP_ALL	GO:0051437~positive regulation of ubiquitin-protein ligase activity during mitotic cell cycle	8	4.79042	1.0108e-05	PSMA2, PSMB7, PSMA6, PSME2, PSMB3, PSMA3, PSMB2, PSMD8	158	68	14116	10.5108	0.0129048	0.000463779	0.0164791		GOTERM_CC_ALL	GO:0043227~membrane-bounded organelle	108	64.6707	2.08319e-05	S100A4, XPO1, RPL36A, STOML2, OGDH, PRKCSH, PDHB, HIBADH, IQGAP1, RPN1, H2AFY, HADH, DDOST, ASPM, ACAA2, CAPNS1, ACTN4, ERP29, NPEPPS, PSMA2, LETM1, NME2, PSMA6, PSMA3, MDH2, AHCY, ARPC4, LMAN1, BANF1, HADHA, PSMB7, ARPC2, PSMB3, PSMB2, HNRNPD, RPL5, ERO1L, FH, P4HB, MYO1C, PHB, AK1, S100A11, AK2, ABHD14B, VDAC2, RBMX, PPIB, PPIA, CLTB, PDIA3, ATP5B, HINT1, ESD, PRDX5, PDIA6, PRDX3, PDIA4, RPS2, …	162	7989	15908	1.32749	0.00612663	0.000211891	0.0277628
GOTERM_BP_ALL	GO:0051439~regulation of ubiquitin-protein ligase activity during mitotic cell cycle	8	4.79042	1.34851e-05	PSMA2, PSMB7, PSMA6, PSME2, PSMB3, PSMA3, PSMB2, PSMD8	158	71	14116	10.0667	0.0171792	0.000597353	0.0219842		GOTERM_CC_ALL	GO:0043233~organelle lumen	38	22.7545	2.33271e-05	TUFM, S100A4, XPO1, RPL36A, PDIA3, ATP5B, PDIA6, PDIA4, OGDH, RPS2, IQGAP1, PDHB, HADHA, LONP1, RPL5, HADH, PSMD8, ETFA, FH, ACTB, P4HB, DLST, MYO1C, ACTN4, ACO2, PHB, CYCS, ERP29, LMNA, TRIM25, VDAC2, HMGA1, HSP90B1, PPIB, CFL2, RUVBL2, ATP5A1, MDH2	162	1820	15908	2.05028	0.00685795	0.00022936	0.0310877
GOTERM_BP_ALL	GO:0008152~metabolic process	112	67.0659	1.51067e-05	LDHB, RPL36A, LDHA, CNDP2, PGD, PGAM1, OGDH, GSTM5, PDHB, HIBADH, GSTM3, ATP2B4, RPL26L1, RPN1, HADH, NQO1, DDOST, ACAA2, CAPNS1, ERP29, EIF2S3, NPEPPS, PSMA2, SCCPDH, NME2, PSMA6, PGM1, PSMA3, RPS12, MCTS1, MDH2, AHCY, ARPC4, LMAN1, BANF1, HADHA, PSMB7, PSMB3, PSMB2, HNRNPD, RPL5, GLO1, ERO1L, RPS20, FH, P4HB, PHB, AK1, AK2, TKT, DENR, RBMX, PPIB, RPL18A, PPIA, PHPT1, IMPA1, ATP5B, PRDX5, PDIA6,…	158	7647	14116	1.30852	0.019225	0.000646865	0.0246276		GOTERM_CC_ALL	GO:0031090~organelle membrane	27	16.1677	3.98957e-05	CLTB, ATP5B, STOML2, HK1, LMAN1, OGDH, HADHA, ACTR3, RPN1, CAMK2D, ERO1L, HADH, ATP5I, DDOST, ACAA2, NDUFA8, PHB, LMNA, AK2, ERLIN1, VDAC2, LETM1, HSP90B1, PHB2, ATP5A1, MDH2, UQCRB	162	1096	15908	2.4191	0.0117005	0.000379588	0.053163
GOTERM_BP_ALL	GO:0031396~regulation of protein ubiquitination	9	5.38922	1.53306e-05	UBE2N, PSMA2, PSMB7, PSMA6, PSME2, PSMB3, PSMA3, PSMB2, PSMD8	158	100	14116	8.04076	0.0195071	0.000635279	0.0249925		GOTERM_CC_ALL	GO:0005856~cytoskeleton	31	18.5629	4.91902e-05	YWHAZ, RPL36A, HINT1, STOML2, ARPC4, IQGAP1, ACTR3, PFN2, TUBB, EZR, ARPC2, TUBB6, TUBA1C, ASPM, ARHGDIA, PLEC, ACTB, MYO1C, ACTN4, ACTA2, LMNA, ANXA1, BASP1, FLNB, CORO1C, NME2, G6PD, CFL2, PSMA3, STMN1, MYH10	162	1381	15908	2.20429	0.0144067	0.00045338	0.0655446
GOTERM_BP_ALL	GO:0006414~translational elongation	9	5.38922	1.64939e-05	TUFM, RPL36A, RPL18A, RPL26L1, RPS12, RPL5, RPS20, RPS2, VARS	158	101	14116	7.96115	0.0209719	0.000662121	0.0268889		GOTERM_CC_ALL	GO:0043234~protein complex	47	28.1437	5.74191e-05	XPO1, YWHAZ, CLTB, ATP5B, ARPC4, PRDX3, VARS, IQGAP1, PDHB, HADHA, ANXA6, ACTR3, PSMB7, TUBB, EZR, ARPC2, PSMB3, PSMB2, CAMK2D, RPN1, TUBB6, ATP5I, DDOST, PSMD8, TUBA1C, FH, ACTB, DLST, MYO1C, NDUFA8, ACTN4, CYCS, LMNA, VDAC2, HMGA1, ANXA2, UBE2N, PSMA2, NME2, PSMA6, PSME2, NUP205, PSMA3, RUVBL2, STMN1, ATP5A1, MYH10	162	2588	15908	1.78334	0.0167965	0.000513175	0.0765056
GOTERM_BP_ALL	GO:0031397~negative regulation of protein ubiquitination	8	4.79042	1.77463e-05	PSMA2, PSMB7, PSMA6, PSME2, PSMB3, PSMA3, PSMB2, PSMD8	158	74	14116	9.65857	0.0225461	0.000690796	0.0289302		GOTERM_CC_ALL	GO:0031410~cytoplasmic vesicle	19	11.3772	8.94788e-05	P4HB, YWHAZ, CLTB, GANAB, AHCY, PDIA3, ACTN4, ERP29, ANP32E, ESD, PDIA6, PDIA4, YWHAE, ANXA2, ANXA6, HSP90B1, PPIB, RPN1, CAMK2D	162	642	15908	2.90616	0.0260521	0.000776094	0.119198
GOTERM_BP_ALL	GO:0051187~cofactor catabolic process	6	3.59281	2.14774e-05	BLVRA, DLST, ACO2, MDH2, PDHB, FH	158	31	14116	17.292	0.0272214	0.000811398	0.0350117		GOTERM_CC_ALL	GO:0015629~actin cytoskeleton	12	7.18563	9.35966e-05	CORO1C, ACTR3, PFN2, EZR, MYO1C, ACTN4, ACTA2, ARPC2, ARPC4, FLNB, IQGAP1, MYH10	162	269	15908	4.38056	0.0272346	0.000788612	0.124681
GOTERM_BP_ALL	GO:0044262~cellular carbohydrate metabolic process	16	9.58084	2.73509e-05	LDHB, LDHA, PGD, PGAM1, HK1, OGDH, HIBADH, PDHB, GPI, G6PD, AKR1A1, PGM1, RPN1, PGK1, DDOST, MDH2	158	387	14116	3.69372	0.034536	0.00100368	0.0445846		GOTERM_CC_ALL	GO:0044464~cell part	161	96.4072	0.000144132	S100A4, RAB3GAP2, LDHB, XPO1, RPL36A, LDHA, CNDP2, PGD, PGAM1, STOML2, PRKCSH, OGDH, GSTM5, IQGAP1, HIBADH, PDHB, GSTM3, ATP2B4, RPN1, RPL26L1, H2AFY, NQO1, HADH, DDOST, ASPM, ACAA2, CAPNS1, ACTN4, ERP29, EIF2S3, BASP1, NPEPPS, PSMA2, NME2, LETM1, PSMA6, PGM1, PSMA3, RPS12, STMN1, MCTS1, MDH2, AHCY, ARPC4, LMAN1, BANF1, HADHA, TUBB, PSMB7, PFN2, ARPC2, PSMB3, PSMB2, HNRNPD, GLO1, RPL5, RPS20, ERO…	162	14826	15908	1.06636	0.0416305	0.00118047	0.191939
GOTERM_BP_ALL	GO:0009060~aerobic respiration	6	3.59281	3.95891e-05	DLST, ACO2, MDH2, PDHB, UQCRB, FH	158	35	14116	15.3157	0.0496007	0.00141214	0.0645279		GOTERM_CC_ALL	GO:0005623~cell	161	96.4072	0.00014558	S100A4, RAB3GAP2, LDHB, XPO1, RPL36A, LDHA, CNDP2, PGD, PGAM1, STOML2, PRKCSH, OGDH, GSTM5, IQGAP1, HIBADH, PDHB, GSTM3, ATP2B4, RPN1, RPL26L1, H2AFY, NQO1, HADH, DDOST, ASPM, ACAA2, CAPNS1, ACTN4, ERP29, EIF2S3, BASP1, NPEPPS, PSMA2, NME2, LETM1, PSMA6, PGM1, PSMA3, RPS12, STMN1, MCTS1, MDH2, AHCY, ARPC4, LMAN1, BANF1, HADHA, TUBB, PSMB7, PFN2, ARPC2, PSMB3, PSMB2, HNRNPD, GLO1, RPL5, RPS20, ERO…	162	14827	15908	1.06628	0.0420401	0.00116012	0.193867
GOTERM_BP_ALL	GO:0006732~coenzyme metabolic process	10	5.98802	5.27354e-05	DLST, LDHB, G6PD, ACO2, PGD, GLO1, HIBADH, MDH2, PDHB, FH	158	153	14116	5.83933	0.0655216	0.00182986	0.0859469		GOTERM_CC_ALL	GO:0031982~vesicle	19	11.3772	0.000152734	P4HB, YWHAZ, CLTB, GANAB, AHCY, PDIA3, ACTN4, ERP29, ANP32E, ESD, PDIA6, PDIA4, YWHAE, ANXA2, ANXA6, HSP90B1, PPIB, RPN1, CAMK2D	162	670	15908	2.78471	0.0440597	0.00118508	0.203384
GOTERM_BP_ALL	GO:0051186~cofactor metabolic process	11	6.58683	6.52548e-05	BLVRA, DLST, LDHB, G6PD, ACO2, PGD, GLO1, HIBADH, MDH2, PDHB, FH	158	195	14116	5.03979	0.0804355	0.00220428	0.10634		GOTERM_CC_ALL	GO:0005788~endoplasmic reticulum lumen	7	4.19162	0.000158571	P4HB, HSP90B1, PPIB, PDIA3, ERP29, PDIA6, PDIA4	162	80	15908	8.59228	0.0457047	0.00119882	0.211149
GOTERM_BP_ALL	GO:0046496~nicotinamide nucleotide metabolic process	6	3.59281	7.67301e-05	DLST, LDHB, G6PD, PGD, HIBADH, MDH2	158	40	14116	13.4013	0.0938967	0.00252506	0.12503		GOTERM_CC_ALL	GO:0009295~nucleoid	5	2.99401	0.000256982	TUFM, LONP1, ATP5B, VDAC2, HADHA	162	31	15908	15.8383	0.0730165	0.00189369	0.341983
GOTERM_BP_ALL	GO:0006769~nicotinamide metabolic process	6	3.59281	7.67301e-05	DLST, LDHB, G6PD, PGD, HIBADH, MDH2	158	40	14116	13.4013	0.0938967	0.00252506	0.12503		GOTERM_CC_ALL	GO:0042645~mitochondrial nucleoid	5	2.99401	0.000256982	TUFM, LONP1, ATP5B, VDAC2, HADHA	162	31	15908	15.8383	0.0730165	0.00189369	0.341983
GOTERM_BP_ALL	GO:0009820~alkaloid metabolic process	6	3.59281	8.66083e-05	DLST, LDHB, G6PD, PGD, HIBADH, MDH2	158	41	14116	13.0744	0.105327	0.00277855	0.141116		GOTERM_CC_ALL	GO:0044432~endoplasmic reticulum part	12	7.18563	0.000822833	P4HB, HSP90B1, PPIB, PDIA3, ERP29, RPN1, PDIA6, ERLIN1, ERO1L, PDIA4, LMAN1, DDOST	162	347	15908	3.39588	0.2156	0.00590532	1.09119
GOTERM_BP_ALL	GO:0006066~alcohol metabolic process	16	9.58084	8.82447e-05	ACAA2, LDHB, LDHA, PGD, PGAM1, ADH5, HK1, OGDH, HIBADH, PDHB, GPI, G6PD, AKR1A1, PGM1, PGK1, MDH2	158	429	14116	3.33209	0.107206	0.00276202	0.14378
GOTERM_BP_ALL	GO:0019362~pyridine nucleotide metabolic process	6	3.59281	9.74363e-05	DLST, LDHB, G6PD, PGD, HIBADH, MDH2	158	42	14116	12.7631	0.11769	0.00297679	0.158745
GOTERM_BP_ALL	GO:0045333~cellular respiration	8	4.79042	0.000102346	DLST, NDUFA8, ACO2, CYCS, MDH2, PDHB, UQCRB, FH	158	97	14116	7.36839	0.123239	0.00305396	0.166738
GOTERM_BP_ALL	GO:0046356~acetyl-CoA catabolic process	5	2.99401	0.000110592	DLST, ACO2, MDH2, PDHB, FH	158	23	14116	19.4221	0.132481	0.00322475	0.18016
GOTERM_BP_ALL	GO:0006099~tricarboxylic acid cycle	5	2.99401	0.000110592	DLST, ACO2, MDH2, PDHB, FH	158	23	14116	19.4221	0.132481	0.00322475	0.18016
GOTERM_BP_ALL	GO:0043436~oxoacid metabolic process	18	10.7784	0.000152372	DLST, ACAA2, P4HB, LDHB, LDHA, ACO2, DECR1, GRHPR, VARS, HIBADH, HADHA, PDHB, GPI, AKR1A1, PGM1, HADH, MDH2, FH	158	556	14116	2.89236	0.177834	0.00434195	0.248143
GOTERM_BP_ALL	GO:0019752~carboxylic acid metabolic process	18	10.7784	0.000152372	DLST, ACAA2, P4HB, LDHB, LDHA, ACO2, DECR1, GRHPR, VARS, HIBADH, HADHA, PDHB, GPI, AKR1A1, PGM1, HADH, MDH2, FH	158	556	14116	2.89236	0.177834	0.00434195	0.248143
GOTERM_BP_ALL	GO:0009150~purine ribonucleotide metabolic process	9	5.38922	0.000153142	LONP1, NME2, ATP2B4, ATIC, ATP5B, AK1, ATP5A1, ATP5I, NT5E	158	138	14116	5.82664	0.178647	0.00426918	0.249396
GOTERM_BP_ALL	GO:0006082~organic acid metabolic process	18	10.7784	0.000165957	DLST, ACAA2, P4HB, LDHB, LDHA, ACO2, DECR1, GRHPR, VARS, HIBADH, HADHA, PDHB, GPI, AKR1A1, PGM1, HADH, MDH2, FH	158	560	14116	2.8717	0.192064	0.00452744	0.270239
GOTERM_BP_ALL	GO:0009109~coenzyme catabolic process	5	2.99401	0.000181927	DLST, ACO2, MDH2, PDHB, FH	158	26	14116	17.1811	0.208478	0.00485893	0.296207
GOTERM_BP_ALL	GO:0032269~negative regulation of cellular protein metabolic process	10	5.98802	0.000183122	PSMA2, PSMB7, G6PD, PSMA6, PSME2, PSMB3, PSMA3, PSMB2, YWHAE, PSMD8	158	180	14116	4.96343	0.209692	0.0047912	0.29815
GOTERM_BP_ALL	GO:0042180~cellular ketone metabolic process	18	10.7784	0.000192298	DLST, ACAA2, P4HB, LDHB, LDHA, ACO2, DECR1, GRHPR, VARS, HIBADH, HADHA, PDHB, GPI, AKR1A1, PGM1, HADH, MDH2, FH	158	567	14116	2.83625	0.218958	0.00493034	0.313068
GOTERM_BP_ALL	GO:0009259~ribonucleotide metabolic process	9	5.38922	0.000236412	LONP1, NME2, ATP2B4, ATIC, ATP5B, AK1, ATP5A1, ATP5I, NT5E	158	147	14116	5.4699	0.26201	0.00593965	0.384758
GOTERM_BP_ALL	GO:0051248~negative regulation of protein metabolic process	10	5.98802	0.000243569	PSMA2, PSMB7, G6PD, PSMA6, PSME2, PSMB3, PSMA3, PSMB2, YWHAE, PSMD8	158	187	14116	4.77763	0.268768	0.00600161	0.396383
GOTERM_BP_ALL	GO:0019748~secondary metabolic process	7	4.19162	0.000244862	DLST, LDHB, G6PD, PGD, ADH5, HIBADH, MDH2	158	79	14116	7.91636	0.269982	0.00591987	0.398484
GOTERM_BP_ALL	GO:0006733~oxidoreduction coenzyme metabolic process	6	3.59281	0.000272234	DLST, LDHB, G6PD, PGD, HIBADH, MDH2	158	52	14116	10.3087	0.295219	0.00645809	0.442936
GOTERM_BP_ALL	GO:0046483~heterocycle metabolic process	13	7.78443	0.000357845	P4HB, ATP5B, AK1, APRT, BLVRA, NME2, LONP1, G6PD, ATP2B4, ATIC, ATP5A1, ATP5I, NT5E	158	334	14116	3.47737	0.368661	0.00832719	0.581847
GOTERM_BP_ALL	GO:0006084~acetyl-CoA metabolic process	5	2.99401	0.0003667	DLST, ACO2, MDH2, PDHB, FH	158	31	14116	14.41	0.375807	0.00838068	0.596205
GOTERM_BP_ALL	GO:0043603~cellular amide metabolic process	6	3.59281	0.000386084	DLST, LDHB, G6PD, PGD, HIBADH, MDH2	158	56	14116	9.57233	0.391169	0.00866773	0.627628
GOTERM_BP_ALL	GO:0019538~protein metabolic process	50	29.9401	0.000499676	RPL36A, CNDP2, PDIA6, PRDX2, RPS2, PRMT1, LONP1, PRMT5, TPP2, RPL26L1, RPN1, DDOST, PSMD8, DPP4, CAPNS1, ERP29, EIF2S3, ERLIN1, NPEPPS, PSMA2, UBE2N, PSMA6, PSME2, PSMA3, RPS12, RUVBL2, FKBP2, TUFM, ADH5, ARPC4, VARS, LMAN1, PSMB7, PSMB3, PSMB2, CAMK2D, PCMT1, RPL5, ERO1L, RPS20, P4HB, PHB, ANXA1, DENR, CAPN2, CAPN1, HSP90B1, RPL18A, PPIB, PPIA	158	2812	14116	1.58858	0.47389	0.0110121	0.811582
GOTERM_BP_ALL	GO:0032787~monocarboxylic acid metabolic process	12	7.18563	0.000547476	ACAA2, P4HB, GPI, LDHB, LDHA, AKR1A1, PGM1, DECR1, GRHPR, HADH, HADHA, PDHB	158	301	14116	3.5618	0.505248	0.0118563	0.888893
GOTERM_BP_ALL	GO:0044237~cellular metabolic process	95	56.8862	0.000768883	LDHB, RPL36A, LDHA, IMPA1, ATP5B, PGD, PGAM1, PDIA6, PRDX2, PRDX3, RPS2, OGDH, PDHB, HIBADH, LONP1, PRMT1, ATP2B4, PRMT5, RPN1, RPL26L1, HADH, NQO1, ATP5I, DDOST, NT5E, PSMD8, ACAA2, ACO2, ERP29, CYCS, EIF2S3, ERLIN1, GRHPR, DECR1, HMGA1, UBE2N, PSMA2, NME2, G6PD, PSMA6, PSME2, PSMA3, TXN, PGM1, RPS12, RUVBL2, MCTS1, MDH2, UQCRB, FKBP2, TUFM, AHCY, ADH5, HK1, ARPC4, LMAN1, VARS, BANF1, HADHA, PSM…	158	6636	14116	1.279	0.627826	0.0163383	1.24626
GOTERM_BP_ALL	GO:0006457~protein folding	9	5.38922	0.000815078	HSP90B1, PPIB, PPIA, ERP29, PDIA6, RUVBL2, ERO1L, LMAN1, FKBP2	158	177	14116	4.5428	0.649293	0.0170304	1.32068
GOTERM_BP_ALL	GO:0044267~cellular protein metabolic process	43	25.7485	0.000922951	TUFM, RPL36A, ADH5, PDIA6, PRDX2, ARPC4, LMAN1, VARS, RPS2, PSMB7, PRMT1, LONP1, PSMB3, PRMT5, PSMB2, CAMK2D, RPL26L1, RPN1, PCMT1, RPL5, ERO1L, RPS20, DDOST, PSMD8, P4HB, PHB, ERP29, ANXA1, EIF2S3, ERLIN1, DENR, UBE2N, PSMA2, HSP90B1, PSMA6, RPL18A, PPIB, PSME2, PPIA, PSMA3, RPS12, RUVBL2, FKBP2	158	2355	14116	1.63129	0.694724	0.0189558	1.49423
[truncated: 5 more columns]

## Sheet: 80h < Half-Life < 90h
Biological Process														Cellular Component														Molecular Function														KEGG PATHWAYS
Category	Term	Count	%	PValue	Genes	List Total	Pop Hits	Pop Total	Fold Enrichment	Bonferroni	Benjamini	FDR		Category	Term	Count	%	PValue	Genes	List Total	Pop Hits	Pop Total	Fold Enrichment	Bonferroni	Benjamini	FDR		Category	Term	Count	%	PValue	Genes	List Total	Pop Hits	Pop Total	Fold Enrichment	Bonferroni	Benjamini	FDR		Category	Term	Count	%	PValue	Genes	List Total	Pop Hits
GOTERM_BP_ALL	GO:0006091~generation of precursor metabolites and energy	14	19.1781	9.45457e-10	GNPDA1, PFKL, NDUFB7, CS, PFKP, FDXR, DLAT, COX6C, TPI1, PYGL, ATP5C1, GAPDH, ATP5H, MDH1	64	313	14116	9.86542	8.64148e-07	8.64148e-07	1.47667e-06		GOTERM_CC_ALL	GO:0005737~cytoplasm	65	89.0411	1.19542e-16	S100A6, GNPDA1, UCHL1, PDIA5, ANPEP, PDLIM1, ACOT9, MTHFD1, GSTM2, NANS, GSN, SLC25A24, HRSP12, TUBA1A, ATP5H, DDAH1, HMGCL, H1F0, PDXK, PFKL, PFKP, COX6C, PGM2, ALDH7A1, SERPINB6, MLEC, MAPK3, ATP5C1, SERPINB1, PEBP1, RUVBL1, PCYOX1, ALDH9A1, MDH1, GALNT2, HMGB2, NDUFB7, CHCHD3, PPP3R1, ECHS1, CALR, TPM3, RPA3, IKBIP, TPI1, MPDU1, GSTO1, SCARB2, GAPDH, IMMT, CKAP4, LGALS1, CS, FDXR, DLAT, GLOD4,…	70	7319	15908	2.01827	2.05391e-14	2.05391e-14	1.33227e-13		GOTERM_MF_ALL	GO:0003824~catalytic activity	45	61.6438	2.97403e-07	GALNT2, GNPDA1, NDUFB7, FKBP3, UCHL1, PPP3R1, ECHS1, PDIA5, ANPEP, ACOT9, MTHFD1, GSTM2, ATAD3A, TPI1, NANS, HRSP12, GSTO1, TUBA1A, ATP5H, TUBA1B, GAPDH, DDAH1, HMGCL, PDXK, PFKL, CS, FDXR, PFKP, DLAT, OXSR1, SOD1, XPNPEP1, COX6C, PGM2, PPIH, ALDH7A1, PYGL, MAPK3, ATP5C1, LTA4H, PCYOX1, RUVBL1, RNPEP, ALDH9A1, MDH1	69	5198	15143	1.89994	9.0109e-05	9.0109e-05	0.000398022		KEGG_PATHWAY	hsa00010:Glycolysis / Gluconeogenesis	8	10.9589	3.6586e-07	PGM2, TPI1, ALDH7A1, PFKL, PFKP, DLAT, GAPDH, ALDH9A1	42	60
GOTERM_BP_ALL	GO:0044275~cellular carbohydrate catabolic process	8	10.9589	9.40836e-08	TPI1, GNPDA1, PFKL, PYGL, PFKP, DLAT, GAPDH, MDH1	64	85	14116	20.7588	8.59887e-05	4.29953e-05	0.000146945		GOTERM_CC_ALL	GO:0044444~cytoplasmic part	50	68.4932	6.64475e-12	UCHL1, ANPEP, PDIA5, ACOT9, MTHFD1, NANS, SLC25A24, GSN, TUBA1A, ATP5H, HMGCL, H1F0, PDXK, PFKL, PFKP, COX6C, ALDH7A1, SERPINB6, MLEC, MAPK3, ATP5C1, PEBP1, RUVBL1, PCYOX1, ALDH9A1, MDH1, GALNT2, HMGB2, NDUFB7, PPP3R1, CHCHD3, ECHS1, CALR, TPM3, IKBIP, TPI1, MPDU1, SCARB2, GAPDH, IMMT, CKAP4, CS, FDXR, DLAT, GLOD4, SOD1, XPNPEP1, VDAC1, SLC25A11, HEBP2	70	4895	15908	2.32132	1.22929e-09	6.14644e-10	8.22216e-09		GOTERM_MF_ALL	GO:0016491~oxidoreductase activity	12	16.4384	0.000229253	MTHFD1, ALDH7A1, NDUFB7, FDXR, PDIA5, GSTO1, PCYOX1, SOD1, GAPDH, ALDH9A1, COX6C, MDH1	69	689	15143	3.8223	0.0671134	0.0341395	0.306381
GOTERM_BP_ALL	GO:0044262~cellular carbohydrate metabolic process	13	17.8082	1.14915e-07	PGM2, GALNT2, TPI1, GNPDA1, NANS, PFKL, PYGL, CS, MPDU1, PFKP, DLAT, GAPDH, MDH1	64	387	14116	7.40908	0.000105026	3.50101e-05	0.00017948		GOTERM_CC_ALL	GO:0044424~intracellular part	69	94.5205	2.63718e-11	S100A6, GNPDA1, UCHL1, PDIA5, ANPEP, PDLIM1, ACOT9, MTHFD1, GSTM2, NANS, GSN, SLC25A24, HRSP12, TUBA1A, TUBA1B, ATP5H, DDAH1, HMGCL, H1F0, PDXK, PFKL, PFKP, COX6C, PGM2, ALDH7A1, SERPINB6, MLEC, MAPK3, ATP5C1, SERPINB1, PEBP1, RUVBL1, PCYOX1, ALDH9A1, MDH1, GALNT2, HMGB2, HIST1H2AA, NDUFB7, FKBP3, CHCHD3, PPP3R1, ECHS1, TAGLN2, CALR, TPM3, RPA3, IKBIP, TPI1, MPDU1, GSTO1, SCARB2, GAPDH, IMMT, CKA…	70	10624	15908	1.47597	4.87878e-09	1.62626e-09	3.2632e-08		GOTERM_MF_ALL	GO:0016853~isomerase activity	6	8.21918	0.0003243	PGM2, PPIH, TPI1, GNPDA1, FKBP3, PDIA5	69	133	15143	9.90062	0.0936038	0.0322288	0.43315
GOTERM_BP_ALL	GO:0006732~coenzyme metabolic process	9	12.3288	3.70706e-07	ACOT9, MTHFD1, TPI1, PDXK, CS, DLAT, SOD1, HMGCL, MDH1	64	153	14116	12.9743	0.000338768	8.47027e-05	0.000578988		GOTERM_CC_ALL	GO:0005622~intracellular	69	94.5205	2.55711e-10	S100A6, GNPDA1, UCHL1, PDIA5, ANPEP, PDLIM1, ACOT9, MTHFD1, GSTM2, NANS, GSN, SLC25A24, HRSP12, TUBA1A, TUBA1B, ATP5H, DDAH1, HMGCL, H1F0, PDXK, PFKL, PFKP, COX6C, PGM2, ALDH7A1, SERPINB6, MLEC, MAPK3, ATP5C1, SERPINB1, PEBP1, RUVBL1, PCYOX1, ALDH9A1, MDH1, GALNT2, HMGB2, HIST1H2AA, NDUFB7, FKBP3, CHCHD3, PPP3R1, ECHS1, TAGLN2, CALR, TPM3, RPA3, IKBIP, TPI1, MPDU1, GSTO1, SCARB2, GAPDH, IMMT, CKA…	70	10995	15908	1.42617	4.73065e-08	1.18266e-08	3.16412e-07		GOTERM_MF_ALL	GO:0048029~monosaccharide binding	4	5.47945	0.000759739	PFKL, PYGL, LGALS1, PFKP	69	40	15143	21.9464	0.205696	0.0559462	1.01201
GOTERM_BP_ALL	GO:0005975~carbohydrate metabolic process	14	19.1781	4.75934e-07	PGM2, GALNT2, TPI1, GNPDA1, NANS, PFKL, PYGL, MLEC, CS, MPDU1, PFKP, DLAT, GAPDH, MDH1	64	530	14116	5.82618	0.000434909	8.69969e-05	0.000743338		GOTERM_CC_ALL	GO:0005739~mitochondrion	21	28.7671	1.91203e-08	NDUFB7, IMMT, CS, CHCHD3, FDXR, ECHS1, GLOD4, DLAT, SOD1, COX6C, VDAC1, ACOT9, MTHFD1, SLC25A11, ALDH7A1, SLC25A24, HEBP2, ATP5C1, PEBP1, ATP5H, HMGCL	70	1087	15908	4.39043	3.53724e-06	7.0745e-07	2.36591e-05		GOTERM_MF_ALL	GO:0048037~cofactor binding	7	9.58904	0.000868992	PDXK, PYGL, DLAT, GAPDH, DBI, HMGCL, MDH1	69	249	15143	6.16966	0.23158	0.0513201	1.15676
GOTERM_BP_ALL	GO:0016052~carbohydrate catabolic process	8	10.9589	5.22445e-07	TPI1, GNPDA1, PFKL, PYGL, PFKP, DLAT, GAPDH, MDH1	64	109	14116	16.1881	0.000477401	7.95827e-05	0.000815982		GOTERM_CC_ALL	GO:0044429~mitochondrial part	16	21.9178	2.87195e-08	NDUFB7, IMMT, CS, CHCHD3, FDXR, ECHS1, DLAT, SOD1, COX6C, VDAC1, SLC25A11, SLC25A24, ATP5C1, PEBP1, ATP5H, HMGCL	70	595	15908	6.11112	5.3131e-06	8.85519e-07	3.55371e-05
GOTERM_BP_ALL	GO:0046365~monosaccharide catabolic process	7	9.58904	7.07631e-07	TPI1, GNPDA1, PFKL, PFKP, DLAT, GAPDH, MDH1	64	71	14116	21.7456	0.000646566	9.23922e-05	0.00110521		GOTERM_CC_ALL	GO:0005743~mitochondrial inner membrane	11	15.0685	7.46534e-07	SLC25A11, NDUFB7, IMMT, SLC25A24, FDXR, CHCHD3, ATP5C1, ATP5H, HMGCL, COX6C, VDAC1	70	306	15908	8.16937	0.000138099	1.97296e-05	0.000923744
GOTERM_BP_ALL	GO:0046164~alcohol catabolic process	7	9.58904	1.5489e-06	TPI1, GNPDA1, PFKL, PFKP, DLAT, GAPDH, MDH1	64	81	14116	19.061	0.0014147	0.000176947	0.00241914		GOTERM_CC_ALL	GO:0031966~mitochondrial membrane	12	16.4384	9.4026e-07	SLC25A11, NDUFB7, IMMT, SLC25A24, FDXR, CHCHD3, ATP5C1, PEBP1, ATP5H, HMGCL, COX6C, VDAC1	70	394	15908	6.92154	0.000173933	2.17433e-05	0.00116346
GOTERM_BP_ALL	GO:0006096~glycolysis	6	8.21918	2.00027e-06	TPI1, PFKL, PFKP, DLAT, GAPDH, MDH1	64	47	14116	28.1569	0.00182658	0.000203118	0.00312409		GOTERM_CC_ALL	GO:0019866~organelle inner membrane	11	15.0685	1.43984e-06	SLC25A11, NDUFB7, IMMT, SLC25A24, FDXR, CHCHD3, ATP5C1, ATP5H, HMGCL, COX6C, VDAC1	70	329	15908	7.59826	0.000266336	2.95964e-05	0.00178162
GOTERM_BP_ALL	GO:0051186~cofactor metabolic process	9	12.3288	2.32224e-06	ACOT9, MTHFD1, TPI1, PDXK, CS, DLAT, SOD1, HMGCL, MDH1	64	195	14116	10.1798	0.00212027	0.00021223	0.00362694		GOTERM_CC_ALL	GO:0005740~mitochondrial envelope	12	16.4384	1.71392e-06	SLC25A11, NDUFB7, IMMT, SLC25A24, FDXR, CHCHD3, ATP5C1, PEBP1, ATP5H, HMGCL, COX6C, VDAC1	70	419	15908	6.50856	0.000317025	3.17071e-05	0.00212076
GOTERM_BP_ALL	GO:0006006~glucose metabolic process	8	10.9589	5.09671e-06	PGM2, TPI1, PFKL, PYGL, PFKP, DLAT, GAPDH, MDH1	64	153	14116	11.5327	0.00464757	0.000423402	0.00796004		GOTERM_CC_ALL	GO:0031967~organelle envelope	14	19.1781	2.18724e-06	SLC25A11, S100A6, NDUFB7, IMMT, SLC25A24, FDXR, ATP5C1, CHCHD3, PEBP1, TAGLN2, ATP5H, HMGCL, COX6C, VDAC1	70	620	15908	5.13161	0.000404558	3.67848e-05	0.00270642
GOTERM_BP_ALL	GO:0006007~glucose catabolic process	6	8.21918	5.75421e-06	TPI1, PFKL, PFKP, DLAT, GAPDH, MDH1	64	58	14116	22.8168	0.00524555	0.000438184	0.00898687		GOTERM_CC_ALL	GO:0031975~envelope	14	19.1781	2.26643e-06	SLC25A11, S100A6, NDUFB7, IMMT, SLC25A24, FDXR, ATP5C1, CHCHD3, PEBP1, TAGLN2, ATP5H, HMGCL, COX6C, VDAC1	70	622	15908	5.11511	0.000419202	3.49403e-05	0.00280441
GOTERM_BP_ALL	GO:0005996~monosaccharide metabolic process	9	12.3288	6.0727e-06	PGM2, TPI1, GNPDA1, PFKL, PYGL, PFKP, DLAT, GAPDH, MDH1	64	222	14116	8.94172	0.00553509	0.000426868	0.00948427		GOTERM_CC_ALL	GO:0044422~organelle part	35	47.9452	5.12751e-05	GALNT2, HMGB2, S100A6, HIST1H2AA, NDUFB7, UCHL1, CHCHD3, ECHS1, PDIA5, ANPEP, PDLIM1, TAGLN2, CALR, TPM3, RPA3, SLC25A24, MPDU1, TUBA1A, ATP5H, TUBA1B, HMGCL, H1F0, IMMT, CS, FDXR, DLAT, SOD1, COX6C, VDAC1, SLC25A11, PPIH, MAPK3, ATP5C1, PEBP1, RUVBL1	70	4251	15908	1.87109	0.00944128	0.000729436	0.0634284
GOTERM_BP_ALL	GO:0019320~hexose catabolic process	6	8.21918	1.35917e-05	TPI1, PFKL, PFKP, DLAT, GAPDH, MDH1	64	69	14116	19.1793	0.0123461	0.000886959	0.0212263		GOTERM_CC_ALL	GO:0031980~mitochondrial lumen	8	10.9589	5.5897e-05	CS, FDXR, ATP5C1, ECHS1, DLAT, SOD1, HMGCL, VDAC1	70	227	15908	8.00906	0.010288	0.000738387	0.069144
GOTERM_BP_ALL	GO:0019318~hexose metabolic process	8	10.9589	2.24399e-05	PGM2, TPI1, PFKL, PYGL, PFKP, DLAT, GAPDH, MDH1	64	192	14116	9.1901	0.0203014	0.00136642	0.0350422		GOTERM_CC_ALL	GO:0005759~mitochondrial matrix	8	10.9589	5.5897e-05	CS, FDXR, ATP5C1, ECHS1, DLAT, SOD1, HMGCL, VDAC1	70	227	15908	8.00906	0.010288	0.000738387	0.069144
GOTERM_BP_ALL	GO:0006066~alcohol metabolic process	10	13.6986	0.000112295	PGM2, TPI1, GNPDA1, PFKL, PYGL, PFKP, FDXR, DLAT, GAPDH, MDH1	64	429	14116	5.14132	0.0975515	0.00639469	0.175245		GOTERM_CC_ALL	GO:0031090~organelle membrane	16	21.9178	5.65822e-05	GALNT2, NDUFB7, IMMT, CHCHD3, FDXR, ANPEP, TAGLN2, COX6C, VDAC1, SLC25A11, SLC25A24, MPDU1, ATP5C1, PEBP1, ATP5H, HMGCL	70	1096	15908	3.31762	0.0104134	0.000697623	0.0699913
GOTERM_BP_ALL	GO:0019752~carboxylic acid metabolic process	11	15.0685	0.000161268	MTHFD1, TPI1, CS, ECHS1, LTA4H, DLAT, GSTO1, DDAH1, RNPEP, ALDH9A1, MDH1	64	556	14116	4.36365	0.137061	0.00863376	0.251582		GOTERM_CC_ALL	GO:0044446~intracellular organelle part	34	46.5753	0.000121176	GALNT2, HMGB2, S100A6, HIST1H2AA, NDUFB7, UCHL1, CHCHD3, ECHS1, PDIA5, PDLIM1, TAGLN2, CALR, TPM3, RPA3, SLC25A24, MPDU1, TUBA1A, ATP5H, TUBA1B, HMGCL, H1F0, IMMT, CS, FDXR, DLAT, SOD1, COX6C, VDAC1, SLC25A11, PPIH, MAPK3, ATP5C1, PEBP1, RUVBL1	70	4225	15908	1.82881	0.0221695	0.0014002	0.149838
GOTERM_BP_ALL	GO:0043436~oxoacid metabolic process	11	15.0685	0.000161268	MTHFD1, TPI1, CS, ECHS1, LTA4H, DLAT, GSTO1, DDAH1, RNPEP, ALDH9A1, MDH1	64	556	14116	4.36365	0.137061	0.00863376	0.251582		GOTERM_CC_ALL	GO:0005829~cytosol	17	23.2877	0.000141592	PDXK, PFKL, UCHL1, PPP3R1, PFKP, ANPEP, SOD1, CALR, XPNPEP1, TPI1, NANS, SERPINB6, GSN, MAPK3, TUBA1A, ALDH9A1, MDH1	70	1330	15908	2.90479	0.0258562	0.00153977	0.175062
GOTERM_BP_ALL	GO:0006082~organic acid metabolic process	11	15.0685	0.000170958	MTHFD1, TPI1, CS, ECHS1, LTA4H, DLAT, GSTO1, DDAH1, RNPEP, ALDH9A1, MDH1	64	560	14116	4.33248	0.144671	0.00864405	0.266679		GOTERM_CC_ALL	GO:0005625~soluble fraction	8	10.9589	0.000405275	TPI1, PFKL, PYGL, PFKP, PEBP1, ANPEP, RNPEP, MDH1	70	313	15908	5.80849	0.0722482	0.0041575	0.500326
GOTERM_BP_ALL	GO:0042180~cellular ketone metabolic process	11	15.0685	0.000189102	MTHFD1, TPI1, CS, ECHS1, LTA4H, DLAT, GSTO1, DDAH1, RNPEP, ALDH9A1, MDH1	64	567	14116	4.27899	0.158741	0.0090564	0.294942
GOTERM_BP_ALL	GO:0009056~catabolic process	16	21.9178	0.000317492	GNPDA1, PFKL, UCHL1, CS, PFKP, ECHS1, DLAT, SOD1, RPA3, MTHFD1, TPI1, PYGL, PCYOX1, DDAH1, GAPDH, MDH1	64	1253	14116	2.81644	0.251911	0.0144069	0.494728
GOTERM_BP_ALL	GO:0065003~macromolecular complex assembly	11	15.0685	0.000669736	H1F0, PPIH, HMGB2, HIST1H2AA, PFKL, GSN, PFKP, PEBP1, TUBA1A, CALR, TUBA1B	64	665	14116	3.6484	0.457921	0.0287382	1.04093
[truncated: 5 more columns]

## Sheet: Half-Life > 90h
Biological Process														Cellular Component														Molecular Function														KEGG PATHWAYS
Category	Term	Count	%	PValue	Genes	List Total	Pop Hits	Pop Total	Fold Enrichment	Bonferroni	Benjamini	FDR		Category	Term	Count	%	PValue	Genes	List Total	Pop Hits	Pop Total	Fold Enrichment	Bonferroni	Benjamini	FDR																Category	Term	Count	%	PValue	Genes	List Total	Pop Hits
GOTERM_BP_ALL	GO:0006334~nucleosome assembly	13	13.9785	6.98389e-14	HIST1H2AC, HIST1H2BD, HIST1H1B, HIST1H2AE, HIST2H3C, HIST1H2BO, HIST2H2AB, HIST1H2BK, HIST2H2AC, HIST1H2BJ, HIST1H3A, HIST1H2AH, H2AFX, HIST1H4I	85	84	14116	25.7014	7.30453e-11	7.30453e-11	1.10967e-10		GOTERM_CC_ALL	GO:0000786~nucleosome	13	13.9785	7.85652e-16	HIST1H2AC, HIST1H2BD, HIST1H1B, HIST1H2AE, HIST2H3C, HIST1H2BO, HIST2H2AB, HIST1H2BK, HIST2H2AC, HIST1H2BJ, HIST1H3A, HIST1H2AH, H2AFX, HIST1H4I	89	63	15908	36.8832	1.6398e-13	1.6398e-13	9.88098e-13																KEGG_PATHWAY	hsa05322:Systemic lupus erythematosus	13	13.9785	1.27746e-10	HIST1H2AC, HIST1H2BD, HIST1H2AE, SNRPD1, HIST2H3C, HIST1H2BO, HIST2H2AB, HIST1H2BK, HIST2H2AC, HIST1H2BJ, HIST1H3A, HIST1H2AH, H2AFX, HIST1H4I	52	99
GOTERM_BP_ALL	GO:0031497~chromatin assembly	13	13.9785	1.08079e-13	HIST1H2AC, HIST1H2BD, HIST1H1B, HIST1H2AE, HIST2H3C, HIST1H2BO, HIST2H2AB, HIST1H2BK, HIST2H2AC, HIST1H2BJ, HIST1H3A, HIST1H2AH, H2AFX, HIST1H4I	85	87	14116	24.8151	1.12994e-10	5.64969e-11	1.71652e-10		GOTERM_CC_ALL	GO:0032993~protein-DNA complex	13	13.9785	4.14125e-14	HIST1H2AC, HIST1H2BD, HIST1H1B, HIST1H2AE, HIST2H3C, HIST1H2BO, HIST2H2AB, HIST1H2BK, HIST2H2AC, HIST1H2BJ, HIST1H3A, HIST1H2AH, H2AFX, HIST1H4I	89	86	15908	27.0191	8.73779e-12	4.36895e-12	5.23581e-11
GOTERM_BP_ALL	GO:0006323~DNA packaging	14	15.0538	1.68426e-13	HIST1H2AC, HIST1H2BD, HIST1H1B, AIFM1, HIST1H2AE, HIST2H3C, HIST1H2BO, HIST2H2AB, HIST1H2BK, HIST2H2AC, HIST1H2BJ, HIST1H3A, HIST1H2AH, H2AFX, HIST1H4I	85	117	14116	19.8717	1.76168e-10	5.87227e-11	2.6763e-10		GOTERM_CC_ALL	GO:0044424~intracellular part	85	91.3978	5.35312e-11	UQCRC2, COPS2, TUBB2A, HEXB, SNRPD1, EIF2A, PNP, GLB1, CKB, HIST1H2BO, FAHD1, HIST2H2AB, PRKAR2A, HIST1H2BK, HIST2H2AC, ATG7, HIST1H2BJ, ABHD10, ERAP1, ATP5L, H2AFX, SLC25A1, ATP5O, PSMD6, ACAD9, USP14, SQRDL, ABCE1, HIST1H1B, AIFM1, FLOT1, QDPR, NRD1, ERLIN2, DLD, CSTB, FARSB, ATP5C1, DSP, FARSA, SMS, CAV2, HIST1H2AC, CAV1, ECH1, MTDH, LMNB1, SNX6, LMNB2, HIST1H2AE, VIM, SNX2, UBA6, ACAT1, MTCH2…	89	10624	15908	1.43007	1.12951e-08	3.76503e-09	6.76837e-08
GOTERM_BP_ALL	GO:0065004~protein-DNA complex assembly	13	13.9785	1.88609e-13	HIST1H2AC, HIST1H2BD, HIST1H1B, HIST1H2AE, HIST2H3C, HIST1H2BO, HIST2H2AB, HIST1H2BK, HIST2H2AC, HIST1H2BJ, HIST1H3A, HIST1H2AH, H2AFX, HIST1H4I	85	91	14116	23.7244	1.97304e-10	4.93259e-11	2.99738e-10		GOTERM_CC_ALL	GO:0000785~chromatin	14	15.0538	6.96826e-11	HIST1H2AC, HIST1H2BD, HIST1H1B, HIST1H2AE, HIST2H3C, HIST1H2BO, HIST2H2AB, HIST1H2BK, HIST2H2AC, HIST1H2BJ, HIST1H3A, HIST1H2AH, H2AFX, TMPO, HIST1H4I	89	200	15908	12.5119	1.4703e-08	3.67576e-09	8.81052e-08
GOTERM_BP_ALL	GO:0034728~nucleosome organization	13	13.9785	2.46676e-13	HIST1H2AC, HIST1H2BD, HIST1H1B, HIST1H2AE, HIST2H3C, HIST1H2BO, HIST2H2AB, HIST1H2BK, HIST2H2AC, HIST1H2BJ, HIST1H3A, HIST1H2AH, H2AFX, HIST1H4I	85	93	14116	23.2142	2.58039e-10	5.16078e-11	3.91998e-10		GOTERM_CC_ALL	GO:0005739~mitochondrion	26	27.957	5.22522e-10	UQCRC2, SQRDL, CAV2, ABCE1, CAV1, ECH1, AIFM1, C21ORF33, ATP5F1, VDAC3, ACAT1, PPA2, CKB, FAHD1, MTCH2, OXCT1, DLD, ATP5C1, IDH2, ATP5L, DSP, ABHD10, ATP5O, SLC25A1, HSD17B4, ACAD9	89	1087	15908	4.27533	1.10252e-07	2.20504e-08	6.60667e-07
GOTERM_BP_ALL	GO:0034622~cellular macromolecular complex assembly	18	19.3548	4.22651e-12	HIST1H2AC, CAV2, CAV1, HIST1H2BD, HIST1H1B, TUBB2A, HIST1H2AE, SNRPD1, EIF2A, HIST2H3C, HIST1H2BO, HIST2H2AB, HIST1H2BK, HIST2H2AC, HIST1H3A, HIST1H2BJ, HIST1H2AH, H2AFX, HIST1H4I	85	318	14116	9.40022	4.42093e-09	7.36821e-10	6.71604e-09		GOTERM_CC_ALL	GO:0005622~intracellular	85	91.3978	7.31108e-10	UQCRC2, COPS2, TUBB2A, HEXB, SNRPD1, EIF2A, PNP, GLB1, CKB, HIST1H2BO, FAHD1, HIST2H2AB, PRKAR2A, HIST1H2BK, HIST2H2AC, ATG7, HIST1H2BJ, ABHD10, ERAP1, ATP5L, H2AFX, SLC25A1, ATP5O, PSMD6, ACAD9, USP14, SQRDL, ABCE1, HIST1H1B, AIFM1, FLOT1, QDPR, NRD1, ERLIN2, DLD, CSTB, FARSB, ATP5C1, DSP, FARSA, SMS, CAV2, HIST1H2AC, CAV1, ECH1, MTDH, LMNB1, SNX6, LMNB2, HIST1H2AE, VIM, SNX2, UBA6, ACAT1, MTCH2…	89	10995	15908	1.38181	1.54264e-07	2.57106e-08	9.24398e-07
GOTERM_BP_ALL	GO:0006333~chromatin assembly or disassembly	13	13.9785	1.08381e-11	HIST1H2AC, HIST1H2BD, HIST1H1B, HIST1H2AE, HIST2H3C, HIST1H2BO, HIST2H2AB, HIST1H2BK, HIST2H2AC, HIST1H2BJ, HIST1H3A, HIST1H2AH, H2AFX, HIST1H4I	85	127	14116	16.9994	1.13367e-08	1.61952e-09	1.7222e-08		GOTERM_CC_ALL	GO:0031967~organelle envelope	20	21.5054	9.18921e-10	UQCRC2, SQRDL, MTDH, LMNB1, LMNB2, AIFM1, ATP5F1, ITPR3, ACAT1, VDAC3, FAHD1, UACA, MTCH2, ATP5C1, PCNA, ATP5L, NUTF2, ATP5O, SLC25A1, TMPO	89	620	15908	5.76586	1.93892e-07	2.76989e-08	1.16186e-06
GOTERM_BP_ALL	GO:0034621~cellular macromolecular complex subunit organization	18	19.3548	2.65207e-11	HIST1H2AC, CAV2, CAV1, HIST1H2BD, HIST1H1B, TUBB2A, HIST1H2AE, SNRPD1, EIF2A, HIST2H3C, HIST1H2BO, HIST2H2AB, HIST1H2BK, HIST2H2AC, HIST1H3A, HIST1H2BJ, HIST1H2AH, H2AFX, HIST1H4I	85	357	14116	8.37331	2.77406e-08	3.46758e-09	4.21421e-08		GOTERM_CC_ALL	GO:0031975~envelope	20	21.5054	9.69503e-10	UQCRC2, SQRDL, MTDH, LMNB1, LMNB2, AIFM1, ATP5F1, ITPR3, ACAT1, VDAC3, FAHD1, UACA, MTCH2, ATP5C1, PCNA, ATP5L, NUTF2, ATP5O, SLC25A1, TMPO	89	622	15908	5.74732	2.04565e-07	2.55706e-08	1.22582e-06
GOTERM_BP_ALL	GO:0065003~macromolecular complex assembly	21	22.5806	1.37069e-09	CUTA, HIST1H2AC, CAV2, CAV1, HIST1H2BD, HIST1H1B, TUBB2A, HIST1H2AE, SNRPD1, EIF2A, ITPR3, HIST2H3C, HIST1H2BO, HIST2H2AB, HIST1H2BK, HIST2H2AC, CAPG, HIST1H3A, HIST1H2BJ, HIST1H2AH, H2AFX, HIST1H4I	85	665	14116	5.24433	1.43374e-06	1.59305e-07	2.17807e-06		GOTERM_CC_ALL	GO:0044446~intracellular organelle part	51	54.8387	1.85162e-09	UQCRC2, COPS2, TUBB2A, SNRPD1, FAHD1, HIST1H2BO, HIST2H2AB, HIST1H2BK, HIST2H2AC, HIST1H2BJ, ERAP1, ATP5L, SLC25A1, ATP5O, H2AFX, SQRDL, AIFM1, HIST1H1B, FLOT1, ERLIN2, DLD, ATP5C1, CSTB, HIST1H2AC, CAV2, CAV1, MTDH, LMNB1, LMNB2, VIM, HIST1H2AE, ACAT1, MTCH2, OXCT1, HSD17B4, HIST1H4I, NUDC, HIST1H2BD, C21ORF33, ATP5F1, ITPR3, VDAC3, HIST2H3C, FBL, UACA, CAPG, HIST1H3A, PCNA, HIST1H2AH, NOP58, NU…	89	4225	15908	2.15759	3.90693e-07	4.34103e-08	2.34115e-06
GOTERM_BP_ALL	GO:0043933~macromolecular complex subunit organization	21	22.5806	4.22389e-09	CUTA, HIST1H2AC, CAV2, CAV1, HIST1H2BD, HIST1H1B, TUBB2A, HIST1H2AE, SNRPD1, EIF2A, ITPR3, HIST2H3C, HIST1H2BO, HIST2H2AB, HIST1H2BK, HIST2H2AC, CAPG, HIST1H3A, HIST1H2BJ, HIST1H2AH, H2AFX, HIST1H4I	85	710	14116	4.91195	4.41818e-06	4.41819e-07	6.71188e-06		GOTERM_CC_ALL	GO:0044422~organelle part	51	54.8387	2.32279e-09	UQCRC2, COPS2, TUBB2A, SNRPD1, FAHD1, HIST1H2BO, HIST2H2AB, HIST1H2BK, HIST2H2AC, HIST1H2BJ, ERAP1, ATP5L, SLC25A1, ATP5O, H2AFX, SQRDL, AIFM1, HIST1H1B, FLOT1, ERLIN2, DLD, ATP5C1, CSTB, HIST1H2AC, CAV2, CAV1, MTDH, LMNB1, LMNB2, VIM, HIST1H2AE, ACAT1, MTCH2, OXCT1, HSD17B4, HIST1H4I, NUDC, HIST1H2BD, C21ORF33, ATP5F1, ITPR3, VDAC3, HIST2H3C, FBL, UACA, CAPG, HIST1H3A, PCNA, HIST1H2AH, NOP58, NU…	89	4251	15908	2.14439	4.90109e-07	4.90109e-08	2.93689e-06
GOTERM_BP_ALL	GO:0044085~cellular component biogenesis	23	24.7312	5.59081e-08	CUTA, HIST1H2AC, CAV2, CAV1, HIST1H2BD, HIST1H1B, TUBB2A, HIST1H2AE, SNRPD1, EIF2A, ITPR3, HIST2H3C, FBL, HIST1H2BO, HIST2H2AB, HIST1H2BK, HIST2H2AC, CAPG, HIST1H3A, HIST1H2BJ, HIST1H2AH, NOP58, H2AFX, HIST1H4I	85	1001	14116	3.81581	5.84782e-05	5.31634e-06	8.88394e-05		GOTERM_CC_ALL	GO:0044427~chromosomal part	15	16.129	2.44489e-08	HIST1H2AC, HIST1H2BD, HIST1H1B, HIST1H2AE, HIST2H3C, HIST1H2BO, HIST2H2AB, HIST1H2BK, HIST2H2AC, HIST1H2BJ, HIST1H3A, PCNA, HIST1H2AH, H2AFX, TMPO, HIST1H4I	89	386	15908	6.94592	5.15871e-06	4.68975e-07	3.09127e-05
GOTERM_BP_ALL	GO:0022607~cellular component assembly	21	22.5806	1.7156e-07	CUTA, HIST1H2AC, CAV2, CAV1, HIST1H2BD, HIST1H1B, TUBB2A, HIST1H2AE, SNRPD1, EIF2A, ITPR3, HIST2H3C, HIST1H2BO, HIST2H2AB, HIST1H2BK, HIST2H2AC, CAPG, HIST1H3A, HIST1H2BJ, HIST1H2AH, H2AFX, HIST1H4I	85	887	14116	3.93177	0.000179435	1.49542e-05	0.000272612		GOTERM_CC_ALL	GO:0019866~organelle inner membrane	14	15.0538	2.97764e-08	UQCRC2, SQRDL, LMNB1, LMNB2, ATP5F1, VDAC3, ACAT1, FAHD1, MTCH2, PCNA, ATP5C1, ATP5L, ATP5O, SLC25A1	89	329	15908	7.60602	6.2828e-06	5.23568e-07	3.76487e-05
GOTERM_BP_ALL	GO:0006325~chromatin organization	13	13.9785	2.271e-06	HIST1H2AC, HIST1H2BD, HIST1H1B, HIST1H2AE, HIST2H3C, HIST1H2BO, HIST2H2AB, HIST1H2BK, HIST2H2AC, HIST1H2BJ, HIST1H3A, HIST1H2AH, H2AFX, HIST1H4I	85	378	14116	5.71142	0.00237265	0.000182711	0.00360861		GOTERM_CC_ALL	GO:0032991~macromolecular complex	41	44.086	4.49107e-08	UQCRC2, CAV2, COPS2, HIST1H2AC, CAV1, LMNB1, LMNB2, TUBB2A, VIM, HIST1H2AE, SNRPD1, EIF2A, HIST1H2BO, HIST2H2AB, PRKAR2A, HIST1H2BK, HIST2H2AC, HIST1H2BJ, ATP5L, H2AFX, ATP5O, PSMD6, HIST1H4I, NUDC, ENO1, HIST1H2BD, HIST1H1B, FLOT2, FLOT1, ATP5F1, VDAC3, HIST2H3C, FBL, UACA, HIST1H3A, CAPG, DLD, ATP5C1, PCNA, HIST1H2AH, NOP58, NUTF2	89	3155	15908	2.32279	9.47611e-06	7.28935e-07	5.67842e-05
GOTERM_BP_ALL	GO:0051276~chromosome organization	14	15.0538	5.33683e-06	HIST1H2AC, HIST1H2BD, HIST1H1B, AIFM1, HIST1H2AE, HIST2H3C, HIST1H2BO, HIST2H2AB, HIST1H2BK, HIST2H2AC, HIST1H2BJ, HIST1H3A, HIST1H2AH, H2AFX, HIST1H4I	85	485	14116	4.79379	0.00556678	0.000398659	0.00848003		GOTERM_CC_ALL	GO:0005694~chromosome	15	16.129	2.13494e-07	HIST1H2AC, HIST1H2BD, HIST1H1B, HIST1H2AE, HIST2H3C, HIST1H2BO, HIST2H2AB, HIST1H2BK, HIST2H2AC, HIST1H2BJ, HIST1H3A, PCNA, HIST1H2AH, H2AFX, TMPO, HIST1H4I	89	460	15908	5.82853	4.50462e-05	3.21765e-06	0.000269937
GOTERM_BP_ALL	GO:0006091~generation of precursor metabolites and energy	11	11.828	1.60913e-05	UQCRC2, ECH1, DLD, ATP5F1, IDH2, ATP5C1, ATP5L, IDH1, ATP5O, PYGB, ENO1	85	313	14116	5.83635	0.0166907	0.00112148	0.0255664		GOTERM_CC_ALL	GO:0005737~cytoplasm	65	69.8925	3.1514e-07	UQCRC2, COPS2, HEXB, SNRPD1, EIF2A, PNP, GLB1, CKB, FAHD1, PRKAR2A, ATG7, ABHD10, ERAP1, ATP5L, SLC25A1, ATP5O, PSMD6, ACAD9, USP14, SQRDL, ABCE1, AIFM1, FLOT1, QDPR, NRD1, ERLIN2, DLD, ATP5C1, FARSB, CSTB, DSP, FARSA, SMS, CAV2, CAV1, ECH1, MTDH, SNX6, VIM, SNX2, UBA6, ACAT1, MTCH2, OXCT1, IDH2, IDH1, HSD17B4, YES1, NUDC, ENO1, PTGR1, ATP5F1, C21ORF33, ITPR3, VDAC3, PPA2, UACA, PPP1R7, CASP14, C…	89	7319	15908	1.5874	6.64924e-05	4.43296e-06	0.000398456
GOTERM_BP_ALL	GO:0006082~organic acid metabolic process	13	13.9785	0.000112398	PTGR1, ECH1, QDPR, PNP, CKB, DLD, IDH2, FABP3, FARSB, IDH1, FARSA, HSD17B4, SMS	85	560	14116	3.85521	0.110926	0.00732148	0.178454		GOTERM_CC_ALL	GO:0044444~cytoplasmic part	51	54.8387	3.47799e-07	UQCRC2, HEXB, SNRPD1, EIF2A, PNP, CKB, GLB1, FAHD1, PRKAR2A, ATP5L, ABHD10, ERAP1, SLC25A1, ATP5O, ACAD9, PSMD6, SQRDL, ABCE1, AIFM1, FLOT1, NRD1, ERLIN2, DLD, ATP5C1, FARSB, DSP, FARSA, SMS, CAV2, CAV1, MTDH, ECH1, VIM, ACAT1, MTCH2, OXCT1, IDH2, IDH1, HSD17B4, YES1, NUDC, ENO1, C21ORF33, ATP5F1, ITPR3, VDAC3, PPA2, UACA, CAPG, FABP3, NUTF2	89	4895	15908	1.86227	7.33829e-05	4.58659e-06	0.000439749
GOTERM_BP_ALL	GO:0006996~organelle organization	20	21.5054	0.000247801	HIST1H2AC, CAV2, CAV1, HIST1H2BD, AIFM1, HIST1H1B, TUBB2A, HIST1H2AE, HEXB, EIF2A, HIST2H3C, HIST1H2BO, HIST2H2AB, HIST1H2BK, HIST2H2AC, HIST1H3A, HIST1H2BJ, HIST1H2AH, H2AFX, HIST1H4I, NUDC	85	1332	14116	2.49355	0.228356	0.0151332	0.393036		GOTERM_CC_ALL	GO:0031090~organelle membrane	20	21.5054	6.72056e-06	UQCRC2, SQRDL, CAV2, CAV1, MTDH, LMNB1, LMNB2, ATP5F1, ERLIN2, ITPR3, ACAT1, VDAC3, FAHD1, MTCH2, ATP5C1, PCNA, ATP5L, ATP5O, SLC25A1, TMPO	89	1096	15908	3.26171	0.00141704	8.34108e-05	0.00849701
GOTERM_BP_ALL	GO:0006119~oxidative phosphorylation	6	6.45161	0.000291235	UQCRC2, DLD, ATP5F1, ATP5C1, ATP5L, ATP5O	85	98	14116	10.1676	0.262638	0.016784	0.461777		GOTERM_CC_ALL	GO:0005743~mitochondrial inner membrane	11	11.828	7.18057e-06	UQCRC2, FAHD1, SQRDL, MTCH2, ATP5F1, ATP5C1, ATP5L, SLC25A1, ATP5O, VDAC3, ACAT1	89	306	15908	6.42535	0.00151396	8.41691e-05	0.00907859
GOTERM_BP_ALL	GO:0009056~catabolic process	19	20.4301	0.000342552	ABCE1, ECH1, AIFM1, HEXB, UBA6, ERLIN2, PNP, OXCT1, ATG7, IDH2, ERAP1, IDH1, ATP5O, HSD17B4, PSMD6, USP14, IAH1, ENO1, PYGB	85	1253	14116	2.51823	0.301186	0.0186848	0.542938		GOTERM_CC_ALL	GO:0043232~intracellular non-membrane-bounded organelle	32	34.4086	1.20638e-05	HIST1H2AC, COPS2, MTDH, LMNB1, LMNB2, TUBB2A, HIST1H2AE, VIM, PNP, HIST1H2BO, HIST2H2AB, HIST1H2BK, HIST2H2AC, HIST1H2BJ, H2AFX, HIST1H4I, NUDC, HIST1H2BD, HIST1H1B, FLOT1, C21ORF33, ITPR3, HIST2H3C, FBL, UACA, HIST1H3A, CAPG, PCNA, CSTB, HIST1H2AH, NOP58, DSP, TMPO	89	2596	15908	2.20329	0.00254223	0.000133963	0.0152521
GOTERM_BP_ALL	GO:0043436~oxoacid metabolic process	12	12.9032	0.000439101	PTGR1, ECH1, DLD, FABP3, FARSB, QDPR, IDH2, IDH1, HSD17B4, FARSA, SMS, CKB	85	556	14116	3.58426	0.368338	0.0227082	0.695467		GOTERM_CC_ALL	GO:0043228~non-membrane-bounded organelle	32	34.4086	1.20638e-05	HIST1H2AC, COPS2, MTDH, LMNB1, LMNB2, TUBB2A, HIST1H2AE, VIM, PNP, HIST1H2BO, HIST2H2AB, HIST1H2BK, HIST2H2AC, HIST1H2BJ, H2AFX, HIST1H4I, NUDC, HIST1H2BD, HIST1H1B, FLOT1, C21ORF33, ITPR3, HIST2H3C, FBL, UACA, HIST1H3A, CAPG, PCNA, CSTB, HIST1H2AH, NOP58, DSP, TMPO	89	2596	15908	2.20329	0.00254223	0.000133963	0.0152521
GOTERM_BP_ALL	GO:0019752~carboxylic acid metabolic process	12	12.9032	0.000439101	PTGR1, ECH1, DLD, FABP3, FARSB, QDPR, IDH2, IDH1, HSD17B4, FARSA, SMS, CKB	85	556	14116	3.58426	0.368338	0.0227082	0.695467		GOTERM_CC_ALL	GO:0005740~mitochondrial envelope	12	12.9032	1.92107e-05	UQCRC2, FAHD1, SQRDL, MTCH2, AIFM1, ATP5F1, ATP5C1, ATP5L, SLC25A1, ATP5O, VDAC3, ACAT1	89	419	15908	5.11909	0.00404529	0.000202654	0.0242869
GOTERM_BP_ALL	GO:0042180~cellular ketone metabolic process	12	12.9032	0.000517591	PTGR1, ECH1, DLD, FABP3, FARSB, QDPR, IDH2, IDH1, HSD17B4, FARSA, SMS, CKB	85	567	14116	3.51472	0.418149	0.025458	0.819304		GOTERM_CC_ALL	GO:0044429~mitochondrial part	14	15.0538	2.24532e-05	UQCRC2, SQRDL, AIFM1, ATP5F1, VDAC3, ACAT1, FAHD1, MTCH2, OXCT1, DLD, ATP5C1, ATP5L, ATP5O, SLC25A1	89	595	15908	4.20568	0.00472647	0.000225578	0.0283856
GOTERM_BP_ALL	GO:0044248~cellular catabolic process	16	17.2043	0.000948654	ABCE1, ECH1, AIFM1, HEXB, ERLIN2, UBA6, PNP, OXCT1, ATG7, IDH2, ERAP1, IDH1, ATP5O, HSD17B4, PSMD6, USP14	85	1024	14116	2.59485	0.629449	0.0441226	1.49684		GOTERM_CC_ALL	GO:0043231~intracellular membrane-bounded organelle	64	68.8172	3.43824e-05	UQCRC2, COPS2, HEXB, SNRPD1, GLB1, CKB, HIST1H2BO, FAHD1, HIST2H2AB, HIST1H2BK, HIST2H2AC, HIST1H2BJ, ABHD10, ERAP1, ATP5L, H2AFX, SLC25A1, ATP5O, ACAD9, SQRDL, ABCE1, HIST1H1B, AIFM1, FLOT1, ERLIN2, DLD, ATP5C1, CSTB, DSP, CAV2, HIST1H2AC, CAV1, ECH1, MTDH, LMNB1, LMNB2, HIST1H2AE, ACAT1, MTCH2, OXCT1, IDH2, IDH1, HSD17B4, HIST1H4I, NUDC, ENO1, HIST1H2BD, ATP5F1, C21ORF33, ITPR3, VDAC3, HIST2H3C…	89	7982	15908	1.43316	0.00722855	0.00032971	0.0434637
														GOTERM_CC_ALL	GO:0043227~membrane-bounded organelle	64	68.8172	3.55839e-05	UQCRC2, COPS2, HEXB, SNRPD1, GLB1, CKB, HIST1H2BO, FAHD1, HIST2H2AB, HIST1H2BK, HIST2H2AC, HIST1H2BJ, ABHD10, ERAP1, ATP5L, H2AFX, SLC25A1, ATP5O, ACAD9, SQRDL, ABCE1, HIST1H1B, AIFM1, FLOT1, ERLIN2, DLD, ATP5C1, CSTB, DSP, CAV2, HIST1H2AC, CAV1, ECH1, MTDH, LMNB1, LMNB2, HIST1H2AE, ACAT1, MTCH2, OXCT1, IDH2, IDH1, HSD17B4, HIST1H4I, NUDC, ENO1, HIST1H2BD, ATP5F1, C21ORF33, ITPR3, VDAC3, HIST2H3C…	89	7989	15908	1.4319	0.00748022	0.000326396	0.0449823
														GOTERM_CC_ALL	GO:0031965~nuclear membrane	6	6.45161	5.16024e-05	MTDH, LMNB1, LMNB2, PCNA, TMPO, ITPR3	89	73	15908	14.6911	0.0108293	0.00045358	0.0652254
														GOTERM_CC_ALL	GO:0031966~mitochondrial membrane	11	11.828	6.26238e-05	UQCRC2, FAHD1, SQRDL, MTCH2, ATP5F1, ATP5C1, ATP5L, SLC25A1, ATP5O, VDAC3, ACAT1	89	394	15908	4.99025	0.0131271	0.000528422	0.0791514
														GOTERM_CC_ALL	GO:0005635~nuclear envelope	8	8.60215	0.000139912	UACA, MTDH, LMNB1, LMNB2, PCNA, NUTF2, TMPO, ITPR3	89	205	15908	6.97528	0.029092	0.00113488	0.176758
														GOTERM_CC_ALL	GO:0005753~mitochondrial proton-transporting ATP synthase complex	4	4.30108	0.000148661	ATP5F1, ATP5C1, ATP5L, ATP5O	89	19	15908	37.6298	0.0308829	0.00116117	0.187802
														GOTERM_CC_ALL	GO:0045259~proton-transporting ATP synthase complex	4	4.30108	0.000202418	ATP5F1, ATP5C1, ATP5L, ATP5O	89	21	15908	34.046	0.0418152	0.00152436	0.255632
														GOTERM_CC_ALL	GO:0043229~intracellular organelle	67	72.043	0.000227525	UQCRC2, COPS2, TUBB2A, HEXB, SNRPD1, PNP, GLB1, CKB, HIST1H2BO, FAHD1, HIST2H2AB, HIST1H2BK, HIST2H2AC, HIST1H2BJ, ABHD10, ERAP1, ATP5L, H2AFX, SLC25A1, ATP5O, ACAD9, SQRDL, ABCE1, HIST1H1B, AIFM1, FLOT1, ERLIN2, DLD, ATP5C1, CSTB, DSP, CAV2, HIST1H2AC, CAV1, ECH1, MTDH, LMNB1, LMNB2, VIM, HIST1H2AE, ACAT1, MTCH2, OXCT1, IDH2, IDH1, HSD17B4, HIST1H4I, NUDC, ENO1, HIST1H2BD, ATP5F1, C21ORF33, ITPR…	89	8977	15908	1.33404	0.0468788	0.00165426	0.287297
														GOTERM_CC_ALL	GO:0043226~organelle	67	72.043	0.000239743	UQCRC2, COPS2, TUBB2A, HEXB, SNRPD1, PNP, GLB1, CKB, HIST1H2BO, FAHD1, HIST2H2AB, HIST1H2BK, HIST2H2AC, HIST1H2BJ, ABHD10, ERAP1, ATP5L, H2AFX, SLC25A1, ATP5O, ACAD9, SQRDL, ABCE1, HIST1H1B, AIFM1, FLOT1, ERLIN2, DLD, ATP5C1, CSTB, DSP, CAV2, HIST1H2AC, CAV1, ECH1, MTDH, LMNB1, LMNB2, VIM, HIST1H2AE, ACAT1, MTCH2, OXCT1, IDH2, IDH1, HSD17B4, HIST1H4I, NUDC, ENO1, HIST1H2BD, ATP5F1, C21ORF33, ITPR…	89	8989	15908	1.33226	0.0493334	0.00168497	0.302704
														GOTERM_CC_ALL	GO:0005829~cytosol	19	20.4301	0.000303291	CAV2, CAV1, VIM, SNRPD1, NRD1, PNP, CKB, PRKAR2A, UACA, FARSB, FABP3, ERAP1, IDH1, NUTF2, FARSA, YES1, PSMD6, SMS, ENO1	89	1330	15908	2.55345	0.0619988	0.00206252	0.382798
														GOTERM_CC_ALL	GO:0005625~soluble fraction	9	9.67742	0.000337143	CAV2, CAV1, UACA, AIFM1, HEXB, FARSB, IDH1, FARSA, USP14	89	313	15908	5.13953	0.0686771	0.00222094	0.425442
[truncated: 5 more columns]
