# Supplementary material for: Modeling SILAC Data to Assess Protein Turnover in a Cellular Model of Diabetic Nephropathy
Source: Int J Mol Sci. 2023 Feb 1;24(3):2811. doi: 10.3390/ijms24032811 (PMC9917874; doi:10.3390/ijms24032811)
Supplement: Supplementary file 1 [file ijms-24-02811-s001.zip › Supplementary material/Table S7_Revised.xlsx]

## Sheet: Log2 Conc < 5.0
Biological Process														Cellular Component														Molecular Function														KEGG Pathways
Category	Term	Count	%	PValue	Genes	List Total	Pop Hits	Pop Total	Fold Enrichment	Bonferroni	Benjamini	FDR		Category	Term	Count	%	PValue	Genes	List Total	Pop Hits	Pop Total	Fold Enrichment	Bonferroni	Benjamini	FDR		Category	Term	Count	%	PValue	Genes	List Total	Pop Hits	Pop Total	Fold Enrichment	Bonferroni	Benjamini	FDR		Category	Term	Count	%	PValue	Genes	List Total	Pop Hits
GOTERM_BP_ALL	GO:0051649~establishment of localization in cell	21	16.0305	7.10574e-06	O00186, Q96A65, O43615, O75351, Q9HAU5, Q9UIA9, Q9Y2X3, Q9Y6D6, Q9UPT5, Q9Y4I1, Q13459, O15066, P49792, Q9NV70, O75694, Q8NI27, P57740, Q9HAV4, P08240, O60313, Q96Q15	110	852	14116	3.163	0.00760959	0.00760959	0.0113297		GOTERM_CC_ALL	GO:0005737~cytoplasm	77	58.7786	1.36597e-06	P61201, Q9UEW8, Q5VYK3, O43615, O75351, Q9HAU5, O75962, Q5H9R7, P26440, Q9H3S7, O60711, Q9Y4I1, Q9H845, O95831, P49792, Q9NV70, Q13616, Q99598, O95163, Q96B97, Q9HAV4, Q96Q15, P23219, Q9H4A6, O00400, P42566, O75955, O00186, P48163, P22570, Q9NQL2, Q14232, Q15021, Q9P2E3, Q13459, Q6NVY1, Q96G03, Q9BXJ9, Q16539, O60313, Q14914, O75828, Q10471, Q9UIQ6, Q96A65, Q16850, Q53EP0, P11388, P41227, Q9UIA9,…	112	7319	15908	1.4943	0.000310028	0.000310028	0.00174755		GOTERM_MF_ALL	GO:0017076~purine nucleotide binding	38	29.0076	1.28095e-07	Q9UEW8, Q9Y6G9, O43615, P52701, O75351, O75962, P11388, Q96N67, P26440, P51532, Q9Y4I1, O95831, Q9H845, Q06278, Q13523, Q9NRY5, O75695, O95163, P42345, P08240, Q96Q15, P07947, Q9NTI5, P48729, P27361, P48163, Q9NQL2, Q14232, Q9P2E3, Q13459, O15066, P33527, Q96HE7, Q9NVP1, O95747, Q16539, O60313	121	1918	15143	2.47949	4.4576e-05	4.4576e-05	0.000175043		KEGG_PATHWAY	hsa00280:Valine, leucine and isoleucine degradation	5	3.81679	0.000514663	Q06278, P51648, Q6NVY1, Q9BWD1, P26440	45	44
GOTERM_BP_ALL	GO:0051641~cellular localization	21	16.0305	2.47692e-05	O00186, Q96A65, O43615, O75351, Q9HAU5, Q9UIA9, Q9Y2X3, Q9Y6D6, Q9UPT5, Q9Y4I1, Q13459, O15066, P49792, Q9NV70, O75694, Q8NI27, P57740, Q9HAV4, P08240, O60313, Q96Q15	110	928	14116	2.90396	0.0262758	0.0132254	0.0394879		GOTERM_CC_ALL	GO:0005622~intracellular	99	75.5725	1.73359e-06	O75351, P52701, O43615, Q9HAU5, O75962, Q5H9R7, Q9H3S7, O60711, P51532, Q9H845, Q9Y4I1, Q7Z794, Q8IXQ6, O75691, P49792, O75694, Q92922, P57740, Q9HAV4, Q96Q15, Q9H4A6, O00400, O75955, Q9NTI5, Q8WYA6, P48163, P22570, Q9P2E3, Q13459, Q6NVY1, Q16539, O60313, Q14914, O75828, Q10471, Q96A65, Q9Y6G9, Q16850, P11388, P41227, O15013, Q9UPT5, P22105, P48147, Q5K651, P08240, P42345, P07947, P51648, O75506,…	112	10995	15908	1.2789	0.000393447	0.000196743	0.00221785		GOTERM_MF_ALL	GO:0000166~nucleotide binding	41	31.2977	2.7847e-07	Q9Y6G9, Q9UEW8, O43615, P52701, O75351, O75962, P11388, Q96N67, P26440, P51532, Q9Y4I1, O95831, Q9H845, Q06278, Q13523, Q9NRY5, O75695, O95163, P42345, P08240, Q96Q15, P07947, Q9NTI5, P48729, P27361, P48163, Q9NQL2, Q14232, Q9P2E3, Q13459, O15066, P33527, Q96HE7, O15042, Q9NVP1, Q63HN8, O95747, Q16539, O60313, O75828	121	2245	15143	2.28557	9.69027e-05	4.84525e-05	0.000380532
GOTERM_BP_ALL	GO:0006913~nucleocytoplasmic transport	9	6.87023	2.74747e-05	P49792, Q9HAU5, O75694, Q9UIA9, Q9Y2X3, Q8NI27, P57740, Q9HAV4, Q96Q15	110	156	14116	7.4035	0.0291038	0.00979695	0.0438004		GOTERM_CC_ALL	GO:0044446~intracellular organelle part	53	40.458	3.37906e-06	P61201, Q5VYK3, O43615, O75351, P52701, P26440, Q9H583, P51532, O95831, Q9Y4I1, Q7Z794, Q13523, O75691, P49792, O75694, Q13616, P57740, Q96B97, O95163, Q92922, Q13428, P23219, O00400, Q9H4A6, O75955, Q9NTI5, Q9Y2X3, Q8WYA6, P48163, P22570, Q15021, Q13459, O15066, Q9BXJ9, Q8NI27, Q16539, O60313, Q10471, Q96A65, Q9Y6G9, Q16850, P11388, Q9UIA9, Q9UPT5, P42345, P08240, P51648, P43304, P27361, Q13084,…	112	4225	15908	1.78175	0.000766754	0.00025565	0.00432293		GOTERM_MF_ALL	GO:0001883~purine nucleoside binding	33	25.1908	5.56322e-07	Q9UEW8, Q9Y6G9, O43615, P52701, O75351, O75962, P11388, P26440, P51532, O95831, Q9H845, Q9Y4I1, Q06278, Q13523, O75695, O95163, P42345, Q96Q15, P07947, Q9NTI5, P48729, P27361, P48163, Q14232, Q9P2E3, Q13459, O15066, P33527, Q96HE7, Q9NVP1, O95747, Q16539	121	1601	15143	2.57958	0.000193581	6.45312e-05	0.000760218
GOTERM_BP_ALL	GO:0051169~nuclear transport	9	6.87023	3.01084e-05	P49792, Q9HAU5, O75694, Q9UIA9, Q9Y2X3, Q8NI27, P57740, Q9HAV4, Q96Q15	110	158	14116	7.30978	0.0318488	0.00805911	0.047998		GOTERM_CC_ALL	GO:0044422~organelle part	53	40.458	4.10439e-06	P61201, Q5VYK3, O43615, O75351, P52701, P26440, Q9H583, P51532, O95831, Q9Y4I1, Q7Z794, Q13523, O75691, P49792, O75694, Q13616, P57740, Q96B97, O95163, Q92922, Q13428, P23219, O00400, Q9H4A6, O75955, Q9NTI5, Q9Y2X3, Q8WYA6, P48163, P22570, Q15021, Q13459, O15066, Q9BXJ9, Q8NI27, Q16539, O60313, Q10471, Q96A65, Q9Y6G9, Q16850, P11388, Q9UIA9, Q9UPT5, P42345, P08240, P51648, P43304, P27361, Q13084,…	112	4251	15908	1.77085	0.000931264	0.000232897	0.00525084		GOTERM_MF_ALL	GO:0001882~nucleoside binding	33	25.1908	6.4822e-07	Q9UEW8, Q9Y6G9, O43615, P52701, O75351, O75962, P11388, P26440, P51532, O95831, Q9H845, Q9Y4I1, Q06278, Q13523, O75695, O95163, P42345, Q96Q15, P07947, Q9NTI5, P48729, P27361, P48163, Q14232, Q9P2E3, Q13459, O15066, P33527, Q96HE7, Q9NVP1, O95747, Q16539	121	1612	15143	2.56198	0.000225555	5.63936e-05	0.000885798
GOTERM_BP_ALL	GO:0046907~intracellular transport	17	12.9771	4.24952e-05	Q96A65, O43615, O75351, Q9HAU5, Q9UIA9, Q9Y2X3, Q9Y4I1, Q13459, O15066, P49792, O75694, Q8NI27, P57740, Q9HAV4, O60313, Q96Q15, P08240	110	657	14116	3.32049	0.0446555	0.00909504	0.0677384		GOTERM_CC_ALL	GO:0044424~intracellular part	96	73.2824	5.495e-06	P61201, Q5VYK3, Q9UEW8, O43615, P52701, O75351, Q9HAU5, O75962, Q5H9R7, P26440, Q9H3S7, O60711, Q9H583, Q69YN4, P51532, Q9Y4I1, Q9H845, O95831, Q8IXQ6, Q7Z794, O75691, Q13523, P49792, Q9NV70, O75694, Q13616, Q92922, Q99598, O95163, Q96B97, P57740, Q13428, Q9HAV4, P23219, Q96Q15, Q9H4A6, O00400, P42566, O75955, O00186, Q9NTI5, Q9Y2X3, Q8WYA6, P48163, P22570, Q9NQL2, Q14232, Q15021, Q9P2E3, Q13459,…	112	10624	15908	1.28346	0.00124659	0.000249442	0.00702982		GOTERM_MF_ALL	GO:0030554~adenyl nucleotide binding	32	24.4275	1.26534e-06	Q9UEW8, Q9Y6G9, O43615, P52701, O75351, O75962, P11388, P26440, P51532, O95831, Q9H845, Q9Y4I1, Q06278, Q13523, O75695, O95163, P42345, Q96Q15, P07947, Q9NTI5, P48729, P27361, P48163, Q9P2E3, Q13459, O15066, Q96HE7, P33527, Q9NVP1, O95747, Q16539	121	1577	15143	2.53948	0.000440243	8.80641e-05	0.0017291
GOTERM_BP_ALL	GO:0051028~mRNA transport	7	5.34351	5.61164e-05	P49792, Q9HAU5, O75694, Q9UIA9, Q8NI27, P57740, Q96Q15	110	87	14116	10.3252	0.0585433	0.0100041	0.089442		GOTERM_CC_ALL	GO:0044444~cytoplasmic part	54	41.2214	0.000125883	Q5VYK3, O43615, O75351, Q9HAU5, O75962, P26440, Q9H3S7, O95831, Q9H845, P49792, Q9NV70, Q13616, Q96B97, Q99598, P23219, O00400, Q9H4A6, P42566, O75955, O00186, P48163, P22570, Q14232, Q13459, Q6NVY1, Q16539, O60313, O75828, Q9UIQ6, Q10471, Q96A65, Q16850, Q53EP0, P11388, Q9UPT5, P48147, P08240, P42345, P07947, P51648, P06865, Q96A33, P43304, P48729, P27361, Q5VIR6, Q13084, P51580, Q96HE7, O95861,…	112	4895	15908	1.56689	0.0281727	0.00475154	0.160929		GOTERM_MF_ALL	GO:0003824~catalytic activity	63	48.0916	6.60961e-05	Q9UEW8, P52701, O75351, Q08623, O75962, P26440, Q9H3S7, Q8NBX0, P51532, Q9Y4I1, Q9H845, O95831, Q8IXQ6, Q13523, P49792, O75695, Q9Y4E8, Q96B97, O95163, Q96Q15, P23219, P48163, P22570, Q9P2E3, Q13459, O15066, Q6NVY1, Q96G03, Q9BXJ9, Q9NVP1, Q63HN8, O95747, Q16539, O60313, Q14914, O75828, Q9UIQ6, Q10471, Q9Y6G9, Q16850, P11388, P41227, Q06278, P48147, Q9BWD1, Q460N5, P08240, P42345, P07947, P51648,…	121	5198	15143	1.51681	0.0227397	0.00382636	0.0902834
GOTERM_BP_ALL	GO:0051168~nuclear export	6	4.58015	9.75251e-05	Q9HAU5, Q9UIA9, Q8NI27, P57740, Q9HAV4, Q96Q15	110	60	14116	12.8327	0.0995355	0.0148662	0.155394		GOTERM_CC_ALL	GO:0031967~organelle envelope	14	10.687	0.000380554	O95831, P51648, O43615, P49792, O75694, Q9UIA9, P43304, P57740, P42345, P23219, O60313, Q9H4A6, P22570	112	620	15908	3.20726	0.0827747	0.0122673	0.485772		GOTERM_MF_ALL	GO:0032555~purine ribonucleotide binding	31	23.6641	7.42976e-05	Q9UEW8, Q9Y6G9, O43615, P52701, O75351, O75962, P11388, Q96N67, P51532, Q9Y4I1, Q13523, O75695, O95163, P42345, P08240, Q96Q15, P07947, Q9NTI5, P48729, P27361, P48163, Q9NQL2, Q14232, Q9P2E3, Q13459, O15066, P33527, Q9NVP1, O95747, Q16539, O60313	121	1836	15143	2.11308	0.0255251	0.00368697	0.101481
GOTERM_BP_ALL	GO:0051236~establishment of RNA localization	7	5.34351	0.000103174	P49792, Q9HAU5, O75694, Q9UIA9, Q8NI27, P57740, Q96Q15	110	97	14116	9.26073	0.104988	0.013769	0.164387		GOTERM_CC_ALL	GO:0031975~envelope	14	10.687	0.0003924	O95831, P51648, O43615, P49792, O75694, Q9UIA9, P43304, P57740, P42345, P23219, O60313, Q9H4A6, P22570	112	622	15908	3.19695	0.0852389	0.0110748	0.500859		GOTERM_MF_ALL	GO:0032553~ribonucleotide binding	31	23.6641	7.42976e-05	Q9UEW8, Q9Y6G9, O43615, P52701, O75351, O75962, P11388, Q96N67, P51532, Q9Y4I1, Q13523, O75695, O95163, P42345, P08240, Q96Q15, P07947, Q9NTI5, P48729, P27361, P48163, Q9NQL2, Q14232, Q9P2E3, Q13459, O15066, P33527, Q9NVP1, O95747, Q16539, O60313	121	1836	15143	2.11308	0.0255251	0.00368697	0.101481
GOTERM_BP_ALL	GO:0050657~nucleic acid transport	7	5.34351	0.000103174	P49792, Q9HAU5, O75694, Q9UIA9, Q8NI27, P57740, Q96Q15	110	97	14116	9.26073	0.104988	0.013769	0.164387		GOTERM_CC_ALL	GO:0044428~nuclear part	26	19.8473	0.000651361	P61201, P52701, P11388, Q9UIA9, Q9H583, P51532, O75691, Q13523, P49792, O75694, Q13616, O95163, Q96B97, Q92922, P57740, Q13428, P23219, Q9Y2X3, Q8WYA6, P27361, P48163, Q15021, P04150, Q9BXJ9, Q8NI27, Q16539	112	1822	15908	2.02685	0.137489	0.0162998	0.830129		GOTERM_MF_ALL	GO:0032559~adenyl ribonucleotide binding	26	19.8473	0.000244549	Q9UEW8, Q9Y6G9, O75351, P52701, O43615, O75962, P11388, P51532, Q9Y4I1, Q13523, O75695, O95163, P42345, Q96Q15, P07947, Q9NTI5, P27361, P48729, P48163, Q9P2E3, Q13459, O15066, P33527, Q9NVP1, O95747, Q16539	121	1497	15143	2.17359	0.0815921	0.0105828	0.333663
GOTERM_BP_ALL	GO:0050658~RNA transport	7	5.34351	0.000103174	P49792, Q9HAU5, O75694, Q9UIA9, Q8NI27, P57740, Q96Q15	110	97	14116	9.26073	0.104988	0.013769	0.164387																GOTERM_MF_ALL	GO:0050660~FAD binding	6	4.58015	0.000263245	Q9H845, O95831, Q06278, Q96HE7, P26440	121	72	15143	10.4291	0.0875492	0.0101285	0.359128
GOTERM_BP_ALL	GO:0006403~RNA localization	7	5.34351	0.000122156	P49792, Q9HAU5, O75694, Q9UIA9, Q8NI27, P57740, Q96Q15	110	100	14116	8.98291	0.123068	0.0144858	0.194603																GOTERM_MF_ALL	GO:0009055~electron carrier activity	9	6.87023	0.000375455	Q9H845, O95831, Q06278, Q16850, Q96HE7, P26440, P48163, P22570	121	221	15143	5.09656	0.122504	0.0129833	0.511846
GOTERM_BP_ALL	GO:0033036~macromolecule localization	21	16.0305	0.000192651	O00186, P06865, Q96A65, O43615, O75351, Q9HAU5, Q9UIA9, Q9Y2X3, Q709C8, Q9Y5X3, Q9UPT5, Q5VIR6, P49792, Q9NV70, O75694, Q8NI27, P57740, Q9HAV4, P08240, Q96Q15, P42566	110	1076	14116	2.50453	0.187077	0.0204989	0.306746																GOTERM_MF_ALL	GO:0005524~ATP binding	25	19.084	0.000497815	Q9UEW8, Q9Y6G9, O75351, P52701, O43615, P11388, O75962, P51532, Q9Y4I1, Q13523, O75695, O95163, Q96Q15, P42345, P07947, Q9NTI5, P27361, P48729, Q9P2E3, Q13459, O15066, P33527, Q9NVP1, O95747, Q16539	121	1477	15143	2.11829	0.1591	0.0156296	0.678131
GOTERM_BP_ALL	GO:0015931~nucleobase, nucleoside, nucleotide and nucleic acid transport	7	5.34351	0.000238777	P49792, Q9HAU5, O75694, Q9UIA9, Q8NI27, P57740, Q96Q15	110	113	14116	7.94948	0.226412	0.0230676	0.380059																GOTERM_MF_ALL	GO:0050662~coenzyme binding	8	6.10687	0.000593441	Q9H845, O95831, Q06278, Q96HE7, P26440, P48163, O75828	121	181	15143	5.53144	0.186638	0.0170676	0.807905
GOTERM_BP_ALL	GO:0055114~oxidation reduction	15	11.4504	0.000395486	P51648, Q16850, P26440, P43304, P48163, Q8NBX0, P22570, O95831, Q9H845, Q06278, Q96HE7, P23219, Q14914, O75828	110	639	14116	3.01238	0.346382	0.0348155	0.628755
GOTERM_BP_ALL	GO:0015031~protein transport	16	12.2137	0.000744318	O00186, Q96A65, O75351, O43615, Q9Y2X3, Q9UIA9, Q9Y5X3, Q9UPT5, Q5VIR6, P49792, Q9NV70, O75694, P57740, Q9HAV4, P08240, P42566	110	762	14116	2.69454	0.550869	0.059715	1.18026
GOTERM_BP_ALL	GO:0045184~establishment of protein localization	16	12.2137	0.00081725	O00186, Q96A65, O75351, O43615, Q9Y2X3, Q9UIA9, Q9Y5X3, Q9UPT5, Q5VIR6, P49792, Q9NV70, O75694, P57740, Q9HAV4, P08240, P42566	110	769	14116	2.67001	0.584762	0.0608488	1.2952
[truncated: 5 more columns]

## Sheet: 5.0 < Log2 Conc < 6.0 
Biological Process														Cellular Component														Molecular Function														KEGG Pathways
Category	Term	Count	%	PValue	Genes	List Total	Pop Hits	Pop Total	Fold Enrichment	Bonferroni	Benjamini	FDR		Category	Term	Count	%	PValue	Genes	List Total	Pop Hits	Pop Total	Fold Enrichment	Bonferroni	Benjamini	FDR		Category	Term	Count	%	PValue	Genes	List Total	Pop Hits	Pop Total	Fold Enrichment	Bonferroni	Benjamini	FDR		Category	Term	Count	%	PValue	Genes	List Total	Pop Hits
GOTERM_BP_ALL	GO:0044271~nitrogen compound biosynthetic process	23	8.01394	5.37422e-08	P17812, Q16864, P98194, P05089, P17174, P30520, P49915, P54886, P21283, P54687, P21281, O95865, P23921, P43490, P22234, P00491, P52788, P09417, P55263, Q9Y6K8, P00813, Q9UHY7, Q9P2R7	246	325	14116	4.06089	8.94768e-05	8.94768e-05	9.04216e-05		GOTERM_CC_ALL	GO:0005737~cytoplasm	203	70.7317	7.14136e-29	P16278, O60610, Q99417, O75352, Q96KG9, Q8WU90, Q9NQW7, O43491, P14324, P30711, P61764, Q92538, P52788, Q02978, P20936, P26196, Q5T4S7, P20930, P10515, P54578, P23921, P36871, Q8IWJ2, Q92905, O75475, Q6UB35, P13861, Q9Y680, Q05193, P00491, Q16706, Q9BQG0, P00813, Q9NP79, Q8TCJ2, O43399, Q9H2M9, P14923, Q9BXP5, Q13439, P40763, Q8TDZ2, O14494, P17174, O14617, Q9Y316, P54687, Q9UHQ4, P10253, Q96I99,…	254	7319	15908	1.73711	2.47091e-26	2.47091e-26	9.7504e-26		GOTERM_MF_ALL	GO:0003824~catalytic activity	141	49.1289	9.66937e-10	Q9Y2D5, P16278, Q96KG9, P49915, O43847, P50583, P17858, Q9NQW7, P14324, Q09028, P30711, P54619, Q9BWS9, P52788, P09417, Q08257, Q9UQE7, P50281, O14656, P19404, P26196, Q02880, Q2TAA2, Q92878, Q5T4S7, P10515, Q13011, P54578, Q93008, P23921, O00764, P36871, O75131, Q14683, Q53GS9, Q13206, Q96JJ7, Q9UM54, Q9H2U2, Q92905, Q6UB35, P09622, P13861, Q9Y680, P31040, Q05193, P43490, P00491, Q16706, P28482,…	269	5198	15143	1.52701	5.40518e-07	5.40518e-07	1.41426e-06		KEGG_PATHWAY	hsa00020:Citrate cycle (TCA cycle)	7	2.43902	9.93341e-05	P31040, P11177, Q96I99, P10515, P48735, P09622, Q9P2R7	129	31
GOTERM_BP_ALL	GO:0006732~coenzyme metabolic process	15	5.22648	4.36908e-07	P10515, P48735, Q6UB35, P09622, Q9Y305, P31040, P11177, P43490, Q16775, P00491, P30711, O00764, Q96I99, Q9P2R7, P35914	246	153	14116	5.6257	0.000727188	0.00036366	0.000735098		GOTERM_CC_ALL	GO:0005622~intracellular	236	82.23	1.16103e-20	P16278, Q99417, O60610, O75352, Q96KG9, Q8WU90, Q9NQW7, O43491, P14324, P30711, Q09028, P61764, Q92538, P52788, P13646, Q02978, P20936, P26196, Q5T4S7, P20930, P10515, P54578, P23921, P36871, Q12996, Q8IWJ2, Q92905, O75475, Q6UB35, P13861, Q9Y680, Q05193, P00491, Q8WVJ2, Q16706, Q9BQG0, Q6P2Q9, P00813, Q8TCJ2, Q9NP79, O43399, Q9H2M9, Q14839, P14923, Q9BXP5, Q13439, P40763, Q8TDZ2, O14494, P17174,…	254	10995	15908	1.34431	4.01716e-18	2.00858e-18	1.5852e-17		GOTERM_MF_ALL	GO:0001882~nucleoside binding	56	19.5122	1.21738e-06	P17812, Q96KG9, P49915, P17858, P54619, Q96I99, P55263, Q9Y265, Q9UQE7, Q9UBT2, O14656, Q9Y285, Q02880, P26196, Q92878, P61011, Q7Z478, Q9H2G2, O43237, P28288, P14735, O00116, P23921, P42356, O00764, Q14683, Q13206, Q9P2R7, Q9Y5S2, P19784, Q9UM54, Q08AF3, P14868, Q02790, P09622, Q6UB35, P13861, Q9Y2W1, P31040, P00491, Q15257, P28482, Q9Y6K8, P00813, P98194, A0AVT1, O75643, Q14839, P54886, Q13177,…	269	1612	15143	1.95561	0.000680283	0.000340199	0.00178054
GOTERM_BP_ALL	GO:0006091~generation of precursor metabolites and energy	20	6.96864	2.32172e-06	P19404, Q16864, O14949, P08574, P17174, P10515, Q13011, P48735, P21283, P09622, P21281, P17858, P31040, P11177, P36871, P10253, Q96I99, P28331, Q16795, Q9P2R7	246	313	14116	3.66659	0.00385821	0.00128773	0.00390624		GOTERM_CC_ALL	GO:0044424~intracellular part	232	80.8362	1.3824e-20	P16278, Q99417, O60610, O75352, Q96KG9, Q8WU90, Q9NQW7, O43491, P14324, P30711, Q09028, P61764, Q92538, P52788, P13646, Q02978, P20936, P26196, Q5T4S7, P20930, P10515, P54578, P23921, P36871, Q12996, Q8IWJ2, Q92905, O75475, Q6UB35, P13861, Q9Y680, Q05193, P00491, Q16706, Q9BQG0, Q6P2Q9, P00813, Q8TCJ2, Q9NP79, O43399, Q9H2M9, Q14839, P14923, Q9BXP5, Q13439, P40763, Q8TDZ2, O14494, P17174, O14617,…	254	10624	15908	1.36767	4.78309e-18	1.59436e-18	1.88744e-17		GOTERM_MF_ALL	GO:0001883~purine nucleoside binding	55	19.1638	2.21392e-06	P17812, Q96KG9, P49915, P17858, P54619, Q96I99, P55263, Q9Y265, Q9UQE7, Q9UBT2, O14656, Q9Y285, Q02880, P26196, Q92878, P61011, Q7Z478, Q9H2G2, O43237, P28288, P14735, O00116, P23921, P42356, O00764, Q14683, Q13206, Q9P2R7, Q9Y5S2, P19784, Q08AF3, Q9UM54, P14868, Q02790, P09622, Q6UB35, P13861, Q9Y2W1, P31040, Q15257, P28482, Q9Y6K8, P00813, P98194, A0AVT1, O75643, Q14839, P54886, Q13177, P25205,…	269	1601	15143	1.93389	0.00123681	0.000412442	0.00323805
GOTERM_BP_ALL	GO:0046483~heterocycle metabolic process	20	6.96864	6.02932e-06	P17812, Q16864, P98194, P30520, P49915, P54886, Q6UB35, P21283, P09622, P21281, P22234, P00491, O00764, P09417, P28331, P28482, P55263, Q9Y6K8, P00813, Q9P2R7	246	334	14116	3.43605	0.00998862	0.00250656	0.0101439		GOTERM_CC_ALL	GO:0044444~cytoplasmic part	144	50.1742	7.7711e-18	Q9UPN3, P16278, Q9Y2D4, Q99417, O75352, Q96KG9, O43617, P49915, O43847, P17858, O43491, Q9NQW7, O15027, Q96PK2, P61764, Q9BWS9, Q92538, P52788, Q02978, P50281, O14656, P19404, P26196, Q02880, P08574, P20930, P10515, Q13011, P80303, P23921, P36871, O00764, O75131, P82930, Q9NZ45, Q96JJ7, P61966, Q9UM54, Q9H2U2, Q8IWJ2, Q92905, O75475, Q6UB35, P09622, P13861, Q9Y680, Q08378, P31040, P43490, P00491,…	254	4895	15908	1.84243	2.6888e-15	6.722e-16	1.06102e-14		GOTERM_MF_ALL	GO:0017076~purine nucleotide binding	61	21.2544	6.06871e-06	P17812, Q96KG9, P49915, P50583, P17858, P54619, Q96I99, P55263, Q9UQE7, Q9Y265, Q9UBT2, O14656, Q9Y285, Q02880, P26196, Q92878, P61011, Q7Z478, Q9H2G2, O43237, P28288, P14735, O00116, P23921, O00764, P42356, Q14683, Q13206, Q9Y5S2, Q9P2R7, P19784, Q9UM54, Q08AF3, Q9Y295, P14868, Q02790, P30520, P09622, Q6UB35, P13861, Q9Y2W1, P31040, Q7Z2Z2, Q05193, Q15257, O00429, P28482, Q9Y6K8, P98194, A0AVT1,…	269	1918	15143	1.79036	0.00338667	0.000847746	0.00887582
GOTERM_BP_ALL	GO:0051186~cofactor metabolic process	15	5.22648	7.81413e-06	P10515, P48735, Q6UB35, P09622, Q9Y305, P31040, P11177, P43490, Q16775, P00491, P30711, O00764, Q96I99, Q9P2R7, P35914	246	195	14116	4.41401	0.0129263	0.00259873	0.0131465		GOTERM_CC_ALL	GO:0032991~macromolecular complex	88	30.662	3.31472e-08	Q16864, Q8TDZ2, Q9Y2D4, O43617, Q96KG9, Q08209, P35244, Q16576, O14617, Q9BXS5, Q93034, Q9BT78, P17858, P26006, Q15427, P18084, Q09028, Q92621, P61764, P54619, O75592, P13646, Q6P1L8, Q9UQE7, Q9Y265, Q9Y266, O43747, O14656, P19404, P26196, Q7L5N1, Q92878, P30622, P61011, P20930, P49756, P10515, Q96P70, O43237, O00567, P21283, P14735, P21281, P11177, P23921, Q14683, P28331, P82930, Q9NW15, P61966,…	254	3155	15908	1.74689	1.14689e-05	2.29379e-06	4.52573e-05		GOTERM_MF_ALL	GO:0030554~adenyl nucleotide binding	53	18.4669	6.8496e-06	P17812, Q96KG9, P49915, P17858, P54619, Q96I99, P55263, Q9Y265, Q9UQE7, Q9UBT2, O14656, Q9Y285, Q02880, P26196, Q92878, Q7Z478, Q9H2G2, O43237, P28288, P14735, O00116, P23921, P42356, O00764, Q14683, Q13206, Q9P2R7, Q9Y5S2, P19784, Q08AF3, Q9UM54, P14868, Q02790, P09622, Q6UB35, P13861, Q9Y2W1, P31040, Q15257, P28482, Q9Y6K8, P98194, O75643, A0AVT1, Q14839, P54886, Q13177, P25205, P33991, P22234,…	269	1577	15143	1.89192	0.00382162	0.000765495	0.0100179
GOTERM_BP_ALL	GO:0006084~acetyl-CoA metabolic process	7	2.43902	1.31564e-05	P31040, P11177, Q96I99, P10515, P48735, P09622, Q9P2R7	246	31	14116	12.9573	0.0216673	0.00364426	0.0221334		GOTERM_CC_ALL	GO:0043234~protein complex	76	26.4808	6.18493e-08	Q16864, Q8TDZ2, Q9Y2D4, O43617, Q96KG9, Q08209, P35244, Q16576, O14617, Q9BXS5, Q93034, Q9BT78, P26006, P17858, P18084, Q09028, Q92621, P61764, P54619, O75592, P13646, Q9UQE7, Q9Y265, Q9Y266, O43747, O14656, P19404, Q7L5N1, Q92878, P30622, P20930, P10515, Q96P70, O43237, P21283, P14735, P21281, P11177, P23921, Q14683, P28331, Q9NW15, P61966, Q9UM54, Q7L2H7, Q92905, P09622, P13861, O96008, P23588,…	254	2588	15908	1.83921	2.13996e-05	3.56664e-06	8.44454e-05		GOTERM_MF_ALL	GO:0005515~protein binding	180	62.7178	9.50482e-06	Q9Y2D5, Q9UPN3, P16278, Q99417, O60610, O75352, Q96KG9, O43617, Q9H446, P49915, O43847, Q9BT78, P17858, P26006, O43491, P49321, Q09028, Q96PK2, P61764, P54619, Q92538, P13646, Q9UQE7, P50281, O14656, P20936, P26196, Q02880, Q92878, Q5T4S7, P10515, Q15113, Q13011, O60884, O00567, Q93008, P23921, O00764, Q08945, Q14683, P82930, Q12996, Q53GS9, Q13148, P61966, Q9UM54, Q8N766, Q8IWJ2, Q92905, Q9Y383,…	269	8154	15143	1.24269	0.00529913	0.000885145	0.013901
GOTERM_BP_ALL	GO:0006082~organic acid metabolic process	26	9.05923	1.49531e-05	P17812, P14868, P17174, P48735, P49915, P09622, Q6UB35, P54687, Q92820, P31040, P00491, P54619, P09417, P09960, P52788, Q9Y285, P05089, P10515, Q13011, P54886, O95865, P11177, P36871, P14550, Q9P2R7, Q9UHY7	246	560	14116	2.66417	0.0245897	0.00355041	0.0251557		GOTERM_CC_ALL	GO:0005829~cytosol	48	16.7247	1.50822e-07	Q9UM54, P17812, O14494, P14868, O43617, P17174, Q08209, Q9BXS5, P49915, O43847, O75475, P13861, P54687, Q9Y316, Q92820, Q93034, Q14690, P23588, P17858, Q9NQW7, P43490, P00491, P52788, O00429, P28482, P55263, Q9Y6K8, O43747, P00813, Q9Y285, Q02880, P30419, Q9NZ08, Q14008, P14923, P80303, P35237, Q13177, P21281, P14735, O95865, P23921, O00764, P36871, O75131, P14550, P61966, O00232	254	1330	15908	2.26033	5.21831e-05	7.45489e-06	0.000205923		GOTERM_MF_ALL	GO:0032555~purine ribonucleotide binding	58	20.2091	1.38776e-05	P17812, Q96KG9, P49915, P50583, P17858, P54619, Q96I99, P55263, Q9Y265, Q9UQE7, Q9UBT2, O14656, Q9Y285, Q02880, P26196, Q92878, P61011, Q7Z478, Q9H2G2, O43237, P28288, P14735, P23921, O00764, P42356, Q14683, Q13206, Q9Y5S2, Q9P2R7, P19784, Q9UM54, Q08AF3, Q9Y295, P14868, Q02790, P30520, Q6UB35, P13861, Q9Y2W1, Q7Z2Z2, Q05193, Q15257, O00429, P28482, Q9Y6K8, P98194, A0AVT1, O75643, Q14839, P54886,…	269	1836	15143	1.77834	0.00772761	0.00110762	0.0202956
GOTERM_BP_ALL	GO:0009165~nucleotide biosynthetic process	14	4.87805	2.20635e-05	Q16864, P17812, P98194, P23921, P43490, P22234, P00491, P30520, P55263, P49915, Q9Y6K8, P21283, P00813, P21281	246	186	14116	4.31908	0.0360695	0.00458149	0.0371155		GOTERM_CC_ALL	GO:0005739~mitochondrion	41	14.2857	5.35403e-07	Q9Y2Y0, Q9H2U2, O14949, Q99417, Q08209, O95202, P48735, Q6UB35, P09622, O96008, P30837, P31040, Q16775, P61764, O00429, Q96I99, Q6P1L8, Q02978, Q16795, P35914, P19404, Q9BYT8, O94826, P15924, P08574, Q9NQR4, P10515, Q13011, P54886, Q8TC07, Q9Y305, Q6NUK1, O00116, P11177, P55809, P28331, P82930, Q9NZ45, P28838, Q6YN16, Q9P2R7	254	1087	15908	2.36231	0.000185233	2.31559e-05	0.000731006		GOTERM_MF_ALL	GO:0032553~ribonucleotide binding	58	20.2091	1.38776e-05	P17812, Q96KG9, P49915, P50583, P17858, P54619, Q96I99, P55263, Q9Y265, Q9UQE7, Q9UBT2, O14656, Q9Y285, Q02880, P26196, Q92878, P61011, Q7Z478, Q9H2G2, O43237, P28288, P14735, P23921, O00764, P42356, Q14683, Q13206, Q9Y5S2, Q9P2R7, P19784, Q9UM54, Q08AF3, Q9Y295, P14868, Q02790, P30520, Q6UB35, P13861, Q9Y2W1, Q7Z2Z2, Q05193, Q15257, O00429, P28482, Q9Y6K8, P98194, A0AVT1, O75643, Q14839, P54886,…	269	1836	15143	1.77834	0.00772761	0.00110762	0.0202956
GOTERM_BP_ALL	GO:0008152~metabolic process	165	57.4913	2.81112e-05	P16278, Q99417, O75352, Q96KG9, P35244, P49915, O43847, P50583, P17858, Q9NQW7, P14324, P49321, Q09028, P30711, Q9BWS9, P54619, P52788, P09417, Q08257, Q9UQE7, P50281, O43583, O14656, P19404, Q02880, Q2TAA2, P08574, Q92878, Q5T4S7, P10515, Q13011, O60884, P54578, O00567, Q93008, P23921, O00764, P36871, Q08945, Q14683, O75131, Q12996, Q53GS9, Q13148, Q9H2U2, Q92905, O75475, Q6UB35, P09622, Q9Y680,…	246	7647	14116	1.23814	0.0457274	0.00518715	0.0472868		GOTERM_CC_ALL	GO:0044446~intracellular organelle part	101	35.1916	4.06449e-06	O75352, O43617, Q96KG9, P35244, Q9BT78, O43491, Q09028, Q92538, P13646, Q02978, Q9UQE7, O14656, P19404, Q02880, P08574, Q92878, P20930, P10515, P80303, O00567, Q08945, Q14683, Q13148, Q9NZ45, P61966, Q9UM54, Q92905, P09622, Q9Y680, Q9Y2W1, Q08378, P31040, Q05193, Q16706, P28482, Q9BQG0, Q6P2Q9, Q5JRA6, Q9UHB9, Q16795, P35914, Q8TCJ2, Q14554, O94826, Q8IUR0, Q14839, Q9BXP5, Q13439, Q92614, O43447,…	254	4225	15908	1.49719	0.00140533	0.000156245	0.00554928		GOTERM_MF_ALL	GO:0000166~nucleotide binding	67	23.3449	1.45762e-05	P17812, Q96KG9, P49915, P48735, P50583, P17858, Q15427, P54619, Q96I99, P55263, Q9UQE7, Q9Y265, O14656, Q9UBT2, P19404, Q9Y285, Q02880, P26196, Q92878, P61011, Q7Z478, P49756, Q9H2G2, O43237, P28288, P14735, O00116, P23921, O00764, P42356, Q14683, Q13148, Q13206, Q9Y5S2, Q9P2R7, P19784, Q9UM54, Q08AF3, Q9Y295, P14868, Q02790, P30520, P09622, Q6UB35, P13861, Q9Y2W1, P23588, P31040, Q7Z2Z2, Q05193,…	269	2245	15143	1.68003	0.00811504	0.001018	0.0213172
GOTERM_BP_ALL	GO:0046907~intracellular transport	28	9.7561	2.91102e-05	Q9UM54, Q9UPN3, Q96KG9, O43617, Q9Y6Y8, Q08209, O14617, Q9BXS5, O96008, Q96CV9, Q9UHQ4, Q08378, Q92621, Q96PK2, Q92538, P28482, Q9BQG0, O43747, P98194, O94826, P61011, Q03001, Q9H2M9, Q96P70, O14972, Q96RT1, O00505, O43447, P61966	246	657	14116	2.44551	0.0473133	0.00483519	0.0489668		GOTERM_CC_ALL	GO:0044422~organelle part	101	35.1916	5.41629e-06	O75352, O43617, Q96KG9, P35244, Q9BT78, O43491, Q09028, Q92538, P13646, Q02978, Q9UQE7, O14656, P19404, Q02880, P08574, Q92878, P20930, P10515, P80303, O00567, Q08945, Q14683, Q13148, Q9NZ45, P61966, Q9UM54, Q92905, P09622, Q9Y680, Q9Y2W1, Q08378, P31040, Q05193, Q16706, P28482, Q9BQG0, Q6P2Q9, Q5JRA6, Q9UHB9, Q16795, P35914, Q8TCJ2, Q14554, O94826, Q8IUR0, Q14839, Q9BXP5, Q13439, Q92614, O43447,…	254	4251	15908	1.48803	0.00187229	0.000187387	0.00739484		GOTERM_MF_ALL	GO:0032559~adenyl ribonucleotide binding	50	17.4216	1.62466e-05	P17812, Q96KG9, P49915, P17858, P54619, Q96I99, P55263, Q9Y265, Q9UQE7, Q9UBT2, O14656, Q9Y285, Q02880, P26196, Q92878, Q7Z478, Q9H2G2, O43237, P28288, P14735, P23921, P42356, O00764, Q14683, Q13206, Q9P2R7, Q9Y5S2, Q08AF3, Q9UM54, P19784, P14868, Q02790, Q6UB35, P13861, Q9Y2W1, Q15257, P28482, Q9Y6K8, P98194, O75643, A0AVT1, Q14839, P54886, Q13177, P25205, P33991, P22234, Q15746, Q92614, O95340	269	1497	15143	1.88022	0.00904083	0.0010086	0.0237599
GOTERM_BP_ALL	GO:0006886~intracellular protein transport	20	6.96864	2.92816e-05	Q9UM54, Q9UPN3, O94826, P61011, Q9H2M9, Q08209, Q9Y6Y8, O14617, Q96P70, Q9BXS5, Q96RT1, O00505, O96008, Q96CV9, Q9UHQ4, Q92621, Q96PK2, P28482, O43747, O43447, P61966	246	374	14116	3.06856	0.0475852	0.00442243	0.0492551		GOTERM_CC_ALL	GO:0043229~intracellular organelle	176	61.324	1.89662e-05	Q9UPN3, P16278, Q99417, O60610, O75352, Q96KG9, O43617, Q8WU90, P35244, Q9BT78, O43491, P49321, Q09028, O15027, Q96PK2, P61764, Q9BWS9, P54619, Q92538, P13646, Q02978, Q9UQE7, P50281, O14656, P19404, Q02880, P08574, Q92878, Q5T4S7, P20930, P10515, Q13011, P80303, O00567, Q08945, Q14683, P82930, Q12996, Q53GS9, Q9NZ45, Q13148, Q96JJ7, P61966, Q08AF3, Q9UM54, Q9H2U2, Q8IWJ2, Q92905, O75475, Q6UB35,…	254	8977	15908	1.2279	0.00654089	0.000596401	0.0258923		GOTERM_MF_ALL	GO:0016787~hydrolase activity	67	23.3449	2.51091e-05	Q16864, P16278, O14494, Q08209, O43847, P50583, Q92820, Q9NQW7, Q16775, Q09028, P10253, Q9BWS9, Q9UQE7, Q9Y265, P50281, O14656, P26196, Q2TAA2, Q92878, P61011, Q7Z478, P05089, Q9NZ08, Q9H2G2, O43237, P54578, P28288, P21283, Q93008, P14735, P21281, Q9Y305, Q14683, Q53GS9, Q13206, Q9NQ88, Q9UHY7, Q9UM54, Q9H2U2, P14868, Q92905, P49441, P29218, Q7Z2Z2, Q05193, Q16706, Q15257, P09960, O00429, O75844,…	269	2283	15143	1.65207	0.0139381	0.00140263	0.0367186
GOTERM_BP_ALL	GO:0034654~nucleobase, nucleoside, nucleotide and nucleic acid biosynthetic process	14	4.87805	3.25417e-05	Q16864, P17812, P98194, P23921, P43490, P22234, P00491, P30520, P55263, P49915, Q9Y6K8, P21283, P00813, P21281	246	193	14116	4.16243	0.0527411	0.00450505	0.0547375		GOTERM_CC_ALL	GO:0043226~organelle	176	61.324	2.10427e-05	Q9UPN3, P16278, Q99417, O60610, O75352, Q96KG9, O43617, Q8WU90, P35244, Q9BT78, O43491, P49321, Q09028, O15027, Q96PK2, P61764, Q9BWS9, P54619, Q92538, P13646, Q02978, Q9UQE7, P50281, O14656, P19404, Q02880, P08574, Q92878, Q5T4S7, P20930, P10515, Q13011, P80303, O00567, Q08945, Q14683, P82930, Q12996, Q53GS9, Q9NZ45, Q13148, Q96JJ7, P61966, Q08AF3, Q9UM54, Q9H2U2, Q8IWJ2, Q92905, O75475, Q6UB35,…	254	8989	15908	1.22626	0.00725441	0.000606553	0.0287266		GOTERM_MF_ALL	GO:0005524~ATP binding	48	16.7247	5.06895e-05	P19784, Q9UM54, Q08AF3, P17812, P14868, Q96KG9, Q02790, P49915, Q6UB35, P17858, Q9Y2W1, Q15257, P28482, Q96I99, P55263, Q9UQE7, Q9Y265, Q9Y6K8, O14656, Q9UBT2, Q9Y285, P98194, P26196, Q02880, Q92878, A0AVT1, O75643, Q7Z478, Q14839, Q9H2G2, O43237, P54886, P28288, Q13177, P14735, P25205, P33991, P23921, Q15746, P22234, P42356, O00764, Q14683, Q92614, O95340, Q13206, Q9Y5S2, Q9P2R7	269	1477	15143	1.82945	0.0279384	0.0025727	0.0741135
GOTERM_BP_ALL	GO:0034404~nucleobase, nucleoside and nucleotide biosynthetic process	14	4.87805	3.25417e-05	Q16864, P17812, P98194, P23921, P43490, P22234, P00491, P30520, P55263, P49915, Q9Y6K8, P21283, P00813, P21281	246	193	14116	4.16243	0.0527411	0.00450505	0.0547375		GOTERM_CC_ALL	GO:0043231~intracellular membrane-bounded organelle	160	55.7491	2.90614e-05	P16278, Q99417, O75352, Q96KG9, O43617, Q8WU90, P35244, Q9BT78, P49321, Q09028, O15027, P61764, P54619, Q9BWS9, Q92538, Q02978, Q9UQE7, P50281, O14656, P19404, Q02880, P08574, Q92878, Q5T4S7, P20930, P10515, Q13011, P80303, O00567, Q08945, Q14683, P82930, Q12996, Q53GS9, Q9NZ45, Q13148, Q96JJ7, P61966, Q08AF3, Q9UM54, Q9H2U2, Q8IWJ2, Q92905, O75475, Q6UB35, P09622, Q9Y680, Q9Y2W1, Q08378, P31040,…	254	7982	15908	1.25542	0.010005	0.000773193	0.0396715		GOTERM_MF_ALL	GO:0008641~small protein activating enzyme activity	4	1.39373	0.000425497	A0AVT1, O95352, Q9UBE0, Q9UBT2	269	9	15143	25.0194	0.211721	0.01963	0.620536
GOTERM_BP_ALL	GO:0043436~oxoacid metabolic process	25	8.7108	3.77968e-05	P17812, P14868, P17174, P48735, P49915, P09622, Q6UB35, P54687, Q92820, P31040, P54619, P09417, P09960, P52788, Q9Y285, P05089, P10515, Q13011, P54886, O95865, P11177, P36871, P14550, Q9P2R7, Q9UHY7	246	556	14116	2.58013	0.0609936	0.0048293	0.0635744		GOTERM_CC_ALL	GO:0043227~membrane-bounded organelle	160	55.7491	3.08441e-05	P16278, Q99417, O75352, Q96KG9, O43617, Q8WU90, P35244, Q9BT78, P49321, Q09028, O15027, P61764, P54619, Q9BWS9, Q92538, Q02978, Q9UQE7, P50281, O14656, P19404, Q02880, P08574, Q92878, Q5T4S7, P20930, P10515, Q13011, P80303, O00567, Q08945, Q14683, P82930, Q12996, Q53GS9, Q9NZ45, Q13148, Q96JJ7, P61966, Q08AF3, Q9UM54, Q9H2U2, Q8IWJ2, Q92905, O75475, Q6UB35, P09622, Q9Y680, Q9Y2W1, Q08378, P31040,…	254	7989	15908	1.25432	0.0106155	0.000762012	0.0421045		GOTERM_MF_ALL	GO:0016462~pyrophosphatase activity	28	9.7561	0.000428381	Q16864, Q9UM54, Q9H2U2, P50583, Q7Z2Z2, Q05193, Q09028, Q15257, O00429, Q9Y265, Q9UQE7, P98194, P26196, P61011, Q7Z478, O75643, Q14839, O43237, P28288, P21283, P21281, P14735, P25205, P33991, P32456, Q14683, Q92614, Q13206	269	757	15143	2.0822	0.212991	0.0182556	0.62473
GOTERM_BP_ALL	GO:0019752~carboxylic acid metabolic process	25	8.7108	3.77968e-05	P17812, P14868, P17174, P48735, P49915, P09622, Q6UB35, P54687, Q92820, P31040, P54619, P09417, P09960, P52788, Q9Y285, P05089, P10515, Q13011, P54886, O95865, P11177, P36871, P14550, Q9P2R7, Q9UHY7	246	556	14116	2.58013	0.0609936	0.0048293	0.0635744		GOTERM_CC_ALL	GO:0031975~envelope	25	8.7108	5.83431e-05	P19404, Q9UM54, Q9Y2Y0, O14949, O94826, Q9BYT8, P08574, O95202, P80303, Q96P70, P54886, O00505, O96008, Q6NUK1, P31040, Q92621, P17301, P28331, O00429, Q02978, Q9NZ45, Q16795, O14656, P42167, P35914	254	622	15908	2.51728	0.0199849	0.00134491	0.0796289		GOTERM_MF_ALL	GO:0016818~hydrolase activity, acting on acid anhydrides, in phosphorus-containing anhydrides	28	9.7561	0.000456332	Q16864, Q9UM54, Q9H2U2, P50583, Q7Z2Z2, Q05193, Q09028, Q15257, O00429, Q9Y265, Q9UQE7, P98194, P26196, P61011, Q7Z478, O75643, Q14839, O43237, P28288, P21283, P21281, P14735, P25205, P33991, P32456, Q14683, Q92614, Q13206	269	760	15143	2.07398	0.225198	0.0180598	0.665366
GOTERM_BP_ALL	GO:0009259~ribonucleotide metabolic process	12	4.18118	5.10351e-05	Q16864, P17812, P98194, P22234, P28331, P30520, P55263, P49915, Q9Y6K8, P21283, P21281, P00813	246	147	14116	4.68425	0.0814652	0.0060513	0.0858321		GOTERM_CC_ALL	GO:0044429~mitochondrial part	24	8.36237	8.20872e-05	P19404, Q9Y2Y0, O14949, Q9BYT8, O94826, P08574, P10515, O95202, P54886, P09622, O96008, P30837, Q6NUK1, P31040, P11177, Q16775, P55809, Q96I99, P28331, O00429, Q02978, Q9NZ45, Q16795, P35914	254	595	15908	2.52625	0.0280038	0.00177363	0.112019		GOTERM_MF_ALL	GO:0016817~hydrolase activity, acting on acid anhydrides	28	9.7561	0.000496704	Q16864, Q9UM54, Q9H2U2, P50583, Q7Z2Z2, Q05193, Q09028, Q15257, O00429, Q9Y265, Q9UQE7, P98194, P26196, P61011, Q7Z478, O75643, Q14839, O43237, P28288, P21283, P21281, P14735, P25205, P33991, P32456, Q14683, Q92614, Q13206	269	764	15143	2.06312	0.242496	0.0183447	0.724033
GOTERM_BP_ALL	GO:0042180~cellular ketone metabolic process	25	8.7108	5.19676e-05	P17812, P14868, P17174, P48735, P49915, P09622, Q6UB35, P54687, Q92820, P31040, P54619, P09417, P09960, P52788, Q9Y285, P05089, P10515, Q13011, P54886, O95865, P11177, P36871, P14550, Q9P2R7, Q9UHY7	246	567	14116	2.53008	0.0828904	0.00575195	0.0873998		GOTERM_CC_ALL	GO:0031967~organelle envelope	24	8.36237	0.000149019	P19404, Q9UM54, Q9Y2Y0, O14949, Q9BYT8, O94826, P08574, O95202, P80303, Q96P70, P54886, O00505, O96008, Q6NUK1, P31040, Q92621, P28331, O00429, Q02978, Q9NZ45, Q16795, O14656, P42167, P35914	254	620	15908	2.42438	0.0502577	0.00302861	0.203271
GOTERM_BP_ALL	GO:0009260~ribonucleotide biosynthetic process	11	3.83275	5.96307e-05	Q16864, P17812, P98194, P22234, P30520, P55263, P49915, Q9Y6K8, P21283, P21281, P00813	246	124	14116	5.09035	0.0945182	0.0061863	0.100282		GOTERM_CC_ALL	GO:0031090~organelle membrane	34	11.8467	0.000299846	Q16864, Q9UM54, O14949, O75352, Q96KG9, O43617, O95202, Q9BXS5, O96008, Q08378, P31040, Q16706, Q92538, O00429, Q02978, Q5JRA6, O43747, Q16795, O14656, P42167, P35914, P19404, Q8TCJ2, P98194, O94826, P08574, P80303, P54886, P28288, Q6NUK1, O00116, P28331, Q9NZ45, P61966	254	1096	15908	1.9429	0.0985603	0.00574798	0.408616
GOTERM_BP_ALL	GO:0051649~establishment of localization in cell	32	11.1498	7.40485e-05	Q9UM54, Q9UPN3, Q9Y2D4, Q96KG9, O43617, Q08209, Q9Y6Y8, O14617, Q9BXS5, O96008, Q96CV9, Q9UHQ4, Q08378, Q92621, Q96PK2, P61764, Q92538, P28482, Q9BQG0, Q5JRA6, O43747, Q9Y266, P98194, O94826, P61011, Q03001, Q9H2M9, Q96P70, O14972, Q96RT1, O00505, O43447, P61966	246	852	14116	2.1552	0.115997	0.00722643	0.124514		GOTERM_CC_ALL	GO:0044464~cell part	249	86.7596	0.000390433	P16278, Q99417, O60610, O75352, Q96KG9, Q8WU90, Q9NQW7, O43491, P14324, P30711, Q09028, P61764, Q92538, P52788, P13646, Q02978, P20936, P26196, Q5T4S7, P20930, P10515, P54578, P23921, P36871, Q12996, Q8NE86, Q8IWJ2, Q92905, O75475, Q6UB35, P13861, Q9Y680, Q05193, P00491, Q8WVJ2, Q16706, Q9BQG0, Q6P2Q9, P00813, Q8TCJ2, Q9NP79, O43399, Q9H2M9, Q14839, P14923, Q9BXP5, Q13439, P40763, Q8TDZ2, O14494,…	254	14826	15908	1.05186	0.126386	0.00708615	0.53176
GOTERM_BP_ALL	GO:0034613~cellular protein localization	20	6.96864	0.000103714	Q9UM54, Q9UPN3, O94826, P61011, Q9H2M9, Q08209, Q9Y6Y8, O14617, Q96P70, Q9BXS5, Q96RT1, O00505, O96008, Q96CV9, Q9UHQ4, Q92621, Q96PK2, P28482, O43747, O43447, P61966	246	411	14116	2.79232	0.158603	0.00954813	0.174355		GOTERM_CC_ALL	GO:0005623~cell	249	86.7596	0.000395364	P16278, Q99417, O60610, O75352, Q96KG9, Q8WU90, Q9NQW7, O43491, P14324, P30711, Q09028, P61764, Q92538, P52788, P13646, Q02978, P20936, P26196, Q5T4S7, P20930, P10515, P54578, P23921, P36871, Q12996, Q8NE86, Q8IWJ2, Q92905, O75475, Q6UB35, P13861, Q9Y680, Q05193, P00491, Q8WVJ2, Q16706, Q9BQG0, Q6P2Q9, P00813, Q8TCJ2, Q9NP79, O43399, Q9H2M9, Q14839, P14923, Q9BXP5, Q13439, P40763, Q8TDZ2, O14494,…	254	14827	15908	1.05179	0.127875	0.0068178	0.538458
GOTERM_BP_ALL	GO:0016043~cellular component organization	68	23.6934	0.000104508	Q8TDZ2, Q9UPN3, O60610, Q16576, Q9BXS5, O43847, O43491, P17858, P49321, Q09028, Q92621, P61764, Q96PK2, P54619, P10253, Q92538, Q9Y3I0, O75592, O95352, Q9UQE7, Q9Y265, Q9Y266, O43747, Q02880, Q92878, P30622, P61011, P62495, Q96P70, P28288, Q9UBC2, Q96RT1, Q93008, P14735, P24821, P23921, Q14683, Q53GS9, Q13148, Q9Y5S2, P61966, Q9UM54, Q92747, P14868, Q02790, O95202, Q9Y6Y8, Q96CV9, O96008, Q9Y2W1,…	246	2498	14116	1.56204	0.159716	0.00911688	0.17569		GOTERM_CC_ALL	GO:0005793~ER-Golgi intermediate compartment	6	2.09059	0.000459133	Q08378, Q96KG9, Q92614, Q9Y6Y8, P80303, P53990	254	41	15908	9.16535	0.146915	0.00753794	0.625055
GOTERM_BP_ALL	GO:0070727~cellular macromolecule localization	20	6.96864	0.000115102	Q9UM54, Q9UPN3, O94826, P61011, Q9H2M9, Q08209, Q9Y6Y8, O14617, Q96P70, Q9BXS5, Q96RT1, O00505, O96008, Q96CV9, Q9UHQ4, Q92621, Q96PK2, P28482, O43747, O43447, P61966	246	414	14116	2.77208	0.174409	0.00953702	0.193483		GOTERM_CC_ALL	GO:0031974~membrane-enclosed lumen	48	16.7247	0.000807955	Q9UM54, Q9Y2Y0, Q02790, Q92905, P35244, Q16576, P09622, P42226, Q14690, P30837, Q9Y680, Q9Y2W1, Q16775, Q09028, P28482, Q96I99, Q9BQG0, Q7Z4H8, Q6P2Q9, Q9UQE7, Q9Y265, Q9UHB9, Q16795, O14656, P35914, Q02880, Q14554, Q9BYT8, P61011, Q12888, P49756, Q14839, P10515, Q9NZ08, Q7Z6Z7, O00567, P14735, P25205, P33991, P11177, Q9BXP5, Q08945, P55809, P28331, Q92614, Q13148, P40763, O43447	254	1856	15908	1.61974	0.243963	0.0126316	1.09751
GOTERM_BP_ALL	GO:0009987~cellular process	208	72.4739	0.000128043	O60610, Q99417, O75352, Q96KG9, Q9NQW7, O43491, P14324, P30711, Q09028, P61764, Q92538, P52788, Q02978, O43583, P20936, Q5T4S7, P20930, P10515, P54578, P23921, P36871, Q12996, Q92905, O75475, Q6UB35, P13861, Q9Y680, Q05193, P00491, Q16706, Q9BQG0, Q6P2Q9, P00813, Q8TCJ2, Q9H2M9, Q14839, P14923, Q15582, Q9BXP5, Q13439, P40763, Q8TDZ2, O14494, P17174, Q9Y6E2, O14617, P54687, Q9UHQ4, Q15427, P18084,…	246	10541	14116	1.13229	0.192009	0.0101013	0.215215		GOTERM_CC_ALL	GO:0044431~Golgi apparatus part	14	4.87805	0.000884892	P98194, Q96KG9, O43617, Q8IUR0, Q9BXS5, P80303, Q08378, P42356, Q16706, Q13439, Q92538, O00429, O43747, P61966	254	294	15908	2.98238	0.26384	0.0132295	1.20144
GOTERM_BP_ALL	GO:0055086~nucleobase, nucleoside and nucleotide metabolic process	17	5.92334	0.000131086	P17812, Q16864, P98194, P30520, P49915, P21283, P21281, P43490, P23921, P22234, P00491, P09543, P28331, P28482, P55263, Q9Y6K8, P00813	246	316	14116	3.08701	0.196093	0.0098724	0.220324
GOTERM_BP_ALL	GO:0051641~cellular localization	33	11.4983	0.000152806	Q9UM54, Q9UPN3, Q9Y2D4, Q96KG9, O43617, Q08209, Q9Y6Y8, O14617, Q9BXS5, O96008, Q96CV9, Q9UHQ4, Q08378, Q92621, Q96PK2, P61764, P10253, Q92538, P28482, Q9BQG0, Q5JRA6, O43747, Q9Y266, P98194, O94826, P61011, Q03001, Q9H2M9, Q96P70, O14972, Q96RT1, O00505, O43447, P61966	246	928	14116	2.04053	0.224651	0.0110017	0.256786
GOTERM_BP_ALL	GO:0009108~coenzyme biosynthetic process	8	2.78746	0.00018801	Q16775, P43490, P11177, P00491, O00764, P10515, Q6UB35, P09622	246	69	14116	6.653	0.268798	0.0129597	0.315857
GOTERM_BP_ALL	GO:0009117~nucleotide metabolic process	16	5.57491	0.000188335	P17812, Q16864, P98194, P30520, P49915, P21283, P21281, P43490, P23921, P22234, P00491, P09543, P28331, P55263, Q9Y6K8, P00813	246	293	14116	3.13349	0.269194	0.0124659	0.316403
GOTERM_BP_ALL	GO:0006753~nucleoside phosphate metabolic process	16	5.57491	0.000188335	P17812, Q16864, P98194, P30520, P49915, P21283, P21281, P43490, P23921, P22234, P00491, P09543, P28331, P55263, Q9Y6K8, P00813	246	293	14116	3.13349	0.269194	0.0124659	0.316403
GOTERM_BP_ALL	GO:0015980~energy derivation by oxidation of organic compounds	11	3.83275	0.000207353	P19404, P31040, P11177, P10253, P17174, Q96I99, P28331, P48735, P09622, Q16795, Q9P2R7	246	144	14116	4.38336	0.291977	0.0131922	0.348301
GOTERM_BP_ALL	GO:0044237~cellular metabolic process	144	50.1742	0.000209788	Q99417, O75352, Q96KG9, P35244, P49915, P50583, P17858, P14324, P49321, Q09028, P30711, P54619, P52788, P09417, Q9UQE7, O14656, O43583, P19404, Q02880, P08574, Q92878, Q5T4S7, P10515, Q13011, O60884, P54578, O00567, Q93008, P23921, P36871, O00764, Q08945, Q14683, Q12996, Q53GS9, Q13148, Q9H2U2, Q92905, O75475, Q6UB35, P09622, Q9Y680, Q9Y2W1, P31040, P43490, P00491, Q16706, P28482, Q9BQG0, Q6P2Q9,…	246	6636	14116	1.24518	0.294842	0.0128549	0.352384
GOTERM_BP_ALL	GO:0033365~protein localization in organelle	11	3.83275	0.000231985	Q9UPN3, Q92621, O94826, Q96PK2, P61011, P28482, Q08209, Q96P70, O00505, O96008, O43447, Q96CV9	246	146	14116	4.32331	0.320433	0.0137017	0.3896
GOTERM_BP_ALL	GO:0009064~glutamine family amino acid metabolic process	7	2.43902	0.000268342	P17812, O95865, P05089, P17174, P49915, P54886, Q92820	246	52	14116	7.72452	0.360359	0.0152905	0.450529
GOTERM_BP_ALL	GO:0051188~cofactor biosynthetic process	9	3.13589	0.000280807	Q16775, P43490, P11177, P00491, O00764, P10515, Q6UB35, P09622, Q9P2R7	246	97	14116	5.32411	0.373501	0.0154661	0.47141
GOTERM_BP_ALL	GO:0045333~cellular respiration	9	3.13589	0.000280807	P19404, P31040, P11177, Q96I99, P28331, P48735, P09622, Q16795, Q9P2R7	246	97	14116	5.32411	0.373501	0.0154661	0.47141
GOTERM_BP_ALL	GO:0006605~protein targeting	13	4.52962	0.000380893	Q9UM54, Q9UPN3, O94826, P61011, Q08209, Q96P70, Q96RT1, O00505, O96008, Q96CV9, Q92621, Q96PK2, P28482, O43447	246	215	14116	3.46962	0.469698	0.0202536	0.638927
GOTERM_BP_ALL	GO:0045184~establishment of protein localization	28	9.7561	0.000387517	Q9UM54, Q9UPN3, Q9Y2D4, Q9Y6Y8, Q08209, O14617, Q9BXS5, O96008, Q96CV9, Q9UHQ4, P49321, O15027, Q92621, Q96PK2, P61764, P17301, O95352, P28482, Q5JRA6, O43747, Q9NP79, O94826, P61011, Q9H2M9, Q96P70, Q96RT1, O00505, O43447, P61966	246	769	14116	2.08934	0.475516	0.0199649	0.650004
GOTERM_BP_ALL	GO:0009056~catabolic process	39	13.5889	0.000482565	P17174, P35244, P48735, Q93034, P54687, P17858, P31040, P00491, P10253, Q9BWS9, O75592, O95352, Q96I99, O75844, P00813, Q9UBT2, Q16401, Q2TAA2, Q5T4S7, A0AVT1, P05089, P10515, Q13011, Q9NZ08, P54578, Q7Z6Z7, O00507, Q9UBE0, Q93008, P14735, O95865, P11177, P36871, P09543, P55809, P14550, Q53GS9, Q9P2R7, O00232	246	1253	14116	1.78604	0.552315	0.0240593	0.808826
GOTERM_BP_ALL	GO:0006520~cellular amino acid metabolic process	13	4.52962	0.000595602	P17812, O95865, Q9Y285, P14868, P05089, P52788, P17174, P09417, P49915, P54886, Q92820, P54687, Q9UHY7	246	226	14116	3.30074	0.629155	0.0287542	0.997395
GOTERM_BP_ALL	GO:0046356~acetyl-CoA catabolic process	5	1.74216	0.000604695	P31040, P11177, Q96I99, P48735, Q9P2R7	246	23	14116	12.4744	0.634731	0.0283649	1.01255
GOTERM_BP_ALL	GO:0006099~tricarboxylic acid cycle	5	1.74216	0.000604695	P31040, P11177, Q96I99, P48735, Q9P2R7	246	23	14116	12.4744	0.634731	0.0283649	1.01255
GOTERM_BP_ALL	GO:0009156~ribonucleoside monophosphate biosynthetic process	5	1.74216	0.000604695	P22234, P30520, P55263, P49915, P00813	246	23	14116	12.4744	0.634731	0.0283649	1.01255
GOTERM_BP_ALL	GO:0009150~purine ribonucleotide metabolic process	10	3.48432	0.000677799	Q16864, P98194, P22234, P28331, P30520, P49915, Q9Y6K8, P21283, P21281, P00813	246	138	14116	4.15812	0.676617	0.0308722	1.1343
GOTERM_BP_ALL	GO:0015031~protein transport	27	9.40767	0.000769184	Q9UM54, Q9UPN3, Q9Y2D4, Q9Y6Y8, Q08209, O14617, Q9BXS5, O96008, Q96CV9, Q9UHQ4, P49321, O15027, Q92621, Q96PK2, P61764, O95352, P28482, Q5JRA6, O43747, Q9NP79, O94826, P61011, Q9H2M9, Q96P70, Q96RT1, O00505, O43447, P61966	246	762	14116	2.03322	0.722292	0.0340339	1.28631
GOTERM_BP_ALL	GO:0009161~ribonucleoside monophosphate metabolic process	5	1.74216	0.000840651	P22234, P30520, P55263, P49915, P00813	246	25	14116	11.4764	0.75347	0.0361786	1.40503
GOTERM_BP_ALL	GO:0044248~cellular catabolic process	33	11.4983	0.000854027	P17174, P35244, P48735, Q93034, P54687, P31040, P00491, O75592, O95352, Q96I99, O75844, P00813, Q9UBT2, Q16401, Q5T4S7, A0AVT1, P05089, Q9NZ08, Q13011, P54578, O00507, Q7Z6Z7, Q9UBE0, Q93008, P14735, O95865, P11177, P09543, P55809, P14550, Q53GS9, Q9P2R7, O00232	246	1024	14116	1.84923	0.758905	0.0358187	1.42724
GOTERM_BP_ALL	GO:0009109~coenzyme catabolic process	5	1.74216	0.000980077	P31040, P11177, Q96I99, P48735, Q9P2R7	246	26	14116	11.035	0.804585	0.039994	1.63626
GOTERM_BP_ALL	GO:0009152~purine ribonucleotide biosynthetic process	9	3.13589	0.000985209	Q16864, P98194, P22234, P30520, P49915, Q9Y6K8, P21283, P21281, P00813	246	117	14116	4.41401	0.806249	0.0392383	1.64476
[truncated: 5 more columns]

## Sheet: 6.0 < Log2 Conc < 6.5
Biological Process														Cellular Component														Molecular Function														KEGG Pathways
Category	Term	Count	%	PValue	Genes	List Total	Pop Hits	Pop Total	Fold Enrichment	Bonferroni	Benjamini	FDR		Category	Term	Count	%	PValue	Genes	List Total	Pop Hits	Pop Total	Fold Enrichment	Bonferroni	Benjamini	FDR		Category	Term	Count	%	PValue	Genes	List Total	Pop Hits	Pop Total	Fold Enrichment	Bonferroni	Benjamini	FDR		Category	Term	Count	%	PValue	Genes	List Total	Pop Hits
GOTERM_BP_ALL	GO:0043161~proteasomal ubiquitin-dependent protein catabolic process	14	5.40541	7.68602e-09	P35998, P43686, P48556, P62714, O94905, P62195, O00487, Q8TAT6, Q9UNM6, Q15008, P17980, P51665, Q13618, O00231	225	102	14116	8.61107	1.18057e-05	1.18057e-05	1.28072e-05		GOTERM_CC_ALL	GO:0005737~cytoplasm	204	78.7645	2.74701e-33	O60502, Q13867, O14787, P38606, O60716, P22695, P29992, Q9NSE4, P46939, Q99873, P20042, Q9BV57, Q00169, Q9UBF2, P52630, Q9BUT1, P67775, Q9NSD9, Q9BRG1, Q16836, P09497, Q02818, P35998, P62633, P43686, Q9UEY8, Q13596, Q70UQ0, Q8N163, P46926, Q9NZN3, Q9HD33, Q9GZZ1, Q92900, P35611, P42765, Q13085, P60891, P52758, P61758, Q99798, Q8N8S7, P60228, Q9NR45, O14744, Q14573, P62714, P16435, Q3SY69, Q9ULC4,…	246	7319	15908	1.80243	1.00541e-30	1.00541e-30	3.78199e-30		GOTERM_MF_ALL	GO:0005515~protein binding	190	73.3591	4.55976e-14	P24752, Q9UPN3, P48556, P23193, Q9H0A0, Q96KP1, Q13867, P36404, Q12904, P53597, O14787, Q9Y230, O00487, Q6NYC8, Q9NZT1, Q6P587, P61081, O60716, P22695, P29992, P06702, P08579, O95980, Q9Y3F4, Q9HAV7, P46459, P69849, Q8IYB3, O75821, P50570, O00560, Q99873, P46939, Q93009, Q15155, P20042, Q9BV57, Q00169, O00764, Q9UBF2, Q96BM9, P52630, P67775, Q15008, Q9NR12, P31151, P01891, Q14789, P31150, Q15459,…	247	8154	15143	1.42856	2.39102e-11	2.39102e-11	6.61471e-11		KEGG_PATHWAY	hsa03050:Proteasome	10	3.861	3.42885e-07	P35998, P48556, P43686, Q9UNM6, Q15008, P17980, P51665, O00231, O00487, P62195	106	47
GOTERM_BP_ALL	GO:0010498~proteasomal protein catabolic process	14	5.40541	7.68602e-09	P35998, P43686, P48556, P62714, O94905, P62195, O00487, Q8TAT6, Q9UNM6, Q15008, P17980, P51665, Q13618, O00231	225	102	14116	8.61107	1.18057e-05	1.18057e-05	1.28072e-05		GOTERM_CC_ALL	GO:0044424~intracellular part	231	89.1892	5.66459e-25	P23193, O60502, Q9H0A0, Q13867, O14787, P38606, O60716, P22695, P29992, Q9NSE4, P46939, Q99873, P20042, Q9BV57, Q00169, Q9UBF2, P52630, Q9NSD9, Q9BUT1, P67775, Q9BRG1, Q16836, Q15459, P09497, Q02818, P35998, P43686, P62633, Q9UEY8, Q13596, Q70UQ0, Q8N163, P46926, P09874, Q9HD33, Q9NZN3, Q9GZZ1, Q9UK45, Q92900, P35611, P42765, Q13085, Q9NZL9, P60891, P52758, Q9H1H9, P61758, Q99798, Q8N8S7, Q9NR45,…	246	10624	15908	1.40606	2.07324e-22	1.03662e-22	7.7988e-22		GOTERM_MF_ALL	GO:0008092~cytoskeletal protein binding	25	9.65251	2.51571e-06	Q9UPN3, Q9UEY8, P35611, Q9Y6D5, P50570, Q9UH99, O60271, O00560, Q9Y4G6, P46939, Q9C0C2, Q6NYC8, P61601, P50552, Q15746, Q12965, Q96BM9, Q27J81, Q9Y2J2, Q9NVD7, Q7L576, Q6IBS0, Q14980, Q8N8S7, Q6WCQ1	247	504	15143	3.04106	0.00131736	0.000658899	0.00364653
GOTERM_BP_ALL	GO:0051246~regulation of protein metabolic process	28	10.8108	1.59199e-07	P60228, P43686, P48556, P35998, Q9Y6M1, O60502, P17936, O14964, O00487, P62195, O43432, P42892, P61081, P17980, P07996, Q92900, Q92616, P55010, Q9UNM6, P52758, O15372, O14980, P67775, Q15008, P51665, P07093, O00231, P78344	225	546	14116	3.21732	0.0002445	0.000122257	0.000265273		GOTERM_CC_ALL	GO:0005622~intracellular	234	90.3475	1.28473e-24	P23193, O60502, Q9H0A0, Q13867, O14787, P38606, O60716, P22695, P29992, Q9NSE4, P46939, Q99873, P20042, Q9BV57, Q00169, Q9UBF2, P52630, Q9NSD9, Q9BUT1, P67775, Q9BRG1, Q16836, Q15459, P09497, Q02818, P35998, P43686, P62633, Q9UEY8, Q13596, Q70UQ0, Q8N163, P46926, P09874, Q9HD33, Q9NZN3, Q9GZZ1, Q9UK45, Q92900, P35611, P42765, Q13085, Q9NZL9, P60891, P52758, Q9H1H9, P61758, Q99798, Q8N8S7, Q9NR45,…	246	10995	15908	1.37626	4.70211e-22	1.56737e-22	1.76877e-21		GOTERM_MF_ALL	GO:0005488~binding	227	87.6448	2.60161e-05	P23193, Q9H0A0, Q13867, O14787, P61081, P38606, O60716, P22695, P29992, O95980, Q9NSE4, Q9UBG0, P46939, Q99873, P20042, Q9BV57, Q00169, Q9UBF2, P52630, Q9NSD9, Q9BUT1, P67775, Q16836, Q15459, P09497, Q02818, P35998, P62633, P43686, Q9UEY8, Q13596, Q8N163, P09874, Q9NZN3, Q13445, Q9GZZ1, Q9UK45, Q92900, P35611, Q13085, Q9NZL9, P60891, Q9H1H9, P61758, Q99798, Q08722, Q8N8S7, P60228, O14744, Q14573,…	247	12531	15143	1.11059	0.0135401	0.0045339	0.0377046
GOTERM_BP_ALL	GO:0032269~negative regulation of cellular protein metabolic process	16	6.17761	1.79234e-07	P60228, P43686, P48556, P35998, Q9Y6M1, O60502, P17936, P62195, O00487, Q9UNM6, P67775, Q15008, P17980, P51665, P07996, O00231	225	180	14116	5.57669	0.000275266	9.17636e-05	0.000298658		GOTERM_CC_ALL	GO:0044444~cytoplasmic part	145	55.9846	4.76089e-20	P24752, Q9UPN3, P48556, Q96KP1, P36404, Q12904, P53597, O00487, Q6P587, P38606, P22695, P49419, P29992, Q9HAV7, P46459, P69849, O75821, Q9NSE4, O00560, P55010, P46939, Q15155, P20042, Q9UBF2, O00764, Q96BM9, Q9BUT1, Q9NSD9, P67775, Q15008, Q9BRG1, P01891, Q14789, P31151, Q15005, Q16836, O00154, P09497, Q02818, P62633, P43686, Q9UEY8, Q13596, P53007, P15586, O15155, O00469, Q70UQ0, O60271, Q02750,…	246	4895	15908	1.91556	1.74249e-17	4.35621e-18	6.55463e-17		GOTERM_MF_ALL	GO:0000166~nucleotide binding	61	23.5521	4.73276e-05	Q9Y6M1, Q9H0A0, P36404, P53597, Q15029, Q9Y230, P16435, P61081, P38606, P17612, P29992, P08579, Q9HAV7, P46459, O75821, Q9NSE4, P50570, P55010, O95299, O00764, Q96BM9, Q9UKM9, P52209, Q9NSD9, Q9BUT1, P38159, P35998, P43686, Q9NVI7, P51151, P11387, O95573, Q02750, P09874, Q9UH65, P78527, Q9NZN3, P62195, P61221, Q9H223, P22102, Q12965, P27708, P17980, P32322, P61225, Q92900, P12277, P19525, Q9UMR2,…	247	2245	15143	1.66582	0.0244953	0.00618088	0.068581
GOTERM_BP_ALL	GO:0051248~negative regulation of protein metabolic process	16	6.17761	2.95561e-07	P60228, P43686, P48556, P35998, Q9Y6M1, O60502, P17936, P62195, O00487, Q9UNM6, P67775, Q15008, P17980, P51665, P07996, O00231	225	187	14116	5.36794	0.000453879	0.000113489	0.000492493		GOTERM_CC_ALL	GO:0032991~macromolecular complex	98	37.8378	6.03771e-13	P48556, Q96KP1, Q12904, P53597, O14787, Q9Y230, O00487, P38606, P22695, P29992, P08579, Q9Y3F4, P19013, O75821, Q8IYB3, P50570, O00560, P46939, P20042, Q9UBF2, Q9UKM9, P67775, Q15008, P01891, Q15005, Q15459, P09497, P38159, P35998, P43686, Q02750, P09874, Q9HD33, P62195, O43432, P48681, O94973, Q9NVD7, P17980, Q9UK45, Q92900, Q14980, Q6DKI1, P35611, Q96DB5, Q92616, Q9Y371, P61421, Q9NZL9, P60891,…	246	3155	15908	2.00866	2.20969e-10	4.41938e-11	8.31202e-10		GOTERM_MF_ALL	GO:0017111~nucleoside-triphosphatase activity	28	10.8108	5.51357e-05	P43686, P35998, Q9NVI7, P51151, Q15029, Q9Y230, P62195, Q9NZN3, Q9H223, P61221, Q12965, P38606, P17980, P61225, P36542, Q92900, Q07866, P29992, P46459, P50570, Q9UMR2, P55010, Q9Y3L5, P61421, Q96BM9, Q9H1H9, Q15008, O75947	247	728	15143	2.35799	0.0284785	0.00576172	0.0798912
GOTERM_BP_ALL	GO:0031400~negative regulation of protein modification process	13	5.01931	4.04595e-07	P43686, P48556, P35998, O60502, P17936, P62195, O00487, Q9UNM6, P67775, Q15008, P17980, P51665, O00231	225	119	14116	6.85371	0.000621266	0.000124284	0.000674176		GOTERM_CC_ALL	GO:0044446~intracellular organelle part	113	43.6293	6.78262e-11	P24752, P23193, P48556, Q9H0A0, P36404, P53597, O14787, Q9Y230, Q6P587, P22695, P29992, P08579, P06702, Q9HAV7, Q9Y3F4, P19013, P69849, Q8IYB3, Q9NSE4, P50570, P46939, Q15155, Q9UBF2, Q96BM9, Q9UKM9, P67775, Q9BRG1, Q9NR12, P01891, Q14789, Q15005, Q16836, Q15459, P09497, P38159, Q9UEY8, P53007, O15155, P11387, Q02750, Q8N163, P09874, Q9HD33, P62195, P48681, O94973, Q14258, Q92900, Q6DKI1, Q14980,…	246	4225	15908	1.72955	2.48244e-08	4.1374e-09	9.33807e-08		GOTERM_MF_ALL	GO:0003779~actin binding	17	6.56371	8.82807e-05	Q9UEY8, Q9UPN3, P35611, P46939, Q9Y4G6, Q6NYC8, P61601, P50552, Q15746, Q12965, Q27J81, Q9Y2J2, Q9NVD7, Q7L576, Q6IBS0, Q8N8S7, Q6WCQ1	247	326	15143	3.19703	0.0452074	0.00768054	0.12789
GOTERM_BP_ALL	GO:0051436~negative regulation of ubiquitin-protein ligase activity during mitotic cell cycle	10	3.861	8.03153e-07	P35998, P48556, P43686, Q9UNM6, Q15008, P17980, P51665, O00231, O00487, P62195	225	65	14116	9.65197	0.00123288	0.000205586	0.00133829		GOTERM_CC_ALL	GO:0044422~organelle part	113	43.6293	1.01616e-10	P24752, P23193, P48556, Q9H0A0, P36404, P53597, O14787, Q9Y230, Q6P587, P22695, P29992, P08579, P06702, Q9HAV7, Q9Y3F4, P19013, P69849, Q8IYB3, Q9NSE4, P50570, P46939, Q15155, Q9UBF2, Q96BM9, Q9UKM9, P67775, Q9BRG1, Q9NR12, P01891, Q14789, Q15005, Q16836, Q15459, P09497, P38159, Q9UEY8, P53007, O15155, P11387, Q02750, Q8N163, P09874, Q9HD33, P62195, P48681, O94973, Q14258, Q92900, Q6DKI1, Q14980,…	246	4251	15908	1.71897	3.71916e-08	5.31309e-09	1.39902e-07		GOTERM_MF_ALL	GO:0016462~pyrophosphatase activity	28	10.8108	0.000105653	P43686, P35998, Q9NVI7, P51151, Q15029, Q9Y230, P62195, Q9NZN3, Q9H223, P61221, Q12965, P38606, P17980, P61225, P36542, Q92900, Q07866, P29992, P46459, P50570, Q9UMR2, P55010, Q9Y3L5, P61421, Q96BM9, Q9H1H9, Q15008, O75947	247	757	15143	2.26766	0.0538602	0.00787808	0.153038
GOTERM_BP_ALL	GO:0031145~anaphase-promoting complex-dependent proteasomal ubiquitin-dependent protein catabolic process	10	3.861	8.03153e-07	P35998, P48556, P43686, Q9UNM6, Q15008, P17980, P51665, O00231, O00487, P62195	225	65	14116	9.65197	0.00123288	0.000205586	0.00133829		GOTERM_CC_ALL	GO:0005829~cytosol	52	20.0772	8.16563e-10	Q9NR45, P60228, P48556, P36404, Q12904, Q9ULZ3, O00487, P61601, P38606, Q02413, P17612, Q07866, P52294, P69905, P46459, O75821, O00560, P55010, P20042, Q8TAT6, O00764, O15372, P67775, Q9NSD9, Q15008, P31151, Q10567, P43686, P62633, Q02750, O14964, O75223, Q13907, O94973, P27708, O95817, Q9UFN0, Q14980, P12277, P35611, Q9Y6D5, P21108, Q5GLZ8, P26640, P50552, Q9UNM6, P60891, O14980, P12081, P61758,…	246	1330	15908	2.52832	2.98862e-07	3.73577e-08	1.12422e-06		GOTERM_MF_ALL	GO:0016818~hydrolase activity, acting on acid anhydrides, in phosphorus-containing anhydrides	28	10.8108	0.000114222	P43686, P35998, Q9NVI7, P51151, Q15029, Q9Y230, P62195, Q9NZN3, Q9H223, P61221, Q12965, P38606, P17980, P61225, P36542, Q92900, Q07866, P29992, P46459, P50570, Q9UMR2, P55010, Q9Y3L5, P61421, Q96BM9, Q9H1H9, Q15008, O75947	247	760	15143	2.2587	0.0580997	0.00745406	0.165441
GOTERM_BP_ALL	GO:0051444~negative regulation of ubiquitin-protein ligase activity	10	3.861	1.04514e-06	P35998, P48556, P43686, Q9UNM6, Q15008, P17980, P51665, O00231, O00487, P62195	225	67	14116	9.36385	0.00160406	0.000229308	0.00174151		GOTERM_CC_ALL	GO:0043234~protein complex	77	29.7297	5.84287e-09	P60228, P48556, P62714, Q96KP1, Q12904, P53597, O14787, Q9ULZ3, Q9Y230, O00487, P61601, P38606, Q13617, Q13618, P17612, P36542, P22695, P29992, Q07866, O00629, P52294, P69905, P19013, O75821, P50570, O00560, P46939, P20042, P46977, Q13620, O95299, Q9UBF2, Q99733, O15372, Q8WVM8, P67775, Q15008, Q10567, P01891, P51665, Q15005, P09497, P35998, P43686, O96000, Q8NEU8, Q02750, P09874, P17936, P78527,…	246	2588	15908	1.92401	2.13849e-06	2.3761e-07	8.04426e-06		GOTERM_MF_ALL	GO:0016817~hydrolase activity, acting on acid anhydrides	28	10.8108	0.000123764	P43686, P35998, Q9NVI7, P51151, Q15029, Q9Y230, P62195, Q9NZN3, Q9H223, P61221, Q12965, P38606, P17980, P61225, P36542, Q92900, Q07866, P29992, P46459, P50570, Q9UMR2, P55010, Q9Y3L5, P61421, Q96BM9, Q9H1H9, Q15008, O75947	247	764	15143	2.24688	0.0627979	0.00718035	0.17925
GOTERM_BP_ALL	GO:0051352~negative regulation of ligase activity	10	3.861	1.04514e-06	P35998, P48556, P43686, Q9UNM6, Q15008, P17980, P51665, O00231, O00487, P62195	225	67	14116	9.36385	0.00160406	0.000229308	0.00174151		GOTERM_CC_ALL	GO:0005739~mitochondrion	44	16.9884	9.05607e-09	P24752, P43686, P53007, O96000, P53597, Q9Y6C9, Q9UJZ1, O95573, P00505, Q8N163, Q9HD33, P61221, Q6P587, P38606, P52815, P32322, P17612, P36542, P22695, P49419, Q9P0K7, O60437, P15924, P12277, Q9HAV7, Q9Y6N5, O94925, P42765, Q9NSE4, O75323, Q9Y371, Q02218, P26640, Q9P0S9, O95299, P31937, P67775, Q9BUT1, Q9BRG1, O75947, Q99798, Q16836, O00154	246	1087	15908	2.6176	3.31452e-06	3.31452e-07	1.24681e-05		GOTERM_MF_ALL	GO:0008135~translation factor activity, nucleic acid binding	9	3.4749	0.000193468	O43432, P60228, P23193, O15372, O75821, Q92616, P55010, P78344, P20042	247	98	15143	5.6303	0.0964166	0.0100875	0.280072
GOTERM_BP_ALL	GO:0019538~protein metabolic process	76	29.3436	1.09017e-06	P60228, P48556, O14744, P62714, Q13867, Q12904, Q9Y230, Q9ULZ3, O00487, P61081, Q13617, P52815, Q13618, P17612, P22695, P29992, P15924, O94905, Q9HAV7, P46459, O75821, Q9NSE4, P55010, Q99873, Q93009, P46977, P20042, Q96GG9, Q13620, Q8TAT6, O15372, Q9NSD9, P67775, Q15008, Q9UBS4, P51665, Q15005, P35998, P43686, O00469, O60271, Q02750, P09874, P17936, P78527, P62195, Q9HD33, O43432, Q8IXB1, P42892,…	225	2812	14116	1.69562	0.00167309	0.00020929	0.00181653		GOTERM_CC_ALL	GO:0031090~organelle membrane	43	16.6023	3.43592e-08	P24752, Q14573, P53007, P51151, O96000, O15155, P53597, Q8NEU8, Q9Y6C9, Q9UJZ1, O95573, P00505, P61601, P42892, Q6P587, O94973, Q9H3N1, P36542, P22695, O94901, O94905, Q9Y6N5, P69849, P42765, Q9Y6D5, Q9UH99, Q9Y371, Q02218, Q86UE4, Q15155, P46977, O95299, P61421, Q9UBF2, Q96BM9, Q9BRG1, O75947, P01891, Q9P2R3, Q10567, Q14789, Q15005, Q16836, P09497	246	1096	15908	2.5371	1.25754e-05	1.14322e-06	4.73045e-05		GOTERM_MF_ALL	GO:0003723~RNA binding	26	10.0386	0.000273238	P62633, Q9Y6M1, Q9NZB2, Q12904, O43432, Q9ULC4, P52815, P10155, Q9UK45, Q92900, P08579, Q9NY12, Q8IYB3, O75821, P19525, P09234, Q9UMR2, P20042, P22087, O76094, Q9UKM9, O14980, Q9NSD9, O76021, Q15459, P38159	247	718	15143	2.22006	0.133416	0.0129335	0.395338
GOTERM_BP_ALL	GO:0044267~cellular protein metabolic process	67	25.8687	1.17179e-06	P60228, P48556, O14744, P62714, Q12904, Q9Y230, O00487, P61081, P52815, Q13617, Q13618, P17612, P29992, P15924, O94905, Q9HAV7, O75821, Q9NSE4, P55010, Q99873, Q93009, P46977, P20042, Q96GG9, Q8TAT6, Q13620, O15372, P67775, Q9NSD9, Q15008, Q9UBS4, P51665, Q15005, P35998, P43686, O00469, O60271, Q02750, P09874, P17936, P78527, P62195, Q9HD33, O43432, Q8IXB1, O95817, P27708, P17980, P32322, Q9GZZ1,…	225	2355	14116	1.7849	0.00179826	0.000199966	0.00195254		GOTERM_CC_ALL	GO:0043229~intracellular organelle	179	69.112	9.25245e-08	P24752, Q9UPN3, P48556, P23193, O60502, Q9H0A0, Q13867, P36404, Q12904, P53597, O14787, Q9Y230, Q6NYC8, Q6P587, P38606, O60716, P22695, P49419, P29992, P06702, P08579, Q9Y3F4, Q9HAV7, P19013, P69849, Q8IYB3, P50570, Q9NSE4, O00560, Q99873, P46939, Q93009, Q15155, Q9BV57, Q00169, Q9UBF2, Q96BM9, P52630, Q9UKM9, Q9BUT1, P67775, Q9BRG1, Q9NR12, P31151, P01891, Q14789, Q15005, Q16836, Q15459, O00154,…	246	8977	15908	1.28944	3.38634e-05	2.82199e-06	0.000127384		GOTERM_MF_ALL	GO:0003824~catalytic activity	111	42.8571	0.000426425	P24752, O60502, Q9H0A0, Q13867, P53597, Q9Y230, O00487, Q6P587, P61081, P38606, P22695, P49419, P29992, P46459, Q9NSE4, P50570, P55010, Q99873, Q93009, Q9BV57, O00764, Q96BM9, Q9BUT1, P67775, Q9NSD9, Q15008, Q15005, Q16836, O00154, P35998, P43686, P15586, Q96N66, P11387, O00469, O60271, Q02750, P53004, P09874, P46926, Q9NZN3, P62195, Q9H223, P61221, O94760, Q13907, P22102, P17980, Q9GZZ1, P61225,…	247	5198	15143	1.30919	0.20028	0.0184522	0.616341
GOTERM_BP_ALL	GO:0051437~positive regulation of ubiquitin-protein ligase activity during mitotic cell cycle	10	3.861	1.18813e-06	P35998, P48556, P43686, Q9UNM6, Q15008, P17980, P51665, O00231, O00487, P62195	225	68	14116	9.22614	0.00182331	0.000182481	0.00197977		GOTERM_CC_ALL	GO:0031967~organelle envelope	30	11.583	1.00792e-07	P24752, Q14573, P53007, O96000, P53597, Q9Y6C9, Q9UJZ1, O14787, O95573, P00505, P09874, Q6P587, P45973, P36542, P22695, O94901, O00629, P52294, Q9Y6N5, P42765, P46060, Q9UH99, Q9Y371, Q02218, Q9UMR2, Q86UE4, O95299, O14980, O75947, Q16836	246	620	15908	3.12903	3.68894e-05	2.83769e-06	0.000138767		GOTERM_MF_ALL	GO:0003743~translation initiation factor activity	7	2.7027	0.00045489	O43432, P60228, O15372, O75821, P55010, P78344, P20042	247	61	15143	7.03531	0.212126	0.0181726	0.657358
GOTERM_BP_ALL	GO:0051443~positive regulation of ubiquitin-protein ligase activity	10	3.861	1.52545e-06	P35998, P48556, P43686, Q9UNM6, Q15008, P17980, P51665, O00231, O00487, P62195	225	70	14116	8.96254	0.00234034	0.000212985	0.00254182		GOTERM_CC_ALL	GO:0043226~organelle	179	69.112	1.04969e-07	P24752, Q9UPN3, P48556, P23193, O60502, Q9H0A0, Q13867, P36404, Q12904, P53597, O14787, Q9Y230, Q6NYC8, Q6P587, P38606, O60716, P22695, P49419, P29992, P06702, P08579, Q9Y3F4, Q9HAV7, P19013, P69849, Q8IYB3, P50570, Q9NSE4, O00560, Q99873, P46939, Q93009, Q15155, Q9BV57, Q00169, Q9UBF2, Q96BM9, P52630, Q9UKM9, Q9BUT1, P67775, Q9BRG1, Q9NR12, P31151, P01891, Q14789, Q15005, Q16836, Q15459, O00154,…	246	8989	15908	1.28772	3.8418e-05	2.74419e-06	0.000144518		GOTERM_MF_ALL	GO:0008565~protein transporter activity	8	3.0888	0.000530894	O00629, P52294, Q13596, O94973, O14980, O14787, Q10567, O60749	247	87	15143	5.63749	0.242902	0.0196797	0.766797
GOTERM_BP_ALL	GO:0006511~ubiquitin-dependent protein catabolic process	17	6.56371	1.58879e-06	P43686, P48556, P35998, P62714, O94905, Q93009, P62195, O00487, Q13620, Q8TAT6, Q9UNM6, P17980, Q15008, Q13617, P51665, Q13618, O00231	225	242	14116	4.4072	0.00243741	0.000203345	0.00264737		GOTERM_CC_ALL	GO:0031975~envelope	30	11.583	1.08403e-07	P24752, Q14573, P53007, O96000, P53597, Q9Y6C9, Q9UJZ1, O14787, O95573, P00505, P09874, Q6P587, P45973, P36542, P22695, O94901, O00629, P52294, Q9Y6N5, P42765, P46060, Q9UH99, Q9Y371, Q02218, Q9UMR2, Q86UE4, O95299, O14980, O75947, Q16836	246	622	15908	3.11897	3.96748e-05	2.64504e-06	0.000149246		GOTERM_MF_ALL	GO:0032555~purine ribonucleotide binding	49	18.9189	0.000540548	Q9H0A0, P36404, P53597, Q9Y230, Q15029, P61081, P38606, P17612, P29992, P46459, Q9NSE4, P50570, P55010, O95299, O00764, Q96BM9, Q9NSD9, P43686, P35998, Q9NVI7, P51151, P11387, O95573, Q02750, Q9UH65, P78527, P62195, Q9NZN3, Q9H223, P61221, Q12965, P22102, P27708, P17980, P61225, Q92900, P12277, P19525, Q9UMR2, P21108, Q9NTK5, P26640, Q13085, Q15746, Q9Y3L5, P60891, Q9H1H9, P12081, Q6IBS0, O75116	247	1836	15143	1.63621	0.246724	0.018711	0.78069
GOTERM_BP_ALL	GO:0051439~regulation of ubiquitin-protein ligase activity during mitotic cell cycle	10	3.861	1.72305e-06	P35998, P48556, P43686, Q9UNM6, Q15008, P17980, P51665, O00231, O00487, P62195	225	71	14116	8.83631	0.0026431	0.000203564	0.00287108		GOTERM_CC_ALL	GO:0000502~proteasome complex	10	3.861	3.6341e-07	P35998, P48556, P43686, Q9UNM6, Q15008, P17980, P51665, O00231, O00487, P62195	246	61	15908	10.6011	0.000132999	8.31297e-06	0.000500329		GOTERM_MF_ALL	GO:0032553~ribonucleotide binding	49	18.9189	0.000540548	Q9H0A0, P36404, P53597, Q9Y230, Q15029, P61081, P38606, P17612, P29992, P46459, Q9NSE4, P50570, P55010, O95299, O00764, Q96BM9, Q9NSD9, P43686, P35998, Q9NVI7, P51151, P11387, O95573, Q02750, Q9UH65, P78527, P62195, Q9NZN3, Q9H223, P61221, Q12965, P22102, P27708, P17980, P61225, Q92900, P12277, P19525, Q9UMR2, P21108, Q9NTK5, P26640, Q13085, Q15746, Q9Y3L5, P60891, Q9H1H9, P12081, Q6IBS0, O75116	247	1836	15143	1.63621	0.246724	0.018711	0.78069
GOTERM_BP_ALL	GO:0051351~positive regulation of ligase activity	10	3.861	2.18525e-06	P35998, P48556, P43686, Q9UNM6, Q15008, P17980, P51665, O00231, O00487, P62195	225	73	14116	8.59422	0.00335092	0.000239725	0.00364122		GOTERM_CC_ALL	GO:0009898~internal side of plasma membrane	19	7.33591	2.03242e-06	Q9UEY8, Q13596, Q9NZB2, P35611, P51151, P46060, Q9UMR2, Q9Y4G6, P46939, O14964, Q9NZN3, Q9BV57, Q9Y3L5, Q9UBF2, O94973, Q9NVD7, Q10567, P61225, P09497	246	316	15908	3.88819	0.000743589	4.37558e-05	0.00279812		GOTERM_MF_ALL	GO:0017076~purine nucleotide binding	50	19.305	0.000786549	Q9H0A0, P36404, P53597, Q9Y230, Q15029, P61081, P38606, P17612, P29992, Q9HAV7, P46459, Q9NSE4, P50570, P55010, O95299, O00764, Q96BM9, Q9NSD9, P43686, P35998, Q9NVI7, P51151, P11387, O95573, Q02750, P78527, Q9UH65, P62195, Q9NZN3, Q9H223, P61221, Q12965, P22102, P27708, P17980, P61225, Q92900, P12277, P19525, Q9UMR2, P21108, Q9NTK5, P26640, Q13085, Q15746, Q9Y3L5, P60891, Q9H1H9, P12081, Q6IBS0,…	247	1918	15143	1.59822	0.337883	0.0254404	1.1341
GOTERM_BP_ALL	GO:0031397~negative regulation of protein ubiquitination	10	3.861	2.45389e-06	P35998, P48556, P43686, Q9UNM6, Q15008, P17980, P51665, O00231, O00487, P62195	225	74	14116	8.47808	0.00376208	0.000251247	0.00408884		GOTERM_CC_ALL	GO:0043227~membrane-bounded organelle	157	60.6178	1.30579e-05	P24752, P48556, P23193, O60502, Q9H0A0, Q13867, P36404, Q12904, P53597, O14787, Q9Y230, Q6P587, P38606, O60716, P22695, P49419, P06702, P08579, Q9Y3F4, Q9HAV7, P69849, Q8IYB3, Q9NSE4, O00560, Q99873, Q93009, Q15155, Q9BV57, Q00169, Q9UBF2, P52630, Q96BM9, Q9UKM9, Q9BUT1, P67775, Q9BRG1, P31151, P01891, Q14789, Q15005, Q16836, Q15459, O00154, P09497, P38159, Q02818, P35998, P62633, P43686, Q9UEY8,…	246	7989	15908	1.27083	0.00476781	0.000265477	0.0179761
GOTERM_BP_ALL	GO:0006082~organic acid metabolic process	26	10.0386	3.04382e-06	Q12904, P53597, O95573, P00505, O94760, Q3SY69, P27708, P32322, P12277, O94925, P42765, Q9NSE4, Q9Y371, P21108, P26640, Q9BV57, Q13085, P31937, Q9NZL9, P60891, Q9NSD9, Q9BUT1, P12081, Q99798, Q16836, Q8NI22	225	560	14116	2.91283	0.0046644	0.000292164	0.0050718		GOTERM_CC_ALL	GO:0030529~ribonucleoprotein complex	23	8.88031	1.62185e-05	P08579, P69905, Q9Y3F4, Q9NY12, Q5CZC0, Q8IYB3, Q92616, P09234, Q15029, Q9HD33, P22087, O76094, Q9UKM9, O14980, Q9UKK3, P52815, Q9UK45, P10155, O76021, Q15459, Q6DKI1, Q92900, P38159	246	515	15908	2.88803	0.00591843	0.000312373	0.0223267
GOTERM_BP_ALL	GO:0051438~regulation of ubiquitin-protein ligase activity	10	3.861	3.83253e-06	P35998, P48556, P43686, Q9UNM6, Q15008, P17980, P51665, O00231, O00487, P62195	225	78	14116	8.0433	0.00586949	0.000346221	0.00638597		GOTERM_CC_ALL	GO:0044429~mitochondrial part	25	9.65251	1.71435e-05	P24752, P53007, O96000, P53597, Q9Y6C9, Q9UJZ1, O95573, P00505, Q8N163, Q9HD33, Q6P587, P52815, P36542, P22695, Q9HAV7, Q9Y6N5, O94925, P42765, Q9NSE4, Q9Y371, Q02218, O95299, O75947, Q99798, Q16836	246	595	15908	2.71709	0.00625495	0.00031368	0.0236
GOTERM_BP_ALL	GO:0051340~regulation of ligase activity	10	3.861	5.26158e-06	P35998, P48556, P43686, Q9UNM6, Q15008, P17980, P51665, O00231, O00487, P62195	225	81	14116	7.7454	0.00804924	0.000448889	0.00876702		GOTERM_CC_ALL	GO:0043231~intracellular membrane-bounded organelle	156	60.2317	2.17866e-05	P24752, P48556, P23193, O60502, Q9H0A0, Q13867, P36404, Q12904, P53597, O14787, Q9Y230, Q6P587, P38606, O60716, P22695, P49419, P06702, P08579, Q9Y3F4, Q9HAV7, P69849, Q8IYB3, Q9NSE4, O00560, Q99873, Q93009, Q15155, Q9BV57, Q00169, Q9UBF2, P52630, Q96BM9, Q9UKM9, Q9BUT1, P67775, Q9BRG1, P31151, P01891, Q14789, Q15005, Q16836, Q15459, O00154, P09497, P38159, Q02818, P35998, P62633, P43686, Q9UEY8,…	246	7982	15908	1.26384	0.00794227	0.000379641	0.0299908
GOTERM_BP_ALL	GO:0046907~intracellular transport	28	10.8108	5.60856e-06	Q9UPN3, Q13596, O60502, P53007, Q9UNH7, O15155, O14787, Q02750, O14964, Q12965, O94973, Q9H3N1, Q92900, Q07866, O00629, P52294, Q9HAV7, P50570, O00560, Q9UMR2, O60749, O76094, Q9UBF2, Q8WVM8, O14980, Q10567, Q8N8S7, P09497	225	657	14116	2.67376	0.00857777	0.000453306	0.00934515		GOTERM_CC_ALL	GO:0044464~cell part	243	93.8224	3.25806e-05	P23193, O60502, Q9H0A0, Q13867, O14787, P38606, O60716, P22695, P29992, O95980, Q9NSE4, Q9UBG0, P46939, Q99873, P20042, Q9BV57, Q00169, Q9UBF2, P52630, Q9NSD9, Q9BUT1, P67775, Q9BRG1, Q16836, Q15459, P09497, Q02818, P35998, P43686, P62633, Q9UEY8, Q13596, Q70UQ0, Q8N163, P46926, P09874, Q9HD33, Q9NZN3, Q13445, Q9GZZ1, Q9UK45, Q92900, P35611, P42765, Q13085, Q9NZL9, P60891, P52758, Q9H1H9, P61758,…	246	14826	15908	1.05989	0.0118539	0.000541885	0.0448466
GOTERM_BP_ALL	GO:0032268~regulation of cellular protein metabolic process	23	8.88031	6.69373e-06	P60228, P35998, P43686, P48556, Q9Y6M1, O60502, Q92616, P55010, P17936, O00487, P62195, O43432, Q9UNM6, P52758, O15372, P67775, Q15008, P17980, P51665, P07996, O00231, P78344, Q92900	225	474	14116	3.04424	0.0102289	0.000513948	0.0111532		GOTERM_CC_ALL	GO:0005623~cell	243	93.8224	3.30351e-05	P23193, O60502, Q9H0A0, Q13867, O14787, P38606, O60716, P22695, P29992, O95980, Q9NSE4, Q9UBG0, P46939, Q99873, P20042, Q9BV57, Q00169, Q9UBF2, P52630, Q9NSD9, Q9BUT1, P67775, Q9BRG1, Q16836, Q15459, P09497, Q02818, P35998, P43686, P62633, Q9UEY8, Q13596, Q70UQ0, Q8N163, P46926, P09874, Q9HD33, Q9NZN3, Q13445, Q9GZZ1, Q9UK45, Q92900, P35611, P42765, Q13085, Q9NZL9, P60891, P52758, Q9H1H9, P61758,…	246	14827	15908	1.05982	0.0120183	0.00052556	0.045472
GOTERM_BP_ALL	GO:0031398~positive regulation of protein ubiquitination	10	3.861	7.12515e-06	P35998, P48556, P43686, Q9UNM6, Q15008, P17980, P51665, O00231, O00487, P62195	225	84	14116	7.46878	0.0108846	0.00052102	0.011872		GOTERM_CC_ALL	GO:0005759~mitochondrial matrix	14	5.40541	5.17342e-05	P24752, Q9HAV7, O94925, P53597, Q9NSE4, P00505, Q8N163, Q02218, Q9HD33, O95299, P52815, Q99798, Q16836, P36542	246	227	15908	3.98825	0.018757	0.000788655	0.0712023
GOTERM_BP_ALL	GO:0019752~carboxylic acid metabolic process	25	9.65251	8.46693e-06	P12277, Q12904, O94925, P42765, P53597, Q9NSE4, O95573, P00505, Q9Y371, P26640, Q3SY69, O94760, Q9BV57, Q13085, P31937, Q9NZL9, P27708, P12081, Q9BUT1, Q9NSD9, P32322, Q99798, Q16836, Q8NI22	225	556	14116	2.82094	0.0129211	0.000590974	0.0141075		GOTERM_CC_ALL	GO:0031980~mitochondrial lumen	14	5.40541	5.17342e-05	P24752, Q9HAV7, O94925, P53597, Q9NSE4, P00505, Q8N163, Q02218, Q9HD33, O95299, P52815, Q99798, Q16836, P36542	246	227	15908	3.98825	0.018757	0.000788655	0.0712023
GOTERM_BP_ALL	GO:0043436~oxoacid metabolic process	25	9.65251	8.46693e-06	P12277, Q12904, O94925, P42765, P53597, Q9NSE4, O95573, P00505, Q9Y371, P26640, Q3SY69, O94760, Q9BV57, Q13085, P31937, Q9NZL9, P27708, P12081, Q9BUT1, Q9NSD9, P32322, Q99798, Q16836, Q8NI22	225	556	14116	2.82094	0.0129211	0.000590974	0.0141075		GOTERM_CC_ALL	GO:0012505~endomembrane system	28	10.8108	7.53352e-05	Q14573, P51151, O15155, O14787, P09874, P61601, O94973, Q9H3N1, P45973, O00629, O94901, P52294, O94905, P69849, Q9Y6D5, P46060, Q9UH99, Q9UMR2, Q86UE4, Q15155, P46977, Q8TAT6, Q9UBF2, O14980, Q10567, P01891, Q14789, Q15005, P09497	246	782	15908	2.31543	0.0271971	0.00110234	0.103669
GOTERM_BP_ALL	GO:0042180~cellular ketone metabolic process	25	9.65251	1.18789e-05	P12277, Q12904, O94925, P42765, P53597, Q9NSE4, O95573, P00505, Q9Y371, P26640, Q3SY69, O94760, Q9BV57, Q13085, P31937, Q9NZL9, P27708, P12081, Q9BUT1, Q9NSD9, P32322, Q99798, Q16836, Q8NI22	225	567	14116	2.76622	0.0180806	0.000792992	0.019792		GOTERM_CC_ALL	GO:0043228~non-membrane-bounded organelle	64	24.7104	0.000105109	P60228, P48556, Q9UPN3, Q14573, Q9Y6M1, Q9H0A0, P62714, P36404, Q9UJZ1, Q6NYC8, Q16666, P52815, Q07866, Q9P0K7, P29992, P06702, P69905, P15924, Q9NY12, P19013, P50570, Q9UH99, O00560, P46939, Q9Y5B9, P22087, Q96BM9, P67775, Q9NR12, Q15459, Q9UEY8, P11387, Q02750, Q9Y4G6, P09874, Q9C0C2, P62195, Q9HD33, P48681, Q12965, Q9Y2J2, P45973, Q9NVD7, P32322, Q6DKI1, Q14980, Q92900, Q14258, O60437, P35611,…	246	2596	15908	1.59425	0.0377414	0.0014786	0.144614
GOTERM_BP_ALL	GO:0009987~cellular process	194	74.9035	1.73428e-05	P23193, O60502, O14787, P61081, P38606, O60716, P22695, P29992, O95980, Q9NSE4, Q9UBG0, P46939, Q99873, P20042, Q96GG9, Q9BV57, Q9UBF2, P52630, P67775, Q9NSD9, Q9BUT1, Q9BRG1, Q16836, Q15459, P09497, P43686, P62633, P35998, Q13596, Q8N163, P09874, P46926, Q9HD33, Q13445, Q9UK45, Q9GZZ1, Q92900, P35611, P42765, Q13085, Q9NZL9, P60891, Q9H1H9, P61758, Q99798, Q08722, Q8N8S7, P60228, Q9NR45, O14744,…	225	10541	14116	1.15465	0.0262871	0.00110933	0.0288944		GOTERM_CC_ALL	GO:0043232~intracellular non-membrane-bounded organelle	64	24.7104	0.000105109	P60228, P48556, Q9UPN3, Q14573, Q9Y6M1, Q9H0A0, P62714, P36404, Q9UJZ1, Q6NYC8, Q16666, P52815, Q07866, Q9P0K7, P29992, P06702, P69905, P15924, Q9NY12, P19013, P50570, Q9UH99, O00560, P46939, Q9Y5B9, P22087, Q96BM9, P67775, Q9NR12, Q15459, Q9UEY8, P11387, Q02750, Q9Y4G6, P09874, Q9C0C2, P62195, Q9HD33, P48681, Q12965, Q9Y2J2, P45973, Q9NVD7, P32322, Q6DKI1, Q14980, Q92900, Q14258, O60437, P35611,…	246	2596	15908	1.59425	0.0377414	0.0014786	0.144614
GOTERM_BP_ALL	GO:0051641~cellular localization	33	12.7413	2.66327e-05	Q9UPN3, Q13596, O60502, P53007, Q96KP1, Q9UNH7, O15155, O14787, Q02750, Q9Y4G6, O14964, Q12965, O94973, Q9H3N1, Q92900, Q07866, O00629, P52294, Q9HAV7, P50570, Q9Y6D5, Q9UH99, Q9Y371, O00560, Q9UMR2, O60749, O76094, Q9UBF2, Q8WVM8, O14980, Q10567, Q8N8S7, P09497	225	928	14116	2.23098	0.0400829	0.001635	0.0443689		GOTERM_CC_ALL	GO:0031966~mitochondrial membrane	18	6.94981	0.00013383	P24752, P53007, Q9Y6N5, O96000, P42765, P53597, Q9Y6C9, Q9UJZ1, O95573, P00505, Q9Y371, Q02218, Q6P587, O95299, O75947, Q16836, P36542, P22695	246	394	15908	2.95431	0.0478046	0.00181261	0.184095
GOTERM_BP_ALL	GO:0031396~regulation of protein ubiquitination	10	3.861	2.95664e-05	P35998, P48556, P43686, Q9UNM6, Q15008, P17980, P51665, O00231, O00487, P62195	225	100	14116	6.27378	0.0443989	0.0017452	0.0492552		GOTERM_CC_ALL	GO:0019866~organelle inner membrane	16	6.17761	0.000184652	O94901, P24752, P53007, Q9Y6N5, O96000, P42765, P53597, Q9Y6C9, Q9UJZ1, P00505, Q6P587, O95299, O75947, Q16836, P36542, P22695	246	329	15908	3.14488	0.0653555	0.00241098	0.253923
GOTERM_BP_ALL	GO:0009056~catabolic process	40	15.444	3.29882e-05	P60228, P35998, P48556, P43686, O60502, P62714, P15586, P53597, P00505, P53004, P46926, O00487, P62195, P61221, Q3SY69, O94760, P42892, P61081, P17980, Q13617, P10155, Q13618, Q92900, O94905, O94925, Q02218, Q9NTK5, Q93009, Q5GLZ8, Q96GG9, Q8TAT6, Q13620, P31937, Q9UNM6, P52209, Q9BUT1, Q15008, P51665, Q99798, O00231	225	1253	14116	2.0028	0.0494084	0.00187493	0.0549541		GOTERM_CC_ALL	GO:0005740~mitochondrial envelope	18	6.94981	0.000279362	P24752, P53007, Q9Y6N5, O96000, P42765, P53597, Q9Y6C9, Q9UJZ1, O95573, P00505, Q9Y371, Q02218, Q6P587, O95299, O75947, Q16836, P36542, P22695	246	419	15908	2.77804	0.0972059	0.00352002	0.383931
GOTERM_BP_ALL	GO:0051649~establishment of localization in cell	31	11.9691	3.31598e-05	Q9UPN3, Q13596, O60502, P53007, Q96KP1, Q9UNH7, O15155, O14787, Q02750, O14964, Q12965, O94973, Q9H3N1, Q92900, Q07866, O00629, P52294, Q9HAV7, P50570, Q9Y6D5, Q9UH99, O00560, Q9UMR2, O60749, O76094, Q9UBF2, Q8WVM8, O14980, Q10567, Q8N8S7, P09497	225	852	14116	2.28271	0.0496589	0.00181743	0.0552399		GOTERM_CC_ALL	GO:0005743~mitochondrial inner membrane	15	5.79151	0.000291201	P24752, P53007, Q9Y6N5, O96000, P42765, P53597, Q9Y6C9, Q9UJZ1, P00505, Q6P587, O95299, O75947, Q16836, P36542, P22695	246	306	15908	3.16993	0.101111	0.00354687	0.400172
GOTERM_BP_ALL	GO:0006520~cellular amino acid metabolic process	14	5.40541	6.62157e-05	O94925, Q12904, Q9NSE4, P00505, P26640, O94760, Q9BV57, P31937, Q9NZL9, P27708, Q9NSD9, P12081, P32322	225	226	14116	3.88641	0.0967092	0.00350112	0.110278		GOTERM_CC_ALL	GO:0070161~anchoring junction	11	4.2471	0.000336281	O60437, P50552, P15924, Q02413, Q08554, Q9NVD7, P31151, O00560, Q9Y4G6, Q14258, Q8N8S7	246	172	15908	4.13566	0.115824	0.00396308	0.461987
GOTERM_BP_ALL	GO:0006412~translation	17	6.56371	7.8525e-05	P60228, Q12904, O75821, P19525, Q9NSE4, P55010, P20042, Q9HD33, P26640, O43432, O15372, P12081, Q9NSD9, P52815, O76021, Q6DKI1, P78344	225	331	14116	3.22218	0.113629	0.00401257	0.130766		GOTERM_CC_ALL	GO:0005635~nuclear envelope	12	4.6332	0.000341681	O00629, O94901, P52294, Q14573, P45973, O14980, P46060, Q9UH99, O14787, Q86UE4, Q9UMR2, P09874	246	205	15908	3.78537	0.117571	0.00390102	0.46939
GOTERM_BP_ALL	GO:0016070~RNA metabolic process	32	12.3552	7.98568e-05	P60228, O14744, P23193, Q12904, Q15029, P09874, P62195, O43432, P61221, P52815, P32322, P10155, Q9UK45, Q92900, P08579, Q9Y3F4, Q9NY12, Q8IYB3, Q9NSE4, P09234, Q9Y5B9, P22087, P26640, Q9UKM9, P12081, Q9NSD9, P67775, Q9UBS4, O76021, Q15459, P78344, P38159	225	938	14116	2.14031	0.11544	0.00394912	0.132982		GOTERM_CC_ALL	GO:0043233~organelle lumen	47	18.1467	0.000472992	P60228, P24752, P48556, P23193, Q14573, Q9H0A0, P53597, P11387, Q8NEU8, P00505, Q9Y230, Q8N163, P09874, P78527, P62195, Q9HD33, Q8IXB1, P27708, P45973, Q16666, P52815, P32322, P07996, P36542, Q14980, Q14258, P06702, P52294, Q9HAV7, Q9NY12, O94925, Q8IYB3, Q9NSE4, P09234, Q02218, Q86UE4, Q9Y5B9, P22087, O95299, O14980, Q9UBS4, Q9BRG1, O76021, Q99798, Q16836, Q15459, O43493	246	1820	15908	1.66996	0.158994	0.00523342	0.649237
GOTERM_BP_ALL	GO:0044248~cellular catabolic process	33	12.7413	0.000171541	P60228, P35998, P43686, P48556, P62714, P53597, P00505, P53004, O00487, P62195, P61221, Q3SY69, O94760, P42892, P61081, P17980, Q13617, Q13618, Q92900, O94905, O94925, Q9NTK5, Q93009, Q5GLZ8, Q96GG9, Q8TAT6, Q13620, Q9UNM6, Q9BUT1, Q15008, P51665, Q99798, O00231	225	1024	14116	2.02182	0.231649	0.00820084	0.285455		GOTERM_CC_ALL	GO:0070013~intracellular organelle lumen	46	17.7606	0.000541544	P60228, P24752, P48556, P23193, Q14573, Q9H0A0, P11387, P53597, Q8NEU8, P00505, Q9Y230, Q8N163, P09874, P78527, P62195, Q9HD33, Q8IXB1, P27708, P45973, Q16666, P52815, P32322, P36542, Q14980, Q14258, P06702, P52294, Q9HAV7, Q9NY12, O94925, Q8IYB3, Q9NSE4, P09234, Q02218, Q86UE4, Q9Y5B9, P22087, O95299, O14980, Q9UBS4, Q9BRG1, O76021, Q99798, Q16836, Q15459, O43493	246	1779	15908	1.6721	0.179842	0.00581417	0.743007
GOTERM_BP_ALL	GO:0015031~protein transport	27	10.4247	0.000191051	Q9UPN3, Q13596, O60502, Q96KP1, Q9UNH7, P51151, O15155, O14787, O14964, O94973, O00629, P52294, Q9HAV7, P46459, O00560, Q9UMR2, O60749, O76094, Q9UBF2, Q9H1H9, O14980, Q8WVM8, Q9BRG1, Q10567, P31150, Q8NI22, P09497	225	762	14116	2.22299	0.254337	0.00885396	0.317872		GOTERM_CC_ALL	GO:0031974~membrane-enclosed lumen	47	18.1467	0.000722702	P60228, P24752, P48556, P23193, Q14573, Q9H0A0, P53597, P11387, Q8NEU8, P00505, Q9Y230, Q8N163, P09874, P78527, P62195, Q9HD33, Q8IXB1, P27708, P45973, Q16666, P52815, P32322, P07996, P36542, Q14980, Q14258, P06702, P52294, Q9HAV7, Q9NY12, O94925, Q8IYB3, Q9NSE4, P09234, Q02218, Q86UE4, Q9Y5B9, P22087, O95299, O14980, Q9UBS4, Q9BRG1, O76021, Q99798, Q16836, Q15459, O43493	246	1856	15908	1.63757	0.23249	0.00753162	0.990413
GOTERM_BP_ALL	GO:0045184~establishment of protein localization	27	10.4247	0.00022055	Q9UPN3, Q13596, O60502, Q96KP1, Q9UNH7, P51151, O15155, O14787, O14964, O94973, O00629, P52294, Q9HAV7, P46459, O00560, Q9UMR2, O60749, O76094, Q9UBF2, Q9H1H9, O14980, Q8WVM8, Q9BRG1, Q10567, P31150, Q8NI22, P09497	225	769	14116	2.20276	0.287377	0.00991528	0.366869
GOTERM_BP_ALL	GO:0000278~mitotic cell cycle	17	6.56371	0.000281491	P43686, P48556, P35998, P50570, Q9UH99, Q02750, P62195, O00487, Q9UNM6, P17980, Q15008, P32322, Q13617, P51665, Q13618, O00231, Q14980	225	370	14116	2.88255	0.351071	0.0122792	0.468017
GOTERM_BP_ALL	GO:0034613~cellular protein localization	18	6.94981	0.00030648	O00629, P52294, Q9UPN3, O60502, Q13596, Q9HAV7, Q9UNH7, O14787, Q9Y371, O00560, O14964, O60749, O76094, Q9UBF2, O94973, O14980, Q10567, P09497	225	411	14116	2.74764	0.375513	0.0129933	0.509464
GOTERM_BP_ALL	GO:0006886~intracellular protein transport	17	6.56371	0.000317482	O00629, P52294, Q9UPN3, O60502, Q13596, Q9HAV7, Q9UNH7, O14787, O00560, O14964, O60749, O76094, Q9UBF2, O94973, O14980, Q10567, P09497	225	374	14116	2.85172	0.385981	0.0130954	0.527707
GOTERM_BP_ALL	GO:0070727~cellular macromolecule localization	18	6.94981	0.000335046	O00629, P52294, Q9UPN3, O60502, Q13596, Q9HAV7, Q9UNH7, O14787, Q9Y371, O00560, O14964, O60749, O76094, Q9UBF2, O94973, O14980, Q10567, P09497	225	414	14116	2.72773	0.402331	0.0134539	0.556826
GOTERM_BP_ALL	GO:0006417~regulation of translation	10	3.861	0.000335818	O43432, P60228, Q9Y6M1, P52758, O15372, Q92616, P55010, P07996, Q92900, P78344	225	137	14116	4.5794	0.403039	0.0131412	0.558106
GOTERM_BP_ALL	GO:0044237~cellular metabolic process	132	50.9653	0.000337722	P23193, P48556, O60502, Q12904, P53597, Q9Y230, O00487, P61081, P38606, O60716, P22695, P49419, P29992, P08579, Q9Y3F4, Q9HAV7, Q8IYB3, O75821, Q9NSE4, P55010, Q99873, Q93009, P20042, Q9BV57, Q96GG9, O00764, P52630, Q9UKM9, Q9BUT1, Q9NSD9, P67775, Q15008, Q9BRG1, Q15005, Q16836, Q15459, P38159, P35998, P62633, P43686, Q96N66, P11387, O00469, O60271, Q02750, P46926, P53004, P09874, Q9HD33, P62195,…	225	6636	14116	1.24795	0.404783	0.012887	0.561261
GOTERM_BP_ALL	GO:0008104~protein localization	29	11.1969	0.000351424	Q9UPN3, Q13596, O60502, Q96KP1, Q9UNH7, P51151, O15155, O14787, Q9Y4G6, O14964, O94973, O00629, P52294, Q9HAV7, P46459, Q9Y371, O00560, Q9UMR2, O60749, O76094, Q9UBF2, Q9H1H9, O14980, Q8WVM8, Q9BRG1, Q10567, P31150, Q8NI22, P09497	225	882	14116	2.06281	0.417183	0.0130815	0.583969
GOTERM_BP_ALL	GO:0033036~macromolecule localization	33	12.7413	0.000414408	Q9UPN3, Q9NZD2, Q13596, O60502, Q96KP1, P51151, Q9UNH7, O15155, O14787, P00505, Q9Y4G6, O14964, O94973, Q92900, O00629, P52294, Q9HAV7, P46459, Q9Y371, O00560, Q9UMR2, O60749, O76094, Q00169, Q9UBF2, Q9H1H9, Q8WVM8, O14980, Q9BRG1, Q10567, P31150, Q8NI22, P09497	225	1076	14116	1.92411	0.470945	0.0150443	0.688292
GOTERM_BP_ALL	GO:0008152~metabolic process	147	56.7568	0.000492366	P24752, P48556, P23193, O60502, Q9H0A0, Q13867, Q12904, P53597, Q9Y230, O00487, Q6P587, P61081, P38606, O60716, P22695, P49419, P29992, P08579, Q9Y3F4, Q9HAV7, P46459, Q8IYB3, O75821, Q9NSE4, P55010, Q99873, Q93009, P20042, Q9BV57, Q96GG9, Q00169, O00764, P52630, Q9UKM9, Q9BUT1, Q9NSD9, P67775, Q15008, Q9BRG1, Q15005, Q16836, Q15459, O00154, P38159, P35998, P62633, P43686, P15586, Q96N66, P11387,…	225	7647	14116	1.20602	0.530675	0.0174383	0.817275
GOTERM_BP_ALL	GO:0009308~amine metabolic process	17	6.56371	0.000661076	P15586, P12277, O94925, Q12904, Q9NSE4, P00505, P26640, P07585, O94760, Q9BV57, P31937, Q9NZL9, P27708, P12081, Q9NSD9, P32322	225	400	14116	2.66636	0.637869	0.0228208	1.09587
[truncated: 5 more columns]

## Sheet: 6.5 < Log2 Conc < 7.0
Biological Process														Cellular Component														Molecular Function														KEGG Pathways
Category	Term	Count	%	PValue	Genes	List Total	Pop Hits	Pop Total	Fold Enrichment	Bonferroni	Benjamini	FDR		Category	Term	Count	%	PValue	Genes	List Total	Pop Hits	Pop Total	Fold Enrichment	Bonferroni	Benjamini	FDR		Category	Term	Count	%	PValue	Genes	List Total	Pop Hits	Pop Total	Fold Enrichment	Bonferroni	Benjamini	FDR		Category	Term	Count	%	PValue	Genes	List Total	Pop Hits
GOTERM_BP_ALL	GO:0006412~translation	26	9.42029	1.30584e-09	P56192, Q9Y3E5, P47897, Q9Y2R5, P54136, Q8TEA8, Q8TD47, Q7Z2W9, Q8IXM3, Q8NE71, P49589, P49411, Q13310, O75822, P26639, Q04637, Q6P5R6, P54577, Q9Y262, P06730, O43776, Q15046, O60841, Q9P2J5, P05198, P23381	254	331	14116	4.36539	2.10502e-06	2.10502e-06	2.1886e-06		GOTERM_CC_ALL	GO:0005737~cytoplasm	217	78.6232	8.44964e-33	Q13200, Q7L1Q6, O00203, O60613, P43034, P23526, Q15717, O43488, Q7Z2W9, Q9UJU6, P49589, Q13561, Q6P5R6, Q04637, P54577, O43776, Q92930, P98082, Q13557, Q8NC51, Q16851, Q01813, P39687, O75477, Q9BY32, P04040, Q8TEA8, Q86UP2, P20962, P10644, P00492, P09486, O43396, Q8NE71, P78559, Q9BWH2, P35613, O60925, Q99442, Q13637, O75874, P13674, P55084, Q9NRV9, Q16718, O43592, P05198, P07954, P23381, P49748,…	267	7319	15908	1.76649	2.92358e-30	2.92358e-30	1.15366e-29		GOTERM_MF_ALL	GO:0003723~RNA binding	40	14.4928	1.50772e-10	P56192, P52597, P14866, O75534, Q9Y2R5, P36776, Q9UQ35, Q15717, Q96AE4, Q9ULC4, Q08211, Q8TD47, Q15424, P05455, Q13283, Q86V81, O43390, Q9UQ80, Q7Z2W9, P38919, Q15631, Q9NR30, P18583, P49589, P52272, Q13310, P09132, Q04637, P54577, P06730, P62312, Q14011, Q32MZ4, P42704, Q9Y5S9, P05198, O43592, P09661, Q9Y4Z0, Q8NC51	261	718	15143	3.23227	8.39798e-08	8.39798e-08	2.20411e-07		KEGG_PATHWAY	hsa00970:Aminoacyl-tRNA biosynthesis	11	3.98551	4.47776e-08	P56192, O43776, Q15046, P49589, Q9P2J5, P26639, P47897, P54577, P54136, Q8TEA8, P23381	130	41
GOTERM_BP_ALL	GO:0043038~amino acid activation	11	3.98551	6.62277e-09	P56192, O43776, Q15046, P49589, Q9P2J5, P26639, P47897, P54577, P54136, Q8TEA8, P23381	254	46	14116	13.2896	1.06758e-05	5.33794e-06	1.10998e-05		GOTERM_CC_ALL	GO:0044444~cytoplasmic part	166	60.1449	2.31681e-26	Q9Y5M8, Q13200, Q12907, Q9Y3E5, P19623, O00203, P36405, O60613, P12268, Q99714, P43034, P23526, P54819, Q13283, O43488, Q7Z2W9, P18859, Q9UJU6, P49589, P49411, Q13561, P17987, O75822, P30533, Q6P5R6, Q04637, P04181, O43776, P42704, Q92930, P98082, Q9NQP4, Q13557, Q8NC51, Q9BS26, Q16851, P51659, Q01813, P39687, O75477, P04040, P54136, P61020, Q8TEA8, P20962, Q99832, Q86UP2, P10644, O00461, P30042,…	267	4895	15908	2.0205	8.01618e-24	4.00809e-24	3.16324e-23		GOTERM_MF_ALL	GO:0005515~protein binding	189	68.4783	5.7587e-10	O00151, Q9Y5M8, Q13200, P52597, Q7L1Q6, O00203, O60613, P12268, Q99714, P43034, Q9UQ35, P23526, Q15717, Q96AE4, P05455, Q13283, Q9UJ70, P12273, O43390, Q9UJU6, P49589, P49411, Q15517, Q13561, O75822, P17987, P30533, Q04637, P54577, P04181, P22413, O60684, Q92734, O43776, P42704, Q92930, Q9NR12, P98082, Q9NQP4, Q13557, Q8NC51, Q9BS26, Q16851, P51659, Q01813, Q04695, P39687, O75477, P04040, P54136,…	261	8154	15143	1.34481	3.2076e-07	1.6038e-07	8.41858e-07		KEGG_PATHWAY	hsa03050:Proteasome	8	2.89855	0.000155179	O43242, Q9UL46, Q13200, P61289, P55036, P62333, Q99460, P62191	130	47
GOTERM_BP_ALL	GO:0006418~tRNA aminoacylation for protein translation	11	3.98551	6.62277e-09	P56192, O43776, Q15046, P49589, Q9P2J5, P26639, P47897, P54577, P54136, Q8TEA8, P23381	254	46	14116	13.2896	1.06758e-05	5.33794e-06	1.10998e-05		GOTERM_CC_ALL	GO:0044424~intracellular part	243	88.0435	5.84387e-21	Q13200, Q7L1Q6, O00203, O60613, P43034, P23526, Q15717, O43488, O43390, Q7Z2W9, Q9UJU6, O75367, P49589, Q13561, Q6P5R6, Q04637, P54577, O43776, Q92930, P98082, Q13557, Q8NC51, Q16851, Q01813, P39687, O75477, Q9BY32, P04040, Q8TEA8, P20962, Q86UP2, P10644, P00492, P09486, O43396, Q8NE71, P78559, Q9BWH2, P35613, O60925, Q99442, Q13637, O75874, P13674, P55084, Q9NRV9, Q16718, O43592, P05198, P07954,…	267	10624	15908	1.36277	2.02198e-18	6.73993e-19	7.97888e-18		GOTERM_MF_ALL	GO:0016875~ligase activity, forming carbon-oxygen bonds	11	3.98551	5.54785e-09	P56192, O43776, Q15046, P49589, Q9P2J5, P26639, P47897, P54577, P54136, Q8TEA8, P23381	261	47	15143	13.579	3.09015e-06	1.03005e-06	8.11034e-06		KEGG_PATHWAY	hsa00190:Oxidative phosphorylation	12	4.34783	0.000408202	P17568, O43676, P21912, P51970, P18859, Q16718, O14548, Q15181, P56556, P36542, P36543, O95182	130	130
GOTERM_BP_ALL	GO:0043039~tRNA aminoacylation	11	3.98551	6.62277e-09	P56192, O43776, Q15046, P49589, Q9P2J5, P26639, P47897, P54577, P54136, Q8TEA8, P23381	254	46	14116	13.2896	1.06758e-05	5.33794e-06	1.10998e-05		GOTERM_CC_ALL	GO:0005622~intracellular	244	88.4058	9.80373e-19	Q13200, Q7L1Q6, O00203, O60613, P43034, P23526, Q15717, O43488, O43390, Q7Z2W9, Q9UJU6, O75367, P49589, Q13561, Q6P5R6, Q04637, P54577, O43776, Q92930, P98082, Q13557, Q8NC51, Q16851, Q01813, P39687, O75477, Q9BY32, P04040, Q8TEA8, P20962, Q86UP2, P10644, P00492, P09486, O43396, Q8NE71, P78559, Q9BWH2, P35613, O60925, Q99442, Q13637, O75874, P13674, P55084, Q9NRV9, Q16718, O43592, P05198, P07954,…	267	10995	15908	1.32221	3.39209e-16	8.48022e-17	1.33854e-15		GOTERM_MF_ALL	GO:0004812~aminoacyl-tRNA ligase activity	11	3.98551	5.54785e-09	P56192, O43776, Q15046, P49589, Q9P2J5, P26639, P47897, P54577, P54136, Q8TEA8, P23381	261	47	15143	13.579	3.09015e-06	1.03005e-06	8.11034e-06		KEGG_PATHWAY	hsa05016:Huntington's disease	14	5.07246	0.0005743	O43676, P21912, Q13561, P51970, P07203, P56556, P17568, Q14203, P18859, Q16718, O14548, P36542, O95182, Q96CW1	130	180
GOTERM_BP_ALL	GO:0006519~cellular amino acid and derivative metabolic process	25	9.05797	2.08836e-08	P56192, P19623, P47897, P12955, P43034, P54136, Q8TEA8, P11586, P00492, P08243, P00966, P49589, P26639, P34897, P54577, P07203, O43776, Q15046, O75874, P49189, P13674, P11413, Q9P2J5, P23381, P36969	254	352	14116	3.94707	3.36638e-05	1.12214e-05	3.5001e-05		GOTERM_CC_ALL	GO:0044446~intracellular organelle part	123	44.5652	7.3402e-12	O00151, P52597, P36405, O60613, Q99714, P43034, Q9UQ35, Q96AE4, P54819, P05455, O43390, P18859, O75367, P49411, P17987, Q13561, P30533, P04181, O60684, P42704, Q9NR12, P98082, Q13557, Q9BS26, P51659, Q04695, O75477, P04040, P54136, Q8TEA8, Q86UP2, O00461, P30042, P09486, Q14980, P27695, P78559, Q92896, P35613, Q9Y262, P17568, P13674, Q15691, P55084, O75400, Q16718, P07954, O43592, Q5SSJ5, P49748,…	267	4225	15908	1.73453	2.53972e-09	5.07945e-10	1.00219e-08		GOTERM_MF_ALL	GO:0016876~ligase activity, forming aminoacyl-tRNA and related compounds	11	3.98551	5.54785e-09	P56192, O43776, Q15046, P49589, Q9P2J5, P26639, P47897, P54577, P54136, Q8TEA8, P23381	261	47	15143	13.579	3.09015e-06	1.03005e-06	8.11034e-06		KEGG_PATHWAY	hsa00520:Amino sugar and nucleotide sugar metabolism	7	2.53623	0.000759151	Q16851, Q16222, Q9UHQ9, Q9UJ70, O95394, O15305, Q96EK6	130	44
GOTERM_BP_ALL	GO:0044237~cellular metabolic process	162	58.6957	5.92366e-08	Q13200, P52597, Q7L1Q6, Q9Y3E5, P19623, O60613, P12268, Q99714, P43034, O95394, Q9UQ35, P23526, Q15717, Q96AE4, Q9H4A4, P54819, P05455, Q9UJ70, O43488, O43390, Q7Z2W9, P18859, Q9UJU6, P49589, P49411, P17987, O75822, P30533, Q6P5R6, Q04637, P54577, P22413, Q92734, O43776, P42704, Q9NQP4, Q13557, Q8NC51, Q9BS26, Q16851, P51659, Q01813, P12955, P39687, O75477, Q9BY32, P04040, P54136, Q8TEA8, P20962,…	254	6636	14116	1.35671	9.54848e-05	2.38721e-05	9.92809e-05		GOTERM_CC_ALL	GO:0044422~organelle part	123	44.5652	1.14256e-11	O00151, P52597, P36405, O60613, Q99714, P43034, Q9UQ35, Q96AE4, P54819, P05455, O43390, P18859, O75367, P49411, P17987, Q13561, P30533, P04181, O60684, P42704, Q9NR12, P98082, Q13557, Q9BS26, P51659, Q04695, O75477, P04040, P54136, Q8TEA8, Q86UP2, O00461, P30042, P09486, Q14980, P27695, P78559, Q92896, P35613, Q9Y262, P17568, P13674, Q15691, P55084, O75400, Q16718, P07954, O43592, Q5SSJ5, P49748,…	267	4251	15908	1.72392	3.95327e-09	6.58879e-10	1.55999e-08		GOTERM_MF_ALL	GO:0000166~nucleotide binding	74	26.8116	2.1757e-08	P49748, Q9Y5M8, P52597, P36405, P47897, Q99714, P06737, P11586, Q15717, Q08211, P54819, Q15424, P05455, Q13283, Q9UJ70, O43390, P13804, P49589, Q13310, P49411, Q9UL25, P78371, P17987, P54577, P22413, Q92734, O43776, Q9H270, P23919, O60841, O43143, Q13418, Q9P2J5, P11413, Q9Y5S9, Q16881, Q92930, Q8TDX7, P62191, Q13557, P56192, Q9UIJ7, Q16698, Q01813, P14866, P36776, P04040, P54136, P61020, Q8TEA8,…	261	2245	15143	1.91244	1.21186e-05	3.02965e-06	3.18063e-05		KEGG_PATHWAY	hsa05010:Alzheimer's disease	13	4.71014	0.000793636	P17568, O43676, P08473, P21912, P51970, Q16718, Q99714, P18859, O14548, P36542, P56556, O95182, P63098	130	163
GOTERM_BP_ALL	GO:0006399~tRNA metabolic process	14	5.07246	1.89444e-07	P62312, P56192, O43776, Q15046, P49589, P05455, Q9P2J5, P26639, P47897, Q99714, P54577, P54136, Q8TEA8, P23381	254	118	14116	6.59362	0.000305336	6.10748e-05	0.000317508		GOTERM_CC_ALL	GO:0032991~macromolecular complex	99	35.8696	6.3129e-11	O00151, Q9Y5M8, Q13200, P52597, O00203, P43034, Q9UQ35, P05455, O43390, P18859, Q7Z2W9, O75367, P17987, O75822, Q13561, Q04637, Q6P5R6, O60684, Q9NQP4, Q13557, Q01813, Q04695, Q99832, P10644, Q8TD47, Q14980, P27695, Q8NE71, P78559, O60925, Q9Y262, P17568, Q15691, P55084, Q16718, O43592, P05198, P07954, Q5SSJ5, O43242, Q9NPE3, Q99460, Q92629, P61289, Q08211, Q9UQ80, P36957, P36542, P36543, P63098,…	267	3155	15908	1.86956	2.18426e-08	3.12037e-09	8.61926e-08		GOTERM_MF_ALL	GO:0016491~oxidoreductase activity	35	12.6812	2.86215e-08	P49748, P51659, O43676, Q16698, O60613, Q99714, P12268, P00325, P04040, P11586, O43488, P13804, O95182, O43396, P27695, P21912, P51970, P56556, P07203, Q9UHQ9, P17568, P49189, O75874, P13674, P11413, Q16881, P55084, Q16718, Q9UBQ7, P15121, O14548, Q9NVS9, Q53GQ0, Q99757, P36969	261	689	15143	2.94727	1.5942e-05	3.18843e-06	4.18414e-05
GOTERM_BP_ALL	GO:0006091~generation of precursor metabolites and energy	22	7.97101	2.18943e-07	P49748, O43396, O43676, Q01813, P21912, P51970, P04040, P06737, P56556, P22413, P17568, O75874, Q16881, Q16718, P13804, P18859, P07954, P36957, P36542, P36543, O95182, Q99757	254	313	14116	3.90622	0.000352873	5.88209e-05	0.000366949		GOTERM_CC_ALL	GO:0043229~intracellular organelle	192	69.5652	1.34061e-07	O00151, Q9Y5M8, Q12907, P52597, Q9Y3E5, P36405, O00203, O60613, Q99714, P43034, Q9UQ35, P23526, Q15717, Q96AE4, P54819, P05455, Q13283, O43488, O43390, Q7Z2W9, P18859, Q9UJU6, O75367, P49411, Q15517, Q13561, P17987, P30533, Q6P5R6, P54577, P04181, O60684, P42704, Q92930, Q9NR12, P98082, Q13557, Q8NC51, Q9BS26, P51659, Q04695, P39687, O75477, P04040, P54136, P61020, Q8TEA8, P20962, Q86UP2, O00461,…	267	8977	15908	1.27431	4.6384e-05	5.79812e-06	0.000183039		GOTERM_MF_ALL	GO:0003824~catalytic activity	124	44.9275	8.94134e-06	Q9Y3E5, P19623, O60613, P12268, Q99714, O95394, P23526, Q9H4A4, Q9BRF8, P54819, Q13283, Q99685, O43488, Q9UJ70, P18859, P49589, P49411, Q13561, P54577, P04181, P22413, Q92734, O43776, Q92930, Q13557, Q9BS26, Q16851, P51659, Q01813, P12955, Q9BY32, P04040, P61020, P54136, Q8TEA8, P10644, P00492, P08243, O43396, P27695, Q8NE71, P04062, P31939, P20020, P46439, P17568, O75874, P13674, P55084, Q9UBQ7,…	261	5198	15143	1.38407	0.00496797	0.000829714	0.0130704
GOTERM_BP_ALL	GO:0019752~carboxylic acid metabolic process	30	10.8696	2.42452e-07	P51659, Q16851, P49748, P56192, Q16698, P12955, P47897, P54136, Q8TEA8, P11586, Q9H4A4, P08243, P36957, P00966, P49589, P21912, P35613, P26639, P34897, P54577, Q15046, O43776, P49189, O75874, P13674, Q9P2J5, P55084, Q9UBQ7, P07954, P23381	254	556	14116	2.99864	0.000390756	5.58316e-05	0.00040635		GOTERM_CC_ALL	GO:0043226~organelle	192	69.5652	1.52695e-07	O00151, Q9Y5M8, Q12907, P52597, Q9Y3E5, P36405, O00203, O60613, Q99714, P43034, Q9UQ35, P23526, Q15717, Q96AE4, P54819, P05455, Q13283, O43488, O43390, Q7Z2W9, P18859, Q9UJU6, O75367, P49411, Q15517, Q13561, P17987, P30533, Q6P5R6, P54577, P04181, O60684, P42704, Q92930, Q9NR12, P98082, Q13557, Q8NC51, Q9BS26, P51659, Q04695, P39687, O75477, P04040, P54136, P61020, Q8TEA8, P20962, Q86UP2, O00461,…	267	8989	15908	1.27261	5.28312e-05	5.87027e-06	0.000208481		GOTERM_MF_ALL	GO:0016616~oxidoreductase activity, acting on the CH-OH group of donors, NAD or NADP as acceptor	11	3.98551	1.18556e-05	P51659, O75874, O43488, P11413, P55084, Q99714, P15121, P00325, P12268, Q9UBQ7, Q53GQ0	261	104	15143	6.13664	0.00658184	0.000942926	0.0173301
GOTERM_BP_ALL	GO:0043436~oxoacid metabolic process	30	10.8696	2.42452e-07	P51659, Q16851, P49748, P56192, Q16698, P12955, P47897, P54136, Q8TEA8, P11586, Q9H4A4, P08243, P36957, P00966, P49589, P21912, P35613, P26639, P34897, P54577, Q15046, O43776, P49189, O75874, P13674, Q9P2J5, P55084, Q9UBQ7, P07954, P23381	254	556	14116	2.99864	0.000390756	5.58316e-05	0.00040635		GOTERM_CC_ALL	GO:0043231~intracellular membrane-bounded organelle	170	61.5942	6.57801e-06	Q9Y5M8, O00151, Q12907, P52597, Q9Y3E5, O00203, P36405, O60613, Q99714, P43034, Q9UQ35, P23526, Q15717, Q96AE4, P54819, P05455, Q13283, O43488, O43390, Q7Z2W9, P18859, O75367, P49411, P17987, P30533, P54577, P04181, O60684, P42704, P98082, Q13557, Q8NC51, Q9BS26, P51659, Q04695, P39687, O75477, P04040, P54136, P61020, Q8TEA8, P20962, Q86UP2, O00461, P30042, P09486, P51858, Q14980, Q9UGP8, P27695,…	267	7982	15908	1.26894	0.00227341	0.000227574	0.00898086		GOTERM_MF_ALL	GO:0048037~cofactor binding	16	5.7971	2.70283e-05	P49748, Q16698, P34897, Q99714, P04040, P06737, P04181, P08243, O75874, P11413, P55084, Q16881, P13804, Q9UBQ7, Q9NVS9, P36957	261	249	15143	3.72814	0.0149422	0.0018801	0.0395051
GOTERM_BP_ALL	GO:0006082~organic acid metabolic process	30	10.8696	2.81627e-07	P51659, Q16851, P49748, P56192, Q16698, P12955, P47897, P54136, Q8TEA8, P11586, Q9H4A4, P08243, P36957, P00966, P49589, P21912, P35613, P26639, P34897, P54577, Q15046, O43776, P49189, O75874, P13674, Q9P2J5, P55084, Q9UBQ7, P07954, P23381	254	560	14116	2.97722	0.00045388	5.67462e-05	0.000472008		GOTERM_CC_ALL	GO:0043227~membrane-bounded organelle	170	61.5942	7.02449e-06	Q9Y5M8, O00151, Q12907, P52597, Q9Y3E5, O00203, P36405, O60613, Q99714, P43034, Q9UQ35, P23526, Q15717, Q96AE4, P54819, P05455, Q13283, O43488, O43390, Q7Z2W9, P18859, O75367, P49411, P17987, P30533, P54577, P04181, O60684, P42704, P98082, Q13557, Q8NC51, Q9BS26, P51659, Q04695, P39687, O75477, P04040, P54136, P61020, Q8TEA8, P20962, Q86UP2, O00461, P30042, P09486, P51858, Q14980, Q9UGP8, P27695,…	267	7989	15908	1.26783	0.00242753	0.000220929	0.0095904		GOTERM_MF_ALL	GO:0051082~unfolded protein binding	11	3.98551	2.87055e-05	P31689, Q9NYU2, P78371, P17987, P49257, Q99471, P30533, O60925, Q9NQP4, Q99832, Q9UGP8	261	115	15143	5.54966	0.015862	0.001775	0.041956
GOTERM_BP_ALL	GO:0008152~metabolic process	177	64.1304	3.27879e-07	Q13200, P52597, Q7L1Q6, Q9Y3E5, P19623, O60613, P12268, Q99714, P43034, O95394, Q9UQ35, P23526, Q15717, Q96AE4, Q9H4A4, P54819, P05455, Q9UJ70, Q99685, O43488, O43390, Q7Z2W9, P18859, Q9UJU6, P49589, P49411, O75822, P17987, P30533, Q6P5R6, Q04637, P54577, P22413, Q92734, O43776, P42704, Q9NQP4, Q13557, Q8NC51, Q9BS26, Q16851, P51659, Q01813, P12955, P39687, O75477, Q9BY32, P04040, P54136, Q8TEA8,…	254	7647	14116	1.28635	0.000528402	5.87251e-05	0.000549527		GOTERM_CC_ALL	GO:0044464~cell part	262	94.9275	0.000195776	Q13200, Q7L1Q6, O00203, O60613, P43034, P23526, Q15717, O43488, O43390, Q7Z2W9, Q9UJU6, O75367, P49589, Q13561, Q6P5R6, Q04637, P54577, P22413, O43776, Q92930, P98082, Q13557, Q8NC51, Q16851, Q01813, P39687, O75477, Q9BY32, P04040, Q8TEA8, P20962, Q86UP2, P10644, P00492, P09486, O43396, Q8NE71, P78559, Q9BWH2, P35613, O60925, Q99442, Q9P035, P20020, Q13637, O75874, P13674, P55084, Q9NRV9, Q16718,…	267	14826	15908	1.05289	0.0655014	0.00562952	0.26697		GOTERM_MF_ALL	GO:0016614~oxidoreductase activity, acting on CH-OH group of donors	11	3.98551	3.09459e-05	P51659, O75874, O43488, P11413, P55084, Q99714, P15121, P00325, P12268, Q9UBQ7, Q53GQ0	261	116	15143	5.50182	0.0170894	0.00172223	0.04523
GOTERM_BP_ALL	GO:0042180~cellular ketone metabolic process	30	10.8696	3.64777e-07	P51659, Q16851, P49748, P56192, Q16698, P12955, P47897, P54136, Q8TEA8, P11586, Q9H4A4, P08243, P36957, P00966, P49589, P21912, P35613, P26639, P34897, P54577, Q15046, O43776, P49189, O75874, P13674, Q9P2J5, P55084, Q9UBQ7, P07954, P23381	254	567	14116	2.94047	0.000587848	5.88004e-05	0.000611367		GOTERM_CC_ALL	GO:0005623~cell	262	94.9275	0.000198422	Q13200, Q7L1Q6, O00203, O60613, P43034, P23526, Q15717, O43488, O43390, Q7Z2W9, Q9UJU6, O75367, P49589, Q13561, Q6P5R6, Q04637, P54577, P22413, O43776, Q92930, P98082, Q13557, Q8NC51, Q16851, Q01813, P39687, O75477, Q9BY32, P04040, Q8TEA8, P20962, Q86UP2, P10644, P00492, P09486, O43396, Q8NE71, P78559, Q9BWH2, P35613, O60925, Q99442, Q9P035, P20020, Q13637, O75874, P13674, P55084, Q9NRV9, Q16718,…	267	14827	15908	1.05282	0.0663567	0.00526768	0.270574		GOTERM_MF_ALL	GO:0050662~coenzyme binding	12	4.34783	0.000297736	P49748, Q16698, O75874, P11413, Q16881, P55084, Q99714, P13804, Q9UBQ7, P04040, Q9NVS9, P36957	261	181	15143	3.84657	0.152838	0.0149654	0.434376
GOTERM_BP_ALL	GO:0055114~oxidation reduction	31	11.2319	1.36486e-06	P49748, P51659, O43676, Q16698, P12268, P00325, Q99714, P04040, P11586, O43488, P13804, O95182, O43396, P21912, P51970, P56556, P07203, P17568, Q9UHQ9, P49189, O75874, P13674, P11413, Q16881, Q16718, Q9UBQ7, P15121, Q9NVS9, Q53GQ0, Q99757, P36969	254	639	14116	2.69612	0.00219774	0.000199994	0.00228749																GOTERM_MF_ALL	GO:0000049~tRNA binding	5	1.81159	0.000403721	P56192, P49589, P05455, O43592, P54577	261	21	15143	13.8141	0.201418	0.0185686	0.588575
GOTERM_BP_ALL	GO:0044106~cellular amine metabolic process	20	7.24638	2.55354e-06	P56192, P00966, P49589, P19623, P26639, P47897, P12955, P34897, P54577, P43034, P54136, Q8TEA8, P11586, O43776, Q15046, P00492, P08243, P49189, Q9P2J5, P23381	254	305	14116	3.64425	0.00410785	0.000342967	0.00427966																GOTERM_MF_ALL	GO:0017076~purine nucleotide binding	53	19.2029	0.000500966	P49748, Q9Y5M8, P36405, P47897, P06737, P11586, Q08211, P54819, Q13283, Q9UJ70, P13804, P49589, P49411, Q9UL25, P17987, P78371, P54577, P22413, Q92734, O43776, P23919, O60841, O43143, Q13418, Q9P2J5, Q16881, Q92930, Q8TDX7, P62191, Q13557, P56192, Q01813, Q9UIJ7, P36776, P54136, P61020, Q8TEA8, P78527, Q99832, P10644, P61163, P08243, P38919, Q8NE71, Q9NR30, P00966, P26639, P20020, Q13637, P20339,…	261	1918	15143	1.60324	0.243542	0.021241	0.729863
GOTERM_BP_ALL	GO:0034660~ncRNA metabolic process	17	6.15942	3.98926e-06	P56192, P49589, P26639, P47897, Q9NPE3, Q99714, P54577, P54136, Q8TEA8, P62312, Q15046, O43776, P05455, Q9P2J5, Q9UQ80, P38919, P23381	254	230	14116	4.1077	0.00641007	0.000494547	0.00668582																GOTERM_MF_ALL	GO:0016651~oxidoreductase activity, acting on NADH or NADPH	8	2.89855	0.000554716	Q9UHQ9, P17568, O43676, Q16881, P51970, Q16718, P56556, O95182	261	83	15143	5.59221	0.265865	0.021834	0.807876
GOTERM_BP_ALL	GO:0016070~RNA metabolic process	38	13.7681	4.71971e-06	P56192, P52597, O75937, P47897, P14866, O75533, Q9NPE3, Q99714, Q9UQ35, P54136, Q8TEA8, Q15717, Q96AE4, Q08211, P05455, Q86V81, O43390, Q9UQ80, P38919, Q9Y3C6, P27695, P49589, P52272, Q13310, P26639, Q04637, P54577, P62312, Q15046, O43776, O43143, Q9P2J5, Q9Y5S9, O75400, P09661, P23381, Q9Y4Z0, Q8NC51	254	938	14116	2.25143	0.00757932	0.000543294	0.00790997																GOTERM_MF_ALL	GO:0008137~NADH dehydrogenase (ubiquinone) activity	6	2.17391	0.000811004	P17568, O43676, P51970, Q16718, P56556, O95182	261	43	15143	8.0957	0.36359	0.0296782	1.17907
GOTERM_BP_ALL	GO:0045333~cellular respiration	11	3.98551	9.17088e-06	P17568, O43676, O75874, P21912, P51970, Q16718, P07954, P04040, P36957, P56556, O95182	254	97	14116	6.3023	0.0146748	0.000985082	0.0153693																GOTERM_MF_ALL	GO:0050136~NADH dehydrogenase (quinone) activity	6	2.17391	0.000811004	P17568, O43676, P51970, Q16718, P56556, O95182	261	43	15143	8.0957	0.36359	0.0296782	1.17907
GOTERM_BP_ALL	GO:0031400~negative regulation of protein modification process	12	4.34783	9.44355e-06	P22413, O43242, Q9UL46, Q13200, P61289, P11413, Q9BZQ8, P55036, P62333, Q99460, P62191, O75832	254	119	14116	5.60418	0.0151078	0.000950989	0.0158263																GOTERM_MF_ALL	GO:0003954~NADH dehydrogenase activity	6	2.17391	0.000811004	P17568, O43676, P51970, Q16718, P56556, O95182	261	43	15143	8.0957	0.36359	0.0296782	1.17907
GOTERM_BP_ALL	GO:0015980~energy derivation by oxidation of organic compounds	13	4.71014	1.08218e-05	P49748, O43676, P21912, P51970, P04040, P56556, P06737, P17568, O75874, Q16718, P07954, P36957, O95182	254	144	14116	5.01717	0.0172936	0.00102564	0.0181359																GOTERM_MF_ALL	GO:0003729~mRNA binding	7	2.53623	0.000928096	Q15717, Q15631, Q13310, P05455, Q9Y5S9, P38919, Q8NC51	261	66	15143	6.15355	0.403806	0.0318075	1.34823
GOTERM_BP_ALL	GO:0009308~amine metabolic process	22	7.97101	1.09694e-05	P56192, Q06033, P00966, P49589, P19623, P26639, P47897, P12955, P34897, P54577, P43034, P54136, Q8TEA8, P11586, O43776, Q15046, P00492, P08243, P49189, P13674, Q9P2J5, P23381	254	400	14116	3.05661	0.0175273	0.000981893	0.0183832
GOTERM_BP_ALL	GO:0006520~cellular amino acid metabolic process	16	5.7971	1.40767e-05	P56192, P00966, P49589, P26639, P12955, P47897, P34897, P54577, P54136, Q8TEA8, P11586, O43776, Q15046, P08243, Q9P2J5, P23381	254	226	14116	3.9345	0.0224363	0.00119359	0.02359
GOTERM_BP_ALL	GO:0043161~proteasomal ubiquitin-dependent protein catabolic process	11	3.98551	1.43625e-05	P54727, O43242, Q9UL46, Q13200, P61289, P55036, O75477, P62333, Q99460, P62191, O75832	254	102	14116	5.99336	0.0228866	0.00115696	0.0240689
GOTERM_BP_ALL	GO:0010498~proteasomal protein catabolic process	11	3.98551	1.43625e-05	P54727, O43242, Q9UL46, Q13200, P61289, P55036, O75477, P62333, Q99460, P62191, O75832	254	102	14116	5.99336	0.0228866	0.00115696	0.0240689
GOTERM_BP_ALL	GO:0006457~protein folding	14	5.07246	1.82904e-05	P31689, P17987, P78371, O60613, P49257, Q99471, O60925, P30533, Q99832, Q9NYU2, Q9NQP4, Q9Y3C6, Q9UGP8, Q9BS26	254	177	14116	4.39575	0.029054	0.00140303	0.0306504
GOTERM_BP_ALL	GO:0051436~negative regulation of ubiquitin-protein ligase activity during mitotic cell cycle	9	3.26087	1.99112e-05	O43242, Q9UL46, Q13200, P61289, P55036, P62333, Q99460, P62191, O75832	254	65	14116	7.69497	0.0315875	0.0014579	0.0333661
GOTERM_BP_ALL	GO:0031145~anaphase-promoting complex-dependent proteasomal ubiquitin-dependent protein catabolic process	9	3.26087	1.99112e-05	O43242, Q9UL46, Q13200, P61289, P55036, P62333, Q99460, P62191, O75832	254	65	14116	7.69497	0.0315875	0.0014579	0.0333661
GOTERM_BP_ALL	GO:0032269~negative regulation of cellular protein metabolic process	14	5.07246	2.1863e-05	P22413, Q9UL46, O43242, Q13200, P61289, P11413, Q9BZQ8, P55036, Q99460, P62333, P35625, P38919, P62191, O75832	254	180	14116	4.32248	0.0346298	0.00153116	0.0366363
GOTERM_BP_ALL	GO:0009987~cellular process	217	78.6232	2.18731e-05	Q13200, Q7L1Q6, O00203, O60613, P43034, O95394, P23526, Q15717, O43488, O43390, Q7Z2W9, Q9UJU6, O75367, P49589, Q13561, Q6P5R6, Q04637, P54577, P22413, O43776, P98082, Q13557, Q8NC51, Q16851, Q01813, P39687, O75477, Q9BY32, P04040, Q8TEA8, Q86UP2, P20962, P10644, P00492, O43396, Q8NE71, P35613, O60925, Q99442, Q9P035, P20020, O75874, P13674, P55084, Q16718, O43592, P05198, P07954, P23381, P49748,…	254	10541	14116	1.14408	0.0346455	0.00146808	0.0366532
GOTERM_BP_ALL	GO:0009117~nucleotide metabolic process	18	6.52174	2.19517e-05	Q9UIJ7, P54709, P12268, Q9BY32, P36776, P31939, P20020, P11586, P22413, P00492, O75874, P23919, P11413, P18859, P36957, P36542, P36543, P32321	254	293	14116	3.41415	0.0347678	0.00141446	0.0367849
GOTERM_BP_ALL	GO:0006753~nucleoside phosphate metabolic process	18	6.52174	2.19517e-05	Q9UIJ7, P54709, P12268, Q9BY32, P36776, P31939, P20020, P11586, P22413, P00492, O75874, P23919, P11413, P18859, P36957, P36542, P36543, P32321	254	293	14116	3.41415	0.0347678	0.00141446	0.0367849
GOTERM_BP_ALL	GO:0051444~negative regulation of ubiquitin-protein ligase activity	9	3.26087	2.49483e-05	O43242, Q9UL46, Q13200, P61289, P55036, P62333, Q99460, P62191, O75832	254	67	14116	7.46527	0.0394191	0.00154562	0.0418052
GOTERM_BP_ALL	GO:0051352~negative regulation of ligase activity	9	3.26087	2.49483e-05	O43242, Q9UL46, Q13200, P61289, P55036, P62333, Q99460, P62191, O75832	254	67	14116	7.46527	0.0394191	0.00154562	0.0418052
GOTERM_BP_ALL	GO:0051437~positive regulation of ubiquitin-protein ligase activity during mitotic cell cycle	9	3.26087	2.78421e-05	O43242, Q9UL46, Q13200, P61289, P55036, P62333, Q99460, P62191, O75832	254	68	14116	7.35549	0.0438897	0.00166092	0.0466532
GOTERM_BP_ALL	GO:0051248~negative regulation of protein metabolic process	14	5.07246	3.26704e-05	P22413, Q9UL46, O43242, Q13200, P61289, P11413, Q9BZQ8, P55036, Q99460, P62333, P35625, P38919, P62191, O75832	254	187	14116	4.16068	0.0513028	0.00187915	0.0547418
GOTERM_BP_ALL	GO:0051443~positive regulation of ubiquitin-protein ligase activity	9	3.26087	3.44777e-05	O43242, Q9UL46, Q13200, P61289, P55036, P62333, Q99460, P62191, O75832	254	70	14116	7.14533	0.0540627	0.00191468	0.0577691
GOTERM_BP_ALL	GO:0022900~electron transport chain	11	3.98551	3.80316e-05	O43396, P17568, O43676, P21912, Q16881, P51970, Q16718, P13804, P56556, O95182, Q99757	254	114	14116	5.36248	0.0594666	0.00204152	0.0637221
GOTERM_BP_ALL	GO:0051439~regulation of ubiquitin-protein ligase activity during mitotic cell cycle	9	3.26087	3.82616e-05	O43242, Q9UL46, Q13200, P61289, P55036, P62333, Q99460, P62191, O75832	254	71	14116	7.04469	0.0598152	0.00198766	0.0641073
GOTERM_BP_ALL	GO:0016071~mRNA metabolic process	20	7.24638	3.94061e-05	P52597, P52272, O75937, P14866, O75533, Q9UQ35, Q15717, P62312, Q08211, P05455, O43143, Q9Y5S9, Q86V81, O43390, O75400, P38919, Q9Y3C6, P09661, Q8NC51, Q9Y4Z0	254	370	14116	3.00404	0.0615483	0.00198315	0.0660244
GOTERM_BP_ALL	GO:0032268~regulation of cellular protein metabolic process	23	8.33333	4.48828e-05	O43242, Q9UL46, Q13200, Q9BZQ8, Q04637, Q99460, Q9P035, P10644, P22413, P06730, P61289, O60841, Q9Y5S9, P11413, Q9UQ80, P55036, P05198, P62333, P35625, P38919, P62191, O75832, Q9UJU6	254	474	14116	2.69667	0.0697973	0.00219011	0.0751973
GOTERM_BP_ALL	GO:0051351~positive regulation of ligase activity	9	3.26087	4.68751e-05	O43242, Q9UL46, Q13200, P61289, P55036, P62333, Q99460, P62191, O75832	254	73	14116	6.85169	0.07278	0.00222002	0.078534
GOTERM_BP_ALL	GO:0031397~negative regulation of protein ubiquitination	9	3.26087	5.17536e-05	O43242, Q9UL46, Q13200, P61289, P55036, P62333, Q99460, P62191, O75832	254	74	14116	6.7591	0.0800436	0.00238085	0.0867041
GOTERM_BP_ALL	GO:0008380~RNA splicing	17	6.15942	5.46281e-05	P52597, P52272, O75937, P14866, O75533, Q9UQ35, P62312, Q08211, O43143, Q9Y5S9, Q86V81, O43390, O75400, P38919, Q9Y3C6, P09661, Q9Y4Z0	254	284	14116	3.32666	0.0842968	0.0024432	0.0915177
GOTERM_BP_ALL	GO:0055086~nucleobase, nucleoside and nucleotide metabolic process	18	6.52174	5.69029e-05	Q9UIJ7, P54709, P12268, Q9BY32, P36776, P31939, P20020, P11586, P22413, P00492, O75874, P23919, P11413, P18859, P36957, P36542, P36543, P32321	254	316	14116	3.16565	0.0876486	0.00247612	0.0953269
GOTERM_BP_ALL	GO:0051438~regulation of ubiquitin-protein ligase activity	9	3.26087	7.57049e-05	O43242, Q9UL46, Q13200, P61289, P55036, P62333, Q99460, P62191, O75832	254	78	14116	6.41248	0.114888	0.00320645	0.126806
GOTERM_BP_ALL	GO:0044238~primary metabolic process	155	56.1594	9.05749e-05	Q13200, P52597, Q7L1Q6, Q9Y3E5, P19623, O60613, P12268, Q99714, P43034, O95394, Q9UQ35, Q15717, Q96AE4, Q9H4A4, P54819, P05455, Q9UJ70, Q99685, O43488, O43390, Q7Z2W9, P18859, Q9UJU6, P49589, P49411, P17987, O75822, P30533, Q6P5R6, Q04637, P54577, P22413, Q92734, O43776, P42704, Q9NQP4, Q13557, Q9BS26, Q8NC51, Q16851, P51659, Q01813, P12955, P39687, O75477, Q9BY32, P04040, P54136, Q8TEA8, P20962,…	254	6923	14116	1.24427	0.135854	0.00373693	0.151696
GOTERM_BP_ALL	GO:0051340~regulation of ligase activity	9	3.26087	9.91666e-05	O43242, Q9UL46, Q13200, P61289, P55036, P62333, Q99460, P62191, O75832	254	81	14116	6.17498	0.147741	0.00398864	0.166074
GOTERM_BP_ALL	GO:0046483~heterocycle metabolic process	18	6.52174	0.000112543	Q9UIJ7, P54709, P12268, P36776, P31939, P20020, P06737, P11586, P22413, P00492, P23919, P13674, P11413, P18859, Q9NVS9, P36542, P36543, P32321	254	334	14116	2.99505	0.165923	0.00441534	0.188456
GOTERM_BP_ALL	GO:0031398~positive regulation of protein ubiquitination	9	3.26087	0.000128349	O43242, Q9UL46, Q13200, P61289, P55036, P62333, Q99460, P62191, O75832	254	84	14116	5.95444	0.186909	0.00491438	0.214897
GOTERM_BP_ALL	GO:0051246~regulation of protein metabolic process	24	8.69565	0.000130753	O43242, Q9UL46, Q13200, Q9BZQ8, Q04637, Q99460, Q9P035, P10644, P22413, P06730, P61289, O60841, Q9Y5S9, P11413, Q9UQ80, P55036, P05198, P62333, P35625, P38919, P62191, O75832, P12821, Q9UJU6	254	546	14116	2.44285	0.190054	0.00489003	0.218917
GOTERM_BP_ALL	GO:0044267~cellular protein metabolic process	66	23.913	0.000160987	O43242, P31689, Q13200, Q9Y3E5, O60613, P47897, Q99460, P61289, Q7Z2W9, Q8IXM3, Q9UJU6, P49589, Q13310, P49411, P01040, O75822, P17987, P78371, P49257, Q99471, P30533, Q04637, Q6P5R6, P54577, Q96FW1, P54727, Q92734, O43776, O60841, Q13418, Q9P2J5, Q9NQP4, Q8TDX7, P62191, Q13557, Q9BS26, P56192, O75477, Q9Y2R5, P36776, P54136, Q8TEA8, P78527, Q99832, Q8TD47, P45974, P55036, O15305, Q9Y3C6, Q9UGP8,…	254	2355	14116	1.55751	0.228588	0.00588111	0.269474
GOTERM_BP_ALL	GO:0006397~mRNA processing	17	6.15942	0.000225327	P52597, P52272, O75937, P14866, O75533, Q9UQ35, P62312, Q08211, O43143, Q9Y5S9, Q86V81, O43390, O75400, P38919, Q9Y3C6, P09661, Q9Y4Z0	254	321	14116	2.94321	0.3046	0.00804012	0.376979
GOTERM_BP_ALL	GO:0006119~oxidative phosphorylation	9	3.26087	0.000373691	P17568, O43676, P51970, P18859, Q16718, P56556, P36542, P36543, O95182	254	98	14116	5.10381	0.45256	0.0130125	0.624467
GOTERM_BP_ALL	GO:0031396~regulation of protein ubiquitination	9	3.26087	0.000428551	O43242, Q9UL46, Q13200, P61289, P55036, P62333, Q99460, P62191, O75832	254	100	14116	5.00173	0.498911	0.014594	0.715833
GOTERM_BP_ALL	GO:0006163~purine nucleotide metabolic process	12	4.34783	0.000534614	P22413, P00492, Q9UIJ7, P18859, P12268, P54709, P36776, P31939, P20020, P36542, P36543, P11586	254	186	14116	3.58547	0.577696	0.0177986	0.892252
GOTERM_BP_ALL	GO:0009165~nucleotide biosynthetic process	12	4.34783	0.000534614	P00492, Q9UIJ7, P23919, P18859, P12268, P54709, P31939, P20020, P36542, P36543, P32321, P11586	254	186	14116	3.58547	0.577696	0.0177986	0.892252
GOTERM_BP_ALL	GO:0051262~protein tetramerization	6	2.17391	0.000622067	P00492, Q16698, Q01813, Q9NPJ3, Q99714, P04040	254	39	14116	8.54997	0.633253	0.020263	1.03749
GOTERM_BP_ALL	GO:0019538~protein metabolic process	73	26.4493	0.00063808	O43242, P31689, Q13200, Q9Y3E5, O60613, P47897, Q99460, Q9H4A4, P61289, Q7Z2W9, Q8IXM3, Q9UJU6, P08473, P49589, Q13310, P49411, P01040, P78371, O75822, P17987, P49257, Q99471, P30533, Q04637, Q6P5R6, P54577, Q96FW1, P54727, Q92734, O43776, O60841, Q13418, Q9P2J5, Q9NQP4, Q8TDX7, P62191, Q13557, Q9BS26, P56192, P12955, O75477, Q9Y2R5, P36776, P04040, P54136, Q8TEA8, P78527, Q99832, Q5JRX3, Q8TD47,…	254	2812	14116	1.44273	0.642605	0.020368	1.06407
GOTERM_BP_ALL	GO:0034404~nucleobase, nucleoside and nucleotide biosynthetic process	12	4.34783	0.000727384	P00492, Q9UIJ7, P23919, P18859, P12268, P54709, P31939, P20020, P36542, P36543, P32321, P11586	254	193	14116	3.45543	0.690553	0.0227369	1.21214
GOTERM_BP_ALL	GO:0034654~nucleobase, nucleoside, nucleotide and nucleic acid biosynthetic process	12	4.34783	0.000727384	P00492, Q9UIJ7, P23919, P18859, P12268, P54709, P31939, P20020, P36542, P36543, P32321, P11586	254	193	14116	3.45543	0.690553	0.0227369	1.21214
GOTERM_BP_ALL	GO:0006979~response to oxidative stress	11	3.98551	0.000751157	O00151, O75874, P11413, P05121, O00244, P36776, P04040, P56556, P07203, Q99757, P36969	254	164	14116	3.72758	0.702196	0.0230254	1.25152
GOTERM_BP_ALL	GO:0006396~RNA processing	22	7.97101	0.000865945	P52597, P52272, Q13310, O75937, P14866, Q9NPE3, O75533, Q99714, Q9UQ35, P62312, Q08211, P05455, O43143, Q9Y5S9, Q86V81, O43390, O75400, Q9UQ80, P38919, Q9Y3C6, P09661, Q9Y4Z0	254	547	14116	2.23518	0.752541	0.0260051	1.44147
GOTERM_BP_ALL	GO:0006120~mitochondrial electron transport, NADH to ubiquinone	6	2.17391	0.000879829	P17568, O43676, P51970, Q16718, P56556, O95182	254	42	14116	7.93926	0.758022	0.0259339	1.46442
GOTERM_BP_ALL	GO:0031399~regulation of protein modification process	15	5.43478	0.000896578	Q13200, O43242, Q9UL46, Q9BZQ8, Q99460, Q9P035, P10644, P22413, P61289, P11413, P55036, P62333, P62191, O75832, Q9UJU6	254	295	14116	2.82584	0.764474	0.0259471	1.4921
GOTERM_BP_ALL	GO:0022904~respiratory electron transport chain	7	2.53623	0.000981928	P17568, O43676, P21912, P51970, Q16718, P56556, O95182	254	64	14116	6.07849	0.794774	0.0278833	1.63304
[truncated: 5 more columns]

## Sheet: 7.0 < Log2 Conc < 7.5
Biological Process														Cellular Component														Molecular Function														KEGG Pathways
Category	Term	Count	%	PValue	Genes	List Total	Pop Hits	Pop Total	Fold Enrichment	Bonferroni	Benjamini	FDR		Category	Term	Count	%	PValue	Genes	List Total	Pop Hits	Pop Total	Fold Enrichment	Bonferroni	Benjamini	FDR		Category	Term	Count	%	PValue	Genes	List Total	Pop Hits	Pop Total	Fold Enrichment	Bonferroni	Benjamini	FDR
GOTERM_BP_ALL	GO:0008380~RNA splicing	19	8.48214	1.1846e-07	P26368, P30153, P31943, P23246, Q13838, P14678, Q15233, Q07955, Q92499, Q9H2H8, P26599, Q9UHX1, Q92945, Q15393, Q15637, O15116, Q15365, P38159, O60506	201	284	14116	4.69841	0.000182174	0.000182174	0.00019742		GOTERM_CC_ALL	GO:0005737~cytoplasm	169	75.4464	3.67032e-23	Q16531, Q96QK1, P17655, P51636, P07741, O00571, P21964, Q9H444, O15212, Q32P28, P16083, P12270, P53621, Q9Y224, P55786, P02533, Q9HB71, Q16822, P17661, Q04828, Q9Y6I3, O60506, Q8WWI1, Q8NBS9, P41252, Q13464, O60701, Q8IZP2, O75368, P28074, Q13347, O95881, O43324, O95782, O15116, P13797, P53634, P56537, Q9UHB6, P40227, P34932, Q14444, Q12792, P35222, P16615, O94979, Q99436, O95336, Q9Y678, Q9P299,…	214	7319	15908	1.71647	1.26259e-20	1.26259e-20	5.00691e-20		GOTERM_MF_ALL	GO:0005515~protein binding	161	71.875	4.98221e-11	Q16531, Q96QK1, P17655, P55735, P51636, P07741, O00571, P21964, O15212, P02461, P23246, P12270, P53621, Q9Y224, P55786, P02533, Q9HB71, P17661, O60506, P23634, Q8WWI1, Q8NBS9, Q13464, O75368, O60888, P28074, Q13347, O95881, O43324, O95782, O15116, P13797, P53634, P56537, P38159, Q9UHB6, Q99439, P40227, P01876, Q14444, Q12792, P16615, P35222, O94979, Q9Y678, P06756, Q9P299, P50995, P63208, P40616,…	213	8154	15143	1.40374	2.44627e-08	2.44627e-08	7.15627e-08
GOTERM_BP_ALL	GO:0016192~vesicle-mediated transport	27	12.0536	1.68565e-07	Q96QK1, P55735, P51153, P51636, P35222, Q9H4M9, O94979, Q6DD88, Q13492, P53621, Q9Y678, P06756, Q9P299, P40616, P53992, Q9Y6I3, Q969X5, Q8NBS9, Q9NP72, P35580, Q15436, O60763, Q15363, O95782, P01116, Q92572, P02794	201	576	14116	3.29198	0.000259219	0.000129618	0.000280923		GOTERM_CC_ALL	GO:0044424~intracellular part	196	87.5	6.42075e-18	Q16531, Q96QK1, P17655, P55735, P51636, P07741, O00571, P21964, Q9H444, O15212, Q32P28, P23246, P12270, P53621, P16083, Q9Y224, P55786, P02533, Q16527, Q16822, Q9HB71, P17661, Q04828, O60506, Q9Y6I3, Q8WWI1, Q8NBS9, P41252, Q13464, O60701, Q8IZP2, O75368, P28074, Q13347, Q03252, O95881, O43324, O95782, P13797, O15116, P53634, P56537, P38159, Q99439, Q9UHB6, P80723, P34932, P40227, Q14444, Q12792,…	214	10624	15908	1.37142	2.20874e-15	1.10437e-15	8.75895e-15		GOTERM_MF_ALL	GO:0003743~translation initiation factor activity	9	4.01786	2.01408e-06	Q13347, Q14152, Q14240, Q9UBQ5, Q99613, P55884, P56537, P41091	213	61	15143	10.4893	0.000988427	0.000494336	0.00289292
GOTERM_BP_ALL	GO:0006397~mRNA processing	19	8.48214	7.24e-07	Q07666, P26368, P31943, P23246, Q13838, P14678, Q15233, Q07955, Q92499, Q9H2H8, P26599, Q9UHX1, Q92945, Q15393, O15116, Q15637, Q15365, P38159, O60506	201	321	14116	4.15685	0.00111289	0.000371102	0.00120659		GOTERM_CC_ALL	GO:0005622~intracellular	199	88.8393	1.01781e-17	P17655, P55735, P07741, P21964, O15212, P23246, P53621, Q16822, P17661, Q04828, Q9Y6I3, O60506, Q8WWI1, Q8NBS9, Q13464, P41252, O60701, O75368, P28074, Q03252, Q13347, O95881, O95782, P13797, P53634, Q99439, P40227, Q14444, Q12792, Q99436, Q9Y678, P63208, P40616, Q9GZZ1, Q02952, P11216, P09488, P62834, Q02809, Q969X5, O15347, O75489, P26368, P14927, Q9NP72, P19367, Q13838, Q92688, P07814, P13674,…	214	10995	15908	1.34543	3.50126e-15	1.16709e-15	1.38845e-14		GOTERM_MF_ALL	GO:0008135~translation factor activity, nucleic acid binding	10	4.46429	9.3397e-06	Q13347, Q14152, Q14240, Q9UBQ5, P15170, Q99613, P55884, P56537, P41091	213	98	15143	7.25448	0.00457532	0.00152744	0.0134144
GOTERM_BP_ALL	GO:0044267~cellular protein metabolic process	62	27.6786	8.24741e-07	Q16531, O15460, Q9NYL4, P22090, P51636, P39656, P30153, Q14240, O15212, P02461, P07686, P61009, P62136, P53621, P12270, Q13526, Q9HB71, Q5T1M5, P04844, P62140, Q8WWI1, Q06323, P41252, Q13464, P28074, Q13347, P21980, O43324, P56537, P40227, P01876, Q12792, Q86VP6, Q99436, P63208, P48643, P50990, Q9GZZ1, P50991, P15170, P63279, Q13263, O75347, Q02809, Q9UHG3, O43684, Q9Y2Z0, Q14152, P55884, Q6GMV3,…	201	2355	14116	1.84891	0.00126765	0.000317063	0.00137447		GOTERM_CC_ALL	GO:0044444~cytoplasmic part	120	53.5714	1.96888e-14	Q96QK1, P51636, P07741, P21964, Q9H444, O15212, Q32P28, P53621, P55786, Q9Y224, Q16822, P17661, Q04828, O60506, Q8NBS9, Q13464, P41252, O60701, P28074, Q13347, O95881, O43324, O95782, P53634, P40227, Q14444, P16615, P35222, O94979, Q99436, Q9Y678, Q9P299, P63208, P50995, P40616, P50990, P53992, Q02952, P50991, P62834, Q02809, Q969X5, O75489, P14927, Q14152, P49327, P19367, P07099, P07814, P13674,…	214	4895	15908	1.82234	6.75993e-12	1.68998e-12	2.68119e-11		GOTERM_MF_ALL	GO:0003723~RNA binding	25	11.1607	6.98592e-05	P22090, Q07666, O00571, Q14240, P23246, P31943, P14678, Q15233, Q9UHX1, Q92945, Q9Y3A5, Q15637, O60506, P26368, Q14151, P55884, Q13838, Q07955, P07814, Q92499, P26599, O15116, Q15365, P38159, P21399	213	718	15143	2.47541	0.0337204	0.00853885	0.100296
GOTERM_BP_ALL	GO:0016043~cellular component organization	64	28.5714	1.28276e-06	P55735, P08648, P21926, P51636, P30153, P35221, O15212, P02461, P07686, Q9H4M9, P14678, Q6DD88, P53621, P02533, P07305, P17661, Q05707, Q04828, Q9Y6I3, Q8WWI1, Q8NBS9, Q13464, P08779, O60888, Q07955, P35580, P21980, O95881, P04179, Q15393, O95782, P13797, P56537, Q99439, Q9UHB6, P27105, P34932, P35222, O94979, Q13492, P06756, Q9Y678, P40616, P53992, Q15637, P63279, Q13263, Q07157, Q96AC1, O75347,…	201	2498	14116	1.7993	0.00197093	0.000394498	0.00213777		GOTERM_CC_ALL	GO:0005829~cytosol	52	23.2143	3.6386e-12	Q96QK1, P22090, P51636, P30153, P07741, Q9H444, P21964, Q14240, O15212, P62136, P14678, P53621, P55786, Q04828, Q06323, P41252, Q13464, O60701, Q04446, P28074, Q13347, O43324, O95782, P40227, Q14444, P35222, Q99436, Q13409, Q9Y678, P63208, P48643, P50990, P50991, P62834, O75348, O43684, Q14152, P49327, P19367, P55884, Q5GLZ8, Q15436, P49368, O60763, P07814, Q9UBQ5, Q99613, P49721, P41091, P21399,…	214	1330	15908	2.90639	1.25169e-09	2.50339e-10	4.96371e-09		GOTERM_MF_ALL	GO:0003824~catalytic activity	100	44.6429	0.000119334	P17655, Q9NYL4, P51636, O00571, P07741, P21964, Q32P28, P12270, P16083, P55786, Q16822, Q04828, P23634, Q8WWI1, Q8NBS9, P41252, Q13464, O60701, P28074, O95881, P53634, Q12792, P16615, Q99436, O95336, P40616, P50990, Q9GZZ1, P11216, P09488, P15170, P63279, P62834, Q02809, Q9Y617, O75489, P14927, P49327, Q9NP72, P07384, P19367, Q13838, P07099, Q92499, P07814, P63172, P13674, P01116, O75390, P49721,…	213	5198	15143	1.36772	0.056913	0.0116509	0.171271
GOTERM_BP_ALL	GO:0016071~mRNA metabolic process	20	8.92857	1.32694e-06	Q07666, P26368, P31943, P23246, Q13838, P14678, Q15233, Q07955, Q92499, Q9H2H8, P26599, Q9UHX1, Q92945, Q15393, Q15637, O15116, P15170, Q15365, P38159, O60506	201	370	14116	3.79615	0.00203875	0.000340081	0.0022114		GOTERM_CC_ALL	GO:0032991~macromolecular complex	79	35.2679	7.55771e-09	P08648, P55735, P22090, P51636, P39656, P30153, Q14240, O15212, P31943, P61009, P62136, P14678, P12270, P53621, P02533, P07305, P17661, Q5T1M5, P05023, P04844, O60506, P62140, Q8WWI1, Q06323, P08779, Q07955, P28074, P35580, Q03252, Q13347, O95298, P26599, Q15393, O95782, O15116, Q15365, P56537, Q92572, P38159, P40227, P35222, O94979, Q86VP6, Q99436, Q13492, Q13409, P06756, Q9Y678, Q9UHX1, Q9P299,…	214	3155	15908	1.86136	2.59985e-06	4.33308e-07	1.03099e-05		GOTERM_MF_ALL	GO:0017111~nucleoside-triphosphatase activity	24	10.7143	0.000227802	O75348, Q9UHG3, P23634, P51153, Q9NP72, O00571, Q14240, P46063, P16615, Q9H4M9, Q13838, Q6DD88, P35580, Q92499, P63172, P21980, Q13409, P40616, P50990, P01116, P15170, P05023, P41091, P62834	213	728	15143	2.34375	0.105834	0.0184712	0.326709
GOTERM_BP_ALL	GO:0016044~membrane organization	20	8.92857	2.04641e-06	P34932, P55735, P21926, Q8NBS9, P51636, Q9NP72, O94979, Q9H4M9, Q13492, P35580, Q15436, P53621, O60763, P06756, Q9Y678, P53992, O95782, P01116, P02794, Q9Y6I3	201	381	14116	3.68655	0.00314244	0.000449526	0.00341043		GOTERM_CC_ALL	GO:0043229~intracellular organelle	157	70.0893	2.44228e-07	Q16531, Q96QK1, P55735, P51636, O00571, Q9H444, Q32P28, P23246, P12270, P53621, Q9Y224, P55786, P02533, Q16527, Q9HB71, Q16822, P17661, Q9Y6I3, O60506, Q8WWI1, Q8NBS9, Q13464, O75368, P28074, Q03252, O95881, O43324, O95782, O15116, P53634, P56537, P38159, Q9UHB6, Q99439, P80723, P34932, Q12792, P16615, P35222, O94979, Q99436, Q9Y678, Q9P299, P50995, P63208, P40616, P50990, P53992, P50991, Q02952,…	214	8977	15908	1.30008	8.40108e-05	1.2002e-05	0.000333166		GOTERM_MF_ALL	GO:0000166~nucleotide binding	52	23.2143	0.000242349	O00571, P07741, Q14240, P31943, P23246, Q9ULC3, Q9H4M9, Q6DD88, Q15233, P12270, Q16822, P05023, O60506, P23634, P41252, Q13464, O60701, Q07955, P35580, P21980, P26599, O95881, P38159, P27105, P40227, P34932, P51153, P30085, P16615, Q9UHX1, P40616, P48643, P50990, P50991, P15170, P63279, P62834, P26368, Q9NP72, Q14151, P46063, P55884, P19367, Q13838, P49368, Q92499, P07814, P01116, Q9Y4L1, Q92598,…	213	2245	15143	1.64672	0.112199	0.0168574	0.347538
GOTERM_BP_ALL	GO:0048193~Golgi vesicle transport	12	5.35714	2.52953e-06	Q969X5, Q15436, P53621, P55735, Q9Y678, Q8NBS9, P40616, P53992, O95782, O94979, P02794, Q6DD88	201	131	14116	6.43318	0.00388287	0.000486185	0.00421554		GOTERM_CC_ALL	GO:0009898~internal side of plasma membrane	19	8.48214	2.62991e-07	P27105, P51153, P51636, Q9NP72, P35221, Q9ULC3, O94979, Q9H4M9, P12270, P53621, P35241, Q9Y678, Q9P299, P40616, O95782, P01116, Q92572, Q07157	214	316	15908	4.4696	9.04649e-05	1.13086e-05	0.000358762		GOTERM_MF_ALL	GO:0016462~pyrophosphatase activity	24	10.7143	0.00039669	O75348, Q9UHG3, P23634, P51153, Q9NP72, O00571, Q14240, P46063, P16615, Q9H4M9, Q13838, Q6DD88, P35580, Q92499, P63172, P21980, Q13409, P40616, P50990, P01116, P15170, P05023, P41091, P62834	213	757	15143	2.25397	0.177012	0.0240576	0.568283
GOTERM_BP_ALL	GO:0022607~cellular component assembly	32	14.2857	2.69177e-06	Q9UHB6, P27105, P34932, P08648, P21926, P51636, P30153, P35221, O15212, P35222, P14678, Q6DD88, Q13492, P02533, P07305, Q15637, Q04828, Q07157, O75347, Q13464, Q14152, O60888, Q07955, P35580, Q92499, P35241, P07814, P21980, P04179, Q15393, P56537	201	887	14116	2.53362	0.00413139	0.000459888	0.00448591		GOTERM_CC_ALL	GO:0043226~organelle	157	70.0893	2.73601e-07	Q16531, Q96QK1, P55735, P51636, O00571, Q9H444, Q32P28, P23246, P12270, P53621, Q9Y224, P55786, P02533, Q16527, Q9HB71, Q16822, P17661, Q9Y6I3, O60506, Q8WWI1, Q8NBS9, Q13464, O75368, P28074, Q03252, O95881, O43324, O95782, O15116, P53634, P56537, P38159, Q9UHB6, Q99439, P80723, P34932, Q12792, P16615, P35222, O94979, Q99436, Q9Y678, Q9P299, P50995, P63208, P40616, P50990, P53992, P50991, Q02952,…	214	8989	15908	1.29834	9.41144e-05	1.04576e-05	0.000373236		GOTERM_MF_ALL	GO:0016818~hydrolase activity, acting on acid anhydrides, in phosphorus-containing anhydrides	24	10.7143	0.000419262	O75348, Q9UHG3, P23634, P51153, Q9NP72, O00571, Q14240, P46063, P16615, Q9H4M9, Q13838, Q6DD88, P35580, Q92499, P63172, P21980, Q13409, P40616, P50990, P01116, P15170, P05023, P41091, P62834	213	760	15143	2.24507	0.186086	0.0226181	0.600528
GOTERM_BP_ALL	GO:0044085~cellular component biogenesis	33	14.7321	1.16132e-05	Q9UHB6, P27105, P34932, P08648, P21926, P51636, P30153, P35221, O15212, P35222, P14678, Q6DD88, Q13492, P02533, P07305, Q9Y3A5, Q15637, Q04828, Q07157, O75347, Q13464, Q14152, O60888, Q07955, P35580, Q92499, P35241, P07814, P21980, P04179, Q15393, P56537	201	1001	14116	2.31524	0.0177027	0.00178453	0.0193524		GOTERM_CC_ALL	GO:0043234~protein complex	64	28.5714	7.4799e-07	P08648, P55735, P51636, P39656, P30153, Q14240, O15212, P61009, P62136, P53621, P12270, P02533, P17661, Q5T1M5, P05023, P04844, O60506, P62140, Q8WWI1, Q06323, P08779, P28074, P35580, Q03252, Q13347, O95298, O95782, Q92572, P56537, P40227, P35222, O94979, Q86VP6, Q99436, Q13492, Q13409, P06756, Q9Y678, Q9P299, Q9UHX1, P63208, P48643, P53992, P50991, P12004, Q96AC1, P62834, O75347, O75348, O43684,…	214	2588	15908	1.8383	0.000257276	2.57305e-05	0.00102038		GOTERM_MF_ALL	GO:0016817~hydrolase activity, acting on acid anhydrides	24	10.7143	0.000451109	O75348, Q9UHG3, P23634, P51153, Q9NP72, O00571, Q14240, P46063, P16615, Q9H4M9, Q13838, Q6DD88, P35580, Q92499, P63172, P21980, Q13409, P40616, P50990, P01116, P15170, P05023, P41091, P62834	213	764	15143	2.23332	0.19872	0.0219108	0.646007
GOTERM_BP_ALL	GO:0019538~protein metabolic process	66	29.4643	1.65177e-05	Q16531, P17655, O15460, Q9NYL4, P22090, P51636, P39656, P30153, Q14240, O15212, P02461, P07686, P61009, P62136, P53621, P12270, P55786, Q13526, Q9HB71, Q5T1M5, P04844, P62140, Q8WWI1, Q06323, P41252, Q13464, P28074, Q13347, P21980, O43324, P53634, P56537, P40227, P01876, Q12792, Q86VP6, Q99436, P63208, P48643, P50990, Q9GZZ1, P50991, P15170, P63279, Q13263, O75347, Q02809, Q9UHG3, O43684, Q9Y2Z0,…	201	2812	14116	1.64833	0.0250845	0.00230683	0.0275243		GOTERM_CC_ALL	GO:0005852~eukaryotic translation initiation factor 3 complex	6	2.67857	1.10554e-06	Q13347, Q14152, Q9UBQ5, Q99613, P55884	214	15	15908	29.7346	0.000380234	3.45727e-05	0.00150813
GOTERM_BP_ALL	GO:0006413~translational initiation	7	3.125	3.85784e-05	Q13347, Q14152, Q9UBQ5, Q99613, P55884, P41091	201	45	14116	10.9245	0.0576087	0.00493236	0.0642739		GOTERM_CC_ALL	GO:0030117~membrane coat	9	4.01786	1.86429e-06	Q13492, Q15436, P53621, Q9Y678, Q9P299, P53992, O95782, Q92572, O94979	214	63	15908	10.6195	0.000641111	5.34416e-05	0.00254317
GOTERM_BP_ALL	GO:0006457~protein folding	12	5.35714	4.41428e-05	O75347, P49368, P53621, P40227, Q9H2H8, Q9NYL4, Q13526, P48643, P50990, P50991, O15212, Q5T1M5	201	177	14116	4.76128	0.0656397	0.00520894	0.0735414		GOTERM_CC_ALL	GO:0048475~coated membrane	9	4.01786	1.86429e-06	Q13492, Q15436, P53621, Q9Y678, Q9P299, P53992, O95782, Q92572, O94979	214	63	15908	10.6195	0.000641111	5.34416e-05	0.00254317
GOTERM_BP_ALL	GO:0046907~intracellular transport	24	10.7143	5.76886e-05	Q969X5, Q96QK1, P55735, Q8NBS9, P16615, P61619, O94979, Q9H4M9, Q13838, Q6DD88, P35580, P12270, P53621, Q15436, O60763, Q9Y678, Q9P299, P40616, P53992, O95782, Q02952, P12004, Q92572, P02794	201	657	14116	2.56544	0.0849052	0.00631765	0.0960983		GOTERM_CC_ALL	GO:0043231~intracellular membrane-bounded organelle	140	62.5	5.52255e-06	Q16531, Q96QK1, P55735, P51636, O00571, Q9H444, Q32P28, P23246, P12270, P53621, Q9Y224, P55786, P02533, Q16527, Q9HB71, Q16822, Q9Y6I3, O60506, Q8WWI1, Q8NBS9, Q13464, O75368, P28074, Q03252, O95881, O43324, O95782, O15116, P53634, P56537, P38159, P34932, P16615, P35222, O94979, Q99436, Q9Y678, Q9P299, P50995, P63208, P40616, P50990, P53992, P50991, Q02952, P63279, Q07157, Q969X5, Q02809, O15347,…	214	7982	15908	1.30382	0.00189796	0.000146125	0.00753339
GOTERM_BP_ALL	GO:0000398~nuclear mRNA splicing, via spliceosome	11	4.91071	6.44878e-05	Q07955, Q92499, P26599, P26368, Q15393, P31943, Q15637, Q15365, P38159, P14678, Q13838	201	153	14116	5.04913	0.0944252	0.00659055	0.107419		GOTERM_CC_ALL	GO:0043227~membrane-bounded organelle	140	62.5	5.85853e-06	Q16531, Q96QK1, P55735, P51636, O00571, Q9H444, Q32P28, P23246, P12270, P53621, Q9Y224, P55786, P02533, Q16527, Q9HB71, Q16822, Q9Y6I3, O60506, Q8WWI1, Q8NBS9, Q13464, O75368, P28074, Q03252, O95881, O43324, O95782, O15116, P53634, P56537, P38159, P34932, P16615, P35222, O94979, Q99436, Q9Y678, Q9P299, P50995, P63208, P40616, P50990, P53992, P50991, Q02952, P63279, Q07157, Q969X5, Q02809, O15347,…	214	7989	15908	1.30268	0.00201331	0.000143943	0.00799169
GOTERM_BP_ALL	GO:0000377~RNA splicing, via transesterification reactions with bulged adenosine as nucleophile	11	4.91071	6.44878e-05	Q07955, Q92499, P26599, P26368, Q15393, P31943, Q15637, Q15365, P38159, P14678, Q13838	201	153	14116	5.04913	0.0944252	0.00659055	0.107419		GOTERM_CC_ALL	GO:0044422~organelle part	87	38.8393	9.18318e-06	Q16531, Q16222, O15460, P55735, P21926, P22090, P51636, P39656, O00571, P31943, P23246, P61009, P62136, P14678, P12270, P53621, Q9Y224, P02533, P07305, Q9HB71, P17661, Q9Y3A5, Q5T1M5, P04844, O60506, P62140, Q8NBS9, Q13464, Q9NX63, P08779, P61619, Q07955, P35580, Q03252, O95298, P26599, P04179, O95881, Q15363, Q15393, O95782, P56537, P38159, Q9UHB6, P27105, P16615, P35222, O94979, Q13409, Q8NBJ7,…	214	4251	15908	1.52135	0.00315404	0.00021058	0.0125266
GOTERM_BP_ALL	GO:0000375~RNA splicing, via transesterification reactions	11	4.91071	6.44878e-05	Q07955, Q92499, P26599, P26368, Q15393, P31943, Q15637, Q15365, P38159, P14678, Q13838	201	153	14116	5.04913	0.0944252	0.00659055	0.107419		GOTERM_CC_ALL	GO:0030120~vesicle coat	7	3.125	1.03676e-05	Q15436, P53621, Q9Y678, Q9P299, P53992, O95782, O94979	214	38	15908	13.6936	0.00356011	0.000222879	0.0141421
GOTERM_BP_ALL	GO:0006412~translation	16	7.14286	7.57269e-05	P12270, Q13347, P07814, P22090, P41252, O43324, Q14152, Q14240, Q9UBQ5, P15170, Q99613, P55884, Q6GMV3, P56537, P41091	201	331	14116	3.39475	0.109945	0.0072531	0.126129		GOTERM_CC_ALL	GO:0044446~intracellular organelle part	86	38.3929	1.35899e-05	Q16531, Q16222, O15460, P55735, P21926, P22090, P51636, P39656, O00571, P31943, P23246, P61009, P62136, P14678, P12270, P53621, Q9Y224, P02533, P07305, Q9HB71, P17661, Q9Y3A5, Q5T1M5, P04844, O60506, P62140, Q8NBS9, Q13464, Q9NX63, P08779, P61619, Q07955, P35580, Q03252, O95298, P26599, P04179, O95881, Q15363, Q15393, O95782, P56537, P38159, Q9UHB6, P27105, P16615, P35222, O94979, Q13409, Q8NBJ7,…	214	4225	15908	1.51312	0.00466404	0.000274959	0.0185372
GOTERM_BP_ALL	GO:0006396~RNA processing	21	9.375	0.000100417	Q07666, P26368, P30153, P31943, P23246, Q13838, P14678, Q15233, Q07955, Q92499, Q9H2H8, P26599, Q9UHX1, Q92945, Q15393, Q9Y3A5, Q15637, O15116, Q15365, P38159, O60506	201	547	14116	2.69617	0.143113	0.00904409	0.16722		GOTERM_CC_ALL	GO:0005783~endoplasmic reticulum	30	13.3929	3.33374e-05	P27105, O15460, P55061, P39656, Q32P28, P61009, P16615, O94979, Q6DD88, P53621, Q8NBJ7, P53992, P04844, O60506, Q02809, Q969X5, Q9NZ01, Q8NBS9, P61619, P07099, Q15436, O60762, P13674, O95881, Q8TCT9, Q9Y3B3, Q9Y4L1, P53634, P21399	214	960	15908	2.32301	0.0114027	0.000636922	0.045468
GOTERM_BP_ALL	GO:0009987~cellular process	172	76.7857	0.000130717	Q16531, Q96QK1, P17655, P55735, Q9NYL4, P51636, P07741, P21964, O15212, P02461, P23246, P12270, P53621, P02533, Q16527, Q9HB71, Q16822, P17661, Q04828, Q9Y6I3, O60506, P23634, Q8WWI1, Q8NBS9, P41252, Q13464, O60701, P28074, Q13347, O95881, O43324, O95782, O15116, P13797, P56537, P38159, Q9UHB6, Q99439, P40227, P34932, P01876, Q12792, P35222, P16615, O94979, Q99436, O95336, P06756, Q9Y678, Q9P299,…	201	10541	14116	1.14594	0.182133	0.0111076	0.217625		GOTERM_CC_ALL	GO:0012505~endomembrane system	26	11.6071	4.93115e-05	P55735, P21926, P51636, P39656, P61009, P16615, O94979, P61619, Q13492, Q15436, Q03252, P53621, P12270, O60763, O60762, Q9Y678, Q9P299, P50995, Q15363, Q9HB71, P53992, O95782, P12004, P04844, P56537, Q9Y6I3	214	782	15908	2.47154	0.0168205	0.000892422	0.067248
GOTERM_BP_ALL	GO:0065003~macromolecular complex assembly	23	10.2679	0.000189868	O75347, P27105, P34932, P51636, Q14152, P30153, O15212, P35222, O60888, Q6DD88, P14678, Q07955, Q13492, Q92499, P07814, P21980, P04179, P07305, Q15393, Q15637, Q04828, P56537	201	665	14116	2.42897	0.253265	0.0152533	0.315958		GOTERM_CC_ALL	GO:0016023~cytoplasmic membrane-bounded vesicle	21	9.375	5.15736e-05	P27105, P21926, P51636, P49327, P07686, O94979, Q9H4M9, Q13492, P53621, Q15436, Q9Y678, P08195, Q9P299, P50995, Q15363, P53992, O95782, P50991, P05023, Q92572	214	550	15908	2.8383	0.0175853	0.000886696	0.0703319
GOTERM_BP_ALL	GO:0015980~energy derivation by oxidation of organic compounds	10	4.46429	0.000210431	O95298, O75489, P62140, P14927, P04179, Q04446, P11216, O75390, P62136, P21399	201	144	14116	4.877	0.276516	0.0160536	0.350118		GOTERM_CC_ALL	GO:0005681~spliceosome	10	4.46429	7.14561e-05	Q07955, Q9H2H8, P26368, Q15393, P31943, Q15637, O60506, P38159, P14678, Q13838	214	132	15908	5.63155	0.0242821	0.00116988	0.0974338
GOTERM_BP_ALL	GO:0044237~cellular metabolic process	120	53.5714	0.00023854	Q16531, Q9NYL4, P51636, P07741, P21964, O15212, P02461, P23246, P12270, P53621, Q9HB71, Q16822, Q04828, O60506, P23634, Q8WWI1, Q13464, P41252, O60701, P28074, Q13347, O95881, O43324, O15116, P56537, P38159, P40227, P01876, Q12792, P16615, P35222, Q99436, O95336, P63208, P50990, P11216, Q9GZZ1, P50991, P15170, P63279, Q02809, Q9Y617, O75489, P26368, P14927, Q14152, P49327, Q14151, P19367, Q13838,…	201	6636	14116	1.26996	0.307134	0.0173206	0.396801		GOTERM_CC_ALL	GO:0005832~chaperonin-containing T-complex	4	1.78571	7.96213e-05	P49368, P40227, P48643, P50991	214	7	15908	42.478	0.0270191	0.00124426	0.108562
GOTERM_BP_ALL	GO:0008152~metabolic process	134	59.8214	0.000241226	Q16531, P17655, Q9NYL4, P51636, P07741, P21964, O15212, Q32P28, P02461, P23246, P16083, P12270, P53621, P55786, Q9HB71, Q16822, Q04828, O60506, P23634, Q8WWI1, P41252, Q13464, O60701, P28074, Q13347, O95881, O43324, O15116, P53634, P56537, P38159, P40227, P01876, Q12792, P16615, P35222, Q99436, O95336, P63208, P50990, P09488, P11216, Q9GZZ1, P50991, P15170, P63279, Q02809, Q9Y617, O75489, P26368,…	201	7647	14116	1.23064	0.309991	0.0167245	0.40126		GOTERM_CC_ALL	GO:0031988~membrane-bounded vesicle	21	9.375	8.03237e-05	P27105, P21926, P51636, P49327, P07686, O94979, Q9H4M9, Q13492, P53621, Q15436, Q9Y678, P08195, Q9P299, P50995, Q15363, P53992, O95782, P50991, P05023, Q92572	214	568	15908	2.74835	0.0272542	0.00120069	0.109519
GOTERM_BP_ALL	GO:0006888~ER to Golgi vesicle-mediated transport	6	2.67857	0.000301725	Q969X5, Q15436, P55735, P53992, O94979, Q6DD88	201	42	14116	10.0327	0.371314	0.0199771	0.501658		GOTERM_CC_ALL	GO:0030659~cytoplasmic vesicle membrane	10	4.46429	0.00010648	Q15436, P53621, Q9Y678, P21926, Q9P299, P51636, Q15363, P53992, O95782, O94979	214	139	15908	5.34795	0.0359683	0.00152513	0.145158
GOTERM_BP_ALL	GO:0043933~macromolecular complex subunit organization	23	10.2679	0.000468892	O75347, P27105, P34932, P51636, Q14152, P30153, O15212, P35222, O60888, Q6DD88, P14678, Q07955, Q13492, Q92499, P07814, P21980, P04179, P07305, Q15393, Q15637, Q04828, P56537	201	710	14116	2.27502	0.513893	0.0296081	0.778576		GOTERM_CC_ALL	GO:0031090~organelle membrane	31	13.8393	0.00014463	P27105, P21926, P39656, P51636, P61009, P16615, O94979, P53621, Q9Y678, Q9P299, P53992, P12004, P04844, O75348, O75489, P14927, Q9NX63, P19367, P61619, Q9Y2Q3, Q03252, Q15436, O95298, O60763, O60762, Q9H9B4, P04179, O43169, Q15363, O95782, P56537	214	1096	15908	2.10258	0.0485386	0.00198827	0.197118
GOTERM_BP_ALL	GO:0055114~oxidation reduction	21	9.375	0.000755055	Q02809, Q9NZ01, O15460, P52895, Q9UHG3, O75489, P14927, O60701, P49327, Q32P28, P16083, Q96SL4, O95298, P04179, P13674, O95881, O43169, P42330, Q04828, P02794	201	639	14116	2.30799	0.687051	0.0454054	1.25093		GOTERM_CC_ALL	GO:0031410~cytoplasmic vesicle	22	9.82143	0.000149116	P27105, P21926, P51636, P51153, P49327, P07686, O94979, Q9H4M9, Q13492, P53621, Q15436, Q9Y678, P08195, Q9P299, P50995, Q15363, P53992, O95782, P50991, P05023, Q92572	214	642	15908	2.54735	0.0500062	0.00197112	0.203227
GOTERM_BP_ALL	GO:0051438~regulation of ubiquitin-protein ligase activity	7	3.125	0.000826331	P28074, O43684, P63208, Q13526, Q06323, P49721, Q99436	201	78	14116	6.30259	0.719568	0.0477245	1.36826		GOTERM_CC_ALL	GO:0012506~vesicle membrane	10	4.46429	0.000199686	Q15436, P53621, Q9Y678, P21926, Q9P299, P51636, Q15363, P53992, O95782, O94979	214	151	15908	4.92294	0.0663921	0.00254116	0.27206
														GOTERM_CC_ALL	GO:0031982~vesicle	22	9.82143	0.000266456	P27105, P21926, P51636, P51153, P49327, P07686, O94979, Q9H4M9, Q13492, P53621, Q15436, Q9Y678, P08195, Q9P299, P50995, Q15363, P53992, O95782, P50991, P05023, Q92572	214	670	15908	2.4409	0.0875968	0.00326869	0.362878
														GOTERM_CC_ALL	GO:0000267~cell fraction	30	13.3929	0.000272729	P27105, P17655, P08648, P55061, P39656, P51636, P30153, P21964, P61009, P07686, P16615, P35222, P53621, P17661, P05023, O60506, P41252, Q04760, P07384, P07099, O60763, O60762, P07814, P04179, O43169, O95881, Q15363, P01116, Q14108, Q14247	214	1083	15908	2.05918	0.089564	0.00323035	0.371407
														GOTERM_CC_ALL	GO:0005792~microsome	12	5.35714	0.000359174	P07099, P53621, O60763, O95881, O43169, P39656, Q15363, P21964, P61009, P05023, P16615, O60506	214	237	15908	3.76387	0.116247	0.00411079	0.48886
														GOTERM_CC_ALL	GO:0030662~coated vesicle membrane	7	3.125	0.000433292	Q15436, P53621, Q9Y678, Q9P299, P53992, O95782, O94979	214	73	15908	7.12815	0.138504	0.00479763	0.589464
														GOTERM_CC_ALL	GO:0042598~vesicular fraction	12	5.35714	0.000460722	P07099, P53621, O60763, O95881, O43169, P39656, Q15363, P21964, P61009, P05023, P16615, O60506	214	244	15908	3.65589	0.146598	0.00494165	0.626673
														GOTERM_CC_ALL	GO:0005788~endoplasmic reticulum lumen	7	3.125	0.000707877	O15460, Q8NBJ7, P13674, O95881, Q8NBS9, Q9Y4L1	214	80	15908	6.50444	0.216196	0.00735452	0.961351
														GOTERM_CC_ALL	GO:0044432~endoplasmic reticulum part	14	6.25	0.00082663	O15460, P39656, Q8NBS9, P61009, P16615, P61619, O60762, Q8NBJ7, O95881, P13674, P53992, Q9Y4L1, P04844	214	347	15908	2.99917	0.247593	0.0083321	1.12178
														GOTERM_CC_ALL	GO:0044464~cell part	210	93.75	0.000898611	Q8WUH6, P17655, P55735, Q9NYL4, P07741, P21964, O15212, P23246, P53621, Q9BSJ8, Q16822, P17661, Q04828, Q9Y6I3, O60506, Q8WWI1, Q8NBS9, Q13464, P41252, O60701, Q9HC07, O75368, P28074, Q03252, Q13347, O95881, O95782, P13797, P53634, Q99439, P40227, Q14444, Q12792, Q99436, P06756, Q9Y678, P63208, P40616, P09488, Q9GZZ1, Q02952, P11216, P62834, Q02809, Q969X5, O15347, O75489, P26368, P14927, Q9NP72,…	214	14826	15908	1.05292	0.266011	0.00879711	1.21891
														GOTERM_CC_ALL	GO:0005623~cell	210	93.75	0.000908349	Q8WUH6, P17655, P55735, Q9NYL4, P07741, P21964, O15212, P23246, P53621, Q9BSJ8, Q16822, P17661, Q04828, Q9Y6I3, O60506, Q8WWI1, Q8NBS9, Q13464, P41252, O60701, Q9HC07, O75368, P28074, Q03252, Q13347, O95881, O95782, P13797, P53634, Q99439, P40227, Q14444, Q12792, Q99436, P06756, Q9Y678, P63208, P40616, P09488, Q9GZZ1, Q02952, P11216, P62834, Q02809, Q969X5, O15347, O75489, P26368, P14927, Q9NP72,…	214	14827	15908	1.05285	0.268468	0.00864613	1.23205
														GOTERM_CC_ALL	GO:0044433~cytoplasmic vesicle part	10	4.46429	0.000952261	Q15436, P53621, Q9Y678, P21926, Q9P299, P51636, Q15363, P53992, O95782, O94979	214	187	15908	3.97521	0.279445	0.00881856	1.29125

## Sheet: 7.5 < Log2 Conc < 8.0
Biological Process														Cellular Component														Molecular Function														KEGG Pathways
Category	Term	Count	%	PValue	Genes	List Total	Pop Hits	Pop Total	Fold Enrichment	Bonferroni	Benjamini	FDR		Category	Term	Count	%	PValue	Genes	List Total	Pop Hits	Pop Total	Fold Enrichment	Bonferroni	Benjamini	FDR		Category	Term	Count	%	PValue	Genes	List Total	Pop Hits	Pop Total	Fold Enrichment	Bonferroni	Benjamini	FDR		Category	Term	Count	%	PValue	Genes	List Total	Pop Hits
GOTERM_BP_ALL	GO:0015031~protein transport	34	19.3182	1.92598e-11	P62820, P55060, P35606, P61006, P63010, O94979, P09038, P49458, O94855, P51572, O95166, Q9Y6B6, P53680, Q16543, Q9UMY4, Q8WUM4, Q9Y5X1, P43307, P06748, P51148, P20337, P50395, O75396, P53801, Q9UBQ0, P61923, Q15041, P37108, O00159, P84085, O60518, P53618, O00410, P09496	161	762	14116	3.9121	2.60971e-08	2.60971e-08	3.16073e-08		GOTERM_CC_ALL	GO:0005737~cytoplasm	139	78.9773	2.50288e-23	Q12906, P00367, P62070, P43235, P09038, P50502, P00568, O94855, Q15075, P53396, P59998, Q9Y6B6, P63220, P28066, O60506, Q9NP97, Q16543, Q01105, P68036, P49588, Q9Y5X1, Q99426, Q01844, O75369, P09493, P11940, P61960, O00159, O60518, P49591, P09496, P39023, O00410, Q9UHB6, P12956, P45880, P35606, P43487, P11766, O94979, P16152, P20618, Q7KZF4, P35232, Q16647, P01009, O75083, P07942, P26885, P37837,…	167	7319	15908	1.8091	8.45975e-21	8.45975e-21	3.40538e-20		GOTERM_MF_ALL	GO:0005515~protein binding	144	81.8182	3.7565e-17	Q12906, Q12905, P00367, P62070, Q9ULV4, P43235, P61077, P09038, P50502, P00568, O94855, Q15075, P53396, P59998, P63220, P28066, O60506, Q9NP97, Q16543, Q01105, P68036, P23634, Q9Y5X1, Q99426, Q01844, O75369, P09493, P11940, Q15323, P61960, O00159, P49591, P39023, P09496, O00410, Q9UHB6, P12956, P45880, P35606, Q15404, P43487, P11766, O94979, P16152, P20618, Q7KZF4, P35232, P84095, O95816, O75083,…	171	8154	15143	1.5639	1.52889e-14	1.52889e-14	5.25281e-14		KEGG_PATHWAY	hsa03050:Proteasome	7	3.97727	5.59156e-05	P20618, P25788, P25789, P25786, P25787, P49720, P28066	76	47
GOTERM_BP_ALL	GO:0045184~establishment of protein localization	34	19.3182	2.45803e-11	P62820, P55060, P35606, P61006, P63010, O94979, P09038, P49458, O94855, P51572, O95166, Q9Y6B6, P53680, Q16543, Q9UMY4, Q8WUM4, Q9Y5X1, P43307, P06748, P51148, P20337, P50395, O75396, P53801, Q9UBQ0, P61923, Q15041, P37108, O00159, P84085, O60518, P53618, O00410, P09496	161	769	14116	3.87649	3.33064e-08	1.66532e-08	4.03388e-08		GOTERM_CC_ALL	GO:0044444~cytoplasmic part	106	60.2273	3.48336e-18	Q12906, P00367, P62070, P43235, O94855, P00568, Q15075, P53396, P63220, Q9Y6B6, O60506, P28066, Q16543, Q01105, O75369, P09493, P11940, P49591, P09496, P39023, P45880, P35606, P43487, P11766, O94979, P20618, Q7KZF4, P35232, Q16647, P01009, O75083, P07942, P26885, P37837, O15144, O43399, Q96D15, P99999, Q12797, P50395, Q9UBQ0, P40939, P53618, O14495, P62820, O75915, Q9BTV4, P63010, P49458, Q14192,…	167	4895	15908	2.06278	1.17738e-15	5.88688e-16	4.7394e-15		GOTERM_MF_ALL	GO:0070003~threonine-type peptidase activity	7	3.97727	6.23476e-08	P20618, P25788, P25789, P25786, P25787, P49720, P28066	171	20	15143	30.9944	2.53752e-05	1.26877e-05	8.71823e-05		KEGG_PATHWAY	hsa05130:Pathogenic Escherichia coli infection	7	3.97727	0.000168164	Q13509, P15311, O15144, O15143, Q13885, P59998, Q9BUF5	76	57
GOTERM_BP_ALL	GO:0008104~protein localization	36	20.4545	4.82245e-11	P62820, P55060, P35606, P61006, P63010, O94979, P09038, P49458, P15311, O94855, P51572, O95166, Q9Y6B6, P53680, Q16543, Q9UMY4, Q8WUM4, Q9Y5X1, P43307, O75369, P06748, P51148, P20337, P50395, O75396, P53801, Q9UBQ0, P61923, Q15041, P37108, O00159, P84085, O60518, P53618, O00410, P09496	161	882	14116	3.57865	6.53441e-08	2.17814e-08	7.91411e-08		GOTERM_CC_ALL	GO:0005622~intracellular	159	90.3409	3.41064e-17	Q12906, Q12905, P00367, P62070, Q9ULV4, P43235, P09038, P50502, P00568, O94855, Q15075, P53396, P59998, Q9Y6B6, P63220, P28066, O60506, Q9NP97, Q16543, Q01105, P68036, P49588, Q9Y5X1, Q99426, Q01844, O75369, P09493, P11940, Q15323, P61960, O00159, O60518, P49591, O00410, P39023, P09496, Q9UHB6, P12956, P45880, P35606, P43487, P11766, Q92804, O94979, P16152, P20618, Q7KZF4, P35232, P84095, Q16647,…	167	10995	15908	1.37753	1.1528e-14	3.84265e-15	4.64046e-14		GOTERM_MF_ALL	GO:0004298~threonine-type endopeptidase activity	7	3.97727	6.23476e-08	P20618, P25788, P25789, P25786, P25787, P49720, P28066	171	20	15143	30.9944	2.53752e-05	1.26877e-05	8.71823e-05
GOTERM_BP_ALL	GO:0046907~intracellular transport	30	17.0455	2.50538e-10	P55060, P35606, P61006, P43487, P63010, O94979, P09038, P33176, P49458, O94855, P51572, Q15075, O95166, Q9Y6B6, P53680, Q16543, Q01105, Q9Y5X1, P43307, P06748, O75396, P09493, P53801, P48047, Q15041, P61923, P37108, P53618, O00410, P09496	161	657	14116	4.00352	3.39478e-07	8.48696e-08	4.11157e-07		GOTERM_CC_ALL	GO:0044424~intracellular part	155	88.0682	9.53799e-16	Q12906, Q12905, P00367, P62070, Q9ULV4, P43235, P09038, P50502, P00568, O94855, Q15075, P53396, P59998, Q9Y6B6, P63220, P28066, O60506, Q9NP97, Q16543, Q01105, P68036, P49588, Q9Y5X1, Q99426, Q01844, O75369, P09493, P11940, Q15323, P61960, O00159, O60518, P49591, O00410, P39023, P09496, Q9UHB6, P12956, P45880, P35606, P43487, P11766, Q92804, O94979, P16152, P20618, Q7KZF4, P35232, Q16647, O75083,…	167	10624	15908	1.38977	3.3773e-13	8.43769e-14	1.35447e-12		GOTERM_MF_ALL	GO:0003779~actin binding	18	10.2273	1.56319e-07	Q9UHB6, P20929, O15144, Q01518, Q9ULV4, O15143, P60983, O75369, P09493, P61160, P15311, Q16658, O75083, O00159, P59998, O43795, P61158, O94832	171	326	15143	4.88957	6.36198e-05	2.12071e-05	0.000218585
GOTERM_BP_ALL	GO:0033036~macromolecule localization	38	21.5909	7.1131e-10	P62820, P55060, P35606, P61006, P63010, O94979, Q00341, P09038, P49458, P15311, O94855, P51572, O95166, Q9Y6B6, P53680, Q16543, Q9UMY4, Q8WUM4, Q9Y5X1, P43307, O75369, P06748, P51148, P20337, P50395, O75396, P05413, P53801, Q9UBQ0, P61923, Q15041, P37108, O00159, P84085, O60518, P53618, O00410, P09496	161	1076	14116	3.0964	9.63825e-07	1.92765e-07	1.16733e-06		GOTERM_CC_ALL	GO:0032991~macromolecular complex	78	44.3182	8.0351e-15	Q12906, Q12905, P55060, P63010, Q00341, Q15819, P31942, P49458, P15311, Q15382, O94855, Q15075, P53396, P00738, P59998, P63220, O95166, Q9BUF5, P53680, O60506, P28066, Q9NP97, P68036, Q02543, Q99426, P56385, P06748, P24539, P09493, P11940, Q15323, P10809, P61923, O15371, O00159, P61158, Q15366, Q9Y277, P09496, O00410, Q16181, P39023, P02751, P25788, P25789, P25786, P25787, P12956, P45880, Q9NVA2,…	167	3155	15908	2.35502	2.70184e-12	5.40346e-13	1.08802e-11		GOTERM_MF_ALL	GO:0017111~nucleoside-triphosphatase activity	27	15.3409	1.56868e-07	P62820, P62070, P12956, Q92841, P04899, P33176, P11234, P84095, Q15382, Q9BUF5, O94832, Q9NP97, Q13509, P23634, P13010, P56385, P51148, P20337, P24539, P10809, Q14204, P48047, P10301, O00159, P84085, Q13885, O43795	171	728	15143	3.28434	6.38432e-05	1.59612e-05	0.000219352
GOTERM_BP_ALL	GO:0006886~intracellular protein transport	21	11.9318	8.51605e-09	Q16543, P55060, Q9Y5X1, P35606, P43307, P63010, P06748, P09038, P49458, P53801, Q15041, P61923, P37108, O94855, P51572, O95166, Q9Y6B6, P53680, O00410, P09496, P53618	161	374	14116	4.92304	1.15392e-05	1.92321e-06	1.39757e-05		GOTERM_CC_ALL	GO:0043229~intracellular organelle	137	77.8409	2.45958e-12	Q12906, Q12905, P00367, P62070, Q9ULV4, P43235, P09038, P00568, O94855, Q15075, P59998, Q9Y6B6, P63220, P28066, O60506, Q9NP97, Q01105, Q99426, Q01844, O75369, P09493, P11940, Q15323, P61960, O00159, O60518, P39023, P09496, O00410, Q9UHB6, P12956, P45880, P35606, P43487, P11766, Q92804, O94979, P20618, Q7KZF4, P35232, Q16647, P01009, O75083, P26885, O94832, Q13509, O15144, P51991, Q96D15, O15143,…	167	8977	15908	1.45375	8.31341e-10	1.38557e-10	3.34648e-09		GOTERM_MF_ALL	GO:0016462~pyrophosphatase activity	27	15.3409	3.34301e-07	P62820, P62070, P12956, Q92841, P04899, P33176, P11234, P84095, Q15382, Q9BUF5, O94832, Q9NP97, Q13509, P23634, P13010, P56385, P51148, P20337, P24539, P10809, Q14204, P48047, P10301, O00159, P84085, Q13885, O43795	171	757	15143	3.15852	0.000136051	2.72117e-05	0.000467461
GOTERM_BP_ALL	GO:0034613~cellular protein localization	21	11.9318	4.12164e-08	Q16543, P55060, Q9Y5X1, P35606, P43307, P63010, P06748, P09038, P49458, P53801, Q15041, P61923, P37108, O94855, P51572, O95166, Q9Y6B6, P53680, O00410, P09496, P53618	161	411	14116	4.47985	5.58467e-05	7.97829e-06	6.76403e-05		GOTERM_CC_ALL	GO:0043226~organelle	137	77.8409	2.80702e-12	Q12906, Q12905, P00367, P62070, Q9ULV4, P43235, P09038, P00568, O94855, Q15075, P59998, Q9Y6B6, P63220, P28066, O60506, Q9NP97, Q01105, Q99426, Q01844, O75369, P09493, P11940, Q15323, P61960, O00159, O60518, P39023, P09496, O00410, Q9UHB6, P12956, P45880, P35606, P43487, P11766, Q92804, O94979, P20618, Q7KZF4, P35232, Q16647, P01009, O75083, P26885, O94832, Q13509, O15144, P51991, Q96D15, O15143,…	167	8989	15908	1.45181	9.48758e-10	1.35537e-10	3.81912e-09		GOTERM_MF_ALL	GO:0016818~hydrolase activity, acting on acid anhydrides, in phosphorus-containing anhydrides	27	15.3409	3.60679e-07	P62820, P62070, P12956, Q92841, P04899, P33176, P11234, P84095, Q15382, Q9BUF5, O94832, Q9NP97, Q13509, P23634, P13010, P56385, P51148, P20337, P24539, P10809, Q14204, P48047, P10301, O00159, P84085, Q13885, O43795	171	760	15143	3.14605	0.000146786	2.44658e-05	0.000504346
GOTERM_BP_ALL	GO:0051641~cellular localization	32	18.1818	4.39914e-08	P55060, P35606, P61006, P43487, P63010, O94979, P33176, P09038, P49458, P15311, O94855, P51572, Q15075, O95166, Q9Y6B6, P53680, Q16543, Q01105, Q9Y5X1, P43307, O75369, P06748, O75396, P09493, P53801, P48047, Q15041, P61923, P37108, P53618, O00410, P09496	161	928	14116	3.02335	5.96065e-05	7.45101e-06	7.21942e-05		GOTERM_CC_ALL	GO:0044446~intracellular organelle part	85	48.2955	2.94462e-11	Q12906, O14495, Q12905, P00367, P55060, Q13185, P63010, P31942, P49458, P15311, Q15382, O94855, P51572, P59998, P63220, O95166, Q9BUF5, P01023, O43809, P53680, O60506, Q9NP97, Q01105, Q02543, Q8WUM4, Q99426, P56385, P06748, P24539, P09493, P11940, P38117, Q15323, P10809, P61923, O00159, P61158, Q9Y277, P09496, O00410, Q16181, P39023, Q9UHB6, P02751, P20929, P12956, P45880, Q9NVA2, P35606, P43487,…	167	4225	15908	1.91642	9.95282e-09	1.2441e-09	4.00641e-08		GOTERM_MF_ALL	GO:0016817~hydrolase activity, acting on acid anhydrides	27	15.3409	3.98854e-07	P62820, P62070, P12956, Q92841, P04899, P33176, P11234, P84095, Q15382, Q9BUF5, O94832, Q9NP97, Q13509, P23634, P13010, P56385, P51148, P20337, P24539, P10809, Q14204, P48047, P10301, O00159, P84085, Q13885, O43795	171	764	15143	3.12958	0.00016232	2.31903e-05	0.000557727
GOTERM_BP_ALL	GO:0070727~cellular macromolecule localization	21	11.9318	4.64683e-08	Q16543, P55060, Q9Y5X1, P35606, P43307, P63010, P06748, P09038, P49458, P53801, Q15041, P61923, P37108, O94855, P51572, O95166, Q9Y6B6, P53680, O00410, P09496, P53618	161	414	14116	4.44739	6.29626e-05	6.99604e-06	7.62591e-05		GOTERM_CC_ALL	GO:0044422~organelle part	85	48.2955	4.14308e-11	Q12906, O14495, Q12905, P00367, P55060, Q13185, P63010, P31942, P49458, P15311, Q15382, O94855, P51572, P59998, P63220, O95166, Q9BUF5, P01023, O43809, P53680, O60506, Q9NP97, Q01105, Q02543, Q8WUM4, Q99426, P56385, P06748, P24539, P09493, P11940, P38117, Q15323, P10809, P61923, O00159, P61158, Q9Y277, P09496, O00410, Q16181, P39023, Q9UHB6, P02751, P20929, P12956, P45880, Q9NVA2, P35606, P43487,…	167	4251	15908	1.9047	1.40036e-08	1.55595e-09	5.637e-08		GOTERM_MF_ALL	GO:0005525~GTP binding	18	10.2273	9.95898e-07	P62820, Q13509, P00367, P62070, Q9NVA2, P61006, P04899, P51148, P20337, P11234, P84095, Q15382, P10301, P84085, Q13885, Q9Y6B6, Q9BUF5, Q16181	171	372	15143	4.28495	0.000405249	5.06651e-05	0.00139258
GOTERM_BP_ALL	GO:0051649~establishment of localization in cell	30	17.0455	8.67917e-08	P55060, P35606, P61006, P43487, P63010, O94979, P09038, P33176, P49458, O94855, P51572, Q15075, O95166, Q9Y6B6, P53680, Q16543, Q01105, Q9Y5X1, P43307, P06748, O75396, P09493, P53801, P48047, Q15041, P61923, P37108, P53618, O00410, P09496	161	852	14116	3.08722	0.000117596	1.17602e-05	0.000142434		GOTERM_CC_ALL	GO:0015629~actin cytoskeleton	19	10.7955	4.24992e-10	Q9UHB6, P20929, O15144, Q01518, Q9ULV4, O15143, Q9NVA2, O75369, P09493, P61160, P15311, Q16658, O00159, P59998, O43795, O95166, P61158, O94832, Q16181	167	269	15908	6.72822	1.43647e-07	1.43647e-08	5.78237e-07		GOTERM_MF_ALL	GO:0032561~guanyl ribonucleotide binding	18	10.2273	1.43306e-06	P62820, Q13509, P00367, P62070, Q9NVA2, P61006, P04899, P51148, P20337, P11234, P84095, Q15382, P10301, P84085, Q13885, Q9Y6B6, Q9BUF5, Q16181	171	382	15143	4.17277	0.000583085	6.4804e-05	0.00200387
GOTERM_BP_ALL	GO:0051179~localization	61	34.6591	1.58865e-06	O14495, P62820, O75915, P55060, Q9ULV4, P61006, P63010, Q00341, P09038, P49458, P15311, Q15758, P27487, O94855, Q15075, P51572, Q9Y6B6, O95166, P53680, Q16543, Q01105, P23634, Q9UMY4, Q8WUM4, Q9Y5X1, P56385, O75369, P06748, P24539, Q07954, P09493, P05413, P38117, P61923, O00159, P84085, O60518, Q9Y277, O00410, P09496, P02751, P45880, P35606, P43487, O94979, P33176, Q01518, P43307, P51148, P20337,…	161	2993	14116	1.78694	0.0021503	0.000195673	0.0026071		GOTERM_CC_ALL	GO:0043234~protein complex	59	33.5227	3.03711e-09	P55060, P63010, Q15819, P49458, P15311, O94855, Q15075, P53396, P59998, O95166, Q9BUF5, P53680, O60506, P28066, Q9NP97, P68036, Q99426, P56385, P24539, P09493, P10809, Q15323, P61923, O15371, O00159, P61158, Q9Y277, O00410, Q16181, P09496, P02751, P25788, P25789, P25786, P25787, P12956, P45880, Q9NVA2, P35606, O94979, P20618, P33176, P61160, P07942, O94832, Q9P0L0, Q13509, O15144, O15143, P99999,…	167	2588	15908	2.17164	1.02654e-06	9.33221e-08	4.13224e-06		GOTERM_MF_ALL	GO:0019001~guanyl nucleotide binding	18	10.2273	1.43306e-06	P62820, Q13509, P00367, P62070, Q9NVA2, P61006, P04899, P51148, P20337, P11234, P84095, Q15382, P10301, P84085, Q13885, Q9Y6B6, Q9BUF5, Q16181	171	382	15143	4.17277	0.000583085	6.4804e-05	0.00200387
GOTERM_BP_ALL	GO:0051234~establishment of localization	56	31.8182	2.02869e-06	P62820, O75915, P55060, Q9ULV4, P61006, P63010, Q00341, P09038, P49458, Q15758, P27487, O94855, Q15075, P51572, Q9Y6B6, O95166, P53680, Q16543, Q01105, P23634, Q9UMY4, Q8WUM4, Q9Y5X1, P56385, P06748, P24539, Q07954, P09493, P05413, P38117, P61923, O00159, P84085, O60518, Q9Y277, O00410, P09496, P45880, P35606, P43487, O94979, P33176, Q01518, P43307, P51148, P20337, P99999, P50395, O75396, Q9UI09,…	161	2656	14116	1.84861	0.00274511	0.000229047	0.00332924		GOTERM_CC_ALL	GO:0005829~cytosol	39	22.1591	7.76824e-09	O14495, P25788, P25789, P25786, P25787, P35606, P63010, P04899, P20618, P15311, P00568, Q15382, O75083, P51572, Q15075, P53396, P63220, P53680, P28066, Q16543, P37837, Q02543, Q01105, Q8WUM4, P06748, P99999, P20337, P11940, Q9NRX4, P05413, Q14204, P10809, O15371, Q15041, P61923, P49591, P39023, P53618	167	1330	15908	2.79326	2.62566e-06	2.18805e-07	1.05693e-05		GOTERM_MF_ALL	GO:0000166~nucleotide binding	50	28.4091	1.91545e-06	Q12905, P62820, P00367, P62070, P61006, O43175, P31942, P61077, P11234, P00568, Q15382, P53396, Q9Y6B6, Q9BUF5, O60506, P68036, P23634, P49588, Q01844, P11940, P10809, P84085, O00159, P61158, P49591, Q16181, Q9Y277, P12956, Q9NVA2, P45880, P11766, Q92804, P04899, Q92841, P33176, P61160, P84095, O94832, O14979, Q13509, P51991, P13010, P51148, P20337, Q14204, P40939, P10301, Q13885, O43795, P43243	171	2245	15143	1.97228	0.000779286	7.7956e-05	0.0026784
GOTERM_BP_ALL	GO:0006810~transport	55	31.25	3.41652e-06	P62820, O75915, P55060, Q9ULV4, P61006, P63010, Q00341, P09038, P49458, Q15758, O94855, Q15075, P51572, O95166, Q9Y6B6, P53680, Q16543, Q01105, P23634, Q9UMY4, Q8WUM4, Q9Y5X1, P56385, P06748, Q07954, P24539, P09493, P05413, P38117, P61923, O00159, P84085, O60518, Q9Y277, O00410, P09496, P45880, P35606, P43487, O94979, P33176, Q01518, P43307, P51148, P20337, P99999, P50395, O75396, Q9UI09, P53801,…	161	2629	14116	1.83425	0.00461869	0.000356043	0.0056067		GOTERM_CC_ALL	GO:0005839~proteasome core complex	7	3.97727	4.0499e-08	P20618, P25788, P25789, P25786, P25787, P49720, P28066	167	20	15908	33.3401	1.36886e-05	1.05297e-06	5.51023e-05		GOTERM_MF_ALL	GO:0005198~structural molecule activity	23	13.0682	2.49899e-06	Q9P0L0, P02751, P20929, Q13509, P12110, Q02543, O15144, O15143, P35606, Q12797, P09493, Q15323, P35908, P07942, Q13885, P43243, P63220, Q9BUF5, P53618, P39023, P09496, Q16181	171	634	15143	3.21258	0.00101657	9.24583e-05	0.00349434
GOTERM_BP_ALL	GO:0032269~negative regulation of cellular protein metabolic process	11	6.25	3.87166e-05	P20618, P25788, P49458, P25789, Q01105, P25786, P25787, P37108, P01023, P49720, P28066	161	180	14116	5.35804	0.0511097	0.00374028	0.0635189		GOTERM_CC_ALL	GO:0044430~cytoskeletal part	31	17.6136	4.74938e-08	Q9UHB6, P20929, Q13185, Q9NVA2, P43487, P33176, P61160, P15311, P59998, O95166, Q9BUF5, O43809, O94832, Q9NP97, Q9P0L0, Q13509, O15144, Q01518, Q8WUM4, O15143, Q99426, P06748, P09493, Q14204, Q15323, P35908, O00159, Q13885, O43795, P61158, Q16181	167	952	15908	3.10187	1.60528e-05	1.14664e-06	6.46193e-05		GOTERM_MF_ALL	GO:0005488~binding	162	92.0455	2.5097e-06	Q12906, Q12905, P00367, P62070, A4FU69, Q9ULV4, P43235, O43175, P61077, P09038, P50502, P00568, O94855, Q15075, P53396, P59998, Q9Y6B6, P63220, P28066, O60506, Q9NP97, Q16543, Q01105, P68036, P23634, P49588, Q9Y5X1, Q99426, Q01844, O75369, P09493, P11940, Q15323, P61960, O00159, O60518, P49591, O00410, P39023, P09496, Q9UHB6, P12956, P45880, P35606, Q15404, P43487, P11766, Q92804, O94979, P16152,…	171	12531	15143	1.14484	0.00102093	8.5117e-05	0.00350932
GOTERM_BP_ALL	GO:0051248~negative regulation of protein metabolic process	11	6.25	5.34656e-05	P20618, P25788, P49458, P25789, Q01105, P25786, P25787, P37108, P01023, P49720, P28066	161	187	14116	5.15747	0.0698858	0.00481821	0.0877063		GOTERM_CC_ALL	GO:0005856~cytoskeleton	38	21.5909	6.87782e-08	Q9UHB6, P20929, P25788, Q9ULV4, Q9NVA2, Q13185, P43487, P33176, Q14192, P15311, P61160, O75083, P59998, O95166, Q9BUF5, O43809, O94832, Q9P0L0, Q9NP97, Q13509, O15144, Q01518, O15143, Q8WUM4, Q99426, O75369, P06748, P09493, Q14204, Q15323, Q16658, P35908, O00159, Q13885, O43795, Q15643, P61158, Q16181	167	1381	15908	2.62113	2.32468e-05	1.5498e-06	9.35785e-05		GOTERM_MF_ALL	GO:0008092~cytoskeletal protein binding	20	11.3636	3.92051e-06	Q9UHB6, P20929, O15144, Q01518, Q9ULV4, O15143, P60983, O75369, P33176, P09493, P61160, P15311, Q16658, O75083, O00159, P59998, O43795, O95166, P61158, O94832	171	504	15143	3.51411	0.00159438	0.000122735	0.00548201
GOTERM_BP_ALL	GO:0051436~negative regulation of ubiquitin-protein ligase activity during mitotic cell cycle	7	3.97727	9.18037e-05	P20618, P25788, P25789, P25786, P25787, P49720, P28066	161	65	14116	9.44214	0.116973	0.00774484	0.150553		GOTERM_CC_ALL	GO:0009898~internal side of plasma membrane	17	9.65909	2.0641e-07	P62070, P61006, P35606, P63010, O94979, Q9UHA4, P51148, P20337, P15311, P11234, P84095, P61923, Q15382, P10301, P53680, P09496, P53618	167	316	15908	5.12461	6.9764e-05	4.36039e-06	0.000280837		GOTERM_MF_ALL	GO:0003924~GTPase activity	13	7.38636	4.63917e-06	P20337, P62820, Q13509, P11234, P84095, P62070, Q15382, P10301, P84085, Q13885, Q9BUF5, P04899, P51148	171	211	15143	5.45603	0.00188637	0.000134859	0.00648688
GOTERM_BP_ALL	GO:0031145~anaphase-promoting complex-dependent proteasomal ubiquitin-dependent protein catabolic process	7	3.97727	9.18037e-05	P20618, P25788, P25789, P25786, P25787, P49720, P28066	161	65	14116	9.44214	0.116973	0.00774484	0.150553		GOTERM_CC_ALL	GO:0005885~Arp2/3 protein complex	5	2.84091	3.90603e-07	P61160, O15144, O15143, P59998, P61158	167	7	15908	68.0411	0.000132015	7.76608e-06	0.000531447		GOTERM_MF_ALL	GO:0016787~hydrolase activity	47	26.7045	3.65044e-05	O14495, P62820, P25788, P25789, P25786, P25787, P43235, P12956, P62070, P07711, P04899, Q92841, P20618, P33176, Q7KZF4, P11234, P84095, P27487, Q15382, P01009, P00738, P10768, Q9BUF5, O43809, P28066, O94832, Q9NP97, Q13509, P23634, Q96IU4, P13010, P56385, P51148, P99999, P20337, P24539, Q9NRX4, Q14204, P10809, P48047, Q9UBQ0, P10301, O00159, Q13885, P84085, O43795, P49720	171	2283	15143	1.82309	0.0147477	0.000990014	0.051033
GOTERM_BP_ALL	GO:0051444~negative regulation of ubiquitin-protein ligase activity	7	3.97727	0.000108869	P20618, P25788, P25789, P25786, P25787, P49720, P28066	161	67	14116	9.16029	0.13716	0.00864046	0.178516		GOTERM_CC_ALL	GO:0031090~organelle membrane	31	17.6136	9.80412e-07	O14495, P45880, Q13185, P35606, P63010, O94979, P49458, P35232, O94855, P51572, O95166, P53680, Q99623, Q9P0L0, P20674, P56385, P43307, P24539, Q12797, Q9UI09, P10809, P48047, Q15041, P61923, P40939, Q9NQC3, P43243, P61158, Q9Y277, P53618, P09496	167	1096	15908	2.69433	0.000331325	1.84098e-05	0.00133392		GOTERM_MF_ALL	GO:0003723~RNA binding	22	12.5	5.54758e-05	Q12906, O14979, Q12905, Q02543, P25786, P49588, P51991, Q01844, Q92804, Q92841, P06748, P31942, Q00341, P49458, P11940, P37108, P43243, P49591, Q15366, O43809, O60506, P39023	171	718	15143	2.7134	0.0223263	0.00141021	0.0775454
GOTERM_BP_ALL	GO:0051352~negative regulation of ligase activity	7	3.97727	0.000108869	P20618, P25788, P25789, P25786, P25787, P49720, P28066	161	67	14116	9.16029	0.13716	0.00864046	0.178516		GOTERM_CC_ALL	GO:0012505~endomembrane system	25	14.2045	1.98045e-06	Q9P0L0, O14495, P55060, Q13185, P35606, P43307, P63010, O94979, Q07954, Q12797, P49458, P10809, P61923, Q15041, O94855, P51572, O00159, Q9NQC3, O95166, P43243, P61158, P53680, P53618, O00410, P09496	167	782	15908	3.04532	0.000669169	3.52306e-05	0.00269454		GOTERM_MF_ALL	GO:0032553~ribonucleotide binding	37	21.0227	0.000545828	P62820, Q12905, P00367, P62070, P12956, Q9NVA2, P61006, P04899, Q92841, P61077, P33176, P11234, P61160, P84095, P00568, Q15382, P53396, Q9Y6B6, Q9BUF5, O94832, Q13509, P68036, P23634, P49588, P13010, P51148, P20337, Q14204, P10809, P10301, O00159, Q13885, P84085, O43795, P49591, P61158, Q16181	171	1836	15143	1.78462	0.199255	0.0129863	0.760547
GOTERM_BP_ALL	GO:0051437~positive regulation of ubiquitin-protein ligase activity during mitotic cell cycle	7	3.97727	0.000118298	P20618, P25788, P25789, P25786, P25787, P49720, P28066	161	68	14116	9.02558	0.148115	0.00886621	0.193962		GOTERM_CC_ALL	GO:0030120~vesicle coat	7	3.97727	2.46925e-06	P61923, O94855, P35606, P53680, O94979, P53618, P09496	167	38	15908	17.5474	0.000834259	4.17295e-05	0.00335957		GOTERM_MF_ALL	GO:0032555~purine ribonucleotide binding	37	21.0227	0.000545828	P62820, Q12905, P00367, P62070, P12956, Q9NVA2, P61006, P04899, Q92841, P61077, P33176, P11234, P61160, P84095, P00568, Q15382, P53396, Q9Y6B6, Q9BUF5, O94832, Q13509, P68036, P23634, P49588, P13010, P51148, P20337, Q14204, P10809, P10301, O00159, Q13885, P84085, O43795, P49591, P61158, Q16181	171	1836	15143	1.78462	0.199255	0.0129863	0.760547
GOTERM_BP_ALL	GO:0048193~Golgi vesicle transport	9	5.11364	0.000121608	O75396, P61923, O94855, P35606, P61006, Q9Y6B6, O94979, P53618, P09496	161	131	14116	6.02361	0.151927	0.00863557	0.199384		GOTERM_CC_ALL	GO:0048475~coated membrane	8	4.54545	4.01868e-06	P61923, O94855, P35606, P63010, P53680, O94979, P53618, P09496	167	63	15908	12.0962	0.00135739	6.46797e-05	0.00546761
GOTERM_BP_ALL	GO:0051443~positive regulation of ubiquitin-protein ligase activity	7	3.97727	0.000139096	P20618, P25788, P25789, P25786, P25787, P49720, P28066	161	70	14116	8.7677	0.17179	0.00938017	0.228027		GOTERM_CC_ALL	GO:0030117~membrane coat	8	4.54545	4.01868e-06	P61923, O94855, P35606, P63010, P53680, O94979, P53618, P09496	167	63	15908	12.0962	0.00135739	6.46797e-05	0.00546761
GOTERM_BP_ALL	GO:0051439~regulation of ubiquitin-protein ligase activity during mitotic cell cycle	7	3.97727	0.000150528	P20618, P25788, P25789, P25786, P25787, P49720, P28066	161	71	14116	8.64421	0.184522	0.00966636	0.246746		GOTERM_CC_ALL	GO:0043227~membrane-bounded organelle	113	64.2045	4.63054e-06	Q12906, Q12905, P00367, P62070, P43235, P09038, O94855, P00568, Q15075, P59998, Q9Y6B6, O60506, P28066, Q01105, Q01844, P11940, P61960, O00159, O60518, P09496, P39023, O00410, P12956, P45880, P35606, P43487, P11766, Q92804, O94979, P20618, Q7KZF4, P35232, Q16647, P01009, P26885, O15144, P51991, Q96D15, Q96IU4, P99999, Q13435, Q12797, P50395, P53801, Q9UBQ0, P40939, P49720, P53618, O14495, P62820,…	167	7989	15908	1.34736	0.0015639	7.11396e-05	0.00630006
GOTERM_BP_ALL	GO:0051351~positive regulation of ligase activity	7	3.97727	0.000175619	P20618, P25788, P25789, P25786, P25787, P49720, P28066	161	73	14116	8.40739	0.211785	0.0107592	0.287818		GOTERM_CC_ALL	GO:0016023~cytoplasmic membrane-bounded vesicle	20	11.3636	4.80999e-06	P02751, Q8WUM4, P35606, P63010, O94979, P51148, P20337, Q07954, Q7KZF4, O75396, Q15758, P10809, P61923, P01009, O94855, P10768, P01023, P53680, P53618, P09496	167	550	15908	3.46391	0.00162446	7.06836e-05	0.00654419
GOTERM_BP_ALL	GO:0007264~small GTPase mediated signal transduction	13	7.38636	0.000185842	P20337, P62820, P09038, P50395, P11234, P84095, P62070, Q15382, Q15404, P61006, P10301, P84085, P51148	161	305	14116	3.73705	0.22263	0.0108898	0.304549		GOTERM_CC_ALL	GO:0043232~intracellular non-membrane-bounded organelle	51	28.9773	6.23523e-06	Q12906, Q12905, Q9ULV4, Q13185, Q14192, P15311, P59998, P63220, O95166, Q9BUF5, O43809, Q9NP97, Q02543, Q8WUM4, Q99426, O75369, P06748, P09493, Q15323, O00159, P61158, P39023, Q16181, O00410, Q9UHB6, P20929, P25788, P12956, Q9NVA2, P45880, P43487, P33176, P61160, O75083, Q13263, O94832, Q9P0L0, Q13509, O15144, Q01518, P51991, O15143, P13010, Q16658, Q14204, P40939, P35908, Q13885, O43795, Q15643	167	2596	15908	1.87139	0.00210529	8.78092e-05	0.00848321
GOTERM_BP_ALL	GO:0031397~negative regulation of protein ubiquitination	7	3.97727	0.000189344	P20618, P25788, P25789, P25786, P25787, P49720, P28066	161	74	14116	8.29377	0.226311	0.0106341	0.31028		GOTERM_CC_ALL	GO:0043228~non-membrane-bounded organelle	51	28.9773	6.23523e-06	Q12906, Q12905, Q9ULV4, Q13185, Q14192, P15311, P59998, P63220, O95166, Q9BUF5, O43809, Q9NP97, Q02543, Q8WUM4, Q99426, O75369, P06748, P09493, Q15323, O00159, P61158, P39023, Q16181, O00410, Q9UHB6, P20929, P25788, P12956, Q9NVA2, P45880, P43487, P33176, P61160, O75083, Q13263, O94832, Q9P0L0, Q13509, O15144, Q01518, P51991, O15143, P13010, Q16658, Q14204, P40939, P35908, Q13885, O43795, Q15643	167	2596	15908	1.87139	0.00210529	8.78092e-05	0.00848321
GOTERM_BP_ALL	GO:0051438~regulation of ubiquitin-protein ligase activity	7	3.97727	0.000252939	P20618, P25788, P25789, P25786, P25787, P49720, P28066	161	78	14116	7.86845	0.290203	0.0136175	0.414291		GOTERM_CC_ALL	GO:0030529~ribonucleoprotein complex	19	10.7955	7.41196e-06	O14979, Q12906, Q12905, Q02543, P25786, P51991, P06748, P31942, Q13435, P49458, P11940, Q7KZF4, Q15382, P37108, P63220, Q15366, O60506, P39023	167	515	15908	3.51435	0.00250212	0.000100205	0.0100841
GOTERM_BP_ALL	GO:0043085~positive regulation of catalytic activity	17	9.65909	0.000277928	P25788, P25789, P25786, P25787, Q01518, P04899, P06748, Q9UHA4, P20618, P99999, P09038, Q07954, P09493, P10809, P49720, P32119, P28066	161	520	14116	2.86636	0.31384	0.0143819	0.455133		GOTERM_CC_ALL	GO:0031988~membrane-bounded vesicle	20	11.3636	7.62202e-06	P02751, Q8WUM4, P35606, P63010, O94979, P51148, P20337, Q07954, Q7KZF4, O75396, Q15758, P10809, P61923, P01009, O94855, P10768, P01023, P53680, P53618, P09496	167	568	15908	3.35414	0.00257294	9.90817e-05	0.0103699
GOTERM_BP_ALL	GO:0016192~vesicle-mediated transport	18	10.2273	0.000290288	P62820, Q01518, Q9ULV4, P61006, P35606, P63010, O94979, Q07954, O75396, P61923, O94855, P51572, Q15075, P84085, Q9Y6B6, P53680, P09496, P53618	161	576	14116	2.73991	0.32524	0.0144646	0.475328		GOTERM_CC_ALL	GO:0043231~intracellular membrane-bounded organelle	112	63.6364	9.16466e-06	Q12906, Q12905, P00367, P62070, P43235, P09038, O94855, P00568, Q15075, P59998, Q9Y6B6, O60506, P28066, Q01105, Q01844, P11940, P61960, O00159, O60518, P09496, P39023, O00410, P12956, P45880, P35606, P43487, P11766, Q92804, O94979, P20618, Q7KZF4, P35232, Q16647, P01009, P26885, O15144, P51991, Q96D15, Q96IU4, P99999, Q13435, Q12797, P50395, P53801, Q9UBQ0, P40939, P49720, P53618, O14495, P62820,…	167	7982	15908	1.33661	0.00309288	0.000114722	0.0124686
GOTERM_BP_ALL	GO:0006613~cotranslational protein targeting to membrane	4	2.27273	0.000291657	P49458, Q15041, P37108, P43307	161	12	14116	29.2257	0.326491	0.014017	0.477565		GOTERM_CC_ALL	GO:0031982~vesicle	21	11.9318	2.27977e-05	Q9P0L0, P02751, Q8WUM4, P35606, P63010, O94979, P51148, P20337, Q07954, Q7KZF4, O75396, Q15758, P10809, P61923, P01009, O94855, P10768, P01023, P53680, P53618, P09496	167	670	15908	2.98568	0.0076761	0.000275166	0.0310137
GOTERM_BP_ALL	GO:0016050~vesicle organization	6	3.40909	0.000297142	P61923, P35606, P61006, Q15075, P53680, P53618	161	52	14116	10.1166	0.331479	0.0137898	0.486525		GOTERM_CC_ALL	GO:0044433~cytoplasmic vesicle part	11	6.25	2.69795e-05	P02751, P61923, O94855, P01009, P35606, P63010, P01023, P53680, O94979, P53618, P09496	167	187	15908	5.60338	0.00907773	0.000314405	0.0367016
GOTERM_BP_ALL	GO:0051340~regulation of ligase activity	7	3.97727	0.000310807	P20618, P25788, P25789, P25786, P25787, P49720, P28066	161	81	14116	7.57703	0.343747	0.0139422	0.508846		GOTERM_CC_ALL	GO:0000502~proteasome complex	7	3.97727	4.074e-05	P20618, P25788, P25789, P25786, P25787, P49720, P28066	167	61	15908	10.9312	0.013676	0.000458908	0.0554159
GOTERM_BP_ALL	GO:0031398~positive regulation of protein ubiquitination	7	3.97727	0.000378581	P20618, P25788, P25789, P25786, P25787, P49720, P28066	161	84	14116	7.30642	0.401348	0.0164146	0.61948		GOTERM_CC_ALL	GO:0031410~cytoplasmic vesicle	20	11.3636	4.1612e-05	P02751, Q8WUM4, P35606, P63010, O94979, P51148, P20337, Q07954, Q7KZF4, O75396, Q15758, P10809, P61923, P01009, O94855, P10768, P01023, P53680, P53618, P09496	167	642	15908	2.96752	0.0139667	0.000453612	0.0566018
GOTERM_BP_ALL	GO:0016044~membrane organization	14	7.95455	0.00040169	Q9P0L0, Q07954, Q01518, Q9ULV4, P61923, O94855, Q15075, P35606, P61006, Q9Y6B6, P53680, O94979, P53618, P09496	161	381	14116	3.22173	0.41981	0.0168686	0.657177		GOTERM_CC_ALL	GO:0030135~coated vesicle	10	5.68182	4.41257e-05	P20337, Q07954, P10809, P61923, O94855, P35606, P53680, O94979, P53618, P09496	167	159	15908	5.99104	0.0148041	0.000465979	0.06002
GOTERM_BP_ALL	GO:0031400~negative regulation of protein modification process	8	4.54545	0.000408224	P20618, P25788, P25789, Q01105, P25786, P25787, P49720, P28066	161	119	14116	5.89425	0.424926	0.0166256	0.667833		GOTERM_CC_ALL	GO:0005783~endoplasmic reticulum	25	14.2045	5.93281e-05	Q9P0L0, O14495, P62820, O75915, Q9Y2B0, Q01105, Q96D15, P62070, Q9BTV4, P43307, O94979, P49458, Q12797, O75396, P27487, Q15041, Q16647, O94855, P51572, O15260, Q9NQC3, O95166, Q9Y6B6, P26885, O60506	167	960	15908	2.48066	0.0198538	0.000607497	0.0806907
GOTERM_BP_ALL	GO:0006901~vesicle coating	4	2.27273	0.000588303	P61923, P35606, P53680, P53618	161	15	14116	23.3805	0.549495	0.0231796	0.961101		GOTERM_CC_ALL	GO:0030662~coated vesicle membrane	7	3.97727	0.000112668	P61923, O94855, P35606, P53680, O94979, P53618, P09496	167	73	15908	9.13428	0.0373679	0.00111949	0.153186
GOTERM_BP_ALL	GO:0006900~membrane budding	4	2.27273	0.000718062	P61923, P35606, P53680, P53618	161	16	14116	21.9193	0.622175	0.0274261	1.17191		GOTERM_CC_ALL	GO:0015630~microtubule cytoskeleton	17	9.65909	0.000206235	Q9NP97, Q9P0L0, Q13509, Q8WUM4, Q99426, Q13185, P43487, P06748, P33176, P15311, Q14204, P59998, Q13885, O95166, Q9BUF5, O43809, Q16181	167	549	15908	2.94969	0.06734	0.00198986	0.280235
GOTERM_BP_ALL	GO:0006605~protein targeting	10	5.68182	0.000766979	Q16543, P09038, P49458, P53801, P55060, Q15041, P37108, P43307, O95166, O00410	161	215	14116	4.078	0.646423	0.0284663	1.25128		GOTERM_CC_ALL	GO:0031967~organelle envelope	18	10.2273	0.000266798	P55060, P45880, Q13185, P20674, P56385, P99999, P24539, P35232, Q9UI09, P10809, P48047, P40939, O00159, Q9NQC3, P43243, O00410, Q99623, Q9Y277	167	620	15908	2.76554	0.0862422	0.00250214	0.362391
GOTERM_BP_ALL	GO:0051493~regulation of cytoskeleton organization	8	4.54545	0.000906339	Q9UHB6, P20929, P09493, O15144, O15143, P43487, P61158, P06748	161	136	14116	5.15747	0.707311	0.0326614	1.47705		GOTERM_CC_ALL	GO:0031975~envelope	18	10.2273	0.00027698	P55060, P45880, Q13185, P20674, P56385, P99999, P24539, P35232, Q9UI09, P10809, P48047, P40939, O00159, Q9NQC3, P43243, O00410, Q99623, Q9Y277	167	622	15908	2.75665	0.0893824	0.0025274	0.376197
GOTERM_BP_ALL	GO:0031396~regulation of protein ubiquitination	7	3.97727	0.000957103	P20618, P25788, P25789, P25786, P25787, P49720, P28066	161	100	14116	6.13739	0.726785	0.0335683	1.55917		GOTERM_CC_ALL	GO:0005794~Golgi apparatus	22	12.5	0.000296912	O14495, P62820, O15144, Q9BTV4, P35606, O94979, P50395, O75396, Q7KZF4, P27487, Q14204, P61923, O94855, P51572, Q9H4G4, P84085, Q15643, O95166, Q9Y6B6, P61158, P09496, P53618	167	872	15908	2.40329	0.0954983	0.00263786	0.403218
														GOTERM_CC_ALL	GO:0030659~cytoplasmic vesicle membrane	8	4.54545	0.000639363	P61923, O94855, P35606, P63010, P53680, O94979, P53618, P09496	167	139	15908	5.48245	0.194405	0.00552758	0.866409
														GOTERM_CC_ALL	GO:0019866~organelle inner membrane	12	6.81818	0.000685023	P24539, P35232, Q9UI09, P10809, P48047, Q13185, P40939, P20674, P56385, P43243, Q9Y277, Q99623	167	329	15908	3.47444	0.20675	0.0057737	0.928018
[truncated: 5 more columns]

## Sheet: 8.0 < Log2 Conc < 9.0
Biological Process														Cellular Component														Molecular Function														KEGG Pathways
Category	Term	Count	%	PValue	Genes	List Total	Pop Hits	Pop Total	Fold Enrichment	Bonferroni	Benjamini	FDR		Category	Term	Count	%	PValue	Genes	List Total	Pop Hits	Pop Total	Fold Enrichment	Bonferroni	Benjamini	FDR		Category	Term	Count	%	PValue	Genes	List Total	Pop Hits	Pop Total	Fold Enrichment	Bonferroni	Benjamini	FDR		Category	Term	Count	%	PValue	Genes	List Total	Pop Hits
GOTERM_BP_ALL	GO:0006414~translational elongation	24	10.9589	1.7551e-21	P15880, P36578, P46783, P61513, P46777, P05388, P83731, P29692, P61927, P62753, P08865, P83881, P26641, P18621, P62917, P61247, Q02878, P62841, P50914, P61313, P24534, P62854, P46782, P62701	206	101	14116	16.283	2.49926e-18	2.49926e-18	2.89782e-18		GOTERM_CC_ALL	GO:0005737~cytoplasm	183	83.5616	2.13117e-32	P46940, P04350, Q01082, Q71UM5, P36578, P09936, Q13765, P61513, Q9UHD8, O75964, P78417, P35527, O14907, P29692, P62753, P00167, P08865, O00483, P09601, P67812, O43181, O60493, P61769, O15498, P61106, Q9UHV9, P61970, P15153, Q8WXH0, P61247, P15559, Q00839, P61978, P61313, P62854, Q99497, P10619, Q96FJ2, P05556, Q9Y490, Q15293, P41250, O15511, P11279, Q16643, O75369, P41567, P60842, Q99729, P09493,…	216	7319	15908	1.84146	7.20337e-30	7.20337e-30	2.89964e-29		GOTERM_MF_ALL	GO:0005198~structural molecule activity	43	19.6347	1.20358e-17	P04350, Q71UM5, P36578, Q01082, P61513, P46777, P07951, P35527, P27816, P62753, Q99715, P08865, P02511, P18621, P13645, P13647, P61247, Q00610, P61313, P02538, P62854, P35749, P46782, P62701, P15880, Q9Y490, O15145, P05388, Q15019, P83731, P61927, O15511, P08123, Q13813, P83881, P09493, Q15149, P12035, P62917, Q02878, P62841, P50914, P46821	211	634	15143	4.86753	4.60971e-15	4.60971e-15	1.66815e-14		KEGG_PATHWAY	hsa03010:Ribosome	22	10.0457	4.19176e-17	P15880, Q71UM5, P36578, P46783, P61513, P46777, P05388, P83731, P61927, P62753, P08865, P83881, P18621, P62917, P61247, Q02878, P62841, P50914, P61313, P62854, P46782, P62701	112	87
GOTERM_BP_ALL	GO:0006412~translation	32	14.6119	8.55957e-17	Q71UM5, Q13765, P36578, P61513, P46777, P29692, P62753, P08865, Q15056, P18621, P61247, P61313, P62854, P46782, P62701, P15880, P46783, O14602, P05388, P83731, P61927, P41250, P41567, P60842, P83881, P26641, Q9P2E9, P62917, Q02878, P62841, P50914, P24534	206	331	14116	6.6247	1.58096e-13	7.90479e-14	1.88738e-13		GOTERM_CC_ALL	GO:0044444~cytoplasmic part	147	67.1233	1.58757e-29	P04350, Q01082, Q71UM5, P09936, Q13765, P36578, P61513, Q9UHD8, O75964, P35527, P29692, P62753, P00167, P09601, O00483, P08865, P67812, O43181, P61769, O15498, P61106, Q9UHV9, P61970, P61247, P61313, Q00839, P62854, Q99497, P10619, Q96FJ2, P05556, Q9Y490, Q15293, P41250, P11279, O75369, P60842, P09493, Q15149, Q9P2E9, P55209, P67809, Q02878, A6NCE7, Q14974, P61026, P07951, Q13642, P09669, Q9NZN4,…	216	4895	15908	2.2117	5.366e-27	2.683e-27	2.16003e-26		GOTERM_MF_ALL	GO:0005515~protein binding	166	75.7991	5.59271e-14	P46940, Q01082, P09936, P36578, P61513, Q9UHD8, O75964, P35527, O14907, P27816, P29692, P62753, Q99715, P09601, P67812, P61769, O60493, O15498, P61106, Q9UHV9, P13645, P61970, P15153, Q8WXH0, P13647, P61247, P61978, Q00839, P02538, P62854, Q99497, P10619, Q96FJ2, P12111, P05556, Q9Y490, P41250, O15511, P17844, Q16643, O75369, Q99729, P60842, P09493, Q15149, P55209, P67809, P63244, Q14974, P61026,…	211	8154	15143	1.46106	2.14309e-11	1.07154e-11	7.75491e-11		KEGG_PATHWAY	hsa03040:Spliceosome	13	5.93607	1.55816e-05	P62314, P07910, P08107, P55769, Q08170, P62316, P62318, P54652, P17844, P61978, Q00839, P61326, P09651	112	126
GOTERM_BP_ALL	GO:0000398~nuclear mRNA splicing, via spliceosome	15	6.84932	4.84193e-08	Q13151, P83881, P07910, P62314, P55769, P62316, Q08170, P35637, P67809, P62318, Q14103, P61978, P61326, Q00839, P09651	206	153	14116	6.71807	6.89467e-05	2.29828e-05	7.99444e-05		GOTERM_CC_ALL	GO:0044424~intracellular part	202	92.2374	2.40155e-21	P46940, P04350, Q13765, P36578, Q71UM5, O75964, P78417, P27816, P29692, P00167, P62753, O43181, P61769, O15498, P13645, Q8WXH0, P13647, Q00839, P62854, P10619, P41250, O75369, P09493, Q9P2E9, P55209, P00558, Q99536, P07951, Q13642, P09669, Q9NZN4, Q00688, P13667, Q9GZZ8, P22307, P55072, P27824, Q9ULH1, P61088, P83731, O95139, Q9NZM1, Q15084, P06576, Q08170, P26583, P62841, Q04917, P50914, P07602,…	216	10624	15908	1.40031	8.11725e-19	2.70575e-19	3.26752e-18		GOTERM_MF_ALL	GO:0003735~structural constituent of ribosome	21	9.58904	1.87468e-13	P15880, Q71UM5, P36578, P61513, P46777, P05388, P83731, P61927, P62753, P08865, P83881, P18621, P62917, P61247, Q02878, P62841, P50914, P61313, P62854, P46782, P62701	211	168	15143	8.97097	7.18189e-11	2.39396e-11	2.59892e-10		KEGG_PATHWAY	hsa05012:Parkinson's disease	13	5.93607	1.83056e-05	P09936, P22314, P09669, P12236, O95139, O00483, P21796, O43181, P05141, P06576, P10606, P25705, Q99497	112	128
GOTERM_BP_ALL	GO:0000375~RNA splicing, via transesterification reactions	15	6.84932	4.84193e-08	Q13151, P83881, P07910, P62314, P55769, P62316, Q08170, P35637, P67809, P62318, Q14103, P61978, P61326, Q00839, P09651	206	153	14116	6.71807	6.89467e-05	2.29828e-05	7.99444e-05		GOTERM_CC_ALL	GO:0044446~intracellular organelle part	122	55.7078	1.4594e-20	P46940, P04350, Q01082, P09936, P36578, Q9UHD8, O75964, P35527, P27816, P62753, P00167, P09601, O00483, P08865, P67812, O43181, P61769, P61106, P61970, P13645, P15153, P13647, Q8WXH0, P61247, P61978, Q00839, P02538, P62854, Q96FJ2, Q13151, Q15293, P41250, O15511, P17844, Q16643, P09493, Q9P2E9, P55209, Q02878, A6NCE7, Q14974, P07951, P09669, P13667, P52907, P19105, P02511, Q96AG4, O00264, Q00610,…	216	4225	15908	2.12664	4.93278e-18	1.23319e-18	1.98564e-17		GOTERM_MF_ALL	GO:0003723~RNA binding	33	15.0685	4.61288e-09	P36578, P46777, Q15056, P55769, P61247, Q00839, P61313, P61978, P62854, P09651, P46782, P62701, P15880, Q13151, O14602, P05388, P83731, P61927, P17844, P60842, Q99729, P83881, P62314, P07910, Q08170, P67809, P35637, P62917, Q02878, P50914, P60900, Q14103, P61326	211	718	15143	3.29852	1.76673e-06	4.41683e-07	6.39339e-06
GOTERM_BP_ALL	GO:0000377~RNA splicing, via transesterification reactions with bulged adenosine as nucleophile	15	6.84932	4.84193e-08	Q13151, P83881, P07910, P62314, P55769, P62316, Q08170, P35637, P67809, P62318, Q14103, P61978, P61326, Q00839, P09651	206	153	14116	6.71807	6.89467e-05	2.29828e-05	7.99444e-05		GOTERM_CC_ALL	GO:0005622~intracellular	204	93.1507	1.97144e-20	P46940, P04350, Q13765, P36578, Q71UM5, O75964, P78417, P27816, P29692, P00167, P62753, O43181, P61769, O15498, P13645, Q8WXH0, P13647, Q00839, P62854, P10619, P41250, O75369, P09493, Q9P2E9, P55209, P00558, Q99536, P07951, Q13642, P09669, Q9NZN4, Q00688, P13667, Q9GZZ8, P22307, P55072, P27824, Q9ULH1, P61088, P83731, O95139, Q9NZM1, Q15084, P06576, Q08170, P26583, P62841, Q04917, P50914, P07602,…	216	10995	15908	1.36646	6.66347e-18	1.33269e-18	2.68231e-17		GOTERM_MF_ALL	GO:0005488~binding	201	91.7808	3.42356e-08	P46940, P04350, Q13765, P36578, Q71UM5, O75964, P27816, P29692, P00167, P62753, P61769, O15498, P13645, Q8WXH0, P13647, Q00839, P62854, P10619, P41250, O75369, P09493, P55209, P00558, Q99536, P07951, Q13642, Q9NZN4, Q00688, P13667, Q9GZZ8, P22307, P55072, P27824, Q9ULH1, P61088, P83731, P07108, Q9NZM1, Q15084, P06576, Q08170, P26583, P62841, Q04917, P50914, P07602, Q06210, Q15369, Q53TN4, P08134,…	211	12531	15143	1.15117	1.31122e-05	2.62245e-06	4.74502e-05
GOTERM_BP_ALL	GO:0007264~small GTPase mediated signal transduction	19	8.6758	4.94878e-07	P46940, Q9NR31, P61026, Q9NVJ2, O14907, P09601, P51149, P08134, Q9H0U4, P08123, P11233, P61106, P18085, P15153, P62330, P20340, Q15907, Q99497, P61224	206	305	14116	4.26873	0.000704458	0.000176161	0.000817083		GOTERM_CC_ALL	GO:0044422~organelle part	122	55.7078	2.51132e-20	P46940, P04350, Q01082, P09936, P36578, Q9UHD8, O75964, P35527, P27816, P62753, P00167, P09601, O00483, P08865, P67812, O43181, P61769, P61106, P61970, P13645, P15153, P13647, Q8WXH0, P61247, P61978, Q00839, P02538, P62854, Q96FJ2, Q13151, Q15293, P41250, O15511, P17844, Q16643, P09493, Q9P2E9, P55209, Q02878, A6NCE7, Q14974, P07951, P09669, P13667, P52907, P19105, P02511, Q96AG4, O00264, Q00610,…	216	4251	15908	2.11364	8.48826e-18	1.41471e-18	3.41686e-17		GOTERM_MF_ALL	GO:0003779~actin binding	20	9.13242	1.43216e-07	Q01082, Q9Y490, O15145, P07951, O15511, Q16643, O75369, Q13813, P40121, P52907, Q15149, P09493, P06753, P47756, Q8WXH0, P29966, Q04917, Q14847, P46821, P35749	211	326	15143	4.40293	5.48504e-05	9.14194e-06	0.000198496
GOTERM_BP_ALL	GO:0009987~cellular process	180	82.1918	5.57954e-06	P04350, Q01082, Q71UM5, P36578, P09936, Q13765, P61513, Q9UHD8, O75964, P78417, P35527, P29692, P62753, P00167, Q99715, P08865, O00483, P09601, P67812, O43181, O60493, O15498, P61106, Q9UHV9, P61970, P15153, P13647, P61247, P15559, P02538, Q00839, P61978, P61313, P62854, Q99497, P10619, Q96FJ2, Q13151, P12111, P05556, Q9Y490, P17844, P41250, O15511, P11279, Q16643, O75369, P41567, P60842, Q99729,…	206	10541	14116	1.17013	0.0079138	0.00158779	0.00921189		GOTERM_CC_ALL	GO:0032991~macromolecular complex	100	45.6621	1.58014e-18	P46940, P04350, P36578, Q71UM5, Q01082, Q13765, P61513, O75964, Q9UHD8, P35527, P29692, P27816, P62753, O00483, P08865, O43181, P61769, Q9UHV9, O15498, P61970, P13645, P13647, P61247, P61978, P61313, Q00839, P02538, P62854, Q96FJ2, Q13151, P05556, P17844, O15511, P60842, Q99729, P09493, Q9P2E9, P55209, P67809, Q02878, A6NCE7, Q14974, P19105, P52907, P30048, Q00610, P62701, O15145, P05388, P12236,…	216	3155	15908	2.33433	5.34086e-16	7.62981e-17	2.14991e-15		GOTERM_MF_ALL	GO:0003924~GTPase activity	16	7.30594	2.51139e-07	Q9NR31, P04350, Q9UHD8, Q9NVJ2, Q9NZN4, P08134, P51149, P11233, P61106, P18085, P15153, P32455, P62330, P20340, Q15907, P61224	211	211	15143	5.44211	9.61817e-05	1.37408e-05	0.000348075
GOTERM_BP_ALL	GO:0032271~regulation of protein polymerization	9	4.10959	6.04536e-06	P40121, P52907, Q01082, O15145, P47756, P62330, O15511, P46821, Q13813	206	68	14116	9.06939	0.00857167	0.00143374	0.00998094		GOTERM_CC_ALL	GO:0030529~ribonucleoprotein complex	39	17.8082	6.96626e-18	Q15185, Q71UM5, P36578, P61513, P46777, P62753, P08865, P18621, P08107, P55769, P61247, P61978, P61313, Q00839, P09651, P62854, P46782, P62701, P15880, P46783, Q13151, P05388, P83731, P61927, P17844, Q99729, P83881, P62314, P07910, Q9P2E9, P62316, P67809, P62917, P62318, Q02878, P62841, P50914, Q14103, P61326	216	515	15908	5.57724	2.3546e-15	2.94325e-16	9.47819e-15		GOTERM_MF_ALL	GO:0008092~cytoskeletal protein binding	23	10.5023	2.04257e-06	Q01082, Q96FJ2, Q9Y490, O15145, Q9NVJ2, P07951, O15511, Q16643, O75369, Q13813, P40121, P52907, Q15149, P09493, P02511, P06753, P47756, Q8WXH0, P29966, Q04917, Q14847, P46821, P35749	211	504	15143	3.27512	0.000781998	9.77833e-05	0.00283094
GOTERM_BP_ALL	GO:0043254~regulation of protein complex assembly	10	4.56621	6.162e-06	P40121, P52907, Q01082, O15145, P47756, P62330, O15511, P09429, P46821, Q13813	206	90	14116	7.61381	0.00873632	0.00125274	0.0101735		GOTERM_CC_ALL	GO:0005829~cytosol	61	27.8539	1.62259e-17	Q15185, P04350, Q15369, Q01082, P36578, P09936, P61513, P29692, P62753, P08865, P09601, P29401, Q9UHV9, P61106, O15498, P18621, P61970, Q15370, P61247, P61313, P62854, Q99497, P15880, Q96FJ2, P40925, Q9Y490, P61927, P41250, P60842, Q13813, P83881, Q15149, P62314, P62316, O14818, P62318, P62917, Q02878, P24534, P46821, Q14974, P46777, O75531, Q13642, P61981, Q15056, P30048, O95433, P55072, P46782,…	216	1330	15908	3.37785	5.48437e-15	6.09374e-16	2.20768e-14		GOTERM_MF_ALL	GO:0005525~GTP binding	19	8.6758	4.45797e-06	Q9NR31, P04350, Q9UHD8, P61026, Q9NVJ2, Q15019, P51149, Q9NZN4, P08134, Q9H0U4, P18085, P11233, P61106, P15153, P32455, P62330, P20340, Q15907, P61224	211	372	15143	3.66556	0.00170595	0.000189694	0.00617852
GOTERM_BP_ALL	GO:0044087~regulation of cellular component biogenesis	12	5.47945	7.02668e-06	P40121, P52907, P11233, P09493, Q01082, O15145, P47756, P62330, O15511, P09429, P46821, Q13813	206	142	14116	5.79078	0.00995613	0.00124997	0.011601		GOTERM_CC_ALL	GO:0043232~intracellular non-membrane-bounded organelle	87	39.726	4.34518e-17	P46940, Q15185, P04350, Q01082, Q71UM5, P36578, P09936, P42224, P61513, Q9UHD8, P35527, P27816, P62753, P09601, P08865, P21796, P18621, P13645, P13647, Q8WXH0, P61247, P02538, P61313, P61978, P09651, P62854, Q9BPX3, P15880, Q8IZT6, Q96FJ2, Q9Y490, Q15019, P61927, O15511, P17844, Q16643, O75369, P38646, Q13813, P83881, P13693, P09493, Q15149, Q9P2E9, P47756, P06753, P35637, P62917, P62318, Q02878,…	216	2596	15908	2.46818	1.46867e-14	1.46867e-15	5.91198e-14		GOTERM_MF_ALL	GO:0019001~guanyl nucleotide binding	19	8.6758	6.42732e-06	Q9NR31, P04350, Q9UHD8, P61026, Q9NVJ2, Q15019, P51149, Q9NZN4, P08134, Q9H0U4, P18085, P11233, P61106, P15153, P32455, P62330, P20340, Q15907, P61224	211	382	15143	3.5696	0.00245864	0.000246137	0.00890782
GOTERM_BP_ALL	GO:0032535~regulation of cellular component size	16	7.30594	9.93973e-06	Q99536, Q01082, O15145, Q13642, P17844, O15511, P58546, P54852, Q13813, P52907, P40121, P02511, P47756, P62330, Q9NQC3, P46821	206	271	14116	4.04571	0.0140545	0.00157146	0.0164101		GOTERM_CC_ALL	GO:0043228~non-membrane-bounded organelle	87	39.726	4.34518e-17	P46940, Q15185, P04350, Q01082, Q71UM5, P36578, P09936, P42224, P61513, Q9UHD8, P35527, P27816, P62753, P09601, P08865, P21796, P18621, P13645, P13647, Q8WXH0, P61247, P02538, P61313, P61978, P09651, P62854, Q9BPX3, P15880, Q8IZT6, Q96FJ2, Q9Y490, Q15019, P61927, O15511, P17844, Q16643, O75369, P38646, Q13813, P83881, P13693, P09493, Q15149, Q9P2E9, P47756, P06753, P35637, P62917, P62318, Q02878,…	216	2596	15908	2.46818	1.46867e-14	1.46867e-15	5.91198e-14		GOTERM_MF_ALL	GO:0032561~guanyl ribonucleotide binding	19	8.6758	6.42732e-06	Q9NR31, P04350, Q9UHD8, P61026, Q9NVJ2, Q15019, P51149, Q9NZN4, P08134, Q9H0U4, P18085, P11233, P61106, P15153, P32455, P62330, P20340, Q15907, P61224	211	382	15143	3.5696	0.00245864	0.000246137	0.00890782
GOTERM_BP_ALL	GO:0008104~protein localization	31	14.1553	1.12514e-05	Q01082, Q13765, Q14974, P61026, P61981, P13667, O60831, O60493, Q9GZZ8, P18085, O15498, P61106, P61970, P20340, Q00610, Q15907, P55072, P51571, Q9NR31, P10619, P27824, Q9Y490, P49755, P51149, P30040, Q9H0U4, O75369, P38646, Q9P2E9, P62330, Q04917	206	882	14116	2.40845	0.0158944	0.00160092	0.0185753		GOTERM_CC_ALL	GO:0022626~cytosolic ribosome	17	7.76256	1.09741e-14	P15880, P46783, P36578, P46777, P05388, P83731, P61927, P62753, P08865, P62917, Q02878, P61247, P62841, P50914, P62854, P46782, P62701	216	81	15908	15.457	3.71503e-12	3.3773e-13	1.49547e-11		GOTERM_MF_ALL	GO:0005200~structural constituent of cytoskeleton	9	4.10959	8.2304e-06	P09493, Q01082, Q9Y490, O15145, P13647, P35527, O15511, P02538, Q13813	211	74	15143	8.72851	0.00314729	0.000286528	0.0114066
GOTERM_BP_ALL	GO:0030833~regulation of actin filament polymerization	8	3.65297	1.22131e-05	P40121, P52907, Q01082, O15145, P47756, P62330, O15511, Q13813	206	54	14116	10.1517	0.0172412	0.0015798	0.020163		GOTERM_CC_ALL	GO:0043229~intracellular organelle	175	79.9087	2.00336e-14	P46940, P04350, Q01082, Q71UM5, P36578, P09936, Q13765, P61513, Q9UHD8, O75964, P35527, O14907, P27816, P62753, P00167, P08865, O00483, P09601, P67812, O43181, P61769, O15498, P61106, P13645, P61970, P15153, Q8WXH0, P13647, P61247, P02538, Q00839, P61313, P61978, P62854, Q99497, P10619, Q96FJ2, Q13151, P05556, Q9Y490, Q15293, P17844, P41250, O15511, P11279, Q16643, O75369, Q99729, P09493, Q15149,…	216	8977	15908	1.43572	6.7546e-12	5.62883e-13	2.71894e-11		GOTERM_MF_ALL	GO:0017111~nucleoside-triphosphatase activity	26	11.8721	2.67688e-05	P04350, Q9UHD8, O75964, P08134, Q9NZN4, P19105, P11233, P61106, P18085, P15153, Q15907, P20340, P55072, P35749, P61224, Q9NR31, Q96FJ2, Q9NVJ2, P27449, P17844, P51149, P60842, P06576, P32455, P25705, P62330	211	728	15143	2.56313	0.0102002	0.000854016	0.0370948
GOTERM_BP_ALL	GO:0033036~macromolecule localization	35	15.9817	1.31176e-05	Q13765, Q01082, Q14974, P61026, P61981, P13667, O60831, O60493, Q9GZZ8, P18085, P61106, O15498, P61970, P22307, P20340, Q00610, Q15907, P55072, P09651, P51571, Q9NR31, P10619, P27824, Q9Y490, P49755, P51149, P30040, Q9H0U4, O75369, P38646, Q9P2E9, P62330, Q04917, P61326, P07602	206	1076	14116	2.22895	0.0185062	0.00155542	0.0216561		GOTERM_CC_ALL	GO:0043226~organelle	175	79.9087	2.36564e-14	P46940, P04350, Q01082, Q71UM5, P36578, P09936, Q13765, P61513, Q9UHD8, O75964, P35527, O14907, P27816, P62753, P00167, P08865, O00483, P09601, P67812, O43181, P61769, O15498, P61106, P13645, P61970, P15153, Q8WXH0, P13647, P61247, P02538, Q00839, P61313, P61978, P62854, Q99497, P10619, Q96FJ2, Q13151, P05556, Q9Y490, Q15293, P17844, P41250, O15511, P11279, Q16643, O75369, Q99729, P09493, Q15149,…	216	8989	15908	1.4338	7.99294e-12	6.14842e-13	3.21743e-11		GOTERM_MF_ALL	GO:0016462~pyrophosphatase activity	26	11.8721	5.07671e-05	P04350, Q9UHD8, O75964, P08134, Q9NZN4, P19105, P11233, P61106, P18085, P15153, Q15907, P20340, P55072, P35749, P61224, Q9NR31, Q96FJ2, Q9NVJ2, P27449, P17844, P51149, P60842, P06576, P32455, P25705, P62330	211	757	15143	2.46494	0.0192565	0.0014946	0.0703396
GOTERM_BP_ALL	GO:0006091~generation of precursor metabolites and energy	17	7.76256	1.35698e-05	Q06210, P40925, P40926, O75964, P09669, P27449, P00167, O95139, P07195, O00483, Q53TN4, O43181, P06576, P00558, Q00325, P25705, Q13423	206	313	14116	3.72177	0.0191381	0.00148532	0.0224026		GOTERM_CC_ALL	GO:0005840~ribosome	23	10.5023	1.57836e-13	P15880, Q71UM5, P36578, P46783, P61513, P46777, P05388, P83731, P61927, P62753, P08865, P83881, P18621, Q9P2E9, P62917, P61247, Q02878, P62841, P50914, P61313, P62854, P46782, P62701	216	215	15908	7.87864	5.33613e-11	3.81151e-12	2.14806e-10		GOTERM_MF_ALL	GO:0016818~hydrolase activity, acting on acid anhydrides, in phosphorus-containing anhydrides	26	11.8721	5.41213e-05	P04350, Q9UHD8, O75964, P08134, Q9NZN4, P19105, P11233, P61106, P18085, P15153, Q15907, P20340, P55072, P35749, P61224, Q9NR31, Q96FJ2, Q9NVJ2, P27449, P17844, P51149, P60842, P06576, P32455, P25705, P62330	211	760	15143	2.45521	0.0205156	0.00147955	0.0749853
GOTERM_BP_ALL	GO:0015031~protein transport	28	12.7854	1.57729e-05	Q01082, Q13765, Q14974, P61026, P61981, P13667, O60831, O60493, O15498, P61106, P18085, P61970, P20340, Q00610, Q15907, P55072, P51571, Q9NR31, P10619, P27824, P49755, P30040, P51149, Q9H0U4, P38646, Q9P2E9, Q04917, P62330	206	762	14116	2.51795	0.0222104	0.00160306	0.0260393		GOTERM_CC_ALL	GO:0048770~pigment granule	16	7.30594	8.87672e-13	P27824, P05556, P49755, P11279, P30040, P51149, P08133, P13667, Q15084, P40121, Q14697, P55209, P04843, Q00610, O43852, P35749	216	89	15908	13.2401	3.00017e-10	2.00011e-11	1.20769e-09		GOTERM_MF_ALL	GO:0016817~hydrolase activity, acting on acid anhydrides	26	11.8721	5.89037e-05	P04350, Q9UHD8, O75964, P08134, Q9NZN4, P19105, P11233, P61106, P18085, P15153, Q15907, P20340, P55072, P35749, P61224, Q9NR31, Q96FJ2, Q9NVJ2, P27449, P17844, P51149, P60842, P06576, P32455, P25705, P62330	211	764	15143	2.44236	0.0223082	0.00150292	0.0816089
GOTERM_BP_ALL	GO:0044419~interspecies interaction between organisms	16	7.30594	1.66256e-05	Q15369, Q13765, Q14974, P42224, P05556, O75531, P05388, P12236, P27449, P17096, Q15942, P21796, P05141, Q15056, P11233, P61978	206	283	14116	3.87416	0.0233969	0.00157709	0.0274467		GOTERM_CC_ALL	GO:0042470~melanosome	16	7.30594	8.87672e-13	P27824, P05556, P49755, P11279, P30040, P51149, P08133, P13667, Q15084, P40121, Q14697, P55209, P04843, Q00610, O43852, P35749	216	89	15908	13.2401	3.00017e-10	2.00011e-11	1.20769e-09		GOTERM_MF_ALL	GO:0016651~oxidoreductase activity, acting on NADH or NADPH	8	3.65297	0.000151867	O43181, Q9BRA2, P30048, P78417, O00483, P15559, O95139, Q13423	211	83	15143	6.91738	0.0565099	0.00362899	0.21028
GOTERM_BP_ALL	GO:0008380~RNA splicing	16	7.30594	1.73452e-05	Q13151, P17844, P83881, P07910, P62314, P55769, P62316, Q08170, P35637, P67809, P62318, Q14103, Q00839, P61978, P61326, P09651	206	284	14116	3.86052	0.0243972	0.00154254	0.0286345		GOTERM_CC_ALL	GO:0033279~ribosomal subunit	18	8.21918	1.4562e-12	P15880, P46783, P36578, P46777, P05388, P83731, P61927, P62753, P08865, P18621, P62917, P61247, Q02878, P62841, P50914, P62854, P46782, P62701	216	128	15908	10.3568	4.92185e-10	3.07616e-11	1.98124e-09		GOTERM_MF_ALL	GO:0015078~hydrogen ion transmembrane transporter activity	8	3.65297	0.000251854	P06576, P10606, O75964, P09669, P27449, P25705, P00167, Q13423	211	90	15143	6.37936	0.091965	0.00565877	0.348502
GOTERM_BP_ALL	GO:0045184~establishment of protein localization	28	12.7854	1.8555e-05	Q01082, Q13765, Q14974, P61026, P61981, P13667, O60831, O60493, O15498, P61106, P18085, P61970, P20340, Q00610, Q15907, P55072, P51571, Q9NR31, P10619, P27824, P49755, P30040, P51149, Q9H0U4, P38646, Q9P2E9, Q04917, P62330	206	769	14116	2.49503	0.0260766	0.00155306	0.0306316		GOTERM_CC_ALL	GO:0044445~cytosolic part	19	8.6758	2.31398e-12	P15880, P46783, P36578, P46777, P05388, P83731, P61927, P62753, P08865, Q9UHV9, P30048, P62917, P61247, Q02878, P62841, P50914, P62854, P46782, P62701	216	152	15908	9.20602	7.82107e-10	4.60063e-11	3.14829e-09		GOTERM_MF_ALL	GO:0008135~translation factor activity, nucleic acid binding	8	3.65297	0.000424845	Q15056, P26641, O14602, Q15370, P29692, P24534, P41567, P60842	211	98	15143	5.85859	0.150197	0.00900093	0.587225
GOTERM_BP_ALL	GO:0043242~negative regulation of protein complex disassembly	7	3.19635	2.56611e-05	P40121, P52907, Q01082, P47756, P27816, P46821, Q13813	206	41	14116	11.6993	0.0358823	0.00202804	0.0423602		GOTERM_CC_ALL	GO:0015629~actin cytoskeleton	21	9.58904	6.97947e-10	P46940, Q01082, Q96FJ2, Q9UHD8, O15145, P07951, O15511, Q16643, Q15942, O75369, Q13813, P40121, P52907, P19105, P09493, P02511, P06753, P47756, P29966, Q14847, P35749	216	269	15908	5.74948	2.35906e-07	1.31059e-08	9.49615e-07		GOTERM_MF_ALL	GO:0015077~monovalent inorganic cation transmembrane transporter activity	8	3.65297	0.000608375	P06576, P10606, O75964, P09669, P27449, P25705, P00167, Q13423	211	104	15143	5.5206	0.207909	0.0121923	0.83991
GOTERM_BP_ALL	GO:0008064~regulation of actin polymerization or depolymerization	8	3.65297	2.76108e-05	P40121, P52907, Q01082, O15145, P47756, P62330, O15511, Q13813	206	61	14116	8.98679	0.0385553	0.00206724	0.045578		GOTERM_CC_ALL	GO:0022627~cytosolic small ribosomal subunit	9	4.10959	5.18254e-08	P15880, P46783, P61247, P62841, P62753, P08865, P62854, P46782, P62701	216	40	15908	16.5708	1.75168e-05	9.21947e-07	7.05128e-05
GOTERM_BP_ALL	GO:0016071~mRNA metabolic process	18	8.21918	2.85324e-05	Q13151, P17844, P83881, P08107, P07910, P62314, P55769, Q08170, P62316, P13489, P35637, P67809, P62318, Q14103, Q00839, P61326, P61978, P09651	206	370	14116	3.33361	0.0398163	0.00202947	0.0470989		GOTERM_CC_ALL	GO:0044430~cytoskeletal part	34	15.5251	5.62902e-07	P46940, P04350, Q01082, Q9UHD8, P07951, P35527, P27816, P40121, P52907, P19105, P02511, P13645, P13647, P29966, P02538, P35749, Q96FJ2, Q8IZT6, O15145, Q9NVJ2, Q15019, O15511, Q16643, Q15942, Q9NZM1, Q13813, P13693, P09493, P12035, P06753, P47756, A6NCE7, Q14847, P46821	216	952	15908	2.63029	0.000190243	9.51301e-06	0.000765873
GOTERM_BP_ALL	GO:0051493~regulation of cytoskeleton organization	11	5.02283	2.90796e-05	P40121, P52907, P09493, Q01082, O15145, P47756, P62330, P27816, O15511, P46821, Q13813	206	136	14116	5.5424	0.0405643	0.00196996	0.0480021		GOTERM_CC_ALL	GO:0022625~cytosolic large ribosomal subunit	8	3.65297	6.60498e-07	P36578, P46777, P62917, P05388, Q02878, P83731, P61927, P50914	216	38	15908	15.5049	0.000223224	1.06308e-05	0.00089866
GOTERM_BP_ALL	GO:0030832~regulation of actin filament length	8	3.65297	3.41677e-05	P40121, P52907, Q01082, O15145, P47756, P62330, O15511, Q13813	206	63	14116	8.70149	0.0474909	0.00220917	0.0563988		GOTERM_CC_ALL	GO:0015935~small ribosomal subunit	9	4.10959	1.99915e-06	P15880, P46783, P61247, P62841, P62753, P08865, P62854, P46782, P62701	216	63	15908	10.5212	0.000675484	3.07137e-05	0.00271997
GOTERM_BP_ALL	GO:0044267~cellular protein metabolic process	58	26.484	3.97513e-05	Q15369, Q13765, P09936, P36578, Q71UM5, Q01082, P61513, P42224, P29692, P62753, P08865, P67812, Q9UHV9, P18621, Q15370, P61247, P04843, P61313, P62854, P15880, O14602, P22314, P61927, P41250, P38646, P41567, P60842, P83881, Q9P2E9, O14818, P62917, Q02878, P60900, A6NCE7, P24534, P46777, O95302, Q00688, P45877, Q15056, P02511, O95433, P20340, Q13404, P55072, P46782, P62701, P27824, P46783, P05388,…	206	2355	14116	1.68765	0.0550346	0.00245815	0.0656126		GOTERM_CC_ALL	GO:0043234~protein complex	63	28.7671	2.33204e-06	P46940, P04350, Q15369, Q13765, Q01082, Q9UHD8, O75964, P35527, P29692, P27816, O00483, P08133, P21796, O43181, P61769, Q9UHV9, O15498, P61970, P13645, P13489, P13647, P04843, P02538, Q00839, P51571, Q9BPX3, Q96FJ2, P05556, Q15019, O15511, P60842, P13693, P09493, P47756, P55209, O14818, P67809, P60900, A6NCE7, P24534, P46821, Q14974, P19105, Q15056, P40121, P52907, P30048, Q00610, Q13404, P35749,…	216	2588	15908	1.79283	0.00078792	3.42703e-05	0.00317289
GOTERM_BP_ALL	GO:0051129~negative regulation of cellular component organization	11	5.02283	4.21437e-05	P40121, P52907, Q01082, P47756, Q04917, P62330, P27816, P09429, Q9NQC3, P46821, Q13813	206	142	14116	5.30822	0.0582485	0.00249745	0.0695601		GOTERM_CC_ALL	GO:0030530~heterogeneous nuclear ribonucleoprotein complex	6	2.73973	2.33353e-06	P83881, Q13151, Q14103, P61978, Q00839, P09651	216	17	15908	25.9935	0.000788424	3.28634e-05	0.00317492
GOTERM_BP_ALL	GO:0032956~regulation of actin cytoskeleton organization	9	4.10959	4.45211e-05	P40121, P52907, P09493, Q01082, O15145, P47756, P62330, O15511, Q13813	206	89	14116	6.92942	0.0614315	0.00253277	0.0734828		GOTERM_CC_ALL	GO:0005856~cytoskeleton	41	18.7215	3.06882e-06	P46940, P04350, Q01082, Q9UHD8, P07951, P35527, P27816, Q16555, P52907, P19105, P40121, P02511, P13645, Q8WXH0, P13647, P29966, P02538, P49773, P35749, Q96FJ2, Q8IZT6, Q9Y490, O15145, Q9NVJ2, Q15019, O15511, Q16643, Q15942, Q9NZM1, O75369, Q13813, P83881, P13693, P09493, Q15149, P12035, P06753, P47756, A6NCE7, Q14847, P46821	216	1381	15908	2.18651	0.00103672	4.14896e-05	0.0041753
GOTERM_BP_ALL	GO:0032970~regulation of actin filament-based process	9	4.10959	5.65379e-05	P40121, P52907, P09493, Q01082, O15145, P47756, P62330, O15511, Q13813	206	92	14116	6.70346	0.0773565	0.00309184	0.0933081		GOTERM_CC_ALL	GO:0015934~large ribosomal subunit	9	4.10959	3.21445e-06	P36578, P18621, P46777, P62917, P05388, Q02878, P83731, P61927, P50914	216	67	15908	9.89303	0.0010859	4.17871e-05	0.00437345
GOTERM_BP_ALL	GO:0006810~transport	62	28.3105	6.83385e-05	O15258, Q13765, Q01082, P09936, O75964, Q9BVK6, P00167, O00483, P09601, Q53TN4, P08133, P21796, O43181, O60493, P61106, P18085, O15498, P61970, P09651, Q99497, P51571, Q13423, P10619, P49755, P41250, Q9H0U4, P38646, P13693, P09493, Q9P2E9, Q00325, Q14847, Q14974, P61026, Q9NZN4, P61981, P13667, Q9GZZ8, P05141, O60831, P22307, Q15907, Q00610, P20340, P55072, Q9NR31, P27824, P12236, P27449, P31025,…	206	2629	14116	1.61602	0.092732	0.00359786	0.112773		GOTERM_CC_ALL	GO:0070013~intracellular organelle lumen	46	21.0046	2.29248e-05	P46940, Q15369, Q01082, P09936, Q14974, P42224, P46777, P62753, P09601, P21796, P13667, P05141, P55769, Q15370, O00264, Q96AG4, P61247, P61978, P09651, P55072, P15880, P40926, Q15019, Q15293, P17844, P17096, P41250, P30040, P38646, P83881, Q15084, P06576, P62314, Q08170, P62316, O60869, P35637, P26583, P62318, P25705, P62841, Q96AY3, P09429, O43852, P61326, P07602	216	1779	15908	1.90434	0.00771871	0.000286946	0.0311865
GOTERM_BP_ALL	GO:0006397~mRNA processing	16	7.30594	7.10258e-05	Q13151, P17844, P83881, P07910, P62314, P55769, P62316, Q08170, P35637, P67809, P62318, Q14103, Q00839, P61978, P61326, P09651	206	321	14116	3.41554	0.0961975	0.00360578	0.117205		GOTERM_CC_ALL	GO:0043233~organelle lumen	46	21.0046	4.02243e-05	P46940, Q15369, Q01082, P09936, Q14974, P42224, P46777, P62753, P09601, P21796, P13667, P05141, P55769, Q15370, O00264, Q96AG4, P61247, P61978, P09651, P55072, P15880, P40926, Q15019, Q15293, P17844, P17096, P41250, P30040, P38646, P83881, Q15084, P06576, P62314, Q08170, P62316, O60869, P35637, P26583, P62318, P25705, P62841, Q96AY3, P09429, O43852, P61326, P07602	216	1820	15908	1.86144	0.0135041	0.000485456	0.0547146
GOTERM_BP_ALL	GO:0051179~localization	68	31.0502	7.90757e-05	O15258, Q13765, Q01082, P09936, O75964, Q9BVK6, P00167, O00483, P09601, Q53TN4, P08133, P21796, O43181, O60493, O15498, P61106, P18085, P61970, P09651, Q99497, P51571, Q13423, P10619, Q8IZT6, Q9Y490, P05556, P49755, P41250, Q9H0U4, O75369, P38646, P13693, P09493, Q9P2E9, Q00325, Q14847, Q14974, P61026, Q9NZN4, P61981, P13667, Q9GZZ8, O60831, P05141, P22307, Q15907, Q00610, P20340, P55072, Q9NR31,…	206	2993	14116	1.55685	0.106499	0.00387551	0.130481		GOTERM_CC_ALL	GO:0031410~cytoplasmic vesicle	23	10.5023	6.01777e-05	P27824, P05556, P49755, P41250, P11279, P30040, P51149, Q9NZM1, P08133, P13667, Q15084, P40121, Q9GZZ8, P61106, O15498, Q14697, P55209, P04843, Q00610, Q15907, A6NCE7, O43852, P35749	216	642	15908	2.63849	0.0201352	0.000701157	0.0818458
GOTERM_BP_ALL	GO:0043244~regulation of protein complex disassembly	7	3.19635	9.11012e-05	P40121, P52907, Q01082, P47756, P27816, P46821, Q13813	206	51	14116	9.40529	0.121671	0.00431513	0.15031		GOTERM_CC_ALL	GO:0031974~membrane-enclosed lumen	46	21.0046	6.45891e-05	P46940, Q15369, Q01082, P09936, Q14974, P42224, P46777, P62753, P09601, P21796, P13667, P05141, P55769, Q15370, O00264, Q96AG4, P61247, P61978, P09651, P55072, P15880, P40926, Q15019, Q15293, P17844, P17096, P41250, P30040, P38646, P83881, Q15084, P06576, P62314, Q08170, P62316, O60869, P35637, P26583, P62318, P25705, P62841, Q96AY3, P09429, O43852, P61326, P07602	216	1856	15908	1.82533	0.0215952	0.000727462	0.0878431
GOTERM_BP_ALL	GO:0051234~establishment of localization	62	28.3105	9.24899e-05	O15258, Q13765, Q01082, P09936, O75964, Q9BVK6, P00167, O00483, P09601, Q53TN4, P08133, P21796, O43181, O60493, P61106, P18085, O15498, P61970, P09651, Q99497, P51571, Q13423, P10619, P49755, P41250, Q9H0U4, P38646, P13693, P09493, Q9P2E9, Q00325, Q14847, Q14974, P61026, Q9NZN4, P61981, P13667, Q9GZZ8, P05141, O60831, P22307, Q15907, Q00610, P20340, P55072, Q9NR31, P27824, P12236, P27449, P31025,…	206	2656	14116	1.59959	0.123406	0.00423975	0.152599		GOTERM_CC_ALL	GO:0043231~intracellular membrane-bounded organelle	137	62.5571	6.83639e-05	P46940, Q01082, Q71UM5, P09936, Q13765, O75964, O14907, P62753, P00167, P09601, O00483, P08865, P67812, O43181, P61769, O15498, P61106, P61970, P15153, Q8WXH0, P61247, P61978, Q00839, Q99497, P10619, Q13151, P05556, Q9Y490, Q15293, P41250, P17844, P11279, Q99729, Q9P2E9, P55209, P67809, Q99536, Q14974, P61026, P09669, Q13642, Q9NZN4, Q00688, P13667, Q9GZZ8, P02511, P22307, Q96AG4, O00264, P30048,…	216	7982	15908	1.26407	0.0228429	0.000745135	0.0929748
GOTERM_BP_ALL	GO:0030036~actin cytoskeleton organization	13	5.93607	0.000116226	P52907, P11233, P09493, P05556, Q9Y490, P15153, P47756, P62330, O15511, Q16643, Q9NZN4, O75369, P35749	206	226	14116	3.94166	0.152543	0.005159	0.191726		GOTERM_CC_ALL	GO:0043227~membrane-bounded organelle	137	62.5571	7.20326e-05	P46940, Q01082, Q71UM5, P09936, Q13765, O75964, O14907, P62753, P00167, P09601, O00483, P08865, P67812, O43181, P61769, O15498, P61106, P61970, P15153, Q8WXH0, P61247, P61978, Q00839, Q99497, P10619, Q13151, P05556, Q9Y490, Q15293, P41250, P17844, P11279, Q99729, Q9P2E9, P55209, P67809, Q99536, Q14974, P61026, P09669, Q13642, Q9NZN4, Q00688, P13667, Q9GZZ8, P02511, P22307, Q96AG4, O00264, P30048,…	216	7989	15908	1.26296	0.0240539	0.000760583	0.0979619
GOTERM_BP_ALL	GO:0051494~negative regulation of cytoskeleton organization	7	3.19635	0.000139748	P40121, P52907, Q01082, P47756, P27816, P46821, Q13813	206	55	14116	8.72127	0.180462	0.0060126	0.230485		GOTERM_CC_ALL	GO:0005681~spliceosome	10	4.56621	7.67771e-05	P62314, P07910, P55769, P62316, P62318, P17844, P61978, Q00839, P61326, P09651	216	132	15908	5.57941	0.0256178	0.000786104	0.104411
GOTERM_BP_ALL	GO:0030029~actin filament-based process	13	5.93607	0.000211812	P52907, P11233, P09493, P05556, Q9Y490, P15153, P47756, P62330, O15511, Q16643, Q9NZN4, O75369, P35749	206	241	14116	3.69633	0.260405	0.00883288	0.349146		GOTERM_CC_ALL	GO:0009898~internal side of plasma membrane	15	6.84932	0.000104179	Q01082, Q9Y490, P61026, P00167, Q9NZN4, P08134, Q9H0U4, P11233, O15498, P61106, Q8WXH0, P32455, O60664, Q15907, Q00610	216	316	15908	3.49596	0.0346015	0.00103518	0.141651
GOTERM_BP_ALL	GO:0007010~cytoskeleton organization	18	8.21918	0.000214773	P05556, Q9Y490, P35527, O15511, Q16643, Q9NZN4, O75369, P52907, P09493, P11233, P02511, P12035, P47756, P15153, P62330, Q14847, P46821, P35749	206	436	14116	2.82898	0.263517	0.00870106	0.354019		GOTERM_CC_ALL	GO:0031967~organelle envelope	22	10.0457	0.000104965	Q14974, P40926, O75964, P12236, P09669, P00167, O00483, O95139, Q9NZM1, P21796, O43181, P05141, P06576, P10606, P61970, P15153, Q8WXH0, Q00325, P25705, Q9NQC3, Q13423, Q9Y3D6	216	620	15908	2.61332	0.0348579	0.0010132	0.142719
GOTERM_BP_ALL	GO:0051693~actin filament capping	5	2.28311	0.000257351	P40121, P52907, Q01082, P47756, Q13813	206	22	14116	15.5737	0.306854	0.0101293	0.424061		GOTERM_CC_ALL	GO:0031975~envelope	22	10.0457	0.000109737	Q14974, P40926, O75964, P12236, P09669, P00167, O00483, O95139, Q9NZM1, P21796, O43181, P05141, P06576, P10606, P61970, P15153, Q8WXH0, Q00325, P25705, Q9NQC3, Q13423, Q9Y3D6	216	622	15908	2.60492	0.0364135	0.00102983	0.149202
GOTERM_BP_ALL	GO:0006457~protein folding	11	5.02283	0.00026261	P45877, Q15084, P27824, Q9UHV9, P02511, O95302, O95433, Q96AY3, P30040, P38646, Q00688	206	177	14116	4.25857	0.312027	0.0100574	0.43271		GOTERM_CC_ALL	GO:0031982~vesicle	23	10.5023	0.000112025	P27824, P05556, P49755, P41250, P11279, P30040, P51149, Q9NZM1, P08133, P13667, Q15084, P40121, Q9GZZ8, P61106, O15498, Q14697, P55209, P04843, Q00610, Q15907, A6NCE7, O43852, P35749	216	670	15908	2.52822	0.0371586	0.0010229	0.152312
GOTERM_BP_ALL	GO:0044085~cellular component biogenesis	30	13.6986	0.00027533	P04350, Q14974, Q9UHD8, P46777, P62753, O43181, P40121, P52907, P02511, P55769, P15153, Q15370, P55072, Q96QV6, P35749, P05556, Q9Y490, P05388, P83731, P17096, P09493, P62314, P55209, P62316, P47756, P26583, P62318, P62841, P50914, P46821	206	1001	14116	2.05367	0.324379	0.010266	0.453624		GOTERM_CC_ALL	GO:0016023~cytoplasmic membrane-bounded vesicle	20	9.13242	0.000175901	P27824, P05556, P49755, P41250, P11279, P30040, P51149, P08133, P13667, Q15084, P40121, Q9GZZ8, P61106, Q14697, P55209, P04843, Q00610, Q15907, O43852, P35749	216	550	15908	2.67811	0.0577267	0.00156351	0.239063
GOTERM_BP_ALL	GO:0033043~regulation of organelle organization	12	5.47945	0.00033335	P40121, P52907, P09493, Q01082, O15145, P47756, P61088, P62330, P27816, O15511, P46821, Q13813	206	217	14116	3.78936	0.377971	0.0120998	0.548968		GOTERM_CC_ALL	GO:0043292~contractile fiber	9	4.10959	0.000237848	P09493, Q01082, Q15149, P02511, P06753, P07951, O75369, P35749, Q13813	216	121	15908	5.47796	0.0772548	0.00205947	0.323127
GOTERM_BP_ALL	GO:0030835~negative regulation of actin filament depolymerization	5	2.28311	0.000365433	P40121, P52907, Q01082, P47756, Q13813	206	24	14116	14.2759	0.40576	0.0129275	0.601654		GOTERM_CC_ALL	GO:0031988~membrane-bounded vesicle	20	9.13242	0.000264381	P27824, P05556, P49755, P41250, P11279, P30040, P51149, P08133, P13667, Q15084, P40121, Q9GZZ8, P61106, Q14697, P55209, P04843, Q00610, Q15907, O43852, P35749	216	568	15908	2.59324	0.0854953	0.00223182	0.359114
GOTERM_BP_ALL	GO:0006396~RNA processing	20	9.13242	0.000395186	Q13151, P46777, P62753, P17844, P83881, P07910, P62314, P55769, P62316, Q08170, P35637, P67809, P62318, P62841, P50914, Q14103, Q00839, P61978, P61326, P09651	206	547	14116	2.50546	0.43042	0.0136344	0.65049		GOTERM_CC_ALL	GO:0005743~mitochondrial inner membrane	14	6.39269	0.000276958	P40926, O75964, P09669, P12236, O95139, O00483, P21796, O43181, P05141, P06576, P10606, Q00325, P25705, Q13423	216	306	15908	3.36952	0.0893756	0.00228093	0.376167
GOTERM_BP_ALL	GO:0051641~cellular localization	28	12.7854	0.000425813	O15258, P09936, Q01082, Q14974, P61981, P13667, Q9GZZ8, P61106, O15498, P61970, Q00610, P55072, P09651, P51571, Q9NR31, P10619, Q8IZT6, P27824, Q9Y490, P49755, P12236, P41250, P30040, O75369, P38646, P09493, P62841, Q04917	206	928	14116	2.06754	0.454737	0.0143364	0.700737		GOTERM_CC_ALL	GO:0044455~mitochondrial membrane part	9	4.10959	0.00029695	O43181, P06576, O75964, P12236, P25705, O00483, O95139, Q13423, Q9Y3D6	216	125	15908	5.30267	0.0955099	0.00238724	0.40327
GOTERM_BP_ALL	GO:0030834~regulation of actin filament depolymerization	5	2.28311	0.000583339	P40121, P52907, Q01082, P47756, Q13813	206	27	14116	12.6897	0.56435	0.0191381	0.958797		GOTERM_CC_ALL	GO:0031966~mitochondrial membrane	16	7.30594	0.000309147	P40926, O75964, P12236, P09669, P00167, O95139, O00483, P21796, O43181, P05141, P06576, P10606, Q00325, P25705, Q13423, Q9Y3D6	216	394	15908	2.99079	0.0992323	0.00242746	0.419802
GOTERM_BP_ALL	GO:0030837~negative regulation of actin filament polymerization	5	2.28311	0.000672885	P40121, P52907, Q01082, P47756, Q13813	206	28	14116	12.2365	0.616537	0.0215488	1.10521		GOTERM_CC_ALL	GO:0032432~actin filament bundle	5	2.28311	0.000384055	P09493, P02511, Q9UHD8, Q15942, P35749	216	26	15908	14.1631	0.12176	0.00294646	0.521276
GOTERM_BP_ALL	GO:0032272~negative regulation of protein polymerization	5	2.28311	0.000771746	P40121, P52907, Q01082, P47756, Q13813	206	29	14116	11.8145	0.666926	0.0241349	1.26662		GOTERM_CC_ALL	GO:0042641~actomyosin	5	2.28311	0.000446105	P09493, Q9UHD8, Q15942, Q16643, P35749	216	27	15908	13.6385	0.139995	0.00334588	0.605259
GOTERM_BP_ALL	GO:0019538~protein metabolic process	61	27.8539	0.000815942	Q15369, Q13765, Q01082, P09936, P36578, Q71UM5, P61513, P42224, P29692, P62753, P08865, P67812, Q9UHV9, P18621, Q15370, P61247, P04843, P61313, P62854, P10619, P15880, O14602, P22314, P61927, P41250, P38646, P41567, P60842, P83881, Q9P2E9, O14818, P62917, P04632, Q02878, P60900, A6NCE7, P24534, P46777, O95302, Q00688, P45877, Q15056, P02511, O95433, P20340, Q13404, P55072, P46782, P62701, P46783,…	206	2812	14116	1.48648	0.687258	0.0249524	1.3387		GOTERM_CC_ALL	GO:0019866~organelle inner membrane	14	6.39269	0.000552327	P40926, O75964, P09669, P12236, O95139, O00483, P21796, O43181, P05141, P06576, P10606, Q00325, P25705, Q13423	216	329	15908	3.13396	0.170339	0.0040513	0.748877
GOTERM_BP_ALL	GO:0030865~cortical cytoskeleton organization	4	1.82648	0.000976233	Q9Y490, P62330, Q9NZN4, Q14847	206	14	14116	19.5784	0.751132	0.0291587	1.5997		GOTERM_CC_ALL	GO:0005783~endoplasmic reticulum	27	12.3288	0.000562352	Q9BVK6, O95302, P00167, P09601, P67812, P13667, O15498, P61106, P08107, Q96AG4, O00264, P04843, O95433, Q13404, P55072, P51571, Q9NR31, P10619, P27824, Q15293, P30040, Q15084, Q9P2E9, Q14697, Q96AY3, Q9NQC3, O43852	216	960	15908	2.07135	0.173147	0.00403711	0.762421
														GOTERM_CC_ALL	GO:0005740~mitochondrial envelope	16	7.30594	0.000592752	P40926, O75964, P12236, P09669, P00167, O95139, O00483, P21796, O43181, P05141, P06576, P10606, Q00325, P25705, Q13423, Q9Y3D6	216	419	15908	2.81234	0.181605	0.0041665	0.803483
														GOTERM_CC_ALL	GO:0044428~nuclear part	42	19.1781	0.000692986	Q15185, P46940, Q15369, Q01082, P09936, Q14974, P42224, P46777, P62753, P09601, P61970, P55769, P15153, Q8WXH0, Q15370, O00264, P61247, P61978, Q00839, P09651, P55072, P15880, Q13151, Q15019, P17096, P17844, Q9NZM1, P83881, P07910, P62314, Q08170, P55209, P62316, O60869, P35637, P26583, P62318, P62841, Q14103, P09429, Q9NQC3, P61326	216	1822	15908	1.69771	0.208884	0.00477043	0.938759
														GOTERM_CC_ALL	GO:0005739~mitochondrion	29	13.242	0.000750865	O75964, P09669, P00167, O00483, Q16555, P21796, O43181, P05141, P08107, P22307, P30048, Q96AG4, Q00610, Q99497, Q13423, P10619, P40926, P12236, P54652, P41250, O95139, P38646, P06576, P10606, Q00325, P25705, P60900, P07602, Q9Y3D6	216	1087	15908	1.96485	0.224221	0.00506488	1.01679
														GOTERM_CC_ALL	GO:0009295~nucleoid	5	2.28311	0.000766721	P05141, P06576, Q96AG4, P38646, P21796	216	31	15908	11.8787	0.228371	0.00507046	1.03816
														GOTERM_CC_ALL	GO:0042645~mitochondrial nucleoid	5	2.28311	0.000766721	P05141, P06576, Q96AG4, P38646, P21796	216	31	15908	11.8787	0.228371	0.00507046	1.03816
														GOTERM_CC_ALL	GO:0044464~cell part	212	96.8037	0.000807087	P46940, P04350, Q13765, P36578, Q71UM5, O75964, P78417, P27816, P29692, P00167, P62753, O43181, P61769, O15498, P13645, Q8WXH0, P13647, Q00839, P62854, P10619, P41250, O75369, P09493, Q9P2E9, P55209, P00558, Q99536, P07951, Q13642, P09669, Q9NZN4, Q00688, P13667, Q9GZZ8, P22307, P55072, P27824, Q9ULH1, P61088, P83731, O95139, Q9NZM1, Q15084, P06576, Q08170, P26583, P62841, Q04917, P50914, P07602,…	216	14826	15908	1.05311	0.238835	0.00523444	1.09254
														GOTERM_CC_ALL	GO:0005623~cell	212	96.8037	0.000815943	P46940, P04350, Q13765, P36578, Q71UM5, O75964, P78417, P27816, P29692, P00167, P62753, O43181, P61769, O15498, P13645, Q8WXH0, P13647, Q00839, P62854, P10619, P41250, O75369, P09493, Q9P2E9, P55209, P00558, Q99536, P07951, Q13642, P09669, Q9NZN4, Q00688, P13667, Q9GZZ8, P22307, P55072, P27824, Q9ULH1, P61088, P83731, O95139, Q9NZM1, Q15084, P06576, Q08170, P26583, P62841, Q04917, P50914, P07602,…	216	14827	15908	1.05304	0.241112	0.00519216	1.10447
														GOTERM_CC_ALL	GO:0044449~contractile fiber part	8	3.65297	0.000859713	P09493, Q01082, P02511, P06753, P07951, O75369, P35749, Q13813	216	113	15908	5.21403	0.252266	0.00536902	1.16339
[truncated: 5 more columns]

## Sheet: Log2 Conc > 9.0
Biological Process														Cellular Component														Molecular Function														KEGG Pathways
Category	Term	Count	%	PValue	Genes	List Total	Pop Hits	Pop Total	Fold Enrichment	Bonferroni	Benjamini	FDR		Category	Term	Count	%	PValue	Genes	List Total	Pop Hits	Pop Total	Fold Enrichment	Bonferroni	Benjamini	FDR		Category	Term	Count	%	PValue	Genes	List Total	Pop Hits	Pop Total	Fold Enrichment	Bonferroni	Benjamini	FDR		Category	Term	Count	%	PValue	Genes	List Total	Pop Hits
GOTERM_BP_ALL	GO:0006414~translational elongation	56	28	7.64701e-78	P62750, P62277, Q07020, P27635, P61353, P62273, P32969, P62280, P62899, P62424, P62269, P62266, P62829, P47914, P62891, P62263, P23396, P62851, P68104, P49207, P39019, P62910, P62913, P61254, P18124, P46776, P35268, P46778, P46779, P30050, P63173, P62979, P62249, Q9UNX3, P84098, P62906, P62241, P62244, P46781, P60866, P05387, P05386, P42766, P62081, P25398, P13639, P62888, P42677, P18077, Q9Y3U8,…	195	101	14116	40.1369	1.21587e-74	1.21587e-74	1.27953e-74		GOTERM_CC_ALL	GO:0022626~cytosolic ribosome	46	23	2.91263e-66	P18124, P46776, P62750, P46778, P35268, P46779, P62277, Q07020, P27635, P62273, P63173, P62280, P62249, P62979, P62899, P62424, P62269, P84098, P62266, P62241, P47914, P62891, P62244, P62263, P23396, P62851, P46781, P60866, P05387, P05386, P49207, P42766, P39019, P62081, P62910, P62913, P25398, P62888, P61254, P42677, P26373, Q9Y3U8, P62847	195	81	15908	46.3291	8.65052e-64	8.65052e-64	3.88619e-63		GOTERM_MF_ALL	GO:0003735~structural constituent of ribosome	53	26.5	1.28508e-58	P18124, P46776, P62750, P46778, P35268, P46779, Q07020, P62277, P27635, P61353, P62273, P30050, P63173, P32969, P62280, P62249, P62979, P62899, Q9UNX3, P62424, P62269, P84098, P62906, P62266, P62829, P62241, P47914, P62891, P62244, P23396, P62263, P46781, P60866, P05387, P05386, P42766, P49207, P39019, P62910, P62081, P62913, P25398, P62888, P61254, P42677, P18077, P26373, P40429, Q9Y3U8, P62847	197	168	15143	24.25	4.8319e-56	4.8319e-56	1.77629e-55		KEGG_PATHWAY	hsa03010:Ribosome	51	25.5	9.60495e-46	P18124, P46776, P62750, P46778, P35268, P46779, Q07020, P62277, P27635, P61353, P62273, P30050, P63173, P32969, P62280, P62249, P62979, P62899, Q9UNX3, P62424, P62269, P84098, P62906, P62266, P62829, P62241, P47914, P62891, P62244, P23396, P62851, P46781, P60866, P05387, P05386, P42766, P49207, P39019, P62910, P62081, P62913, P25398, P62888, P61254, P42677, P18077, P26373, P40429, Q9Y3U8, P62847	130	87
GOTERM_BP_ALL	GO:0006412~translation	59	29.5	1.72248e-48	P62750, Q07020, P62277, P27635, P61353, P62273, P32969, P62280, P47813, P62899, P62424, P62269, P62266, P62829, P47914, P62891, P62263, P23396, P62851, P68104, P49207, P39019, P62910, P62913, Q9BY44, P61254, P63241, P18124, P46776, P35268, P46778, P46779, P30050, P63173, P62979, P62249, Q9UNX3, P84098, P62906, P62241, P62244, P46781, P60866, P05387, P05386, P42766, P62081, P25398, P13639, P62888,…	195	331	14116	12.9033	2.73874e-45	1.36937e-45	2.88213e-45		GOTERM_CC_ALL	GO:0044445~cytosolic part	50	25	1.97932e-57	P18124, P46776, P62750, P46778, P35268, P46779, P06733, Q07020, P62277, P27635, P62273, P63173, P62280, P62249, P62979, P62899, P30044, P62424, P62269, P84098, P62266, P62241, P47914, P11021, P62891, P62244, P23396, P62263, P62851, P46781, P60866, P05387, P05386, P42766, P49207, P39019, P62910, P62081, P62913, P25398, Q9BZF9, P62888, P61254, P42677, Q9Y3U8, P62847, P00387	195	152	15908	26.8354	5.87857e-55	2.93928e-55	2.64091e-54		GOTERM_MF_ALL	GO:0005198~structural molecule activity	70	35	1.53532e-45	P07437, Q71U36, P62750, P60709, Q07020, P62277, P27635, P61353, P62273, P68371, Q03135, P32969, P62280, P62899, P62424, P62269, P62266, Q9BQE3, P62829, P47914, P62891, P04264, P62263, P23396, P04083, P49207, P39019, P26038, P62910, P68363, P62913, P02545, Q15149, P61254, P67936, P18124, P18206, P46776, P35268, P46778, P46779, P30050, P63173, P62979, P62249, Q9UNX3, P08670, P84098, P62906, P62241,…	197	634	15143	8.48701	5.77282e-43	2.88641e-43	2.12219e-42		KEGG_PATHWAY	hsa05322:Systemic lupus erythematosus	14	7	9.52e-07	P04908, O60814, Q96KK5, Q93077, Q71DI3, Q8IUE6, P23527, Q16777, P12814, P68431, P06899, O43707, P58876, P62805, P16104	130	99
GOTERM_BP_ALL	GO:0034621~cellular macromolecular complex subunit organization	32	16	1.45414e-16	P07437, P04908, O60814, Q71U36, Q96KK5, Q93077, P62942, P27797, Q71DI3, Q8IUE6, P68371, Q03135, P23527, P10412, P07900, Q9BQE3, P06899, P62263, P62805, P16104, Q6NZI2, P68363, P21333, P60981, P63000, Q16777, P06396, P16403, P16949, Q9BY44, P68431, P16401, P58876	195	357	14116	6.48872	1.76525e-13	5.88418e-14	1.88738e-13		GOTERM_CC_ALL	GO:0033279~ribosomal subunit	47	23.5	2.0128e-56	P18124, P46776, P62750, P46778, P35268, P46779, P62277, Q07020, P27635, P62273, P63173, P62280, P62249, P62979, P62899, Q9UNX3, P62424, P62269, P84098, P62266, P62241, P47914, P62891, P62244, P62263, P23396, P62851, P46781, P60866, P05387, P05386, P49207, P42766, P39019, P62081, P62910, P62913, P25398, P62888, P61254, P42677, Q9Y3U8, P40429, P62847	195	128	15908	29.955	5.97801e-54	1.99267e-54	2.68558e-53		GOTERM_MF_ALL	GO:0003723~RNA binding	45	22.5	2.07347e-18	P18124, P46776, P62750, P46778, P35268, P46779, P27797, P62277, Q07020, P30050, P32969, P63173, P62280, P47813, P62249, P62899, P14625, P62424, P62269, P84098, P62906, P47914, P62891, P62244, P62263, P23396, P62851, P46781, Q6NZI2, P60866, P05387, P05386, P22626, P49207, P42766, P39019, P62081, P62913, P62888, P61254, Q9BY44, P18077, P19338, P26373, P63241	197	718	15143	4.81763	7.79623e-16	2.59874e-16	2.86603e-15		KEGG_PATHWAY	hsa05130:Pathogenic Escherichia coli infection	11	5.5	1.22e-06	P07437, P27348, P60953, Q71U36, P61586, Q9BQE3, P68363, P60709, P19338, P68371, P63104	130	57
GOTERM_BP_ALL	GO:0044085~cellular component biogenesis	50	25	2.03034e-15	P07437, P04908, O60814, Q71U36, Q96KK5, P31946, Q03135, P68371, P23527, P10412, P62424, Q9BQE3, O43707, P08758, P62263, P39019, P21333, P68363, P62913, P63000, Q16777, Q05682, P16403, Q9BY44, P61254, P16401, P61586, P18124, P18206, P60953, Q93077, P62942, P27797, P30086, Q71DI3, Q8IUE6, P12814, P62249, P07900, P06899, P62805, P16104, Q6NZI2, Q9H492, P62081, P06396, P68431, P07339, P18077, P58876,…	195	1001	14116	3.61587	3.17746e-12	7.94365e-13	3.34177e-12		GOTERM_CC_ALL	GO:0005840~ribosome	54	27	3.2456e-55	P18124, P46776, P62750, P46778, P35268, P46779, Q07020, P62277, P27635, P61353, P62273, P30050, P63173, P32969, P62280, P62249, P62979, P62899, Q9UNX3, P62424, P62269, P84098, P62906, P62266, P62829, P62241, P47914, P62891, P62244, P23396, P62263, P62851, P46781, P60866, P05387, P05386, P42766, P49207, P39019, P62910, P62081, P62913, P25398, P62888, P61254, P42677, P18077, P26373, P40429, Q9Y3U8,…	195	215	15908	20.4897	9.63944e-53	2.40986e-53	4.33046e-52		GOTERM_MF_ALL	GO:0005515~protein binding	154	77	1.22203e-12	P07437, P04406, P13987, Q71U36, P62750, P10620, P37802, P23528, Q12830, P10412, P07737, P11142, Q9Y696, Q9BQE3, P47914, P08758, O43707, P62263, P23396, P62851, P68104, P04080, P04083, P60059, P18669, P22626, P06703, P49207, P39019, Q00765, P13073, Q15149, P02545, P14314, O00299, P08238, O95197, P09211, P62258, P16403, P61254, P10599, P16401, P61586, P07237, P67936, P63241, P18206, P60953, P55854,…	197	8154	15143	1.45176	4.5948e-10	1.1487e-10	1.68913e-09
GOTERM_BP_ALL	GO:0034622~cellular macromolecular complex assembly	29	14.5	3.85162e-15	P07437, P04908, O60814, Q71U36, Q96KK5, Q93077, P62942, P27797, Q71DI3, Q8IUE6, Q03135, P68371, P23527, P10412, P07900, Q9BQE3, P06899, P62263, P62805, P16104, P68363, P21333, P63000, Q16777, P06396, P16403, Q9BY44, P68431, P16401, P58876	195	318	14116	6.60158	6.17839e-12	1.23568e-12	6.50591e-12		GOTERM_CC_ALL	GO:0005829~cytosol	99	49.5	4.75887e-54	P07437, Q71U36, P62750, P06733, P60709, P62277, Q07020, P27635, P61353, P31946, P62273, Q03135, P68371, P32969, P62280, P47813, P11142, P62899, P62424, P62269, P62266, P62829, P62826, P47914, P62891, P62263, P23396, P62851, P68104, P18669, P49207, P39019, P62910, P21333, P62913, P35579, P63000, Q15149, O00299, P62258, P61254, P10599, P63241, P18124, P18206, P46776, P60953, P46778, P35268, P00441,…	195	1330	15908	6.07246	1.41339e-51	2.82677e-52	6.34955e-51		GOTERM_MF_ALL	GO:0008092~cytoskeletal protein binding	24	12	1.57366e-07	P07355, P18206, Q9Y281, P26038, Q14019, P04075, P21333, P23528, Q01995, P35579, P60981, P62158, Q14315, P12814, P07737, Q15149, P22392, Q8NF91, P06396, Q05682, P16949, P61586, P67936, O43707	197	504	15143	3.66038	5.91678e-05	1.18338e-05	0.000217518
GOTERM_BP_ALL	GO:0044267~cellular protein metabolic process	77	38.5	4.59214e-14	P62750, Q07020, P62277, P27635, P61353, P23528, P62273, P32969, P62280, P47813, P61604, P11142, P62899, P62424, P62269, P62266, P62829, P47914, P62891, P23396, P62263, P62851, P68104, P04083, P49207, P39019, P62910, P62913, P35579, P08238, Q9BY44, P61254, P07237, P63241, P18124, P46776, P55854, P00441, P35268, P46778, P46779, P27797, P62942, P30050, P63173, P62979, P62249, P07900, Q9UNX3, P14625,…	195	2355	14116	2.36688	7.30815e-11	1.21803e-11	7.69051e-11		GOTERM_CC_ALL	GO:0043228~non-membrane-bounded organelle	121	60.5	6.1297e-47	P07437, O60814, Q71U36, P62750, P27635, P23528, P23527, P10412, P07737, Q9Y696, P62269, Q9BQE3, P62266, P47914, O43707, P62263, P23396, P62851, P04080, P04083, P49207, P22626, P39019, Q15149, P02545, P16403, O95197, P61254, P16401, P61586, P67936, P18206, P55854, P52565, P04075, Q15121, P30050, P63173, P12814, P62249, P62979, P22392, P53999, P84098, P06899, P61956, P62906, P62241, P62244, P63104,…	195	2596	15908	3.80243	1.82052e-44	3.0342e-45	8.17857e-44		GOTERM_MF_ALL	GO:0003779~actin binding	19	9.5	2.45203e-07	P18206, Q9Y281, P26038, P04075, Q14019, P21333, P23528, Q01995, P35579, P60981, Q14315, P12814, P07737, Q15149, Q8NF91, P06396, Q05682, P67936, O43707	197	326	15143	4.48004	9.21919e-05	1.53659e-05	0.000338929
GOTERM_BP_ALL	GO:0019538~protein metabolic process	83	41.5	7.59596e-13	P62750, Q07020, P62277, P27635, P61353, P23528, P62273, P31944, P32969, P62280, P61604, P47813, P11142, P62899, P62424, P62269, P62266, P62829, P47914, P62891, P04264, P23396, P62263, P62851, P68104, P04083, P49207, P39019, P62910, P62913, P35579, P08238, Q9BY44, P61254, P07237, P63241, P18124, P46776, P55854, P00441, P35268, P46778, P46779, P62942, P27797, P30050, P63173, P62979, P62249, P07900,…	195	2812	14116	2.13668	1.20779e-09	1.72541e-10	1.27102e-09		GOTERM_CC_ALL	GO:0043232~intracellular non-membrane-bounded organelle	121	60.5	6.1297e-47	P07437, O60814, Q71U36, P62750, P27635, P23528, P23527, P10412, P07737, Q9Y696, P62269, Q9BQE3, P62266, P47914, O43707, P62263, P23396, P62851, P04080, P04083, P49207, P22626, P39019, Q15149, P02545, P16403, O95197, P61254, P16401, P61586, P67936, P18206, P55854, P52565, P04075, Q15121, P30050, P63173, P12814, P62249, P62979, P22392, P53999, P84098, P06899, P61956, P62906, P62241, P62244, P63104,…	195	2596	15908	3.80243	1.82052e-44	3.0342e-45	8.17857e-44		GOTERM_MF_ALL	GO:0051082~unfolded protein binding	12	6	2.84264e-07	P62937, P61604, P07900, P11142, P08238, P14625, P23284, Q58FF6, P27797, P11021, P50454, P68371	197	115	15143	8.02101	0.000106878	1.52689e-05	0.000392921
GOTERM_BP_ALL	GO:0006334~nucleosome assembly	15	7.5	7.32056e-12	P04908, O60814, Q96KK5, Q93077, Q71DI3, Q8IUE6, P23527, Q16777, P10412, P16403, P16401, P68431, P06899, P58876, P62805, P16104	195	84	14116	12.9267	1.16397e-08	1.45497e-09	1.22491e-08		GOTERM_CC_ALL	GO:0030529~ribonucleoprotein complex	62	31	1.32994e-43	P62750, P62277, Q07020, P60709, P27635, P61353, P62273, P32969, P62280, P11142, P62899, P62424, P62269, P62266, P62829, P47914, O43707, P62891, P62263, P23396, P62851, P22626, P49207, P39019, P62910, P62913, P61254, P19338, P18124, P46776, P35268, P46778, P46779, P27797, P30050, P63173, P62979, P62249, Q9UNX3, P84098, P62906, P62241, P62244, P46781, P60866, P05387, P05386, P42766, P62081, P25398,…	195	515	15908	9.82122	3.94991e-41	5.64273e-42	1.77447e-40		GOTERM_MF_ALL	GO:0019843~rRNA binding	7	3.5	1.6144e-06	Q6NZI2, P62280, P62750, P62269, P62913, P32969, P46781	197	29	15143	18.5543	0.00060683	7.58739e-05	0.00223147
GOTERM_BP_ALL	GO:0031497~chromatin assembly	15	7.5	1.20349e-11	P04908, O60814, Q96KK5, Q93077, Q71DI3, Q8IUE6, P23527, Q16777, P10412, P16403, P16401, P68431, P06899, P58876, P62805, P16104	195	87	14116	12.481	1.91354e-08	2.12615e-09	2.01372e-08		GOTERM_CC_ALL	GO:0032991~macromolecular complex	117	58.5	1.06755e-34	P07437, O60814, Q71U36, P62750, P27635, P23527, P10412, P11142, Q9Y696, P62269, Q9BQE3, P62266, P47914, O43707, P62263, P23396, P62851, P68104, P49207, P22626, P39019, P02545, O00299, P16403, P61254, P16401, P63241, P18206, P55854, Q15121, P30050, P63173, P62249, P62979, P27348, P22392, P53999, P84098, P06899, P61956, P62906, P62241, P11021, P62244, P63104, P05387, P05386, Q9H492, P42766, P63167,…	195	3155	15908	3.02529	3.17062e-32	3.96327e-33	1.42438e-31		GOTERM_MF_ALL	GO:0005488~binding	185	92.5	3.12731e-06	P07437, P04406, O60814, P13987, Q71U36, P62750, Q15286, P10620, P37802, P23528, Q12830, P23527, P10412, P07737, P11142, Q9Y696, P62269, Q9BQE3, P47914, P08758, O43707, P62263, P23396, P62851, P68104, P04080, P04083, P60059, P18669, P06703, P22626, P49207, P39019, Q00765, P13073, P02545, Q15149, P14314, O00299, P08238, O95197, P09211, P62258, P16403, P61254, P10599, P61586, P16401, P07237, P67936,…	197	12531	15143	1.13483	0.00117518	0.000130644	0.00432261
GOTERM_BP_ALL	GO:0042981~regulation of apoptosis	39	19.5	1.51376e-11	P07437, P00441, P52565, P27797, P31946, Q15121, P23528, P31944, P68371, P12814, P62979, P61604, P22392, P30044, P14625, P09382, P11021, P08758, O43707, P23396, Q06830, P63104, P04080, P30101, P04083, P02768, P07858, P63167, P62913, Q9BZF9, P63000, P09211, P62258, P61586, P04792, P63241	195	804	14116	3.51144	2.40687e-08	2.40687e-09	2.53289e-08		GOTERM_CC_ALL	GO:0005737~cytoplasm	171	85.5	2.33481e-34	Q07065, P07437, P04406, Q71U36, P62750, Q15286, P10620, P27635, P23528, Q12830, P07737, P11142, Q9Y696, P62269, P62266, P47914, P08758, O43707, P08962, P62263, P23396, P62851, P68104, P04080, P04083, P60059, P18669, P22626, P06703, P49207, P39019, P13073, P02545, Q15149, P14314, O00299, P08238, O95197, P09211, P62258, P61254, P10599, P61586, P07237, P67936, P63241, P18206, P60953, P55854, P52565,…	195	7319	15908	1.90601	6.9344e-32	7.70488e-33	3.11523e-31		GOTERM_MF_ALL	GO:0003924~GTPase activity	14	7	3.69106e-06	P68104, P07437, P61204, Q71U36, P60953, Q15286, P68363, P61019, P68371, P63000, P13639, P61586, Q9BQE3, P62826	197	211	15143	5.10025	0.00138688	0.000138775	0.00510182
GOTERM_BP_ALL	GO:0022607~cellular component assembly	41	20.5	1.70781e-11	P07437, P04908, O60814, P18206, P60953, Q71U36, Q96KK5, P62942, P27797, Q93077, P30086, P31946, Q71DI3, Q8IUE6, P68371, Q03135, P23527, P10412, P12814, P07900, Q9BQE3, P06899, P08758, O43707, P62263, P16104, P62805, Q6NZI2, Q9H492, P68363, P21333, Q16777, P63000, Q05682, P06396, P16403, Q9BY44, P68431, P61586, P16401, P07339, P58876	195	887	14116	3.34609	2.7154e-08	2.46855e-09	2.85757e-08		GOTERM_CC_ALL	GO:0022625~cytosolic large ribosomal subunit	23	11.5	4.33009e-33	P18124, P05387, P46776, P62750, P05386, P42766, P49207, P35268, P46778, P46779, P62910, Q07020, P27635, P62913, P63173, P62899, P62888, P61254, P62424, P84098, P47914, P62891, Q9Y3U8	195	38	15908	49.3771	1.28604e-30	1.28604e-31	5.77744e-30		GOTERM_MF_ALL	GO:0003676~nucleic acid binding	69	34.5	1.42402e-05	O60814, P04908, P62750, Q96KK5, P06733, P62277, Q07020, Q12830, P23527, P32969, P62280, P10412, P47813, P62899, P62424, P62269, P47914, P62891, P62263, P23396, P62851, P68104, P22626, P49207, P39019, P62913, Q16777, P16403, Q9BY44, P61254, P16401, P19338, P63241, P18124, P46776, P35268, P46778, P46779, Q93077, P27797, Q71DI3, Q8IUE6, P30050, P63173, P62249, P22392, P14625, P53999, Q09666, P84098,…	197	3264	15143	1.62497	0.00534006	0.000486642	0.0196816
GOTERM_BP_ALL	GO:0043067~regulation of programmed cell death	39	19.5	2.03131e-11	P07437, P00441, P52565, P27797, P31946, Q15121, P23528, P31944, P68371, P12814, P62979, P61604, P22392, P30044, P14625, P09382, P11021, P08758, O43707, P23396, Q06830, P63104, P04080, P30101, P04083, P02768, P07858, P63167, P62913, Q9BZF9, P63000, P09211, P62258, P61586, P04792, P63241	195	812	14116	3.47685	3.22978e-08	2.69148e-09	3.39888e-08		GOTERM_CC_ALL	GO:0044444~cytoplasmic part	141	70.5	8.53261e-33	Q07065, P07437, P04406, Q71U36, P62750, Q15286, P10620, P27635, P23528, P11142, Q9Y696, P62269, P62266, P47914, O43707, P08962, P62263, P23396, P62851, P68104, P60059, P18669, P49207, P39019, P13073, Q15149, P02545, P14314, O00299, P08238, O95197, P62258, P61254, P10599, P07237, P67936, P63241, P18206, P60953, P52565, P04075, P30050, P63173, P12814, P30041, P62249, P62979, P22392, P30044, P14625,…	195	4895	15908	2.34989	2.53419e-30	2.30381e-31	1.13847e-29		GOTERM_MF_ALL	GO:0005525~GTP binding	15	7.5	0.000354366	P68104, P07437, P61204, P60953, Q71U36, Q15286, P68363, P61019, P68371, P63000, P22392, P13639, P61586, Q9BQE3, P62826	197	372	15143	3.09952	0.124767	0.011044	0.488709
GOTERM_BP_ALL	GO:0065004~protein-DNA complex assembly	15	7.5	2.2655e-11	P04908, O60814, Q96KK5, Q93077, Q71DI3, Q8IUE6, P23527, Q16777, P10412, P16403, P16401, P68431, P06899, P58876, P62805, P16104	195	91	14116	11.9324	3.60214e-08	2.77088e-09	3.79074e-08		GOTERM_CC_ALL	GO:0044422~organelle part	130	65	2.42118e-31	P07437, O60814, Q71U36, P62750, P10620, P37802, P27635, P23528, P23527, P10412, P62269, P62266, Q9BQE3, P47914, O43707, P08962, P62263, P23396, P62851, P04080, P60059, P22626, P06703, P49207, P39019, P13073, P02545, O00299, O95197, P16403, P61254, P16401, P07237, P67936, P63241, P55854, Q15121, P63173, P12814, P62249, P62979, P22392, P14625, P53999, P84098, P06899, P61956, P62241, P11021, P62244,…	195	4251	15908	2.49479	7.19091e-29	5.99243e-30	3.23047e-28		GOTERM_MF_ALL	GO:0032561~guanyl ribonucleotide binding	15	7.5	0.000461328	P68104, P07437, P61204, P60953, Q71U36, Q15286, P68363, P61019, P68371, P63000, P22392, P13639, P61586, Q9BQE3, P62826	197	382	15143	3.01838	0.159282	0.0132574	0.635784
GOTERM_BP_ALL	GO:0010941~regulation of cell death	39	19.5	2.26585e-11	P07437, P00441, P52565, P27797, P31946, Q15121, P23528, P31944, P68371, P12814, P62979, P61604, P22392, P30044, P14625, P09382, P11021, P08758, O43707, P23396, Q06830, P63104, P04080, P30101, P04083, P02768, P07858, P63167, P62913, Q9BZF9, P63000, P09211, P62258, P61586, P04792, P63241	195	815	14116	3.46405	3.60269e-08	2.57335e-09	3.79131e-08		GOTERM_CC_ALL	GO:0044424~intracellular part	193	96.5	2.57714e-31	P07437, Q07065, O60814, P04406, Q71U36, P62750, Q15286, P10620, P27635, P37802, Q12830, P23528, P23527, P10412, P07737, P11142, Q9Y696, P62269, P62266, Q9BQE3, P47914, O43707, P08758, P08962, P23396, P62263, P62851, P04080, P68104, P04083, P60059, P18669, P49207, P22626, P06703, P39019, P13073, Q15149, P02545, P14314, O00299, P08238, O95197, P16403, P62258, P09211, P61254, P10599, P61586, P16401,…	195	10624	15908	1.48201	7.6541e-29	5.88777e-30	3.43856e-28		GOTERM_MF_ALL	GO:0019001~guanyl nucleotide binding	15	7.5	0.000461328	P68104, P07437, P61204, P60953, Q71U36, Q15286, P68363, P61019, P68371, P63000, P22392, P13639, P61586, Q9BQE3, P62826	197	382	15143	3.01838	0.159282	0.0132574	0.635784
GOTERM_BP_ALL	GO:0034728~nucleosome organization	15	7.5	3.07112e-11	P04908, O60814, Q96KK5, Q93077, Q71DI3, Q8IUE6, P23527, Q16777, P10412, P16403, P16401, P68431, P06899, P58876, P62805, P16104	195	93	14116	11.6758	4.88308e-08	3.25539e-09	5.13874e-08		GOTERM_CC_ALL	GO:0044446~intracellular organelle part	129	64.5	6.94705e-31	P07437, O60814, Q71U36, P62750, P10620, P37802, P27635, P23528, P23527, P10412, P62269, P62266, Q9BQE3, P47914, O43707, P08962, P62263, P23396, P62851, P04080, P60059, P22626, P06703, P49207, P39019, P13073, P02545, O00299, O95197, P16403, P61254, P16401, P07237, P67936, P63241, P55854, Q15121, P63173, P12814, P62249, P62979, P22392, P14625, P53999, P84098, P06899, P61956, P62241, P11021, P62244,…	195	4225	15908	2.49083	2.06327e-28	1.47377e-29	9.26913e-28
GOTERM_BP_ALL	GO:0043933~macromolecular complex subunit organization	35	17.5	1.50241e-10	P07437, P04908, O60814, Q71U36, Q96KK5, Q93077, P62942, P27797, P30086, P31946, Q71DI3, Q8IUE6, P68371, Q03135, P23527, P10412, P07900, Q9BQE3, P06899, P08758, P62263, P62805, P16104, Q6NZI2, P68363, P21333, P60981, P63000, Q16777, P06396, P16403, P16949, Q9BY44, P68431, P16401, P58876	195	710	14116	3.56851	2.38884e-07	1.49302e-08	2.51391e-07		GOTERM_CC_ALL	GO:0022627~cytosolic small ribosomal subunit	22	11	2.26906e-30	P60866, P39019, P62277, P62081, P25398, P62273, P62280, P62249, P62979, P62269, P62266, P62241, P42677, P62244, P23396, P62263, P62851, P46781, P62847	195	40	15908	44.8687	6.73911e-28	4.49274e-29	3.02751e-27
GOTERM_BP_ALL	GO:0065003~macromolecular complex assembly	33	16.5	5.00072e-10	P07437, P04908, O60814, Q71U36, Q96KK5, Q93077, P62942, P27797, P30086, P31946, Q71DI3, Q8IUE6, Q03135, P68371, P23527, P10412, P07900, Q9BQE3, P06899, P08758, P62263, P62805, P16104, Q6NZI2, P68363, P21333, P63000, Q16777, P06396, P16403, Q9BY44, P68431, P16401, P58876	195	665	14116	3.59227	7.95114e-07	4.67714e-08	8.36743e-07		GOTERM_CC_ALL	GO:0015934~large ribosomal subunit	25	12.5	1.65368e-29	P18124, P46776, P05387, P05386, P62750, P42766, P49207, P35268, P46778, P46779, Q07020, P62910, P27635, P62913, P63173, P62899, Q9UNX3, P62888, P61254, P62424, P84098, P47914, P62891, Q9Y3U8, P40429	195	67	15908	30.4401	4.91142e-27	3.06964e-28	2.20642e-26
GOTERM_BP_ALL	GO:0006323~DNA packaging	15	7.5	7.13988e-10	P04908, O60814, Q96KK5, Q93077, Q71DI3, Q8IUE6, P23527, Q16777, P10412, P16403, P16401, P68431, P06899, P58876, P62805, P16104	195	117	14116	9.28074	1.13524e-06	6.3069e-08	1.19468e-06		GOTERM_CC_ALL	GO:0005622~intracellular	193	96.5	1.72056e-28	P07437, Q07065, O60814, P04406, Q71U36, P62750, Q15286, P10620, P27635, P37802, Q12830, P23528, P23527, P10412, P07737, P11142, Q9Y696, P62269, P62266, Q9BQE3, P47914, O43707, P08758, P08962, P23396, P62263, P62851, P04080, P68104, P04083, P60059, P18669, P49207, P22626, P06703, P39019, P13073, Q15149, P02545, P14314, O00299, P08238, O95197, P16403, P62258, P09211, P61254, P10599, P61586, P16401,…	195	10995	15908	1.432	5.11008e-26	3.00593e-27	2.29567e-25
GOTERM_BP_ALL	GO:0006333~chromatin assembly or disassembly	15	7.5	2.13299e-09	P04908, O60814, Q96KK5, Q93077, Q71DI3, Q8IUE6, P23527, Q16777, P10412, P16403, P16401, P68431, P06899, P58876, P62805, P16104	195	127	14116	8.54997	3.39146e-06	1.78498e-07	3.56902e-06		GOTERM_CC_ALL	GO:0043226~organelle	177	88.5	4.32502e-26	Q07065, P07437, O60814, Q71U36, P62750, Q15286, P10620, P37802, P27635, P23528, Q12830, P23527, P10412, P07737, P11142, Q9Y696, P62269, P62266, Q9BQE3, P47914, O43707, P08962, P62263, P23396, P62851, P04080, P04083, P60059, P06703, P22626, P49207, P39019, P13073, P02545, Q15149, P14314, O00299, P08238, O95197, P62258, P16403, P61254, P10599, P61586, P16401, P07237, P67936, P63241, P18206, P55854,…	195	8989	15908	1.60636	1.28453e-23	7.13628e-25	5.77067e-23
GOTERM_BP_ALL	GO:0006996~organelle organization	46	23	9.2071e-09	P07437, O60814, P04908, P60953, P00441, Q96KK5, P27797, P04075, Q93077, Q71DI3, Q12830, P23528, Q8IUE6, Q03135, P23527, P12814, P10412, P07737, P07900, Q8NF91, P06899, P62826, O43707, P62263, P16104, P63104, P62805, Q8NDV3, Q9H492, P63167, P68363, P21333, P35579, P60981, Q16777, P63000, P02545, P06396, Q05682, P16403, P16949, Q9BY44, P68431, P61586, P16401, P07339, P58876	195	1332	14116	2.49995	1.46392e-05	7.31964e-07	1.54057e-05		GOTERM_CC_ALL	GO:0043229~intracellular organelle	176	88	2.56024e-25	Q07065, P07437, O60814, Q71U36, P62750, Q15286, P10620, P37802, P27635, P23528, Q12830, P23527, P10412, P07737, P11142, Q9Y696, P62269, P62266, Q9BQE3, P47914, O43707, P08962, P62263, P23396, P62851, P04080, P04083, P60059, P06703, P22626, P49207, P39019, P13073, P02545, Q15149, P14314, O00299, P08238, O95197, P62258, P16403, P61254, P10599, P61586, P16401, P07237, P67936, P63241, P18206, P55854,…	195	8977	15908	1.59942	7.6039e-23	4.00205e-24	3.41601e-22
GOTERM_BP_ALL	GO:0016043~cellular component organization	68	34	1.13227e-08	P07355, P07437, O60814, P04908, Q71U36, Q96KK5, P60709, P31946, P23528, Q12830, P68371, Q03135, P23527, P10412, P07737, P11142, Q8NF91, Q9BQE3, P62826, P08758, O43707, P62263, P06703, P21333, P68363, P35579, P60981, Q16777, P63000, P02545, Q05682, P26447, P16949, P16403, Q9BY44, P16401, P61586, P18206, P60953, P00441, Q93077, P04075, P27797, P62942, P17931, P30086, Q71DI3, Q8IUE6, P12814, P62979,…	195	2498	14116	1.97058	1.8003e-05	8.57291e-07	1.89457e-05		GOTERM_CC_ALL	GO:0015935~small ribosomal subunit	22	11	3.70918e-25	P60866, P39019, P62277, P62081, P25398, P62273, P62280, P62249, P62979, P62269, P62266, P62241, P42677, P62244, P23396, P62263, P62851, P46781, P62847	195	63	15908	28.4881	1.10163e-22	5.50814e-24	4.94899e-22
GOTERM_BP_ALL	GO:0009987~cellular process	174	87	3.16274e-07	P07437, P04406, O60814, Q71U36, P62750, Q15286, P10620, P27635, P23528, Q12830, P23527, P10412, P07737, P11142, Q9Y696, P62269, P62266, Q9BQE3, P47914, O43707, P62263, P23396, P62851, P68104, P04083, P60059, P18669, P06703, P22626, P49207, P39019, P13073, P02545, P08238, O95197, P62258, P16403, P61254, P10599, P61586, P16401, P07237, P67936, P63241, P18206, P60953, P55854, P52565, P04075, Q15121,…	195	10541	14116	1.19494	0.00050275	2.28578e-05	0.000529203		GOTERM_CC_ALL	GO:0042470~melanosome	20	10	9.19151e-19	P07355, P30101, Q15286, P07858, P30086, P31946, P61019, P63000, P07900, P11142, P08238, P14625, P23284, P62258, P07237, P07339, P11021, P62826, Q06830, P63104	195	89	15908	18.3325	2.72988e-16	1.29994e-17	1.22638e-15
GOTERM_BP_ALL	GO:0007015~actin filament organization	10	5	5.85997e-07	P12814, Q05682, P06396, P61586, P04075, P21333, O43707, P23528, P60981, P63000	195	72	14116	10.0541	0.000931302	4.05094e-05	0.000980513		GOTERM_CC_ALL	GO:0048770~pigment granule	20	10	9.19151e-19	P07355, P30101, Q15286, P07858, P30086, P31946, P61019, P63000, P07900, P11142, P08238, P14625, P23284, P62258, P07237, P07339, P11021, P62826, Q06830, P63104	195	89	15908	18.3325	2.72988e-16	1.29994e-17	1.22638e-15
GOTERM_BP_ALL	GO:0006916~anti-apoptosis	15	7.5	9.66105e-07	P62979, P04083, P14625, P09211, P00441, P52565, P11021, P08758, Q15121, P23528, P04792, P63104	195	206	14116	5.2711	0.00153493	6.40024e-05	0.00161652		GOTERM_CC_ALL	GO:0000786~nucleosome	15	7.5	2.21793e-14	P04908, O60814, Q96KK5, Q93077, Q71DI3, Q8IUE6, P23527, Q16777, P10412, P16403, P16401, P68431, P06899, P58876, P62805, P16104	195	63	15908	19.4237	6.59472e-12	2.9976e-13	2.96319e-11
GOTERM_BP_ALL	GO:0030029~actin filament-based process	16	8	1.19308e-06	P60953, P60660, P04075, P63167, P27797, P21333, P23528, P35579, P60981, P63000, P12814, P07737, P06396, Q05682, P61586, O43707	195	241	14116	4.80596	0.00189521	7.58774e-05	0.0019963		GOTERM_CC_ALL	GO:0032993~protein-DNA complex	15	7.5	2.11347e-12	P04908, O60814, Q96KK5, Q93077, Q71DI3, Q8IUE6, P23527, Q16777, P10412, P16403, P16401, P68431, P06899, P58876, P62805, P16104	195	86	15908	14.229	6.27686e-10	2.72907e-11	2.81984e-09
GOTERM_BP_ALL	GO:0043066~negative regulation of apoptosis	19	9.5	1.89331e-06	P04083, P02768, P00441, P52565, Q15121, P23528, P62979, P30044, P22392, P14625, P09211, P61586, P11021, P08758, P04792, P63104	195	354	14116	3.88533	0.00300584	0.000115777	0.00316793		GOTERM_CC_ALL	GO:0031982~vesicle	30	15	2.76662e-09	P07355, P00441, Q15286, P04075, P30086, P31946, Q03135, P30041, P12814, P07900, P11142, P14625, Q9Y696, P11021, P62826, O43707, Q06830, P63104, P30101, P02768, Q9H492, P07858, P61019, P63000, P08238, P23284, P62258, P07237, P07339, P15144	195	670	15908	3.65281	8.21685e-07	3.42369e-08	3.69137e-06
GOTERM_BP_ALL	GO:0043069~negative regulation of programmed cell death	19	9.5	2.2986e-06	P04083, P02768, P00441, P52565, Q15121, P23528, P62979, P30044, P22392, P14625, P09211, P61586, P11021, P08758, P04792, P63104	195	359	14116	3.83121	0.00364811	0.000135353	0.00384605		GOTERM_CC_ALL	GO:0031410~cytoplasmic vesicle	28	14	1.89373e-08	P07355, P00441, Q15286, P30086, P31946, Q03135, P30041, P12814, P07900, P11142, P14625, Q9Y696, P62826, P11021, O43707, Q06830, P63104, P30101, P02768, Q9H492, P07858, P61019, P63000, P08238, P23284, P62258, P07237, P07339	195	642	15908	3.55798	5.62437e-06	2.24976e-07	2.52672e-05
GOTERM_BP_ALL	GO:0060548~negative regulation of cell death	19	9.5	2.40332e-06	P04083, P02768, P00441, P52565, Q15121, P23528, P62979, P30044, P22392, P14625, P09211, P61586, P11021, P08758, P04792, P63104	195	360	14116	3.82057	0.003814	0.000136465	0.00402127		GOTERM_CC_ALL	GO:0005856~cytoskeleton	43	21.5	2.23621e-08	P62736, P07437, P18206, Q71U36, P52565, Q14019, P04075, P60709, P30086, Q15121, P23528, P68371, P62158, P12814, P07737, P22392, Q8NF91, Q9Y696, P08670, Q9BQE3, P04264, O43707, P63104, P04083, Q9Y281, Q9H492, P60660, P26038, P63167, P68363, P21333, Q9BZF9, P35579, P60981, Q14315, Q15149, P02545, P06396, Q05682, P16949, P61586, P67936, P04792	195	1381	15908	2.54013	6.64153e-06	2.55444e-07	2.98368e-05
GOTERM_BP_ALL	GO:0007010~cytoskeleton organization	21	10.5	2.43369e-06	P07437, P60953, P00441, P04075, P63167, P27797, P68363, P21333, P23528, P35579, Q03135, P60981, P63000, P12814, P07737, P06396, Q05682, P16949, P61586, P62826, O43707	195	436	14116	3.48666	0.00386209	0.000133424	0.00407208		GOTERM_CC_ALL	GO:0000785~chromatin	16	8	2.31719e-08	P04908, O60814, Q96KK5, Q93077, Q71DI3, Q8IUE6, P23527, Q16777, P10412, P16403, P16401, P68431, P06899, P62826, P58876, P62805, P16104	195	200	15908	6.52636	6.88204e-06	2.54891e-07	3.09173e-05
GOTERM_BP_ALL	GO:0030036~actin cytoskeleton organization	15	7.5	2.89705e-06	P60953, P04075, P63167, P27797, P21333, P23528, P35579, P60981, P63000, P12814, P07737, P06396, Q05682, P61586, O43707	195	226	14116	4.80463	0.00459573	0.000153532	0.00484737		GOTERM_CC_ALL	GO:0031988~membrane-bounded vesicle	26	13	2.77157e-08	P07355, P30101, P02768, Q15286, P07858, P04075, P30086, P31946, P61019, P63000, P12814, P30041, P07900, P11142, P08238, P14625, P62258, P23284, P07237, P07339, P11021, P62826, O43707, P15144, Q06830, P63104	195	568	15908	3.73427	8.23151e-06	2.93984e-07	3.69797e-05
GOTERM_BP_ALL	GO:0051258~protein polymerization	8	4	4.38047e-06	P07437, Q71U36, P06396, Q9BQE3, P68363, P68371, Q03135, P63000	195	49	14116	11.8187	0.00694077	0.000224651	0.00732935		GOTERM_CC_ALL	GO:0016023~cytoplasmic membrane-bounded vesicle	24	12	2.59879e-07	P07355, P30101, P02768, Q15286, P07858, P30086, P31946, P61019, P63000, P12814, P30041, P07900, P11142, P08238, P14625, P23284, P62258, P07237, P07339, P11021, P62826, O43707, Q06830, P63104	195	550	15908	3.55983	7.71812e-05	2.66152e-06	0.000346744
GOTERM_BP_ALL	GO:0010467~gene expression	69	34.5	5.72883e-06	P62750, P06733, Q07020, P62277, P27635, P61353, Q12830, P62273, P32969, P62280, P47813, P62899, P62424, P62269, P62266, P62829, P47914, P62891, P04264, P62263, P23396, P62851, P68104, P22626, P49207, P39019, P62910, P62913, Q9BY44, P61254, P63241, P18124, P46776, P35268, P46778, P46779, P27797, P62942, P30050, P63173, P62979, P62249, Q9UNX3, P22392, P53999, P84098, P62906, P62241, P62244, P46781,…	195	2999	14116	1.66552	0.00906751	0.000284612	0.00958531		GOTERM_CC_ALL	GO:0044464~cell part	195	97.5	1.06565e-06	Q07065, P07437, P13987, O60814, P62750, P10620, P37802, P27635, P23528, P23527, P07737, P11142, Q9Y696, P62269, Q9BQE3, P62266, P47914, P62263, P23396, P62851, P68104, P13073, P14314, P62258, P61586, P07237, P18206, P55854, P52565, P62979, P62249, P27348, P14625, Q969H8, P84098, P06899, P62241, P09382, P11021, P62244, P63104, Q8NDV3, P30101, Q9H299, P42766, Q9H492, P00338, Q9BZF9, P06396, P23284,…	195	14826	15908	1.07298	0.000316449	1.05499e-05	0.00142184
GOTERM_BP_ALL	GO:0009059~macromolecule biosynthetic process	66	33	6.89491e-06	P62750, P06733, Q07020, P62277, P27635, P61353, Q12830, P62273, P32969, P62280, P47813, P62899, P62424, P62269, P62266, P62829, P47914, P62891, P62263, P23396, P62851, P68104, P49207, P39019, P62910, P62913, Q9BY44, P61254, P63241, P18124, P46776, P35268, P46778, P46779, P30050, P63173, P62979, P62249, Q9UNX3, P22392, P53999, P84098, P62906, P62241, P62244, P46781, Q6NZI2, P60866, P05387, P05386,…	195	2832	14116	1.68705	0.0109031	0.000332155	0.0115362		GOTERM_CC_ALL	GO:0005623~cell	195	97.5	1.07978e-06	Q07065, P07437, P13987, O60814, P62750, P10620, P37802, P27635, P23528, P23527, P07737, P11142, Q9Y696, P62269, Q9BQE3, P62266, P47914, P62263, P23396, P62851, P68104, P13073, P14314, P62258, P61586, P07237, P18206, P55854, P52565, P62979, P62249, P27348, P14625, Q969H8, P84098, P06899, P62241, P09382, P11021, P62244, P63104, Q8NDV3, P30101, Q9H299, P42766, Q9H492, P00338, Q9BZF9, P06396, P23284,…	195	14827	15908	1.07291	0.000320644	1.0345e-05	0.00144069
GOTERM_BP_ALL	GO:0042254~ribosome biogenesis	11	5.5	6.92335e-06	P62249, P18124, P62424, Q9BY44, P61254, P39019, P62081, P62913, P18077, P62263, P62847	195	122	14116	6.52694	0.0109478	0.000323717	0.0115838		GOTERM_CC_ALL	GO:0043233~organelle lumen	46	23	2.46941e-06	P00441, Q07021, P27797, P62277, P60709, P31946, P23528, P62158, P32969, P12814, P62979, P61604, P14625, P53999, P62829, P11021, P62826, O43707, P62263, P62851, P16104, P46781, P62805, Q6NZI2, P04080, P30101, Q9Y281, P02768, P22626, P42766, P39019, P26038, P62081, P62913, P50454, P02545, P26447, O95197, P23284, P07237, P15144, P19338, Q9Y3U8	195	1820	15908	2.0619	0.000733146	2.2919e-05	0.00329477
GOTERM_BP_ALL	GO:0006928~cell motion	21	10.5	8.77555e-06	P07437, P18206, P04083, P52565, P26038, P60709, P23528, P35579, P60981, P68371, P63000, P62979, Q05682, P62258, P08670, P10599, P67936, P04792	195	475	14116	3.20039	0.0138563	0.000398583	0.0146826		GOTERM_CC_ALL	GO:0031974~membrane-enclosed lumen	46	23	4.17086e-06	P00441, Q07021, P27797, P62277, P60709, P31946, P23528, P62158, P32969, P12814, P62979, P61604, P14625, P53999, P62829, P11021, P62826, O43707, P62263, P62851, P16104, P46781, P62805, Q6NZI2, P04080, P30101, Q9Y281, P02768, P22626, P42766, P39019, P26038, P62081, P62913, P50454, P02545, P26447, O95197, P23284, P07237, P15144, P19338, Q9Y3U8	195	1856	15908	2.02191	0.00123798	3.75371e-05	0.00556484
GOTERM_BP_ALL	GO:0048519~negative regulation of biological process	48	24	9.6648e-06	P07355, P18206, P60953, P00441, P52565, P27797, P06733, P62942, P62277, P30086, P31946, Q15121, P23528, Q12830, Q03135, P62158, P12814, P62979, P27348, P22392, P30044, P14625, Q9Y696, P31949, P11021, P08758, P04264, O43707, P62263, P23396, P63104, P62805, P04083, P02768, P63167, P02452, P21333, Q9BZF9, P63000, P06396, P08238, P09211, P62258, P61586, P04792	195	1812	14116	1.91761	0.0152496	0.000426773	0.0161704		GOTERM_CC_ALL	GO:0070013~intracellular organelle lumen	44	22	7.83469e-06	P00441, Q07021, P27797, P62277, P60709, P31946, P23528, P62158, P32969, P12814, P62979, P61604, P14625, P53999, P62829, P11021, P62826, O43707, P62263, P62851, P16104, P62805, P46781, Q6NZI2, P04080, P30101, Q9Y281, P22626, P42766, P39019, P26038, P62081, P62913, P50454, P02545, P26447, O95197, P23284, P07237, P19338, Q9Y3U8	195	1779	15908	2.01771	0.00232421	6.84363e-05	0.010453
GOTERM_BP_ALL	GO:0042274~ribosomal small subunit biogenesis	5	2.5	1.05843e-05	P62249, P39019, P62081, P62263, P62847	195	11	14116	32.9044	0.0166883	0.000454739	0.0177087		GOTERM_CC_ALL	GO:0043292~contractile fiber	10	5	1.72738e-05	P62736, Q14315, P12814, Q15149, P18206, Q8NF91, P06733, P04075, P67936, P04792	195	121	15908	6.74211	0.00511723	0.000146571	0.0230452
GOTERM_BP_ALL	GO:0043623~cellular protein complex assembly	12	6	1.46224e-05	P07437, P07900, Q71U36, P06396, Q9BQE3, P62942, P27797, P21333, P68363, P68371, Q03135, P63000	195	162	14116	5.3622	0.0229816	0.000611649	0.024464		GOTERM_CC_ALL	GO:0044427~chromosomal part	17	8.5	2.11541e-05	P04908, O60814, P55854, Q96KK5, Q93077, Q71DI3, Q8IUE6, P23527, Q16777, P10412, P16403, P16401, P68431, P61956, P06899, P62826, P58876, P62805, P16104	195	386	15908	3.59288	0.00626314	0.000174508	0.0282213
GOTERM_BP_ALL	GO:0034645~cellular macromolecule biosynthetic process	64	32	2.27456e-05	P62750, P06733, Q07020, P62277, P27635, P61353, Q12830, P62273, P32969, P62280, P47813, P62899, P62424, P62269, P62266, P62829, P47914, P62891, P62263, P23396, P62851, P68104, P49207, P39019, P62910, P62913, Q9BY44, P61254, P63241, P18124, P46776, P35268, P46778, P46779, P30050, P63173, P62979, P62249, Q9UNX3, P22392, P53999, P84098, P62906, P62241, P62244, P46781, Q6NZI2, P60866, P05387, P05386,…	195	2812	14116	1.64756	0.0355197	0.000926901	0.0380521		GOTERM_CC_ALL	GO:0015629~actin cytoskeleton	14	7	2.67497e-05	P62736, P18206, P60660, P04075, P21333, P23528, P35579, P60981, P07737, P06396, Q05682, Q9Y696, P67936, O43707	195	269	15908	4.24577	0.00791329	0.0002147	0.035685
GOTERM_BP_ALL	GO:0042062~long-term strengthening of neuromuscular junction	4	2	2.50472e-05	P62979	195	5	14116	57.9118	0.0390429	0.000995143	0.0419018		GOTERM_CC_ALL	GO:0005694~chromosome	18	9	4.98473e-05	Q8NDV3, P04908, O60814, P55854, Q96KK5, Q93077, Q71DI3, Q8IUE6, P23527, Q16777, P10412, P16403, P68431, P16401, P61956, P06899, P62826, P58876, P62805, P16104	195	460	15908	3.19224	0.014696	0.00038953	0.0664885
GOTERM_BP_ALL	GO:0006364~rRNA processing	9	4.5	3.8245e-05	P62249, P18124, P61254, P39019, P62081, P62913, P18077, P62263, P62847	195	92	14116	7.08161	0.0589986	0.00148209	0.063974		GOTERM_CC_ALL	GO:0044449~contractile fiber part	9	4.5	7.2647e-05	P62736, Q14315, P12814, P18206, Q8NF91, P06733, P04075, P67936, P04792	195	113	15908	6.49748	0.0213458	0.000553102	0.0968861
GOTERM_BP_ALL	GO:0051130~positive regulation of cellular component organization	12	6	4.10084e-05	P60953, P61586, P52565, P27797, P30086, O43707, P08962, P23528, Q03135, P60981, P63241, P63000	195	181	14116	4.79932	0.0631243	0.00155129	0.068595		GOTERM_CC_ALL	GO:0042995~cell projection	22	11	0.000124123	P04083, P60953, P06703, P00441, P26038, Q15286, P00338, P60709, P30086, P35579, P63000, P12814, O00299, P22392, P26447, P06396, Q05682, Q9Y696, P08670, P31949, O43707, P23396	195	697	15908	2.57496	0.0361956	0.000921248	0.165485
GOTERM_BP_ALL	GO:0006096~glycolysis	7	3.5	4.19035e-05	P04406, P60174, P18669, P00338, P06733, P04075, P14618	195	47	14116	10.7815	0.0644568	0.00154829	0.0700918		GOTERM_CC_ALL	GO:0005625~soluble fraction	14	7	0.000125394	P07355, P60174, P07858, P60709, P30086, Q9BZF9, Q03135, P27348, O00299, P22392, Q9Y696, P15144, P04792, P63104	195	313	15908	3.64892	0.0365594	0.000907989	0.167179
GOTERM_BP_ALL	GO:0016072~rRNA metabolic process	9	4.5	5.19944e-05	P62249, P18124, P61254, P39019, P62081, P62913, P18077, P62263, P62847	195	96	14116	6.78654	0.0793481	0.00187717	0.0869639		GOTERM_CC_ALL	GO:0000267~cell fraction	29	14.5	0.000127926	P07355, Q07065, P13987, P62942, P27797, P60709, P10620, P30086, Q03135, P27348, P22392, P14625, Q9Y696, P62424, Q9UNL2, P63104, Q6NZI2, P60174, P63167, P07858, Q9BZF9, P63000, Q15149, P02545, O00299, Q05682, P07237, P15144, P04792	195	1083	15908	2.18449	0.0372837	0.000904269	0.170551
GOTERM_BP_ALL	GO:0051248~negative regulation of protein metabolic process	12	6	5.53852e-05	P62979, P08238, P62258, P62942, P27797, P21333, P30086, P31946, Q03135	195	187	14116	4.64533	0.0842986	0.00195509	0.0926327		GOTERM_CC_ALL	GO:0044428~nuclear part	41	20.5	0.000151199	P62277, P60709, P37802, P31946, P23528, P62158, P32969, P12814, P62979, Q8NF91, P53999, P62829, P62826, O43707, P62263, P62851, P16104, P62805, P46781, Q6NZI2, P04080, Q9Y281, P22626, P06703, P42766, P26038, P39019, P62081, P62913, Q9BZF9, P02545, O00299, P26447, O95197, Q14764, P19338, P63241, Q9Y3U8	195	1822	15908	1.83576	0.0439161	0.00104386	0.20155
GOTERM_BP_ALL	GO:0051128~regulation of cellular component organization	19	9.5	6.19989e-05	P60953, P52565, P04075, P27797, P30086, P23528, P35579, Q03135, P60981, P63000, P62979, P06396, P61586, O43707, P08962, P63241	195	458	14116	3.00307	0.093878	0.00214078	0.103689		GOTERM_CC_ALL	GO:0048471~perinuclear region of cytoplasm	13	6.5	0.000221726	P07355, P61204, P04406, P27797, P31946, Q9BZF9, Q03135, P02545, P22392, P06396, P14625, P11021, O43707	195	288	15908	3.68241	0.063738	0.0014957	0.295434
GOTERM_BP_ALL	GO:0008582~regulation of synaptic growth at neuromuscular junction	4	2	8.58973e-05	P62979	195	7	14116	41.3656	0.127666	0.00290179	0.14363		GOTERM_CC_ALL	GO:0030863~cortical cytoskeleton	6	3	0.000316056	Q05682, P60709, O43707, P23528, P35579, P60981	195	49	15908	9.98932	0.089611	0.00208412	0.420877
GOTERM_BP_ALL	GO:0043065~positive regulation of apoptosis	18	9	9.28806e-05	P30101, P07437, P00441, P63167, P62913, P31946, P31944, Q9BZF9, P68371, P63000, P62979, P62258, P23396, Q06830, P63241	195	430	14116	3.03027	0.137299	0.00307209	0.155299		GOTERM_CC_ALL	GO:0031981~nuclear lumen	34	17	0.000334241	P62277, P60709, P31946, P23528, P62158, P32969, P12814, P62979, P53999, P62829, P62826, O43707, P62263, P62851, P62805, P46781, P16104, Q6NZI2, P04080, Q9Y281, P42766, P22626, P26038, P39019, P62081, P62913, P02545, P26447, O95197, P19338, Q9Y3U8	195	1450	15908	1.9129	0.0945163	0.00215606	0.445043
GOTERM_BP_ALL	GO:0043068~positive regulation of programmed cell death	18	9	0.000101061	P30101, P07437, P00441, P63167, P62913, P31946, P31944, Q9BZF9, P68371, P63000, P62979, P62258, P23396, Q06830, P63241	195	433	14116	3.00927	0.148448	0.00327412	0.168965		GOTERM_CC_ALL	GO:0030016~myofibril	8	4	0.000419853	Q14315, P12814, P18206, Q8NF91, P06733, P04075, P67936, P04792	195	111	15908	5.8796	0.117258	0.00265015	0.558741
GOTERM_BP_ALL	GO:0010942~positive regulation of cell death	18	9	0.000106861	P30101, P07437, P00441, P63167, P62913, P31946, P31944, Q9BZF9, P68371, P63000, P62979, P62258, P23396, Q06830, P63241	195	435	14116	2.99544	0.156266	0.00339258	0.178654		GOTERM_CC_ALL	GO:0005938~cell cortex	9	4.5	0.000425203	Q05682, P21333, P60709, O43707, P23528, P19338, P35579, Q03135, P60981	195	146	15908	5.02887	0.11866	0.00262805	0.565843
GOTERM_BP_ALL	GO:0048523~negative regulation of cellular process	42	21	0.000125597	P18206, P00441, P52565, P27797, P06733, P62942, P62277, P30086, P31946, Q15121, P23528, Q12830, Q03135, P12814, P62979, P27348, P22392, P30044, P14625, Q9Y696, P31949, P11021, P08758, O43707, P62263, P23396, P63104, P62805, P04083, P02768, P63167, P02452, P63000, P06396, P08238, P09211, P62258, P61586, P04792	195	1660	14116	1.83155	0.181034	0.00390827	0.209948		GOTERM_CC_ALL	GO:0005788~endoplasmic reticulum lumen	7	3.5	0.000432693	P30101, P14625, P23284, P07237, P27797, P11021, P50454	195	80	15908	7.13821	0.120619	0.00261978	0.575783
GOTERM_BP_ALL	GO:0006007~glucose catabolic process	7	3.5	0.000139364	P04406, P60174, P18669, P00338, P06733, P04075, P14618	195	58	14116	8.73669	0.198768	0.00425256	0.232935		GOTERM_CC_ALL	GO:0005634~nucleus	85	42.5	0.000535573	P04908, O60814, Q96KK5, P06733, P10620, P60709, P62277, P37802, P31946, Q12830, P23528, P31944, P23527, P32969, P10412, P07737, Q9Y696, Q8NF91, P31949, P62829, P62826, O43707, P23396, P62263, P62851, Q06830, P04080, P04083, Q9Y281, P06703, P22626, P39019, P26038, P21333, P62913, P35579, Q16777, P13073, P02545, O00299, P26447, P16403, O95197, P16401, P61586, P19338, P04792, P63241, P55854, P00441,…	195	5077	15908	1.36582	0.147096	0.0031771	0.712233
GOTERM_BP_ALL	GO:0006605~protein targeting	12	6	0.000189743	P30101, P27348, P60059, P62258, P27797, P62829, Q9UNL2, P62913, P62826, P31946, P63241, P63104	195	215	14116	4.04036	0.260455	0.00567665	0.317013		GOTERM_CC_ALL	GO:0005730~nucleolus	20	10	0.000910119	P04080, P42766, P22626, P39019, P26038, P62277, P62081, P62913, P32969, P12814, P26447, O95197, P53999, P62829, O43707, P62263, P19338, P62851, Q9Y3U8, P46781	195	698	15908	2.33752	0.236947	0.00528848	1.20753
GOTERM_BP_ALL	GO:0032269~negative regulation of cellular protein metabolic process	11	5.5	0.000192441	P62979, P08238, P62258, P62942, P27797, P30086, P31946, Q03135	195	180	14116	4.42382	0.263621	0.00565083	0.321514
GOTERM_BP_ALL	GO:0022613~ribonucleoprotein complex biogenesis	11	5.5	0.000192441	P62249, P18124, P62424, Q9BY44, P61254, P39019, P62081, P62913, P18077, P62263, P62847	195	180	14116	4.42382	0.263621	0.00565083	0.321514
GOTERM_BP_ALL	GO:0045454~cell redox homeostasis	7	3.5	0.000221026	P30041, P30101, Q9H299, P30044, P10599, P07237, Q06830	195	63	14116	8.0433	0.296347	0.00637	0.369189
GOTERM_BP_ALL	GO:0006325~chromatin organization	16	8	0.000232991	P04908, O60814, Q96KK5, Q93077, Q71DI3, Q12830, Q8IUE6, P23527, Q16777, P10412, P16403, P16401, P68431, P06899, P58876, P62805, P16104	195	378	14116	3.06412	0.30961	0.0065942	0.389137
GOTERM_BP_ALL	GO:0009991~response to extracellular stimulus	12	6	0.00023339	P13073, O00299, P06396, P02768, P00441, Q9H492, P39019, P00338, P02452, P07339, P11021, Q03135	195	220	14116	3.94853	0.310048	0.00648996	0.389803
GOTERM_BP_ALL	GO:0031400~negative regulation of protein modification process	9	4.5	0.000235127	P62979, P62258, P62942, P30086, P31946, Q03135	195	119	14116	5.47485	0.311952	0.00642576	0.392699
GOTERM_BP_ALL	GO:0051235~maintenance of location	7	3.5	0.000241137	P30101, P14625, P02768, P27797, P21333, P31946, Q03135	195	64	14116	7.91763	0.318496	0.00647814	0.402717
GOTERM_BP_ALL	GO:0042273~ribosomal large subunit biogenesis	4	2	0.000285656	P18124, P61254, P62913, P18077	195	10	14116	28.9559	0.365081	0.00754237	0.4769
GOTERM_BP_ALL	GO:0030433~ER-associated protein catabolic process	5	2.5	0.000296278	P62979, P14625	195	24	14116	15.0812	0.375717	0.00769405	0.494592
GOTERM_BP_ALL	GO:0019320~hexose catabolic process	7	3.5	0.000364286	P04406, P60174, P18669, P00338, P06733, P04075, P14618	195	69	14116	7.34389	0.439721	0.00930036	0.607796
GOTERM_BP_ALL	GO:0009058~biosynthetic process	71	35.5	0.000401602	P62750, P06733, Q07020, P62277, P27635, P61353, Q12830, P62273, P32969, P62280, P47813, P62899, P62424, P62269, P62266, P62829, P47914, P62891, P62263, P23396, P62851, P68104, P49207, P39019, P62910, P62913, Q9BY44, P61254, P63241, P18124, P46776, P00441, P35268, P46778, P46779, P04075, P30050, P63173, P62979, P62249, Q9UNX3, P22392, P53999, P84098, P62906, P62241, P62244, P46781, Q6NZI2, P60866,…	195	3542	14116	1.45106	0.472008	0.0100865	0.669859
GOTERM_BP_ALL	GO:0006986~response to unfolded protein	7	3.5	0.000425456	P61604, P07900, P11142, O00299, P08238, P50454, P04792	195	71	14116	7.13702	0.491667	0.0105165	0.709515
GOTERM_BP_ALL	GO:0046365~monosaccharide catabolic process	7	3.5	0.000425456	P04406, P60174, P18669, P00338, P06733, P04075, P14618	195	71	14116	7.13702	0.491667	0.0105165	0.709515
GOTERM_BP_ALL	GO:0006917~induction of apoptosis	14	7	0.00048603	P62979, P07437, P62258, P62913, P31944, P23396, Q9BZF9, P68371, P63241, Q06830, P63000	195	320	14116	3.16705	0.538363	0.0118215	0.810146
GOTERM_BP_ALL	GO:0010563~negative regulation of phosphorus metabolic process	6	3	0.000493604	P62258, P63167, P62942, P30086, P31946, Q03135	195	48	14116	9.04872	0.543891	0.0118238	0.822721
GOTERM_BP_ALL	GO:0045936~negative regulation of phosphate metabolic process	6	3	0.000493604	P62258, P63167, P62942, P30086, P31946, Q03135	195	48	14116	9.04872	0.543891	0.0118238	0.822721
GOTERM_BP_ALL	GO:0012502~induction of programmed cell death	14	7	0.000501354	P62979, P07437, P62258, P62913, P31944, P23396, Q9BZF9, P68371, P63241, Q06830, P63000	195	321	14116	3.15719	0.54948	0.0118303	0.835588
GOTERM_BP_ALL	GO:0048522~positive regulation of cellular process	43	21.5	0.000606237	P07437, P60953, P00441, P52565, P27797, P62942, P30086, P31946, Q12830, P23528, P31944, P68371, Q03135, P62979, P07900, P22392, Q969H8, P09382, P62826, O43707, P62244, P08962, P23396, Q06830, P16104, P46781, P30101, P60033, P06703, P39019, P63167, P21333, P62913, Q9BZF9, P60981, P63000, P08238, P62258, P61586, P63241	195	1847	14116	1.68531	0.618715	0.0140795	1.00956
GOTERM_BP_ALL	GO:0006457~protein folding	10	5	0.000764932	P62937, P61604, P07900, P11142, P08238, P14625, P23284, Q58FF6, P62942, P27797	195	177	14116	4.08982	0.703796	0.0174789	1.27225
GOTERM_BP_ALL	GO:0044087~regulation of cellular component biogenesis	9	4.5	0.00076955	P62979, P60953, P06396, P61586, Q03135, P63000	195	142	14116	4.58808	0.705965	0.0173345	1.27988
GOTERM_BP_ALL	GO:0065008~regulation of biological quality	36	18	0.000831823	P62736, P07355, P13987, P00441, P27797, P06733, P04075, P62942, P30086, P31946, P23528, Q03135, P30041, P62979, P30044, P14625, P29373, P08758, P62263, Q06830, P63104, P30101, Q9H299, P02768, P39019, P21333, P35579, P60981, P63000, P06396, P10599, P07237, P62847	195	1469	14116	1.77402	0.733704	0.0184633	1.38277
GOTERM_BP_ALL	GO:0046164~alcohol catabolic process	7	3.5	0.000860867	P04406, P60174, P18669, P00338, P06733, P04075, P14618	195	81	14116	6.2559	0.745733	0.0188393	1.43073
GOTERM_BP_ALL	GO:0044249~cellular biosynthetic process	68	34	0.000892932	P62750, P06733, Q07020, P62277, P27635, P61353, Q12830, P62273, P32969, P62280, P47813, P62899, P62424, P62269, P62266, P62829, P47914, P62891, P62263, P23396, P62851, P68104, P49207, P39019, P62910, P62913, Q9BY44, P61254, P63241, P18124, P46776, P00441, P35268, P46778, P46779, P04075, P30050, P63173, P62979, P62249, Q9UNX3, P22392, P53999, P84098, P62906, P62241, P62244, P46781, Q6NZI2, P60866,…	195	3442	14116	1.43013	0.758382	0.0192694	1.48365
GOTERM_BP_ALL	GO:0009267~cellular response to starvation	5	2.5	0.000920211	P02768, Q9H492, P07339, P11021, Q03135	195	32	14116	11.3109	0.768647	0.0195868	1.52864
[truncated: 5 more columns]
